# Supplementary material for: Circular RNAs arising from synaptic host genes during human neuronal differentiation are modulated by SFPQ RNA-binding protein
Source: BMC Biol. 2023 May 26;21:127. doi: 10.1186/s12915-023-01627-w (PMC10224606; doi:10.1186/s12915-023-01627-w)
Supplement: Supplementary file 2 — Additional file 2: Table S1. Differential expression analysis of circRNAs in NES differentiation. a. Hotspot host genes which generated over 10 circRNAs. b. Pairwise differential expressionanalysis of circRNAs at D28 of differentiation compared to NES. c. Pairwise DE analysis of circRNAs at D5 of differentiation compared to NES. d. Pairwise DE analysis of circRNAs at D28 compared to D5 of differentiation. e. Likelihood ratio test DE circRNA analysis of all time points. f. Clustering of LRT results. [file 12915_2023_1627_MOESM2_ESM.xlsx]

## Sheet: Info
Supplementary Table 1. Differential expression analysis of circRNAs in NES differentiation. a. Hotspot host genes which generated over 10 circRNAs. b. Pairwise differential expression (DE) analysis of circRNAs at D28 of differentiation compared to NES. c. Pairwise DE analysis of circRNAs at D5 of differentiation compared to NES. d. Pairwise DE analysis of circRNAs at D28 compared to D5 of differe…
id = circRNAprofiler assigned id {host_gene:strand:chromosome:upstream_BSJ_position:downstream_BSJ_position}
manuscript id = ciRNA id's used within the main test.
CN = CTRL9 NES
CD5 = CTRL9 D5
CD28 = CTRL9 D28
cicRNAs increased in pairwise comparison [lfc-shrink >2, padj <0.05]
cicRNAs decreased in pairwise comparison [lfc-shrink < -2, padj <0.05]
cicRNAs diferrentially expressed in LRT analysis [lpadj <0.05]

## Sheet: Table S1a
Gene ID	circRNA count	circRNA_ids
BIRC6	27	BIRC6:+:chr2:32602656:32620661;BIRC6:+:chr2:32602656:32631625;BIRC6:+:chr2:32602656:32641231;BIRC6:+:chr2:32639837:32641231;BIRC6:+:chr2:32703703:32718734;BIRC6:+:chr2:32602656:32626691;BIRC6:+:chr2:32703703:32725176;BIRC6:+:chr2:32703703:32704685;BIRC6:+:chr2:32832522:32836649;BIRC6:+:chr2:32703703:32730272;BIRC6:+:chr2:32664576:32679010;BIRC6:+:chr2:32631567:32641231;BIRC6:+:chr2:32713655:32725…
PTK2	23	PTK2:-:chr8:141762415:141749116;PTK2:-:chr8:141900868:141856358;PTK2:-:chr8:141900868:141828375;PTK2:-:chr8:141900868:141889570;PTK2:-:chr8:141900868:141799573;PTK2:-:chr8:141716304:141710990;PTK2:-:chr8:141762415:141745350;PTK2:-:chr8:141874498:141828375;PTK2:-:chr8:141900868:141874411;PTK2:-:chr8:141900868:141840570;PTK2:-:chr8:141874498:141840571;PTK2:-:chr8:141889736:141856358;PTK2:-:chr8:141…
ATRNL1	21	ATRNL1:+:chr10:116879949:116889297;ATRNL1:+:chr10:117221451:117228839;ATRNL1:+:chr10:116879949:116931050;ATRNL1:+:chr10:116879949:116925405;ATRNL1:+:chr10:116879949:117185812;ATRNL1:+:chr10:116879949:116975638;ATRNL1:+:chr10:116879949:117093929;ATRNL1:+:chr10:116879949:117075246;ATRNL1:+:chr10:116879949:117001514;ATRNL1:+:chr10:117221451:117278834;ATRNL1:+:chr10:116879949:117228839;ATRNL1:+:chr10…
SMARCC1	21	SMARCC1:-:chr3:47814426:47770515;SMARCC1:-:chr3:47680270:47651556;SMARCC1:-:chr3:47718272:47712147;SMARCC1:-:chr3:47770584:47747899;SMARCC1:-:chr3:47719801:47716965;SMARCC1:-:chr3:47680270:47663697;SMARCC1:-:chr3:47719801:47651555;SMARCC1:-:chr3:47787483:47762155;SMARCC1:-:chr3:47727660:47719687;SMARCC1:-:chr3:47727660:47716964;SMARCC1:-:chr3:47719801:47702783;SMARCC1:-:chr3:47680270:47676680;SMA…
LPHN3	20	LPHN3:+:chr4:62800558:62813994;LPHN3:+:chr4:62800558:62863983;LPHN3:+:chr4:62775278:62813994;LPHN3:+:chr4:62800558:62910267;LPHN3:+:chr4:62812632:62863983;LPHN3:+:chr4:62862009:62910267;LPHN3:+:chr4:62775278:62801763;LPHN3:+:chr4:62362839:62383236;LPHN3:+:chr4:62812632:62910267;LPHN3:+:chr4:62800558:62849321;LPHN3:+:chr4:62894573:62910267;LPHN3:+:chr4:62845281:62863983;LPHN3:+:chr4:62362839:62453…
RERE	19	RERE:-:chr1:8617582:8601272;RERE:-:chr1:8674745:8601273;RERE:-:chr1:8617582:8555123;RERE:-:chr1:8716500:8716032;RERE:-:chr1:8674745:8555122;RERE:-:chr1:8617582:8568686;RERE:-:chr1:8716500:8674619;RERE:-:chr1:8684439:8674619;RERE:-:chr1:8674745:8525984;RERE:-:chr1:8617582:8525984;RERE:-:chr1:8601377:8555122;RERE:-:chr1:8674745:8568685;RERE:-:chr1:8684439:8601272;RERE:-:chr1:8568734:8555122;RERE:-:…
UBAP2	19	UBAP2:-:chr9:33963789:33953282;UBAP2:-:chr9:33953472:33948372;UBAP2:-:chr9:34017187:33986757;UBAP2:-:chr9:33996331:33953282;UBAP2:-:chr9:33973235:33953282;UBAP2:-:chr9:33963789:33948372;UBAP2:-:chr9:33956144:33948372;UBAP2:-:chr9:33973235:33960823;UBAP2:-:chr9:33948585:33941647;UBAP2:-:chr9:33998862:33986757;UBAP2:-:chr9:33973235:33971648;UBAP2:-:chr9:34017187:33996221;UBAP2:-:chr9:33956144:33944…
EIF4G3	19	EIF4G3:-:chr1:21307720:21295966;EIF4G3:-:chr1:21329301:21295967;EIF4G3:-:chr1:21268823:21220010;EIF4G3:-:chr1:21268823:21231375;EIF4G3:-:chr1:21437876:21377358;EIF4G3:-:chr1:21437876:21329205;EIF4G3:-:chr1:21329301:21306826;EIF4G3:-:chr1:21437876:21415631;EIF4G3:-:chr1:21437876:21324094;EIF4G3:-:chr1:21415706:21377359;EIF4G3:-:chr1:21308901:21295967;EIF4G3:-:chr1:21191755:21167349;EIF4G3:-:chr1:2…
PICALM	18	PICALM:-:chr11:85742653:85707869;PICALM:-:chr11:85742653:85722072;PICALM:-:chr11:85714494:85707868;PICALM:-:chr11:85742653:85718585;PICALM:-:chr11:85742653:85685750;PICALM:-:chr11:85742653:85733409;PICALM:-:chr11:85712201:85707868;PICALM:-:chr11:85742653:85701293;PICALM:-:chr11:85695016:85685751;PICALM:-:chr11:85742653:85723324;PICALM:-:chr11:85742653:85692172;PICALM:-:chr11:85718626:85707869;PIC…
BAI3	17	BAI3:+:chr6:69943182:69949118;BAI3:+:chr6:69723930:69785930;BAI3:+:chr6:69640451:69666701;BAI3:+:chr6:69758077:69785930;BAI3:+:chr6:69640451:69653886;BAI3:+:chr6:69723930:69759238;BAI3:+:chr6:70034764:70049396;BAI3:+:chr6:69703660:69728391;BAI3:+:chr6:69703660:69785930;BAI3:+:chr6:69723930:69772928;BAI3:+:chr6:69703660:69772928;BAI3:+:chr6:69728283:69785930;BAI3:+:chr6:69703660:69759238;BAI3:+:ch…
ARHGEF12	16	ARHGEF12:+:chr11:120345269:120348235;ARHGEF12:+:chr11:120346049:120348235;ARHGEF12:+:chr11:120276827:120302620;ARHGEF12:+:chr11:120343759:120348235;ARHGEF12:+:chr11:120339997:120348235;ARHGEF12:+:chr11:120347370:120348235;ARHGEF12:+:chr11:120276827:120278532;ARHGEF12:+:chr11:120328430:120343836;ARHGEF12:+:chr11:120317111:120338017;ARHGEF12:+:chr11:120291462:120348235;ARHGEF12:+:chr11:120276827:12…
ATP9B	16	ATP9B:+:chr18:76856476:76914555;ATP9B:+:chr18:76856476:76886375;ATP9B:+:chr18:76953183:76974038;ATP9B:+:chr18:76856476:76967012;ATP9B:+:chr18:76856476:76936907;ATP9B:+:chr18:76886267:76967012;ATP9B:+:chr18:76886267:76974038;ATP9B:+:chr18:76856476:76974038;ATP9B:+:chr18:76914504:76974038;ATP9B:+:chr18:76886267:76936907;ATP9B:+:chr18:76953183:77037196;ATP9B:+:chr18:76856475:77067234;ATP9B:+:chr18:7…
NRXN1	16	NRXN1:-:chr2:50282182:50280409;NRXN1:-:chr2:51153093:51149007;NRXN1:-:chr2:50850753:50847160;NRXN1:-:chr2:50733755:50692580;NRXN1:-:chr2:50765774:50692579;NRXN1:-:chr2:50733755:50463926;NRXN1:-:chr2:50850753:50692580;NRXN1:-:chr2:50780163:50692579;NRXN1:-:chr2:50765774:50723043;NRXN1:-:chr2:50758568:50692579;NRXN1:-:chr2:50733755:50318460;NRXN1:-:chr2:50318632:50280409;NRXN1:-:chr2:50758568:50723…
STK39	15	STK39:-:chr2:168986268:168920010;STK39:-:chr2:169038600:169018296;STK39:-:chr2:168997268:168986050;STK39:-:chr2:169038600:168994597;STK39:-:chr2:168931741:168920009;STK39:-:chr2:169038600:168986051;STK39:-:chr2:169023917:169018297;STK39:-:chr2:169023917:168994597;STK39:-:chr2:168931741:168869144;STK39:-:chr2:168986268:168869144;STK39:-:chr2:168873605:168869144;STK39:-:chr2:169023917:168986051;STK…
XPO1	14	XPO1:-:chr2:61761038:61749746;XPO1:-:chr2:61753656:61749745;XPO1:-:chr2:61717911:61710092;XPO1:-:chr2:61717911:61709515;XPO1:-:chr2:61717911:61712903;XPO1:-:chr2:61720188:61710091;XPO1:-:chr2:61724142:61719169;XPO1:-:chr2:61726048:61722589;XPO1:-:chr2:61727029:61722589;XPO1:-:chr2:61722748:61721029;XPO1:-:chr2:61724142:61721028;XPO1:-:chr2:61753656:61725807;XPO1:-:chr2:61761038:61722590;XPO1:-:ch…
CHD2	14	CHD2:+:chr15:93467551:93472321;CHD2:+:chr15:93540187:93541851;CHD2:+:chr15:93543742:93558139;CHD2:+:chr15:93540187:93545547;CHD2:+:chr15:93543742:93552553;CHD2:+:chr15:93467551:93499879;CHD2:+:chr15:93489051:93510743;CHD2:+:chr15:93552375:93563488;CHD2:+:chr15:93547847:93558139;CHD2:+:chr15:93467551:93518180;CHD2:+:chr15:93496587:93499879;CHD2:+:chr15:93521463:93528903;CHD2:+:chr15:93480748:93499…
BPTF	13	BPTF:+:chr17:65941525:65972074;BPTF:+:chr17:65887959:65890281;BPTF:+:chr17:65924471:65928135;BPTF:+:chr17:65941525:65944422;BPTF:+:chr17:65906993:65940488;BPTF:+:chr17:65906993:65920705;BPTF:+:chr17:65906993:65919106;BPTF:+:chr17:65924471:65925603;BPTF:+:chr17:65916131:65919106;BPTF:+:chr17:65906993:65909303;BPTF:+:chr17:65941524:65960520;BPTF:+:chr17:65905698:65914954;BPTF:+:chr17:65924471:65936…
ATXN2	13	ATXN2:-:chr12:111993723:111990083;ATXN2:-:chr12:111993723:111991962;ATXN2:-:chr12:111993723:111947353;ATXN2:-:chr12:111924628:111923069;ATXN2:-:chr12:111990781:111962995;ATXN2:-:chr12:111957880:111951161;ATXN2:-:chr12:111924628:111916874;ATXN2:-:chr12:111948386:111923069;ATXN2:-:chr12:111948386:111947353;ATXN2:-:chr12:111924628:111923075;ATXN2:-:chr12:111924628:111920591;ATXN2:-:chr12:111948386:1…
AKT3	13	AKT3:-:chr1:244006584:243776972;AKT3:-:chr1:244006584:243708811;AKT3:-:chr1:243859018:243708811;AKT3:-:chr1:243736350:243708812;AKT3:-:chr1:243859018:243776972;AKT3:-:chr1:244006584:243800912;AKT3:-:chr1:244006584:243727021;AKT3:-:chr1:244006584:243736227;AKT3:-:chr1:244006584:243858893;AKT3:-:chr1:244006584:243846499;AKT3:-:chr1:244006584:243716030;AKT3:-:chr1:244006584:243809194;AKT3:-:chr1:243…
AGTPBP1	13	AGTPBP1:-:chr9:88248289:88233898;AGTPBP1:-:chr9:88248289:88211277;AGTPBP1:-:chr9:88248289:88200378;AGTPBP1:-:chr9:88327481:88284399;AGTPBP1:-:chr9:88248289:88190229;AGTPBP1:-:chr9:88211364:88190230;AGTPBP1:-:chr9:88261333:88190230;AGTPBP1:-:chr9:88296250:88284399;AGTPBP1:-:chr9:88327481:88292350;AGTPBP1:-:chr9:88307728:88287464;AGTPBP1:-:chr9:88261333:88211277;AGTPBP1:-:chr9:88194011:88190229;AGT…
PCNXL2	13	PCNXL2:-:chr1:233363117:233353645;PCNXL2:-:chr1:233372726:233334685;PCNXL2:-:chr1:233372726:233353645;PCNXL2:-:chr1:233388534:233334685;PCNXL2:-:chr1:233344435:233270759;PCNXL2:-:chr1:233193036:233160891;PCNXL2:-:chr1:233344435:233296029;PCNXL2:-:chr1:233297109:233270759;PCNXL2:-:chr1:233344435:233313548;PCNXL2:-:chr1:233372726:233344264;PCNXL2:-:chr1:233344435:233334684;PCNXL2:-:chr1:233314921:2…
BRWD1	12	BRWD1:-:chr21:40584633:40578034;BRWD1:-:chr21:40597123:40590078;BRWD1:-:chr21:40601362:40578034;BRWD1:-:chr21:40601362:40596333;BRWD1:-:chr21:40646398:40619626;BRWD1:-:chr21:40630598:40619626;BRWD1:-:chr21:40646398:40641825;BRWD1:-:chr21:40601362:40600425;BRWD1:-:chr21:40590586:40587163;BRWD1:-:chr21:40646398:40585407;BRWD1:-:chr21:40646398:40630412;BRWD1:-:chr21:40587288:40581921
SENP6	12	SENP6:+:chr6:76344423:76380436;SENP6:+:chr6:76344423:76373234;SENP6:+:chr6:76412361:76412788;SENP6:+:chr6:76357447:76380436;SENP6:+:chr6:76344423:76388643;SENP6:+:chr6:76368978:76388643;SENP6:+:chr6:76412361:76421132;SENP6:+:chr6:76331248:76344527;SENP6:+:chr6:76357447:76388643;SENP6:+:chr6:76344423:76412788;SENP6:+:chr6:76331248:76333676;SENP6:+:chr6:76376428:76388643
TTC3	12	TTC3:+:chr21:38480692:38501363;TTC3:+:chr21:38480692:38505066;TTC3:+:chr21:38480692:38498443;TTC3:+:chr21:38480692:38519903;TTC3:+:chr21:38559350:38568337;TTC3:+:chr21:38480692:38507814;TTC3:+:chr21:38480692:38520947;TTC3:+:chr21:38459547:38480746;TTC3:+:chr21:38480692:38525577;TTC3:+:chr21:38480692:38512973;TTC3:+:chr21:38459546:38461186;TTC3:+:chr21:38494117:38512973
FOCAD	12	FOCAD:+:chr9:20923659:20933102;FOCAD:+:chr9:20715321:20740339;FOCAD:+:chr9:20819795:20823114;FOCAD:+:chr9:20923659:20933131;FOCAD:+:chr9:20819795:20874806;FOCAD:+:chr9:20715321:20789607;FOCAD:+:chr9:20715321:20770237;FOCAD:+:chr9:20907149:20933102;FOCAD:+:chr9:20819795:20885229;FOCAD:+:chr9:20715320:20823114;FOCAD:+:chr9:20907149:20933131;FOCAD:+:chr9:20758089:20778767
SETD2	12	SETD2:-:chr3:47147610:47139445;SETD2:-:chr3:47108608:47098311;SETD2:-:chr3:47108608:47079155;SETD2:-:chr3:47088111:47079156;SETD2:-:chr3:47103836:47098310;SETD2:-:chr3:47139571:47108560;SETD2:-:chr3:47144913:47139444;SETD2:-:chr3:47166038:47155365;SETD2:-:chr3:47158244:47147487;SETD2:-:chr3:47139571:47127685;SETD2:-:chr3:47098980:47079156;SETD2:-:chr3:47103836:47079156
EPHA5	12	EPHA5:-:chr4:66286283:66197690;EPHA5:-:chr4:66468022:66467359;EPHA5:-:chr4:66286283:66270092;EPHA5:-:chr4:66509145:66467359;EPHA5:-:chr4:66361261:66347173;EPHA5:-:chr4:66286283:66213772;EPHA5:-:chr4:66361261:66270092;EPHA5:-:chr4:66361261:66356095;EPHA5:-:chr4:66286283:66217107;EPHA5:-:chr4:66242781:66197690;EPHA5:-:chr4:66356430:66356095;EPHA5:-:chr4:66356430:66280002
ASXL3	12	ASXL3:+:chr18:31187558:31263532;ASXL3:+:chr18:31187558:31226317;ASXL3:+:chr18:31206826:31263532;ASXL3:+:chr18:31206837:31263532;ASXL3:+:chr18:31187558:31251830;ASXL3:+:chr18:31185501:31263532;ASXL3:+:chr18:31187558:31207034;ASXL3:+:chr18:31206826:31226317;ASXL3:+:chr18:31187558:31241701;ASXL3:+:chr18:31185399:31263532;ASXL3:+:chr18:31206826:31251830;ASXL3:+:chr18:31206837:31226317
DNAH14	11	DNAH14:+:chr1:225140372:225161855;DNAH14:+:chr1:225140372:225195246;DNAH14:+:chr1:225140372:225211567;DNAH14:+:chr1:225270251:225332330;DNAH14:+:chr1:225372993:225394922;DNAH14:+:chr1:225339707:225373127;DNAH14:+:chr1:225195114:225284941;DNAH14:+:chr1:225266909:225284941;DNAH14:+:chr1:225451899:225477784;DNAH14:+:chr1:225161793:225284941;DNAH14:+:chr1:225284820:225311316
HP1BP3	11	HP1BP3:-:chr1:21100103:21083659;HP1BP3:-:chr1:21103243:21083659;HP1BP3:-:chr1:21100103:21097423;HP1BP3:-:chr1:21107033:21071237;HP1BP3:-:chr1:21100103:21076216;HP1BP3:-:chr1:21100103:21091870;HP1BP3:-:chr1:21107033:21083658;HP1BP3:-:chr1:21103243:21091870;HP1BP3:-:chr1:21103243:21071237;HP1BP3:-:chr1:21103243:21094077;HP1BP3:-:chr1:21106404:21071236
ZMYM2	11	ZMYM2:+:chr13:20625573:20641530;ZMYM2:+:chr13:20638591:20657916;ZMYM2:+:chr13:20567203:20568059;ZMYM2:+:chr13:20632715:20641530;ZMYM2:+:chr13:20638591:20657172;ZMYM2:+:chr13:20576990:20580726;ZMYM2:+:chr13:20600752:20611049;ZMYM2:+:chr13:20567202:20580726;ZMYM2:+:chr13:20600751:20633702;ZMYM2:+:chr13:20593687:20611049;ZMYM2:+:chr13:20638591:20641530
MLLT4	11	MLLT4:+:chr6:168265231:168291709;MLLT4:+:chr6:168271063:168290006;MLLT4:+:chr6:168271063:168303066;MLLT4:+:chr6:168265231:168281197;MLLT4:+:chr6:168265231:168325771;MLLT4:+:chr6:168271063:168281197;MLLT4:+:chr6:168271063:168299147;MLLT4:+:chr6:168271066:168303066;MLLT4:+:chr6:168271066:168281197;MLLT4:+:chr6:168271066:168290006;MLLT4:+:chr6:168265231:168276175
USP34	11	USP34:-:chr2:61508377:61505299;USP34:-:chr2:61522425:61512009;USP34:-:chr2:61577828:61570950;USP34:-:chr2:61450431:61447445;USP34:-:chr2:61622368:61597456;USP34:-:chr2:61577828:61575005;USP34:-:chr2:61577828:61538675;USP34:-:chr2:61484485:61468694;USP34:-:chr2:61441829:61431631;USP34:-:chr2:61577828:61552510;USP34:-:chr2:61524060:61512009
ANKS1B	11	ANKS1B:-:chr12:100175875:100166700;ANKS1B:-:chr12:99194903:99166819;ANKS1B:-:chr12:99225914:99192712;ANKS1B:-:chr12:99225914:99166820;ANKS1B:-:chr12:99225914:99145133;ANKS1B:-:chr12:100200478:100166700;ANKS1B:-:chr12:100175875:100048845;ANKS1B:-:chr12:99793589:99780040;ANKS1B:-:chr12:100219167:100166699;ANKS1B:-:chr12:100219167:100200181;ANKS1B:-:chr12:99194903:99145133
HECTD4	11	HECTD4:-:chr12:112757546:112757029;HECTD4:-:chr12:112711599:112707508;HECTD4:-:chr12:112670889:112667501;HECTD4:-:chr12:112617201:112613539;HECTD4:-:chr12:112750951:112743867;HECTD4:-:chr12:112617201:112616735;HECTD4:-:chr12:112642427:112641439;HECTD4:-:chr12:112666615:112641439;HECTD4:-:chr12:112677831:112676856;HECTD4:-:chr12:112681813:112681156;HECTD4:-:chr12:112712764:112707508
MIB1	10	MIB1:+:chr18:19345733:19359646;MIB1:+:chr18:19345733:19399607;MIB1:+:chr18:19371335:19383975;MIB1:+:chr18:19345732:19383975;MIB1:+:chr18:19353584:19359646;MIB1:+:chr18:19418325:19427086;MIB1:+:chr18:19358064:19359646;MIB1:+:chr18:19345733:19379935;MIB1:+:chr18:19371335:19399607;MIB1:+:chr18:19345733:19371518
ANKRD12	10	ANKRD12:+:chr18:9182380:9221997;ANKRD12:+:chr18:9204474:9221997;ANKRD12:+:chr18:9195549:9221997;ANKRD12:+:chr18:9208655:9221997;ANKRD12:+:chr18:9182380:9239554;ANKRD12:+:chr18:9204474:9211782;ANKRD12:+:chr18:9182380:9208801;ANKRD12:+:chr18:9204474:9239554;ANKRD12:+:chr18:9195549:9211782;ANKRD12:+:chr18:9182380:9216898
FAM13B	10	FAM13B:-:chr5:137324004:137320945;FAM13B:-:chr5:137356886:137342678;FAM13B:-:chr5:137290065:137288317;FAM13B:-:chr5:137354835:137342679;FAM13B:-:chr5:137354835:137320946;FAM13B:-:chr5:137347634:137342678;FAM13B:-:chr5:137278905:137278564;FAM13B:-:chr5:137284873:137278564;FAM13B:-:chr5:137346838:137342678;FAM13B:-:chr5:137278905:137277633
ZMYM4	10	ZMYM4:+:chr1:35824526:35827390;ZMYM4:+:chr1:35846860:35855699;ZMYM4:+:chr1:35846860:35854683;ZMYM4:+:chr1:35854511:35855699;ZMYM4:+:chr1:35857813:35865177;ZMYM4:+:chr1:35790961:35827390;ZMYM4:+:chr1:35879573:35881315;ZMYM4:+:chr1:35851042:35855699;ZMYM4:+:chr1:35846860:35873760;ZMYM4:+:chr1:35846860:35859340
UBQLN1	10	UBQLN1:-:chr9:86301070:86293356;UBQLN1:-:chr9:86293514:86292642;UBQLN1:-:chr9:86297981:86293356;UBQLN1:-:chr9:86301070:86297866;UBQLN1:-:chr9:86301070:86294690;UBQLN1:-:chr9:86301070:86292642;UBQLN1:-:chr9:86284242:86276692;UBQLN1:-:chr9:86297981:86294690;UBQLN1:-:chr9:86292876:86279945;UBQLN1:-:chr9:86293514:86279945
ERC1	10	ERC1:+:chr12:1136914:1137738;ERC1:+:chr12:1399018:1481143;ERC1:+:chr12:1372200:1399178;ERC1:+:chr12:1399018:1519619;ERC1:+:chr12:1289706:1299218;ERC1:+:chr12:1399018:1553916;ERC1:+:chr12:1372200:1481143;ERC1:+:chr12:1480999:1553916;ERC1:+:chr12:1399018:1399178;ERC1:+:chr12:1399017:1517413
BARD1	10	BARD1:-:chr2:215646233:215632206;BARD1:-:chr2:215661841:215632206;BARD1:-:chr2:215661841:215617170;BARD1:-:chr2:215661841:215609790;BARD1:-:chr2:215646233:215617171;BARD1:-:chr2:215661841:215645284;BARD1:-:chr2:215634036:215609790;BARD1:-:chr2:215646233:215609791;BARD1:-:chr2:215657169:215632206;BARD1:-:chr2:215657169:215617170
CHD9	10	CHD9:+:chr16:53175091:53191453;CHD9:+:chr16:53289512:53308214;CHD9:+:chr16:53189838:53191453;CHD9:+:chr16:53288350:53308214;CHD9:+:chr16:53289512:53302038;CHD9:+:chr16:53188359:53191453;CHD9:+:chr16:53301206:53302038;CHD9:+:chr16:53269097:53272498;CHD9:+:chr16:53262895:53276928;CHD9:+:chr16:53269096:53289691
KMT2E	10	KMT2E:+:chr7:104714066:104717880;KMT2E:+:chr7:104714066:104719410;KMT2E:+:chr7:104678573:104681470;KMT2E:+:chr7:104702611:104722244;KMT2E:+:chr7:104707174:104731761;KMT2E:+:chr7:104714066:104722244;KMT2E:+:chr7:104730455:104731761;KMT2E:+:chr7:104702611:104731761;KMT2E:+:chr7:104719292:104731761;KMT2E:+:chr7:104714066:104742641
NBAS	10	NBAS:-:chr2:15651474:15629017;NBAS:-:chr2:15651474:15601325;NBAS:-:chr2:15618413:15601325;NBAS:-:chr2:15698758:15691616;NBAS:-:chr2:15674765:15629018;NBAS:-:chr2:15651474:15564438;NBAS:-:chr2:15679480:15644269;NBAS:-:chr2:15567918:15514731;NBAS:-:chr2:15679480:15629018;NBAS:-:chr2:15629146:15601325
ALMS1	10	ALMS1:+:chr2:73659326:73682422;ALMS1:+:chr2:73659326:73718625;ALMS1:+:chr2:73784347:73786269;ALMS1:+:chr2:73675090:73682422;ALMS1:+:chr2:73761951:73800551;ALMS1:+:chr2:73659326:73747143;ALMS1:+:chr2:73659257:73682422;ALMS1:+:chr2:73659326:73717285;ALMS1:+:chr2:73746901:73800551;ALMS1:+:chr2:73646250:73659419
ARHGAP32	10	ARHGAP32:-:chr11:128994789:128993340;ARHGAP32:-:chr11:129034322:128993340;ARHGAP32:-:chr11:128936763:128932175;ARHGAP32:-:chr11:128997200:128993341;ARHGAP32:-:chr11:129034322:128963515;ARHGAP32:-:chr11:128994789:128963515;ARHGAP32:-:chr11:128994789:128932175;ARHGAP32:-:chr11:128936763:128910822;ARHGAP32:-:chr11:128994789:128910823;ARHGAP32:-:chr11:129034322:128932175
MBOAT2	10	MBOAT2:-:chr2:9098771:9048750;MBOAT2:-:chr2:9098771:9028147;MBOAT2:-:chr2:9098771:9079950;MBOAT2:-:chr2:9114564:9083315;MBOAT2:-:chr2:9098771:9022641;MBOAT2:-:chr2:9098771:9083315;MBOAT2:-:chr2:9098771:9017159;MBOAT2:-:chr2:9048846:9017159;MBOAT2:-:chr2:9008679:9000742;MBOAT2:-:chr2:9114564:9048750
MYO9A	10	MYO9A:-:chr15:72338975:72338065;MYO9A:-:chr15:72320134:72300167;MYO9A:-:chr15:72302788:72283443;MYO9A:-:chr15:72338975:72324834;MYO9A:-:chr15:72302788:72270511;MYO9A:-:chr15:72231268:72208711;MYO9A:-:chr15:72302788:72292191;MYO9A:-:chr15:72186119:72170381;MYO9A:-:chr15:72302791:72283444;MYO9A:-:chr15:72338975:72311380
REV3L	10	REV3L:-:chr6:111795682:111708968;REV3L:-:chr6:111795679:111708968;REV3L:-:chr6:111737675:111708968;REV3L:-:chr6:111726833:111711289;REV3L:-:chr6:111793343:111726673;REV3L:-:chr6:111737675:111726673;REV3L:-:chr6:111793343:111708968;REV3L:-:chr6:111678328:111665128;REV3L:-:chr6:111689231:111685055;REV3L:-:chr6:111689231:111665128

## Sheet: Table S1b
id	manuscript id	circBase id	host gene	baseMean	log2FoldChange	lfcSE	lfc_shrink	lfc_shrink_SE	stat	pvalue	padj	CN_102	CN_103	CN_104	CN_105	CD28_146	CD28_147	CD28_148
RIMS1:+:chr6:73005640:73043538	circRIMS1_a	-	RIMS1	171.144	2.87738	0.174137	2.85884	0.173722	16.5237	2.47846e-61	1.24493e-57	33	22	33	32	837	938	826
EXOC6B:-:chr2:72960247:72945232	circEXOC6B	hsa_circ_0009043	EXOC6B	156.903	3.86958	0.256262	3.82029	0.255196	15.1001	1.61685e-51	4.06072e-48	26	14	15	18	1092	1093	951
AFF2:+:chrX:147743429:147744289	circAFF2	hsa_circ_0001947	AFF2	132.659	5.25039	0.366043	5.1305	0.36358	14.3436	1.16768e-46	1.95509e-43	7	7	5	7	1021	1263	680
RANBP17:+:chr5:170610199:170632616	circRANBP17	hsa_circ_0003718	RANBP17	59.0629	3.38804	0.298191	3.32734	0.296278	11.362	6.46647e-30	5.41351e-27	10	10	7	6	353	356	310
RERE:-:chr1:8617582:8601272	circRERE_a	hsa_circ_0002158	RERE	85.4573	3.5423	0.330879	3.46543	0.32836	10.7057	9.56786e-27	6.86562e-24	12	12	6	18	578	501	560
RMST:+:chr12:97886239:97924637	circRMST	hsa_circ_0027821	RMST	69.4734	3.22138	0.31265	3.15712	0.310384	10.3035	6.79734e-25	3.79367e-22	15	6	10	11	345	419	386
STK39:-:chr2:168986268:168920010	circSTK39	hsa_circ_0005882	STK39	69.3202	2.81571	0.289268	2.76563	0.287533	9.73391	2.16131e-22	1.08563e-19	12	13	6	18	336	383	303
RIMS1:+:chr6:73016961:73043538	circRIMS1_b	-	RIMS1	111.029	10.2936	1.10027	8.67809	1.01549	9.35556	8.31573e-21	3.79727e-18	0	0	0	0	939	1203	631
RERE:-:chr1:8674745:8601273	circRERE_b	hsa_circ_0008501	RERE	74.6602	2.66674	0.29104	2.61776	0.289482	9.16281	5.05626e-20	2.11647e-17	15	22	10	15	472	389	306
ACVR2A:+:chr2:148653870:148657467	circACVR2A	hsa_circ_0001073	ACVR2A	149.557	2.32047	0.25597	2.28474	0.255663	9.06541	1.24135e-19	4.7964e-17	43	41	26	25	703	877	437
RERE:-:chr1:8617582:8555123	-	hsa_circ_0006837	RERE	35.6125	3.67943	0.414975	3.55652	0.410169	8.86663	7.53963e-19	2.52477e-16	4	5	5	4	258	267	163
RIMS2:+:chr8:105080740:105161076	-	hsa_circ_0005114	RIMS2	43.1656	3.21634	0.398757	3.11288	0.394214	8.06591	7.26934e-16	2.14788e-13	5	12	6	7	311	357	173
EPB41L5:+:chr2:120885264:120932580	-	hsa_circ_0008278	EPB41L5	34.9096	4.64399	0.596511	4.35551	0.584752	7.78526	6.95696e-15	1.94138e-12	5	0	3	2	292	342	117
BAI3:+:chr6:69723930:69785930	circBAI3	hsa_circ_0076948	BAI3	27.7056	8.27475	1.07363	6.99821	1.00399	7.70726	1.28546e-14	3.39835e-12	0	0	0	0	250	218	204
KLHL1:-:chr13:70549934:70514172	circKLHL1	-	KLHL1	41.0552	8.54863	1.12088	7.13502	1.04127	7.6267	2.40831e-14	6.04847e-12	0	0	0	0	369	362	105
SLC38A1:-:chr12:46637097:46622936	-	hsa_circ_0000396	SLC38A1	45.0823	2.1145	0.28328	2.06989	0.284443	7.46436	8.37086e-14	2.00223e-11	11	13	14	11	233	241	158
BAI3:+:chr6:69943182:69949118	-	hsa_circ_0076952	BAI3	25.3795	5.21919	0.724695	4.7699	0.704847	7.20191	5.93755e-13	1.19297e-10	5	0	0	0	165	194	184
PAK3:+:chrX:110385324:110416309	-	-	PAK3	31.3218	3.57166	0.500506	3.39855	0.492047	7.13611	9.60115e-13	1.85487e-10	5	0	5	4	152	223	122
PDE4B:+:chr1:66378928:66384518	-	hsa_circ_0008433	PDE4B	26.9725	5.31634	0.755143	4.8252	0.732803	7.04017	1.91999e-12	3.57189e-10	0	2	0	3	230	160	195
SLC4A7:-:chr3:27465643:27420739	circSLC4A7	hsa_circ_0064615	SLC4A7	27.8946	5.28737	0.754944	4.79817	0.732565	7.00366	2.49353e-12	4.47322e-10	5	0	0	0	203	237	136
RIMS1:+:chr6:73001637:73043538	circRIMS1_c	-	RIMS1	18.3194	7.63863	1.10963	6.368	1.03763	6.88393	5.82242e-12	9.74868e-10	0	0	0	0	154	188	98
ANKS1B:-:chr12:100175875:100166700	-	hsa_circ_0007294	ANKS1B	19.9982	3.86501	0.568561	3.63161	0.556799	6.79788	1.06166e-11	1.66648e-09	2	3	3	2	177	161	97
SNHG14:+:chr15:25511578:25524031	circSNHG14_a	-	SNHG14	14.9489	7.45426	1.10253	6.22066	1.0327	6.76103	1.37016e-11	1.91175e-09	0	0	0	0	150	151	85
NTRK2:+:chr9:87317074:87325706	-	-	NTRK2	38.1652	2.23907	0.33103	2.17796	0.331868	6.76395	1.3428e-11	1.91175e-09	12	8	9	8	154	164	192
AMY2B:+:chr1:104108057:104118162	circAMY2B	hsa_circ_0000099	AMY2B	15.6922	7.20444	1.06646	6.07012	1.00373	6.75547	1.42377e-11	1.93287e-09	0	0	0	0	110	139	76
ERC1:+:chr12:1399018:1481143	circERC1_a	hsa_circ_0024997	ERC1	13.5847	7.10323	1.06669	5.97999	1.00431	6.65912	2.75468e-11	3.64125e-09	0	0	0	0	98	126	78
SLCO5A1:-:chr8:70674110:70667659	circSLCO5A1	hsa_circ_0001809	SLCO5A1	13.3604	7.10534	1.06883	5.97787	1.00609	6.64779	2.97517e-11	3.83187e-09	0	0	0	0	98	111	91
SNHG14:+:chr15:25284858:25287662	circSNHG14_b	-	SNHG14	14.3119	7.29734	1.10479	6.07851	1.03528	6.6052	3.96985e-11	4.98514e-09	0	0	0	0	144	141	63
NRXN1:-:chr2:50282182:50280409	circNRXN1	-	NRXN1	12.4736	7.148	1.09809	5.96013	1.03031	6.50951	7.53949e-11	8.80718e-09	0	0	0	0	107	123	81
MAGI2:-:chr7:77814987:77789342	circMAGI2	-	MAGI2	15.7767	7.42302	1.14693	6.10504	1.06937	6.47209	9.66537e-11	1.10081e-08	0	0	0	0	139	176	67
RERE:-:chr1:8617582:8568686	-	hsa_circ_0005829	RERE	23.1886	5.07154	0.783969	4.5603	0.75825	6.46905	9.86196e-11	1.10081e-08	2	0	2	0	127	125	141
ERC1:+:chr12:1399018:1519619	circERC1_b	-	ERC1	10.7701	6.99535	1.10164	5.81897	1.03375	6.34995	2.15389e-10	2.25395e-08	0	0	0	0	104	102	73
ERC1:+:chr12:1372200:1399178	circERC1_c	-	ERC1	11.5163	6.81631	1.11552	5.63547	1.04563	6.11046	9.93468e-10	9.93686e-08	0	0	0	0	60	134	57
HOMER1:-:chr5:78752841:78734832	-	hsa_circ_0006916	HOMER1	33.8061	2.39134	0.39151	2.30454	0.39151	6.10799	1.00892e-09	9.93686e-08	11	9	6	8	176	216	138
UNC79:+:chr14:93934017:93963632	circUNC79	-	UNC79	13.544	7.14515	1.17114	5.81569	1.09012	6.10103	1.05386e-09	1.01799e-07	0	0	0	0	82	139	90
ATRNL1:+:chr10:117221451:117228839	circATRNL1	-	ATRNL1	53.7166	2.29457	0.376356	2.21453	0.377416	6.09681	1.08207e-09	1.02551e-07	17	13	11	11	249	174	311
MCF2L2:-:chr3:182925611:182923663	circMCF2L2	-	MCF2L2	9.64547	6.75391	1.11006	5.59072	1.04125	6.08426	1.17034e-09	1.08863e-07	0	0	0	0	79	91	66
ERC2:-:chr3:56026278:55717821	circERC2_a	-	ERC2	9.12786	6.75725	1.1207	5.57397	1.04998	6.02952	1.6445e-09	1.47506e-07	0	0	0	0	75	102	61
ST6GAL2:-:chr2:107450602:107446521	circST6GAL2	hsa_circ_0055953	ST6GAL2	9.89445	6.82652	1.13702	5.60414	1.06322	6.0039	1.92639e-09	1.69759e-07	0	0	0	0	81	78	86
TDRP:-:chr8:481576:478895	-	-	TDRP	19.6757	2.91038	0.486446	2.7666	0.4804	5.98294	2.19142e-09	1.83458e-07	3	6	3	4	134	155	73
PSMB1:-:chr6:170858201:170846321	-	hsa_circ_0078784	PSMB1	25.9793	2.31234	0.387123	2.2274	0.388173	5.97315	2.32715e-09	1.91627e-07	12	4	4	6	147	139	95
SLC8A1:-:chr2:40405633:40366541	circSLC8A1_b	-	SLC8A1	9.24382	6.74331	1.12994	5.54455	1.05758	5.96783	2.40424e-09	1.94782e-07	0	0	0	0	85	97	54
ST6GAL2:-:chr2:107460490:107446522	-	hsa_circ_0055954	ST6GAL2	14.9351	4.62666	0.783591	4.14534	0.756496	5.90443	3.53867e-09	2.7773e-07	2	0	2	0	114	101	77
UNC79:+:chr14:93934017:93954101	-	-	UNC79	17.0031	5.3197	0.903561	4.63465	0.864855	5.88748	3.92134e-09	2.98884e-07	0	0	3	0	106	154	98
RAB6A:-:chr11:73431944:73418464	circRAB6A	hsa_circ_0003908	RAB6A	49.6963	2.28199	0.387618	2.19662	0.389149	5.88723	3.9272e-09	2.98884e-07	9	15	6	20	249	299	182
DNAJC6:+:chr1:65830318:65831879	circDNAJC6	hsa_circ_0002454	DNAJC6	12.8474	7.06703	1.21307	5.66523	1.12397	5.82572	5.68663e-09	4.26327e-07	0	0	0	0	106	96	89
RANBP17:+:chr5:170610203:170632616	-	hsa_circ_0002713	RANBP17	11.7121	6.80525	1.17641	5.51089	1.09517	5.78476	7.2617e-09	5.21079e-07	0	0	0	0	87	94	64
SLCO5A1:-:chr8:70674110:70650275	-	hsa_circ_0084727	SLCO5A1	9.33669	6.40528	1.11977	5.26655	1.04948	5.72016	1.06422e-08	7.32271e-07	0	0	0	0	57	60	66
ASXL3:+:chr18:31187558:31263532	-	-	ASXL3	8.01808	6.34812	1.11457	5.22557	1.04521	5.69557	1.22964e-08	8.23528e-07	0	0	0	0	58	81	41
DCLK2:+:chr4:151023630:151023964	-	hsa_circ_0005480	DCLK2	21.2293	2.45346	0.432011	2.34641	0.43179	5.67916	1.35355e-08	8.94589e-07	4	5	4	8	112	101	124
NRXN1:-:chr2:50850753:50847160	-	hsa_circ_0054525	NRXN1	10.2653	6.80432	1.20285	5.45934	1.11635	5.65684	1.54182e-08	1.00579e-06	0	0	0	0	79	99	67
DPP10:+:chr2:116066815:116101488	-	-	DPP10	10.5407	6.67229	1.18781	5.37413	1.10448	5.6173	1.93965e-08	1.24908e-06	0	0	0	0	76	85	62
CCSER1:+:chr4:91229395:91234198	-	-	CCSER1	7.343	6.07062	1.0971	5.01143	1.03064	5.53335	3.1418e-08	1.97265e-06	0	0	0	0	54	61	33
KIFAP3:-:chr1:170001116:169947226	-	-	KIFAP3	20.2241	6.13574	1.11039	5.04604	1.04164	5.52575	3.28088e-08	2.03455e-06	0	0	2	0	166	197	64
PICALM:-:chr11:85742653:85701293	-	hsa_circ_0023918	PICALM	12.7931	4.53199	0.823557	4.01137	0.792088	5.50295	3.73495e-08	2.28789e-06	2	0	2	0	91	126	60
UGGT2:-:chr13:96648389:96622365	-	-	UGGT2	7.5954	6.0397	1.10626	4.96858	1.03814	5.45957	4.77283e-08	2.80381e-06	0	0	0	0	55	53	36
FBXL17:-:chr5:107684231:107521817	circFBXL17	hsa_circ_0073517	FBXL17	18.9243	7.27284	1.33613	5.58704	1.2193	5.44322	5.23271e-08	2.9868e-06	0	0	0	0	123	90	119
ANK3:-:chr10:62039397:62021616	-	hsa_circ_0018440	ANK3	7.75552	6.25982	1.15242	5.08101	1.07602	5.43191	5.57533e-08	3.14662e-06	0	0	0	0	64	69	36
LINS:-:chr15:101105470:101104896	-	hsa_circ_0003007	LINS	6.26783	6.21412	1.16077	5.02631	1.08277	5.35344	8.62974e-08	4.71165e-06	0	0	0	0	63	56	43
NEDD4L:+:chr18:55833020:55919286	-	-	/	10.8006	6.8849	1.29167	5.35332	1.18608	5.33024	9.80842e-08	5.24124e-06	0	0	0	0	66	68	117
FAM228B:+:chr2:24357989:24369956	-	hsa_circ_0000982	FAM228B	24.0493	2.21578	0.416064	2.11523	0.419788	5.32557	1.00638e-07	5.32111e-06	11	4	6	4	104	136	102
NRXN1:-:chr2:50733755:50692580	-	-	NRXN1	7.74181	6.40791	1.20504	5.11373	1.11839	5.31761	1.05139e-07	5.50117e-06	0	0	0	0	64	84	40
PBX3:+:chr9:128691934:128697886	-	hsa_circ_0004804	PBX3	8.36679	5.98912	1.1296	4.88429	1.05724	5.30198	1.14556e-07	5.87157e-06	0	0	0	0	68	43	28
PAK3:+:chrX:110385324:110395675	-	hsa_circ_0091336	PAK3	7.49677	6.15053	1.16053	4.97142	1.08255	5.29978	1.15941e-07	5.88253e-06	0	0	0	0	48	54	52
MAGI2:-:chr7:77975360:77973094	-	-	MAGI2	12.387	4.97009	0.939322	4.26688	0.894987	5.29114	1.21555e-07	6.04526e-06	3	0	0	0	105	92	78
EPB41L5:+:chr2:120885264:120932576	-	hsa_circ_0006834	EPB41L5	10.0413	6.60592	1.25114	5.19639	1.15482	5.27991	1.29245e-07	6.36468e-06	0	0	0	0	74	92	49
SLC8A1:-:chr2:40657441:40655613	-	hsa_circ_0005232	SLC8A1	15.1542	2.98081	0.567033	2.78274	0.558977	5.25687	1.46531e-07	7.00977e-06	0	3	3	4	94	91	52
NRXN1:-:chr2:51153093:51149007	-	hsa_circ_0001004	NRXN1	14.0547	6.74422	1.29334	5.23138	1.18764	5.21459	1.84221e-07	8.48939e-06	0	0	0	0	88	77	68
R3HDM1:+:chr2:136432902:136437894	-	hsa_circ_0001070	R3HDM1	20.6589	2.3131	0.444053	2.19868	0.446894	5.20907	1.89789e-07	8.66645e-06	6	9	4	4	126	128	86
FMNL2:+:chr2:153431650:153437563	-	-	FMNL2	6.81585	5.66743	1.08907	4.6688	1.02345	5.20392	1.95126e-07	8.75104e-06	0	0	0	0	38	35	37
RERE:-:chr1:8674745:8525984	-	hsa_circ_0009577	RERE	10.8917	6.55848	1.26111	5.13688	1.16271	5.20056	1.9869e-07	8.83205e-06	0	0	0	0	78	51	73
ERC2:-:chr3:55984588:55922416	circERC2	-	ERC2	5.99963	6.14926	1.19846	4.90274	1.11318	5.13096	2.88273e-07	1.2376e-05	0	0	0	0	50	42	60
RIMS1:+:chr6:73016961:73023375	circRIMS1_d	-	RIMS1	5.37515	5.99172	1.17806	4.80268	1.09673	5.08609	3.65513e-07	1.51733e-05	0	0	0	0	50	45	43
SLC25A16:-:chr10:70266475:70246900	-	hsa_circ_0007778	SLC25A16	8.55427	6.28003	1.23781	4.94337	1.14458	5.07349	3.90591e-07	1.60815e-05	0	0	0	0	69	71	32
RERE:-:chr1:8674745:8555122	-	hsa_circ_0009117	RERE	38.4334	3.30111	0.654755	3.02385	0.640456	5.04175	4.61294e-07	1.86861e-05	12	0	11	0	208	269	184
DCLK1:-:chr13:36410278:36379835	-	hsa_circ_0029995	DCLK1	7.88196	6.08283	1.21167	4.82183	1.12384	5.02021	5.16144e-07	2.05761e-05	0	0	0	0	49	62	38
LPHN3:+:chr4:62775278:62813994	-	hsa_circ_0069862	LPHN3	5.3334	5.85954	1.16845	4.70465	1.08895	5.01478	5.30937e-07	2.09992e-05	0	0	0	0	39	45	42
SLC8A1:-:chr2:40405633:40387904	-	hsa_circ_0054227	SLC8A1	6.11216	6.10299	1.21809	4.82763	1.12898	5.0103	5.43457e-07	2.13264e-05	0	0	0	0	47	52	50
RERE:-:chr1:8617582:8525984	-	hsa_circ_0009576	RERE	5.29022	5.97032	1.19894	4.74751	1.11366	4.97966	6.36956e-07	2.48018e-05	0	0	0	0	50	56	32
PAK3:+:chrX:110406143:110416309	-	-	PAK3	6.46998	5.55617	1.12009	4.5206	1.04922	4.96046	7.03275e-07	2.71735e-05	0	0	0	0	27	38	37
AFF2:+:chrX:147733520:147744289	-	hsa_circ_0091669	AFF2	10.9776	4.24454	0.856297	3.70807	0.82185	4.95686	7.16409e-07	2.74696e-05	2	0	2	0	87	92	47
C2CD5:-:chr12:22659753:22637631	-	hsa_circ_0025612	C2CD5	15.0604	3.8895	0.785223	3.45726	0.758526	4.95337	7.29392e-07	2.77556e-05	0	3	3	0	94	86	84
BRWD3:-:chrX:79991587:79988955	-	hsa_circ_0091173	BRWD3	5.26032	5.96064	1.20517	4.72818	1.11872	4.94588	7.58014e-07	2.86278e-05	0	0	0	0	56	40	39
PGAP1:-:chr2:197784874:197777605	-	hsa_circ_0003394	PGAP1	29.0306	2.24731	0.45665	2.12443	0.46157	4.92129	8.59741e-07	3.17535e-05	11	7	9	8	206	169	117
VMP1:+:chr17:57808782:57816308	-	hsa_circ_0006508	VMP1	25.51	2.53257	0.515772	2.37588	0.516136	4.91025	9.09608e-07	3.33501e-05	16	0	4	5	127	167	125
ATXN2:-:chr12:111993723:111991962	-	hsa_circ_0000439	ATXN2	20.1113	2.1613	0.440351	2.04593	0.446439	4.90813	9.19503e-07	3.34686e-05	11	7	2	4	114	130	74
HAGH:-:chr16:1859834:1859238	-	-	HAGH	5.44369	6.00916	1.22868	4.72809	1.13764	4.89076	1.00446e-06	3.62199e-05	0	0	0	0	54	34	50
ASXL3:+:chr18:31187558:31226317	-	-	ASXL3	5.77933	5.77675	1.187	4.60103	1.1042	4.86668	1.13488e-06	4.01445e-05	0	0	0	0	40	47	33
NRXN2:-:chr11:64453419:64453118	-	-	NRXN2	6.89173	6.30623	1.30416	4.84129	1.19708	4.83548	1.32822e-06	4.60113e-05	0	0	0	0	80	26	62
GALNT13:+:chr2:154757449:154801152	-	-	GALNT13	5.65488	5.94445	1.22922	4.67164	1.13822	4.83595	1.32513e-06	4.60113e-05	0	0	0	0	64	38	32
NKAIN2:+:chr6:124276794:124277799	-	-	NKAIN2	4.8245	5.83675	1.21485	4.60451	1.12682	4.8045	1.55138e-06	5.19504e-05	0	0	0	0	50	44	31
NDST4:-:chr4:115898430:115856362	-	-	NDST4	10.7957	5.10683	1.06526	4.20969	1.00361	4.79396	1.6352e-06	5.4037e-05	0	0	2	0	61	78	65
KLHL24:+:chr3:183361268:183390272	-	hsa_circ_0001368	KLHL24	22.019	2.13314	0.448318	2.01219	0.455509	4.75809	1.95435e-06	6.17401e-05	3	3	9	5	88	117	59
LPHN3:+:chr4:62800558:62813994	-	hsa_circ_0069863	LPHN3	16.2046	2.45318	0.516669	2.29547	0.519133	4.74807	2.05369e-06	6.4473e-05	4	3	0	6	74	93	46
KCNH8:+:chr3:19431973:19498474	-	hsa_circ_0064561	KCNH8	13.7314	4.3691	0.920954	3.7442	0.879822	4.7441	2.09433e-06	6.53404e-05	3	0	0	0	63	60	58
RUNX1T1:-:chr8:93004117:92998352	-	hsa_circ_0084878	RUNX1T1	4.74466	5.30486	1.12752	4.28823	1.05599	4.70489	2.53998e-06	7.82719e-05	0	0	0	0	29	24	32
ATRNL1:+:chr10:116879949:116931050	-	-	ATRNL1	35.1071	2.15365	0.458666	2.02703	0.465973	4.69546	2.66003e-06	8.14717e-05	3	15	8	7	135	158	145
MINDY3:-:chr10:15889942:15875628	-	hsa_circ_0006665	MINDY3	16.4277	2.98813	0.636629	2.73687	0.628322	4.69368	2.68328e-06	8.16855e-05	0	5	5	0	94	84	60
ARHGEF12:+:chr11:120343759:120348235	-	hsa_circ_0009021	ARHGEF12	13.8306	5.15075	1.09879	4.1976	1.03219	4.68767	2.76334e-06	8.36161e-05	0	0	3	0	104	118	96
CARNMT1:-:chr9:77632364:77631183	-	hsa_circ_0004189	CARNMT1	6.00469	5.7936	1.24038	4.52262	1.14782	4.67082	3.00001e-06	8.86415e-05	0	0	0	0	56	31	33
CERS6:+:chr2:169547544:169574488	-	hsa_circ_0007024	CERS6	14.0898	2.4009	0.513939	2.24439	0.517715	4.67156	2.98918e-06	8.86415e-05	4	4	0	5	72	67	63
POLB:+:chr8:42202471:42214910	-	-	POLB	6.29216	5.76303	1.23755	4.50142	1.14564	4.65682	3.21127e-06	9.37803e-05	0	0	0	0	33	39	45
MBOAT2:-:chr2:9098771:9048750	-	hsa_circ_0000972	MBOAT2	27.2062	2.55473	0.548971	2.37535	0.549979	4.65367	3.26084e-06	9.46774e-05	0	7	6	10	118	137	148
MYT1L:-:chr2:1927035:1926064	circMYT1L	-	MYT1L	5.1695	5.69356	1.22488	4.46391	1.13557	4.64827	3.34728e-06	9.57424e-05	0	0	0	0	33	63	20
DENND5B:-:chr12:31600703:31595709	-	hsa_circ_0008445	DENND5B	11.1105	2.86745	0.616947	2.63467	0.611397	4.64781	3.3547e-06	9.57424e-05	3	4	0	2	69	57	66
KIDINS220:-:chr2:8917022:8910799	-	hsa_circ_0005315	KIDINS220	9.32001	6.2619	1.36904	4.67982	1.24852	4.57393	4.78664e-06	0.000131384	0	0	0	0	64	33	66
TMEM116:-:chr12:112381173:112371689	-	hsa_circ_0004206	TMEM116	6.60045	6.06946	1.32852	4.59618	1.21759	4.56859	4.91007e-06	0.000133315	0	0	0	0	55	60	33
EPHA5:-:chr4:66468022:66467359	-	-	EPHA5	4.79727	5.62755	1.23273	4.39358	1.14244	4.56511	4.99242e-06	0.000134103	0	0	0	0	34	60	17
KLHL1:-:chr13:70568930:70514172	-	-	KLHL1	4.24391	5.28056	1.15677	4.22012	1.08095	4.5649	4.99731e-06	0.000134103	0	0	0	0	29	39	18
ZDHHC21:-:chr9:14674383:14639894	-	hsa_circ_0002654	ZDHHC21	4.88505	5.46699	1.20024	4.31059	1.11641	4.5549	5.24102e-06	0.000139289	0	0	0	0	38	30	28
RSU1:-:chr10:16824083:16794537	-	hsa_circ_0006577	RSU1	5.52437	5.6259	1.2366	4.38547	1.14565	4.54951	5.37715e-06	0.000141411	0	0	0	0	47	36	25
PDE4D:-:chr5:58511794:58476420	-	hsa_circ_0072568	PDE4D	5.70032	5.87218	1.29263	4.49601	1.18997	4.54282	5.55056e-06	0.000144458	0	0	0	0	52	44	32
GFRA1:-:chr10:117856275:117849252	-	hsa_circ_0005239	GFRA1	11.3007	3.50115	0.7726	3.10549	0.751792	4.53164	5.85274e-06	0.000151538	0	0	5	0	61	51	55
SEZ6L2:-:chr16:29907181:29906579	-	hsa_circ_0008535	SEZ6L2	4.02617	5.57545	1.23414	4.3464	1.14397	4.51768	6.25207e-06	0.000160062	0	0	0	0	36	38	30
LPXN:-:chr11:58318705:58317259	-	hsa_circ_0002904	LPXN	4.15584	5.49411	1.21637	4.30679	1.12973	4.51682	6.27757e-06	0.000160062	0	0	0	0	40	37	22
VMP1:+:chr17:57808782:57851246	-	hsa_circ_0005077	VMP1	6.65064	6.0553	1.34292	4.55724	1.22925	4.50907	6.5113e-06	0.000164353	0	0	0	0	54	45	45
PCLO:-:chr7:82764972:82763566	-	hsa_circ_0080941	PCLO	4.44833	5.27261	1.1698	4.1921	1.09209	4.50729	6.56607e-06	0.000164907	0	0	0	0	32	40	14
CACNB4:-:chr2:152717334:152698417	-	hsa_circ_0056731	CACNB4	5.56082	5.84363	1.29759	4.46279	1.19423	4.50344	6.68608e-06	0.000167085	0	0	0	0	36	54	36
TANC2:+:chr17:61228631:61278318	-	-	TANC2	4.44436	5.6512	1.26372	4.35973	1.16793	4.47189	7.75298e-06	0.000189045	0	0	0	0	27	54	30
FBXL17:-:chr5:107684231:107356625	-	hsa_circ_0073516	FBXL17	8.05834	6.31484	1.41866	4.62657	1.28723	4.45129	8.5357e-06	0.000205143	0	0	0	0	68	67	40
RPS6KC1:+:chr1:213251038:213290752	-	hsa_circ_0004849	RPS6KC1	9.8722	3.70856	0.836843	3.23294	0.809891	4.4316	9.3536e-06	0.000223729	0	0	4	0	57	46	51
LPHN3:+:chr4:62862009:62910267	-	-	LPHN3	4.44855	5.34705	1.21302	4.18541	1.1282	4.40805	1.04307e-05	0.000247139	0	0	0	0	19	40	30
SLC2A13:-:chr12:40442012:40422103	-	hsa_circ_0007918	SLC2A13	8.50917	4.32548	0.983352	3.62416	0.937237	4.39871	1.08896e-05	0.000256801	0	0	0	3	74	60	45
REV3L:-:chr6:111795682:111708968	-	-	REV3L	4.09896	5.52689	1.25693	4.26527	1.16343	4.39714	1.09685e-05	0.000257453	0	0	0	0	26	44	31
PPP1R13B:-:chr14:104263855:104245082	-	hsa_circ_0005791	PPP1R13B	3.89147	5.52674	1.26114	4.25781	1.16696	4.38234	1.17413e-05	0.000274279	0	0	0	0	28	43	30
LUZP2:+:chr11:24927537:25004839	-	-	LUZP2	4.84161	5.00779	1.14312	4.00292	1.07164	4.38081	1.18237e-05	0.000274279	0	0	0	0	26	17	26
RIMS2:+:chr8:105053554:105161076	-	-	RIMS2	4.92813	5.336	1.21883	4.16609	1.13326	4.37795	1.19799e-05	0.000276032	0	0	0	0	28	39	22
PDCD11:+:chr10:105197772:105198565	-	hsa_circ_0000258	PDCD11	5.21109	4.97713	1.14295	3.97623	1.07185	4.35465	1.33282e-05	0.000304308	0	0	0	0	19	23	26
SDCCAG8:+:chr1:243579004:243589860	-	hsa_circ_0017241	SDCCAG8	10.6592	2.90849	0.66816	2.63229	0.662612	4.35299	1.34295e-05	0.000305234	0	0	3	5	71	66	43
DDX26B:+:chrX:134679348:134683730	-	-	DDX26B	11.8681	2.43822	0.561089	2.2487	0.566214	4.34552	1.38949e-05	0.000311581	6	0	2	2	58	62	40
PTPRM:+:chr18:8113484:8143777	-	hsa_circ_0002872	PTPRM	5.1011	5.69741	1.3121	4.31266	1.20756	4.34222	1.41051e-05	0.000313495	0	0	0	0	36	42	35
LPHN3:+:chr4:62812632:62863983	-	-	LPHN3	4.26611	5.58976	1.28865	4.26325	1.18929	4.3377	1.43984e-05	0.000317207	0	0	0	0	38	49	20
HDGFRP3:-:chr15:83826793:83819967	-	-	HDGFRP3	10.1589	3.05678	0.704641	2.74461	0.695339	4.33806	1.43745e-05	0.000317207	3	0	3	2	76	84	39
EXOC6B:-:chr2:72960247:72958135	-	hsa_circ_0001030	EXOC6B	7.97296	6.05329	1.39606	4.45441	1.27202	4.336	1.45102e-05	0.000318274	0	0	0	0	42	41	59
CASC4:+:chr15:44624186:44673174	-	-	CASC4	3.80028	4.89215	1.13817	3.90884	1.06877	4.29827	1.72137e-05	0.000371091	0	0	0	0	25	24	16
HMGCLL1:-:chr6:55406938:55360217	-	-	HMGCLL1	3.79288	5.40986	1.25911	4.16113	1.16661	4.29658	1.73451e-05	0.000372326	0	0	0	0	35	34	24
ERC1:+:chr12:1399018:1553916	-	hsa_circ_0024999	ERC1	3.72698	5.38277	1.25362	4.14732	1.16229	4.2938	1.7564e-05	0.000374764	0	0	0	0	32	33	26
HOOK3:+:chr8:42812237:42819617	-	hsa_circ_0006376	HOOK3	4.73269	5.39983	1.26113	4.14902	1.16846	4.28173	1.85443e-05	0.00039303	0	0	0	0	40	17	33
STAM:+:chr10:17746430:17747740	-	hsa_circ_0008311	STAM	5.22423	5.46183	1.27604	4.17626	1.18027	4.28031	1.86631e-05	0.000393885	0	0	0	0	23	28	43
ATP8A1:-:chr4:42546003:42505467	-	hsa_circ_0069613	ATP8A1	5.29665	5.77362	1.35023	4.3072	1.23814	4.27603	1.90259e-05	0.000396543	0	0	0	0	57	45	19
TXNDC16:-:chr14:53011089:53003436	-	hsa_circ_0031940	TXNDC16	6.35386	5.95675	1.39378	4.37853	1.27139	4.2738	1.92167e-05	0.000398866	0	0	0	0	56	42	37
EDIL3:-:chr5:83362425:83356119	-	hsa_circ_0073244	EDIL3	5.58548	5.81401	1.36106	4.32101	1.24652	4.27169	1.93998e-05	0.000400031	0	0	0	0	43	52	29
TTC3:+:chr21:38480692:38505066	-	hsa_circ_0061667	TTC3	11.5975	3.31874	0.776983	2.92735	0.760603	4.27132	1.94321e-05	0.000400031	0	0	0	6	58	70	51
KLHL1:-:chr13:70549934:70535440	-	-	KLHL1	6.32955	6.00453	1.41132	4.38456	1.28497	4.25454	2.09479e-05	0.00042428	0	0	0	0	60	62	21
PPP2R2B:-:chr5:146080705:146070691	-	-	PPP2R2B	3.88751	5.34421	1.25728	4.10788	1.16593	4.25063	2.13169e-05	0.000427733	0	0	0	0	36	26	26
ARHGEF12:+:chr11:120339997:120348235	-	hsa_circ_0024648	ARHGEF12	4.35648	5.32361	1.25895	4.08728	1.16766	4.2286	2.35146e-05	0.000463192	0	0	0	0	30	30	27
CNTNAP5:+:chr2:124979282:124999970	-	-	CNTNAP5	3.81403	5.31113	1.25794	4.07828	1.16698	4.22208	2.42054e-05	0.000473089	0	0	0	0	34	26	26
ZNF737:-:chr19:20728782:20727425	-	-	ZNF737	5.10696	5.83003	1.38115	4.29679	1.26281	4.22115	2.43061e-05	0.000473215	0	0	0	0	55	50	21
KDM1A:+:chr1:23356962:23385660	-	hsa_circ_0007822	KDM1A	12.1892	3.22699	0.764944	2.85137	0.751245	4.2186	2.45827e-05	0.000476753	0	2	4	0	47	63	57
CASC4:+:chr15:44620883:44673174	-	hsa_circ_0035052	CASC4	8.06852	4.6428	1.10446	3.73909	1.0426	4.20369	2.62595e-05	0.000507312	2	0	0	0	55	63	31
NPAS3:+:chr14:33684388:33684793	-	-	NPAS3	21.8078	2.45602	0.585819	2.24773	0.591756	4.19245	2.75956e-05	0.000531084	9	0	6	0	73	71	92
NRG1:+:chr8:31550133:31551251	-	-	NRG1	3.4687	5.35976	1.2836	4.07566	1.18819	4.17556	2.97255e-05	0.000567723	0	0	0	0	28	31	30
ZSWIM5:-:chr1:45553909:45553553	-	-	ZSWIM5	8.28337	3.14713	0.753686	2.78539	0.742385	4.17565	2.97133e-05	0.000567723	3	2	0	0	51	42	37
DCLK1:-:chr13:36410278:36396866	-	-	DCLK1	4.48382	4.909	1.18025	3.85743	1.10577	4.1593	3.19221e-05	0.000607367	0	0	0	0	20	22	23
SPHKAP:-:chr2:228884872:228881122	-	-	SPHKAP	4.99946	5.8893	1.42107	4.27022	1.29465	4.14426	3.40912e-05	0.000643759	0	0	0	0	47	73	14
NDST3:+:chr4:119026173:119064839	-	-	NDST3	5.55574	5.23328	1.26657	3.99645	1.17567	4.13186	3.59838e-05	0.00067192	0	0	0	0	26	31	25
PBX3:+:chr9:128677964:128697886	-	hsa_circ_0003991	PBX3	9.98211	3.02486	0.731966	2.68758	0.724315	4.13251	3.58818e-05	0.00067192	1	2	1	3	53	75	43
ELAVL2:-:chr9:23765097:23731020	-	-	ELAVL2	7.57461	3.83209	0.928715	3.24075	0.895804	4.12622	3.68771e-05	0.000683518	0	3	0	0	48	45	34
CASC4:+:chr15:44624186:44630515	-	hsa_circ_0000596	CASC4	4.45225	4.70709	1.14693	3.7317	1.07979	4.10407	4.05947e-05	0.000746913	0	0	0	0	18	22	17
LOC653513:-:chr1:145021167:144994590	-	hsa_circ_0008390	LOC653513	4.49579	5.63362	1.38065	4.13312	1.2656	4.08041	4.49554e-05	0.000821132	0	0	0	0	27	55	28
LRRC49:+:chr15:71211389:71276596	-	-	LRRC49	4.70215	5.24762	1.2859	3.97544	1.19213	4.0809	4.48621e-05	0.000821132	0	0	0	0	31	18	32
PEX13:+:chr2:61258554:61259248	-	hsa_circ_0008534	PEX13	3.95241	4.68353	1.14852	3.70836	1.08171	4.07789	4.54457e-05	0.000827078	0	0	0	0	16	22	18
CRBN:-:chr3:3215945:3197902	-	hsa_circ_0003400	CRBN	3.76621	4.82805	1.18498	3.77874	1.11155	4.07438	4.61368e-05	0.000833616	0	0	0	0	31	18	13
CCNT2-AS1:-:chr2:135626611:135624112	-	-	CCNT2-AS1	9.62413	4.23604	1.04067	3.46504	0.992336	4.07049	4.69142e-05	0.000841607	0	3	0	0	55	89	29
ATP9B:+:chr18:76856476:76914555	-	hsa_circ_0004057	ATP9B	12.5713	2.46161	0.604745	2.23812	0.611588	4.07049	4.69142e-05	0.000841607	4	3	5	0	60	68	66
PAK3:+:chrX:110385324:110406955	-	-	PAK3	4.23788	5.197	1.27903	3.94377	1.18714	4.06325	4.8395e-05	0.000865082	0	0	0	0	30	28	22
ZNF568:+:chr19:37408481:37428144	-	-	ZNF568	3.25055	4.91235	1.2129	3.80762	1.13473	4.0501	5.11964e-05	0.00090869	0	0	0	0	19	28	19
KLHL8:-:chr4:88116842:88091230	-	hsa_circ_0070389	KLHL8	4.41796	4.67096	1.15377	3.68907	1.08676	4.04842	5.15641e-05	0.000911995	0	0	0	0	26	13	16
ICA1:-:chr7:8275635:8257935	-	hsa_circ_0079422	ICA1	3.34634	5.11064	1.26483	3.89352	1.17648	4.04056	5.33245e-05	0.000939821	0	0	0	0	25	32	19
SENP6:+:chr6:76344423:76388643	-	hsa_circ_0001613	SENP6	18.5713	2.46148	0.611993	2.23196	0.619266	4.02208	5.7687e-05	0.000999178	4	0	9	4	111	113	57
ASXL3:+:chr18:31206826:31263532	-	-	ASXL3	3.35775	5.31383	1.32284	3.96729	1.22269	4.01699	5.89475e-05	0.00101056	0	0	0	0	36	30	21
FBXO7:+:chr22:32874968:32875262	-	hsa_circ_0008832	FBXO7	17.6035	3.15229	0.785072	2.75834	0.774216	4.01529	5.93721e-05	0.00101438	2	6	4	0	104	117	97
ELMOD2:+:chr4:141456887:141464740	-	hsa_circ_0002586	ELMOD2	4.00798	5.45413	1.36028	4.01923	1.25186	4.00958	6.08279e-05	0.00103222	0	0	0	0	30	33	32
MPP6:+:chr7:24663282:24690331	-	-	MPP6	8.62918	3.00052	0.749337	2.64656	0.743082	4.00424	6.22175e-05	0.00105225	2	0	3	0	31	54	34
STK39:-:chr2:168986268:168869144	-	hsa_circ_0002787	STK39	9.4812	4.44743	1.11767	3.54466	1.05894	3.97922	6.91426e-05	0.00115383	3	0	0	0	77	68	45
ANKS1B:-:chr12:99194903:99166819	-	-	ANKS1B	8.77656	4.26293	1.07307	3.4436	1.02213	3.97264	7.108e-05	0.00118224	0	0	3	0	66	66	41
MCF2L2:-:chr3:183107567:183056587	-	hsa_circ_0068161	MCF2L2	3.75792	5.4766	1.38081	4.00056	1.26883	3.96622	7.30227e-05	0.00121054	0	0	0	0	48	33	17
TMEFF1:+:chr9:103261047:103271416	-	hsa_circ_0087775	TMEFF1	5.48332	4.69437	1.18666	3.65813	1.11608	3.95595	7.62301e-05	0.00125542	0	0	0	0	12	15	28
SLC1A4:+:chr2:65228582:65237897	-	hsa_circ_0054971	SLC1A4	3.37247	5.3189	1.34931	3.92424	1.24535	3.94194	8.08247e-05	0.00131386	0	0	0	0	37	22	27
CACHD1:+:chr1:65095038:65107652	-	-	CACHD1	10.8823	2.61273	0.662736	2.34187	0.667378	3.94234	8.06912e-05	0.00131386	0	4	0	3	41	52	35
BAI3:+:chr6:69758077:69785930	-	hsa_circ_0076950	BAI3	3.49523	5.36958	1.36246	3.94355	1.25551	3.9411	8.1109e-05	0.00131423	0	0	0	0	28	22	38
NRXN1:-:chr2:50765774:50692579	-	-	NRXN1	3.44651	5.3527	1.36218	3.92972	1.25565	3.92951	8.51207e-05	0.00137181	0	0	0	0	28	45	18
NCAN:+:chr19:19356122:19359691	-	-	NCAN	3.25206	5.26743	1.34057	3.89604	1.23897	3.92926	8.52087e-05	0.00137181	0	0	0	0	36	27	21
RIMS1:+:chr6:72960033:72961071	-	hsa_circ_0076967	RIMS1	3.44202	5.26241	1.34018	3.89245	1.23875	3.92666	8.61351e-05	0.00138229	0	0	0	0	33	36	16
SWT1:+:chr1:185183639:185200840	-	hsa_circ_0004689	SWT1	3.69766	4.87715	1.24348	3.7264	1.16281	3.92218	8.77509e-05	0.00140374	0	0	0	0	20	24	20
ARPP21:+:chr3:35721279:35732497	-	hsa_circ_0001281	ARPP21	4.64574	5.78318	1.47538	4.07721	1.34129	3.91979	8.8626e-05	0.00141323	0	0	0	0	53	60	11
BAZ2B:-:chr2:160252345:160194077	-	hsa_circ_0056829	BAZ2B	3.89586	5.52971	1.41471	3.9822	1.29632	3.90873	9.27821e-05	0.00147017	0	0	0	0	32	57	15
ATP8A1:-:chr4:42558057:42487512	-	-	ATP8A1	3.7871	5.48838	1.40855	3.95899	1.29206	3.89648	9.76029e-05	0.00153206	0	0	0	0	43	43	14
CPEB3:-:chr10:93940776:93870833	-	-	CPEB3	3.18376	5.16811	1.32778	3.83376	1.23018	3.89231	9.9295e-05	0.00154414	0	0	0	0	33	29	17
KLHL1:-:chr13:70549934:70456415	-	-	KLHL1	3.69802	5.3728	1.38069	3.91299	1.27102	3.8914	9.96674e-05	0.00154515	0	0	0	0	28	50	15
CACNA1E:+:chr1:181546902:181549912	-	hsa_circ_0015537	CACNA1E	3.64059	5.4289	1.39684	3.93066	1.28349	3.88657	0.000101671	0.00156324	0	0	0	0	42	18	32
ALMS1:+:chr2:73784347:73786269	-	-	ALMS1	3.84019	5.21239	1.3408	3.84857	1.24045	3.88752	0.000101272	0.00156324	0	0	0	0	27	25	28
ENSG00000150086:-:chr12:13906849:13906251	-	-	ENSG00000150086	3.45432	5.35506	1.37856	3.90185	1.26962	3.88453	0.000102528	0.00157012	0	0	0	0	42	31	17
UBE2K:+:chr4:39739040:39776553	-	hsa_circ_0002590	UBE2K	29.9482	3.10747	0.800253	2.69851	0.791453	3.88311	0.000103127	0.00157449	9	5	8	0	196	197	161
BBS9:+:chr7:33390831:33427756	-	hsa_circ_0079813	BBS9	3.25701	4.51635	1.16601	3.53246	1.10181	3.87336	0.000107347	0.00162901	0	0	0	0	19	18	13
CHMP5:+:chr9:33271150:33278223	-	hsa_circ_0003575	CHMP5	4.80008	5.13621	1.32661	3.80842	1.22993	3.87169	0.000108083	0.00163525	0	0	0	0	32	21	23
SEC24B:+:chr4:110412483:110416012	-	hsa_circ_0001436	SEC24B	9.12782	2.38801	0.617441	2.15177	0.627566	3.8676	0.000109913	0.00165298	4	0	3	3	56	60	39
ZNF880:+:chr19:52887102:52888995	-	-	ZNF880	3.66313	4.52682	1.17332	3.53035	1.10827	3.85812	0.000114262	0.00171324	0	0	0	0	20	22	9
BRWD1:-:chr21:40597123:40590078	-	hsa_circ_0061722	BRWD1	3.22656	4.47108	1.15995	3.50139	1.09749	3.85453	0.000115951	0.0017319	0	0	0	0	17	15	16
EXOSC1:-:chr10:99197507:99196174	-	hsa_circ_0005887	EXOSC1	17.9591	2.83363	0.735241	2.49525	0.734881	3.85402	0.000116195	0.0017319	6	0	0	5	95	56	74
POU6F2:+:chr7:39243834:39247219	-	hsa_circ_0079911	POU6F2	3.37772	5.32026	1.3809	3.86803	1.27244	3.85275	0.000116799	0.00173575	0	0	0	0	29	20	36
DCAF17:+:chr2:172305191:172333460	-	hsa_circ_0057051	DCAF17	7.49457	3.39037	0.881023	2.88135	0.862894	3.84822	0.000118979	0.00176292	0	4	0	0	48	31	44
ABHD2:+:chr15:89656956:89659752	-	hsa_circ_0007099	ABHD2	3.55771	5.39497	1.40242	3.89166	1.28903	3.84691	0.000119617	0.00176716	0	0	0	0	27	20	42
SLC38A1:-:chr12:46648719:46633462	-	-	SLC38A1	3.35729	5.12394	1.33666	3.78008	1.23901	3.83338	0.000126392	0.00186178	0	0	0	0	35	17	23
ATP9B:+:chr18:76856476:76967012	-	-	ATP9B	3.03261	5.16616	1.34878	3.79471	1.2485	3.83024	0.000128018	0.00188022	0	0	0	0	21	30	27
DENND1B:-:chr1:197627499:197611840	-	hsa_circ_0006324	DENND1B	3.35794	5.06207	1.32421	3.74881	1.22969	3.8227	0.000131996	0.00193227	0	0	0	0	30	19	23
ATRNL1:+:chr10:117185760:117228839	-	-	ATRNL1	3.66389	5.00537	1.30959	3.7254	1.2183	3.82208	0.000132331	0.00193227	0	0	0	0	23	14	31
ATXN1:-:chr6:16754322:16586010	-	-	ATXN1	2.95396	5.12829	1.34284	3.77283	1.24429	3.81899	0.000134002	0.00195098	0	0	0	0	23	28	25
CLIP1:-:chr12:122839859:122837273	-	-	CLIP1	3.15912	4.55921	1.19452	3.52571	1.12685	3.81679	0.0001352	0.00196274	0	0	0	0	21	21	10
RPAP2:+:chr1:92798948:92811471	-	hsa_circ_0004463	RPAP2	3.81683	5.49642	1.44086	3.90492	1.31911	3.81467	0.000136367	0.00197397	0	0	0	0	21	23	51
UBAP2:-:chr9:33998862:33986757	-	hsa_circ_0001852	UBAP2	8.15215	4.66978	1.22524	3.57419	1.1518	3.81132	0.000138229	0.00199519	2	0	0	0	54	64	33
RIC3:-:chr11:8161740:8158925	-	-	RIC3	4.9	5.57999	1.46651	3.92579	1.33857	3.80495	0.000141833	0.00203875	0	0	0	0	36	42	27
SCMH1:-:chr1:41608784:41578955	-	hsa_circ_0000063	SCMH1	7.35245	3.23648	0.850843	2.76799	0.838195	3.80385	0.000142465	0.00203875	0	0	2	2	50	41	22
ARHGAP32:-:chr11:129034322:128993340	-	hsa_circ_0007843	ARHGAP32	13.6477	2.54192	0.669151	2.26388	0.676779	3.79873	0.000145441	0.00205834	0	7	0	3	62	60	52
DOCK4:-:chr7:111585853:111575594	-	hsa_circ_0005937	DOCK4	5.9388	5.77835	1.52189	3.98176	1.37952	3.79683	0.000146559	0.00206788	0	0	0	0	51	46	24
PTPRM:+:chr18:8076453:8143777	-	hsa_circ_0007144	PTPRM	2.9796	5.14122	1.3569	3.7588	1.25619	3.78896	0.000151281	0.00212853	0	0	0	0	31	26	20
ARIH1:+:chr15:72810408:72864506	-	-	ARIH1	3.77403	4.98958	1.31934	3.69473	1.22731	3.78187	0.000155652	0.00217783	0	0	0	0	10	25	33
ASPH:-:chr8:62566219:62531537	-	hsa_circ_0084606	ASPH	7.64505	3.19276	0.84409	2.7332	0.833028	3.78249	0.000155267	0.00217783	4	0	0	0	34	41	32
GNAO1:+:chr16:56385296:56388993	-	-	GNAO1	3.01649	5.15999	1.36631	3.75794	1.26387	3.7766	0.000158985	0.00220602	0	0	0	0	26	35	18
ANKRD13C:-:chr1:70781249:70736538	-	hsa_circ_0012938	ANKRD13C	3.88139	4.83889	1.28115	3.62958	1.1975	3.777	0.000158728	0.00220602	0	0	0	0	28	23	12
OPTN:+:chr10:13169745:13178897	-	hsa_circ_0007242	OPTN	8.79493	4.23031	1.12235	3.34163	1.06958	3.76914	0.000163811	0.00226673	0	0	3	0	63	69	38
NRXN1:-:chr2:50733755:50463926	-	-	NRXN1	3.22647	5.25734	1.39701	3.78503	1.28782	3.76328	0.000167697	0.00231412	0	0	0	0	32	38	15
INTU:+:chr4:128564676:128609022	-	hsa_circ_0070905	INTU	3.21267	4.48285	1.19559	3.45591	1.13009	3.74949	0.000177192	0.00243846	0	0	0	0	10	23	16
C11orf80:+:chr11:66589114:66595835	-	hsa_circ_0005611	C11orf80	3.71169	4.92125	1.31336	3.64592	1.22389	3.74706	0.000178921	0.00245552	0	0	0	0	26	22	18
CSPP1:+:chr8:68044186:68049838	-	hsa_circ_0003388	CSPP1	4.1309	4.80685	1.28432	3.59616	1.20124	3.74271	0.000182044	0.00249157	0	0	0	0	25	20	16
CSMD3:-:chr8:113988377:113933856	-	-	CSMD3	4.31276	5.33135	1.42669	3.79271	1.31125	3.73686	0.000186335	0.00253649	0	0	0	0	33	26	28
MAGI1:-:chr3:65416556:65415195	-	hsa_circ_0066452	MAGI1	7.65729	2.5518	0.685326	2.25883	0.693449	3.72348	0.000196495	0.00266036	2	0	3	2	36	58	29
TXNDC16:-:chr14:53011089:52977958	-	hsa_circ_0031939	TXNDC16	4.2505	5.36905	1.44258	3.79468	1.32372	3.72184	0.000197772	0.00267046	0	0	0	0	31	38	22
EPHA6:+:chr3:96625115:96706837	-	-	EPHA6	2.97141	5.13747	1.38132	3.71151	1.27746	3.71926	0.00019981	0.00269074	0	0	0	0	33	26	18
MMP24:+:chr20:33834643:33842557	-	-	MMP24	2.87556	5.09067	1.37134	3.68948	1.27008	3.71219	0.000205474	0.00273914	0	0	0	0	26	31	18
LPHN3:+:chr4:62362839:62383236	-	-	LPHN3	2.92555	5.03819	1.35725	3.66967	1.25925	3.71205	0.000205586	0.00273914	0	0	0	0	31	19	21
CSRNP2:-:chr12:51467865:51467606	-	hsa_circ_0004538	CSRNP2	3.06768	4.65126	1.2537	3.51093	1.17818	3.71002	0.000207241	0.00275389	0	0	0	0	19	15	20
GOLM1:-:chr9:88661487:88648197	-	-	GOLM1	3.38682	4.37388	1.17945	3.38376	1.11852	3.70841	0.000208564	0.00276416	0	0	0	0	10	18	17
PLXNC1:+:chr12:94562929:94580249	-	-	PLXNC1	7.01985	3.3936	0.916278	2.84184	0.898314	3.70368	0.000212496	0.00280149	4	0	0	0	52	33	36
SPAST:+:chr2:32323865:32341281	-	-	SPAST	8.45887	2.80506	0.759875	2.44149	0.761705	3.69147	0.000222961	0.00290892	0	0	4	2	48	43	34
LMBR1:-:chr7:156619438:156516805	-	hsa_circ_0004673	LMBR1	3.00199	5.15326	1.39721	3.69603	1.29074	3.68825	0.000225797	0.00293688	0	0	0	0	22	39	18
OXCT1:-:chr5:41807540:41794104	-	hsa_circ_0004873	OXCT1	4.0501	5.06416	1.37862	3.65359	1.27712	3.67335	0.000239389	0.00309113	0	0	0	0	38	26	10
EML5:-:chr14:89221015:89192885	-	hsa_circ_0032877	EML5	4.85183	5.71901	1.55769	3.86183	1.40995	3.67148	0.000241153	0.00310415	0	0	0	0	41	59	18
FNTA:+:chr8:42914235:42919358	-	hsa_circ_0001796	FNTA	4.91317	5.00433	1.36322	3.62984	1.26539	3.67097	0.000241633	0.00310415	0	0	0	0	20	16	32
PECR:-:chr2:216931241:216903913	-	-	PECR	3.8253	5.38392	1.4691	3.7569	1.34563	3.66476	0.000247568	0.0031714	0	0	0	0	18	40	33
PCCA:+:chr13:100953714:101101559	-	hsa_circ_0030764	PCCA	3.63562	5.11637	1.39662	3.6656	1.29124	3.66339	0.000248903	0.0031732	0	0	0	0	35	25	16
ZNF577:-:chr19:52380630:52364157	-	-	ZNF577	5.92201	4.16336	1.14042	3.25344	1.08888	3.65072	0.000261509	0.00332546	0	0	2	0	37	55	17
KLHL24:+:chr3:183368084:183390272	-	hsa_circ_0006667	KLHL24	4.04603	5.0839	1.39396	3.64267	1.28984	3.64708	0.000265238	0.00336438	0	0	0	0	27	44	6
APC:+:chr5:112102023:112137080	-	hsa_circ_0073587	APC	4.16809	5.25973	1.4444	3.69902	1.32812	3.64146	0.000271101	0.00341288	0	0	0	0	20	32	31
RTN3:+:chr11:63486173:63488504	-	hsa_circ_0022602	RTN3	3.80576	4.42799	1.21644	3.37342	1.15104	3.64012	0.000272514	0.00341356	0	0	0	1	27	38	14
ST3GAL3:+:chr1:44386076:44387310	-	hsa_circ_0007205	ST3GAL3	2.93095	4.71253	1.2951	3.49512	1.21365	3.63874	0.000273973	0.0034148	0	0	0	0	27	16	14
BRAF:-:chr7:140494267:140476712	-	hsa_circ_0006460	BRAF	5.44754	4.041	1.11054	3.18629	1.06474	3.63876	0.000273954	0.0034148	2	0	0	0	34	42	22
PDE7A:-:chr8:66695078:66657642	-	hsa_circ_0084635	PDE7A	3.62426	5.10731	1.40416	3.64407	1.29796	3.63727	0.000275541	0.00342585	0	0	0	0	23	28	24
DMXL2:-:chr15:51745838:51743842	-	hsa_circ_0035276	DMXL2	3.81203	5.24581	1.44961	3.67747	1.33289	3.61876	0.000296013	0.00365325	0	0	0	0	29	43	13
PTPRM:+:chr18:8076453:8088849	-	hsa_circ_0006114	PTPRM	11.4211	2.38818	0.660269	2.11365	0.672767	3.61699	0.000298054	0.00366231	4	5	2	2	66	57	75
STXBP5L:+:chr3:121097563:121100379	-	-	STXBP5L	3.27908	4.37416	1.21014	3.33529	1.14697	3.6146	0.000300812	0.00368532	0	0	0	0	10	18	17
ABAT:+:chr16:8839858:8851663	-	hsa_circ_0037794	ABAT	3.12527	4.73619	1.31065	3.4892	1.22683	3.61362	0.000301948	0.00369023	0	0	0	0	19	15	23
ANK3:-:chr10:61845011:61844359	-	-	ANK3	5.75081	5.70872	1.5808	3.80713	1.4287	3.61129	0.000304673	0.0037145	0	0	0	0	45	27	40
ARIH1:+:chr15:72810408:72853890	-	hsa_circ_0000629	ARIH1	8.03365	2.73215	0.756993	2.37097	0.761591	3.60921	0.000307127	0.0037255	0	3	3	0	39	45	35
KLHL8:-:chr4:88116842:88104355	-	hsa_circ_0006866	KLHL8	2.83036	4.25501	1.17945	3.27648	1.12243	3.60762	0.000309016	0.00373122	0	0	0	0	14	18	10
MAPRE2:+:chr18:32650159:32682123	-	hsa_circ_0047391	MAPRE2	3.90645	4.55677	1.26474	3.40891	1.19109	3.60293	0.000314654	0.00379019	0	0	0	0	22	27	4
CCDC91:+:chr12:28458582:28544344	-	hsa_circ_0008250	CCDC91	7.00596	3.4236	0.955153	2.8216	0.936137	3.58435	0.000337916	0.00403172	3	0	0	0	35	38	22
DOCK4:-:chr7:111474742:111448876	-	hsa_circ_0081973	DOCK4	2.85027	5.07754	1.41949	3.59049	1.31191	3.57702	0.000347538	0.00412691	0	0	0	0	33	25	16
DPYD:-:chr1:98015300:97981282	-	hsa_circ_0006323	DPYD	3.46776	5.05797	1.41554	3.58102	1.30908	3.57317	0.000352686	0.00417816	0	0	0	0	30	26	17
AKAP6:+:chr14:32902666:32903023	-	hsa_circ_0031587	AKAP6	4.59908	5.38798	1.5098	3.68219	1.37923	3.56867	0.000358801	0.00424061	0	0	0	0	16	34	40
EML6:+:chr2:55040369:55056614	-	-	EML6	2.7197	4.92873	1.38184	3.53123	1.28373	3.56678	0.000361397	0.00426126	0	0	0	0	28	25	14
MAGI2:-:chr7:77998530:77973095	-	-	MAGI2	2.44871	4.63268	1.29968	3.41705	1.22019	3.56447	0.00036459	0.00428885	0	0	0	0	19	19	16
ATP9A:-:chr20:50307358:50290691	-	hsa_circ_0004770	ATP9A	8.36102	4.19645	1.17881	3.22434	1.12383	3.55989	0.000371012	0.00434404	0	0	3	0	79	45	40
NRD1:-:chr1:52299842:52289336	-	hsa_circ_0007430	NRD1	3.38744	4.17756	1.17736	3.20944	1.12312	3.54825	0.0003878	0.00453005	0	0	0	0	12	12	15
ARHGEF7:+:chr13:111857636:111885640	-	hsa_circ_0030914	ARHGEF7	8.59273	2.60794	0.736882	2.26537	0.745351	3.53916	0.000401404	0.00467808	5	3	0	0	49	44	48
TTN-AS1:+:chr2:179462323:179465394	-	-	TTN-AS1	2.85752	5.08102	1.43769	3.55983	1.32727	3.53415	0.000409083	0.00473461	0	0	0	0	35	23	16
RAPGEF2:+:chr4:160107794:160164943	-	-	RAPGEF2	4.36536	4.95572	1.40219	3.5177	1.3005	3.53427	0.000408899	0.00473461	0	0	0	0	21	22	24
SPPL3:-:chr12:121222396:121220457	-	hsa_circ_0003472	SPPL3	9.28853	2.62672	0.744115	2.27713	0.752189	3.52999	0.000415568	0.00478761	0	4	0	4	71	32	43
APBB2:-:chr4:40947087:40936473	-	hsa_circ_0008453	APBB2	6.55892	3.17784	0.901419	2.65081	0.892014	3.52538	0.000422879	0.00485766	0	2	2	0	40	51	19
RAB2A:+:chr8:61484605:61504528	circRAB2A	hsa_circ_0007581	RAB2A	10.1885	2.40354	0.681921	2.10916	0.694956	3.52466	0.000424023	0.00485766	5	4	0	0	30	70	41
DGKE:+:chr17:54926057:54933986	-	hsa_circ_0000786	DGKE	3.85423	5.19079	1.47417	3.5847	1.35491	3.52115	0.000429676	0.00490514	0	0	0	0	22	34	24
ST18:-:chr8:53142637:53124639	-	-	ST18	4.14398	4.29677	1.22123	3.24778	1.15978	3.51839	0.000434166	0.00494516	0	0	0	0	9	13	20
LCLAT1:+:chr2:30775359:30791042	-	-	LCLAT1	2.64978	4.46681	1.27055	3.31925	1.19921	3.51564	0.000438688	0.0049741	0	0	0	0	19	15	14
PDE4D:-:chr5:58289292:58284320	-	hsa_circ_0001487	PDE4D	6.07543	2.99013	0.851807	2.52495	0.849153	3.51034	0.000447534	0.00506299	0	2	2	0	32	38	25
RMST:+:chr12:97886239:97889834	-	-	RMST	3.31346	4.28467	1.22101	3.23723	1.15997	3.50913	0.000449576	0.00507465	0	0	0	0	17	11	14
MBOAT2:-:chr2:9098771:9028147	-	hsa_circ_0008847	MBOAT2	13.1837	2.70058	0.773912	2.32103	0.780348	3.48952	0.000483886	0.00542535	9	0	0	1	57	51	74
SNHG14:+:chr15:25285950:25287662	-	-	SNHG14	2.68134	4.8765	1.39776	3.45744	1.29894	3.48879	0.000485218	0.00542817	0	0	0	0	22	29	14
GLCCI1:+:chr7:8043538:8110761	-	-	GLCCI1	2.55702	4.83475	1.38718	3.44037	1.29104	3.4853	0.000491593	0.0054751	0	0	0	0	22	27	14
AGPS:+:chr2:178305693:178326746	-	hsa_circ_0057173	AGPS	3.1726	4.92375	1.41336	3.46988	1.31095	3.48372	0.0004945	0.0054953	0	0	0	0	17	32	18
NCAM1:+:chr11:113073101:113085233	-	hsa_circ_0024303	NCAM1	2.76069	4.90933	1.41034	3.46296	1.30878	3.48096	0.000499627	0.00551636	0	0	0	0	22	27	17
ROCK1:-:chr18:18600200:18571137	-	-	ROCK1	3.13493	4.65412	1.33726	3.37112	1.25288	3.48033	0.000500788	0.00551636	0	0	0	0	24	24	8
RUNX1T1:-:chr8:93029591:92998352	-	hsa_circ_0084879	RUNX1T1	3.00932	4.46159	1.28339	3.29309	1.21094	3.47641	0.00050817	0.00558542	0	0	0	0	19	16	13
TTTY14:-:chrY:21095361:21088962	-	-	TTTY14	3.76208	5.12397	1.47519	3.52627	1.3575	3.47343	0.000513855	0.00563558	0	0	0	0	23	35	19
SMG1:-:chr16:18853776:18851020	-	hsa_circ_0008216	SMG1	3.09228	4.51247	1.3044	3.30273	1.22813	3.45941	0.000541365	0.00591147	0	0	0	0	18	13	18
UBAP2:-:chr9:33973235:33971648	-	hsa_circ_0001851	UBAP2	6.33062	5.71179	1.65329	3.66293	1.48493	3.4548	0.00055071	0.00600047	0	0	0	0	37	47	31
EPB41L5:+:chr2:120885264:120903865	-	hsa_circ_0056280	EPB41L5	3.31968	4.90943	1.4219	3.44199	1.31859	3.45273	0.000554937	0.00603344	0	0	0	0	26	19	20
NRG1:+:chr8:32453346:32463201	-	-	NRG1	2.63014	4.9623	1.43781	3.45818	1.33059	3.45128	0.000557926	0.00605284	0	0	0	0	23	31	15
ATP9A:-:chr20:50346517:50342357	-	hsa_circ_0008253	ATP9A	3.47767	4.99545	1.45015	3.46373	1.34004	3.44477	0.000571546	0.00617393	0	0	0	0	17	20	31
NTRK2:+:chr9:87338488:87367000	-	hsa_circ_0087377	NTRK2	3.45574	4.00066	1.16251	3.07058	1.1154	3.44141	0.000578692	0.00623771	0	0	0	0	15	12	8
NEDD4L:+:chr18:55912659:55919286	-	-	NEDD4L	2.77583	4.36268	1.26829	3.22998	1.2005	3.43981	0.00058213	0.00626133	0	0	0	0	16	17	12
GLCCI1:+:chr7:8043538:8099878	-	hsa_circ_0001678	GLCCI1	6.42564	4.48709	1.30521	3.27885	1.22964	3.43782	0.000586418	0.00629397	0	0	2	0	40	60	35
FAM114A2:-:chr5:153414527:153409048	-	hsa_circ_0007773	FAM114A2	4.04764	4.67361	1.35975	3.34884	1.27196	3.4371	0.000587973	0.00629721	0	0	0	0	20	10	24
NTRK3:-:chr15:88483984:88472422	-	hsa_circ_0036657	NTRK3	2.78254	4.65522	1.35645	3.33854	1.26963	3.43191	0.000599341	0.0064053	0	0	0	0	14	35	8
ARHGEF12:+:chr11:120346049:120348235	-	hsa_circ_0002955	ARHGEF12	10.9763	2.28611	0.666412	2.00142	0.682061	3.43047	0.000602539	0.0064258	0	0	6	6	58	80	40
NCOA2:-:chr8:71128999:71126137	-	-	NCOA2	3.62849	4.4112	1.28651	3.24293	1.21532	3.42882	0.000606215	0.00645131	0	0	0	0	15	15	16
MID2:+:chrX:107083900:107097934	-	hsa_circ_0002153	MID2	2.64055	4.96771	1.44962	3.44103	1.34032	3.42692	0.000610472	0.00648287	0	0	0	0	28	27	14
ENSG00000242996:-:chr6:30222241:30202135	-	-	ENSG00000242996	3.68747	4.27567	1.24806	3.18514	1.18501	3.42584	0.000612894	0.00649487	0	0	0	0	23	16	4
CEP290:-:chr12:88524995:88504979	-	-	CEP290	2.63349	4.36874	1.27569	3.2231	1.20696	3.42462	0.000615668	0.00651053	0	0	0	0	12	18	15
ANK2:+:chr4:114095572:114120265	-	hsa_circ_0070700	ANK2	2.64823	4.96957	1.45141	3.43929	1.34177	3.42395	0.00061718	0.0065128	0	0	0	0	24	17	26
AGPS:+:chr2:178370234:178388533	-	hsa_circ_0057183	AGPS	3.35505	5.17558	1.51204	3.49998	1.38637	3.4229	0.000619564	0.00652296	0	0	0	0	34	32	14
RBM27:+:chr5:145634506:145638156	-	hsa_circ_0006087	RBM27	3.47882	4.40289	1.292	3.22628	1.22048	3.40782	0.000654848	0.00679608	0	0	0	0	16	16	14
ZNF562:-:chr19:9770143:9767223	-	hsa_circ_0003516	ZNF562	2.93996	4.15688	1.22284	3.11851	1.16594	3.39935	0.000675464	0.00699558	0	0	0	0	8	11	19
REPS2:+:chrX:17121841:17157084	-	hsa_circ_0089972	REPS2	2.66081	4.97914	1.4658	3.42077	1.35345	3.39687	0.000681608	0.00704468	0	0	0	0	26	31	13
RP11-29G8.3:+:chr13:76195899:76335174	-	-	RP11-29G8.3	11.7427	4.80436	1.41821	3.35811	1.31833	3.38761	0.000705046	0.00723548	3	0	0	0	62	99	77
SBDS:-:chr7:66459328:66458203	-	hsa_circ_0003203	SBDS	2.7004	4.31893	1.27465	3.18018	1.20761	3.38832	0.000703211	0.00723548	0	0	0	0	13	20	11
REV3L:-:chr6:111795679:111708968	-	-	REV3L	3.01534	5.15975	1.5241	3.46365	1.39644	3.38543	0.000710668	0.00727024	0	0	0	0	33	37	10
MBOAT2:-:chr2:9098771:9083315	-	hsa_circ_0007334	MBOAT2	2.55239	4.91676	1.45495	3.38758	1.34607	3.37933	0.000726637	0.0074185	0	0	0	0	17	22	26
CNTNAP2:+:chr7:145892203:145893115	-	-	CNTNAP2	2.43513	4.85011	1.43557	3.36598	1.33167	3.37852	0.000728771	0.00742518	0	0	0	0	19	25	19
EPB41L4A:-:chr5:111576507:111570330	-	-	EPB41L4A	3.62284	4.74752	1.40628	3.33045	1.30977	3.37595	0.000735616	0.00746464	0	0	0	0	11	11	34
HADHB:+:chr2:26486248:26500028	-	hsa_circ_0008257	HADHB	6.17052	3.17966	0.941849	2.60194	0.932547	3.37597	0.000735559	0.00746464	3	0	0	0	24	33	23
MYO9A:-:chr15:72302788:72283443	-	hsa_circ_0036169	MYO9A	2.88697	4.74072	1.40696	3.32333	1.31053	3.36948	0.000753098	0.00762664	0	0	0	0	19	26	14
GALNT13:+:chr2:154757448:154997018	-	-	GALNT13	2.64008	4.96743	1.47487	3.39392	1.36118	3.36805	0.00075701	0.00765082	0	0	0	0	30	26	13
RBM41:-:chrX:106332069:106331666	-	hsa_circ_0002995	RBM41	7.50872	2.73579	0.813217	2.31363	0.819413	3.36416	0.000767763	0.00772841	0	4	2	0	38	36	44
DMXL2:-:chr15:51839605:51827860	-	-	DMXL2	5.26413	3.89132	1.15708	2.97788	1.11416	3.36304	0.000770897	0.00774443	0	0	0	2	36	41	13
ZBTB11:-:chr3:101391057:101389974	-	hsa_circ_0003179	ZBTB11	8.32928	2.61622	0.778322	2.23017	0.787834	3.36136	0.000775595	0.00777607	5	0	0	2	37	44	43
SPPL3:-:chr12:121229360:121220457	-	hsa_circ_0004479	SPPL3	5.13315	5.74273	1.7094	3.57305	1.5257	3.35951	0.000780817	0.00781283	0	0	0	0	32	37	46
KMT2E:+:chr7:104707174:104731761	-	-	KMT2E	5.26361	5.46298	1.6282	3.51155	1.47089	3.35522	0.000793019	0.00790344	0	0	0	0	44	34	19
SLC8A1:-:chr2:40657444:40655613	circSLC8A1_a	hsa_circ_0000994	SLC8A1	83.357	2.76916	0.825195	2.33391	0.830429	3.35576	0.000791476	0.00790344	13	17	20	19	511	606	308
PCDH11Y:+:chrY:4924930:4968748	-	-	PCDH11Y	3.50207	5.24657	1.56457	3.4583	1.42647	3.35337	0.000798344	0.00790943	0	0	0	0	34	40	11
RTN3:+:chr11:63472323:63488504	-	-	RTN3	2.44144	4.8537	1.4472	3.34779	1.34124	3.35387	0.000796908	0.00790943	0	0	0	0	25	21	17
GMIP:-:chr19:19751380:19750894	-	hsa_circ_0000918	GMIP	6.42487	3.03557	0.905221	2.50592	0.901451	3.3534	0.000798244	0.00790943	2	2	0	0	46	19	30
UBQLN1:-:chr9:86284242:86276692	-	hsa_circ_0007698	UBQLN1	3.9129	5.07229	1.51341	3.4104	1.38989	3.35156	0.000803563	0.00794546	0	0	0	0	27	18	27
UBN2:+:chr7:138951079:138957186	-	hsa_circ_0005594	UBN2	2.2182	4.29185	1.28176	3.14402	1.21479	3.34841	0.000812771	0.00801526	0	0	0	0	13	12	17
BAI3:+:chr6:69723930:69759238	-	hsa_circ_0076947	BAI3	2.6982	4.87402	1.45796	3.34543	1.34961	3.34304	0.00082866	0.00811376	0	0	0	0	23	29	13
STK39:-:chr2:168931741:168920009	-	hsa_circ_0003279	STK39	7.05978	3.1149	0.932109	2.55069	0.925312	3.34177	0.000832447	0.00811919	0	0	0	4	49	23	30
FAM171B:+:chr2:187604955:187618776	-	hsa_circ_0057328	FAM171B	2.41803	4.8393	1.45268	3.32536	1.34612	3.33129	0.000864445	0.00838244	0	0	0	0	24	19	19
EML5:-:chr14:89110855:89093181	-	hsa_circ_0032858	EML5	2.71267	5.00737	1.50342	3.37439	1.38336	3.33064	0.000866455	0.00838575	0	0	0	0	23	37	12
FGD4:+:chr12:32729200:32764217	-	hsa_circ_0025842	FGD4	3.21306	4.46129	1.34055	3.19542	1.26141	3.32797	0.000874821	0.00845044	0	0	0	0	21	15	12
RHOT1:+:chr17:30498062:30510291	-	-	RHOT1	3.05917	5.02823	1.51199	3.3759	1.38974	3.32558	0.000882354	0.00849055	0	0	0	0	28	29	15
ANKS1B:-:chr12:99225914:99145133	-	-	ANKS1B	2.60166	4.39791	1.32483	3.16615	1.24957	3.31961	0.000901435	0.00865757	0	0	0	0	12	19	15
CARM1:+:chr19:11015627:11019883	-	hsa_circ_0004552	CARM1	2.84745	4.71284	1.42251	3.27114	1.32429	3.31303	0.000922908	0.00883003	0	0	0	0	25	17	15
ERC1:+:chr12:1372200:1481143	-	-	ERC1	2.52231	4.90066	1.47947	3.32845	1.3665	3.31245	0.000924836	0.00883166	0	0	0	0	30	19	16
DHX36:-:chr3:154024084:154013073	-	hsa_circ_0067755	DHX36	3.31004	4.38491	1.32611	3.1524	1.25105	3.30661	0.00094433	0.00896667	0	0	0	0	18	12	15
KANSL1:-:chr17:44172067:44127899	-	hsa_circ_0005940	KANSL1	2.9623	3.88997	1.1786	2.94348	1.13416	3.3005	0.000965121	0.00911241	0	0	0	0	8	11	13
FGD1:-:chrX:54492285:54491884	-	hsa_circ_0090830	FGD1	2.44172	4.7272	1.43502	3.26097	1.33429	3.29417	0.00098711	0.00930254	0	0	0	0	23	15	19
EPHA6:+:chr3:96706174:96706837	-	-	EPHA6	2.45451	4.73791	1.43859	3.26376	1.33697	3.29344	0.000989679	0.00930928	0	0	0	0	22	25	12
ZMYM4:+:chr1:35790961:35827390	-	-	ZMYM4	2.14826	4.40853	1.33916	3.15103	1.26169	3.292	0.000994761	0.0093275	0	0	0	0	16	15	15
ZNF91:-:chr19:23545527:23541232	circZNF91	-	ZNF91	106.237	2.53328	0.771704	2.15206	0.783594	3.28271	0.00102813	0.00959907	46	0	31	21	569	771	330
ARIH1:+:chr15:72837161:72864506	-	hsa_circ_0008808	ARIH1	2.34851	4.79689	1.46499	3.26638	1.35714	3.27436	0.001059	0.00986895	0	0	0	0	20	19	21
LRCH1:+:chr13:47297356:47308133	-	hsa_circ_0002215	LRCH1	15.2017	3.24513	0.99304	2.59895	0.980511	3.26787	0.00108359	0.0100488	5	4	0	0	83	95	70
SLC2A13:-:chr12:40486735:40422103	-	-	SLC2A13	6.8789	2.80712	0.859054	2.33304	0.863284	3.26769	0.0010843	0.0100488	0	3	3	0	51	49	27
WDR37:+:chr10:1118056:1142186	-	hsa_circ_0000205	WDR37	3.38137	3.91142	1.19788	2.93325	1.15111	3.26529	0.00109351	0.0101155	0	0	0	0	14	12	7
PITRM1:-:chr10:3202522:3201105	-	hsa_circ_0017510	PITRM1	2.27071	4.13616	1.2686	3.02531	1.20778	3.2604	0.00111254	0.0102726	0	0	0	0	9	14	15
RUNX1T1:-:chr8:93029591:93017344	-	hsa_circ_0007443	RUNX1T1	3.32943	3.99599	1.22603	2.9665	1.17397	3.25929	0.00111693	0.0102942	0	0	0	0	20	10	5
LRBA:-:chr4:151729550:151682935	-	hsa_circ_0071185	LRBA	3.19723	4.25919	1.30762	3.07139	1.2385	3.2572	0.00112517	0.0103511	0	0	0	0	14	17	11
CDH12:-:chr5:22810818:22799101	-	-	CDH12	2.32219	4.78147	1.46855	3.24661	1.36035	3.25591	0.0011303	0.0103794	0	0	0	0	17	24	19
NCOA1:+:chr2:24866835:24896332	-	-	NCOA1	3.02005	3.99153	1.22656	2.96157	1.17458	3.25425	0.00113691	0.010421	0	0	0	0	10	9	15
ANKRD12:+:chr18:9204474:9211782	-	hsa_circ_0000827	ANKRD12	2.61663	4.62432	1.4223	3.19467	1.32625	3.25129	0.00114883	0.0105111	0	0	0	0	26	17	11
VEZT:+:chr12:95650926:95690034	-	-	VEZT	2.55857	4.58727	1.4165	3.17279	1.32233	3.23845	0.00120182	0.0109163	0	0	0	0	23	20	10
CCDC148:-:chr2:159201830:159165945	-	hsa_circ_0056768	CCDC148	2.97517	3.97412	1.22849	2.94251	1.17683	3.23496	0.00121659	0.0110252	0	0	0	0	11	18	6
PCYOX1:+:chr2:70486492:70505006	-	-	PCYOX1	2.02732	4.11981	1.27664	2.99729	1.21531	3.22708	0.00125059	0.0112777	0	0	0	0	12	15	11
NRXN1:-:chr2:50850753:50692580	-	-	NRXN1	2.97584	4.85792	1.50773	3.23957	1.38985	3.22201	0.00127293	0.0114395	0	0	0	0	30	29	6
RGS17:-:chr6:153365178:153345397	-	-	RGS17	2.34782	4.79779	1.48908	3.22284	1.37636	3.22198	0.00127309	0.0114395	0	0	0	0	25	22	14
MYCBP2:-:chr13:77818086:77791974	-	hsa_circ_0004217	MYCBP2	3.84537	4.41728	1.37125	3.10332	1.28873	3.22136	0.00127585	0.0114439	0	0	0	0	17	19	11
RAVER2:+:chr1:65234339:65255197	-	-	RAVER2	2.54788	4.25128	1.32203	3.04002	1.25113	3.21573	0.00130113	0.0116085	0	0	0	0	16	11	14
CADM1:-:chr11:115111140:115085327	-	-	CADM1	3.52104	4.90819	1.52756	3.24518	1.40432	3.21309	0.00131316	0.0116634	0	0	0	0	30	23	13
NRG1:+:chr8:31873764:31887001	-	-	NRG1	2.76659	5.03457	1.57148	3.26841	1.43561	3.20371	0.00135669	0.0119184	0	0	0	0	40	21	11
NDFIP1:+:chr5:141511372:141524241	-	-	NDFIP1	2.08692	4.24751	1.32569	3.03045	1.25436	3.204	0.00135534	0.0119184	0	0	0	0	10	21	11
KIAA0907:-:chr1:155896947:155896467	-	hsa_circ_0008339	KIAA0907	2.19178	4.17922	1.30449	3.00476	1.23792	3.20371	0.00135667	0.0119184	0	0	0	0	16	10	13
ARFGEF1:-:chr8:68214701:68200190	-	-	ARFGEF1	7.90538	3.8366	1.19705	2.86532	1.15263	3.20505	0.00135039	0.0119184	0	3	0	0	44	56	30
ARHGAP32:-:chr11:128936763:128932175	-	hsa_circ_0024840	ARHGAP32	7.03337	2.70976	0.845849	2.24983	0.853085	3.2036	0.00135722	0.0119184	2	0	2	0	29	33	16
TTLL1:-:chr22:43442579:43435786	-	-	TTLL1	4.61054	5.56487	1.73898	3.37152	1.54835	3.20007	0.00137392	0.012023	0	0	0	0	37	30	35
DZIP3:+:chr3:108366790:108391503	-	-	DZIP3	2.53556	4.78923	1.49643	3.202	1.38228	3.20044	0.00137216	0.012023	0	0	0	0	15	35	12
STRBP:-:chr9:125936121:125932180	-	hsa_circ_0088425	STRBP	2.48384	4.8793	1.52563	3.22436	1.40332	3.19822	0.00138277	0.0120794	0	0	0	0	13	33	19
ZNF585B:-:chr19:37698156:37690302	-	-	ZNF585B	2.07371	4.3471	1.35956	3.06141	1.28059	3.19743	0.00138657	0.0120916	0	0	0	0	17	13	14
RMST:+:chr12:97886239:97954476	-	-	RMST	8.77415	2.65489	0.831951	2.20995	0.840778	3.19117	0.00141699	0.0122928	0	0	4	0	25	29	21
ELAVL2:-:chr9:23765097:23762004	-	-	ELAVL2	9.35968	3.18643	0.998765	2.53395	0.988011	3.19037	0.00142089	0.0123054	0	2	0	3	49	46	41
LPHN3:+:chr4:62775278:62801763	-	-	LPHN3	3.24236	5.08674	1.59492	3.26704	1.45224	3.18933	0.00142603	0.0123287	0	0	0	0	24	33	18
DCLK1:-:chr13:36382457:36379836	-	hsa_circ_0029994	DCLK1	4.76257	3.83284	1.20396	2.85102	1.15895	3.18352	0.00145498	0.0125573	0	2	0	0	38	22	24
ARHGAP21:-:chr10:24924032:24908401	-	-	ARHGAP21	9.03089	3.43281	1.07853	2.662	1.0559	3.18287	0.00145823	0.0125638	3	0	0	0	36	45	15
TAOK1:+:chr17:27809215:27838010	-	hsa_circ_0003928	TAOK1	2.59012	4.40206	1.38353	3.06851	1.29929	3.18175	0.00146388	0.0125909	0	0	0	0	24	18	5
IMPG2:-:chr3:101038676:100951624	-	-	IMPG2	2.75594	4.85829	1.5274	3.20328	1.40502	3.18075	0.00146893	0.0126127	0	0	0	0	23	21	19
KIAA1549L:+:chr11:33572586:33573787	-	hsa_circ_0021609	KIAA1549L	10.5114	3.12991	0.984636	2.49735	0.976214	3.17875	0.00147912	0.0126785	0	2	0	5	80	62	43
STOX2:+:chr4:184930311:184932576	-	hsa_circ_0071520	STOX2	5.52827	4.03297	1.2735	2.92356	1.21487	3.16684	0.00154103	0.0131419	0	2	0	0	50	36	13
KDM1B:+:chr6:18160114:18166609	-	hsa_circ_0001580	KDM1B	2.87172	4.67612	1.47828	3.13839	1.37009	3.16322	0.00156036	0.0132842	0	0	0	0	17	23	16
EPHB2:+:chr1:23107914:23111569	-	hsa_circ_0004085	EPHB2	3.89558	5.03676	1.597	3.22164	1.45436	3.1539	0.00161106	0.0136465	0	0	0	0	21	19	30
ATXN2:-:chr12:111957880:111951161	-	hsa_circ_0000438	ATXN2	2.27184	4.08422	1.29562	2.93373	1.23266	3.15232	0.00161979	0.0136973	0	0	0	0	12	14	11
ASXL3:+:chr18:31187558:31251830	-	-	ASXL3	2.3085	4.77344	1.51772	3.14927	1.39893	3.14513	0.00166015	0.0139915	0	0	0	0	26	21	13
SYNJ1:-:chr21:34067592:34065482	-	hsa_circ_0007585	SYNJ1	2.58437	4.53175	1.44223	3.07859	1.34422	3.14218	0.00167694	0.0141094	0	0	0	0	15	23	13
MIB1:+:chr18:19345733:19379935	-	hsa_circ_0047098	MIB1	2.47491	4.08708	1.30193	2.92587	1.23797	3.13924	0.00169385	0.0142278	0	0	0	0	15	12	10
EML5:-:chr14:89212627:89192884	-	hsa_circ_0032876	EML5	2.28099	4.75581	1.51844	3.13298	1.39972	3.13204	0.00173597	0.014533	0	0	0	0	26	19	14
RMST:+:chr12:97877209:97924637	-	-	RMST	2.80007	4.69063	1.49899	3.11308	1.38585	3.12918	0.00175292	0.0146109	0	0	0	0	23	11	21
EPHA5:-:chr4:66286283:66270092	-	-	EPHA5	4.00749	5.36975	1.71709	3.25983	1.53494	3.12724	0.00176456	0.0146744	0	0	0	0	26	46	20
MAST1:+:chr19:12962748:12963209	-	hsa_circ_0049613	MAST1	2.23603	4.72595	1.51273	3.11807	1.3958	3.12412	0.0017834	0.0147822	0	0	0	0	16	19	22
RERE:-:chr1:8684439:8601272	-	-	RERE	3.52079	5.1849	1.66163	3.21913	1.49861	3.12036	0.0018063	0.014883	0	0	0	0	20	31	28
RAPGEF2:+:chr4:160159961:160164943	-	-	RAPGEF2	3.28052	4.445	1.4246	3.03427	1.33172	3.12018	0.00180742	0.014883	0	0	0	0	19	13	15
ADRBK2:+:chr22:26074783:26091181	-	hsa_circ_0062656	ADRBK2	2.56041	4.19271	1.34421	2.95008	1.27117	3.11909	0.00181411	0.0149137	0	0	0	0	14	9	16
SLC25A16:-:chr10:70253327:70246900	-	hsa_circ_0003459	SLC25A16	6.47761	3.57776	1.14739	2.69907	1.11507	3.11818	0.0018197	0.0149352	0	0	0	3	37	51	21
OPHN1:-:chrX:67273652:67266836	-	hsa_circ_0007445	OPHN1	2.74225	4.65852	1.49459	3.09363	1.38294	3.11692	0.0018275	0.0149748	0	0	0	0	20	25	11
PDE10A:-:chr6:165801942:165792682	-	hsa_circ_0078631	PDE10A	2.29562	4.76446	1.53019	3.11867	1.40842	3.11365	0.00184791	0.0150683	0	0	0	0	13	24	22
PCDH7:+:chr4:30921775:30951837	-	-	PCDH7	4.8188	5.60277	1.80068	3.27722	1.58781	3.11148	0.00186155	0.0151549	0	0	0	0	35	34	36
REEP1:-:chr2:86491164:86479079	-	-	REEP1	2.18805	4.69498	1.50948	3.09765	1.39375	3.11034	0.00186874	0.0151888	0	0	0	0	21	17	18
NKAIN1:-:chr1:31661034:31656664	-	hsa_circ_0011259	NKAIN1	2.08013	4.0746	1.31168	2.89844	1.24647	3.1064	0.0018938	0.0153676	0	0	0	0	9	17	11
DCUN1D4:+:chr4:52740437:52765544	-	-	DCUN1D4	2.73595	4.62027	1.48935	3.07036	1.37946	3.10221	0.00192083	0.0155466	0	0	0	0	18	22	14
NAA16:+:chr13:41890982:41910892	-	hsa_circ_0030067	NAA16	7.53523	3.63061	1.1704	2.71412	1.13436	3.10202	0.00192205	0.0155466	0	0	3	0	45	42	25
BBS9:+:chr7:33407379:33427756	-	hsa_circ_0007567	BBS9	2.57634	3.82681	1.23482	2.79684	1.18631	3.09908	0.00194125	0.0156767	0	0	0	0	14	10	7
DOK5:+:chr20:53205022:53227062	-	-	DOK5	2.4707	4.87116	1.57388	3.12735	1.43933	3.095	0.00196814	0.0158683	0	0	0	0	34	18	12
SYN3:-:chr22:33402809:33376630	-	hsa_circ_0062997	SYN3	2.46322	4.74364	1.5333	3.0953	1.41096	3.09375	0.00197645	0.0159098	0	0	0	0	23	29	8
SUCO:+:chr1:172520652:172539870	-	hsa_circ_0015259	SUCO	2.34147	4.79179	1.55016	3.10485	1.42286	3.09116	0.00199379	0.0160237	0	0	0	0	15	17	27
ATP8A1:-:chr4:42629126:42618050	-	-	ATP8A1	2.24575	4.73325	1.53179	3.08928	1.40995	3.09002	0.00200144	0.0160397	0	0	0	0	26	18	14
RBM26:-:chr13:79918929:79915258	-	hsa_circ_0030533	RBM26	4.62006	4.01208	1.29845	2.8637	1.23664	3.08991	0.00200217	0.0160397	0	2	0	0	21	35	39
MARK4:+:chr19:45766371:45769539	-	hsa_circ_0051449	MARK4	1.9721	4.06083	1.3156	2.8795	1.25002	3.08667	0.00202409	0.0161638	0	0	0	0	16	9	11
NTRK2:+:chr9:87635121:87637632	-	-	NTRK2	4.07277	3.71931	1.20622	2.74205	1.16387	3.08344	0.00204624	0.0163147	2	0	0	0	34	29	15
KDM1A:+:chr1:23381562:23395644	-	hsa_circ_0003685	KDM1A	2.2681	4.74674	1.54054	3.08459	1.41625	3.08121	0.00206158	0.016411	0	0	0	0	13	22	23
NRXN1:-:chr2:50780163:50692579	-	-	NRXN1	2.61069	4.95092	1.60752	3.13055	1.46261	3.07985	0.00207103	0.0164601	0	0	0	0	38	20	10
GNB1:-:chr1:1749314:1735858	-	hsa_circ_0009353	GNB1	5.73274	2.53126	0.82328	2.09308	0.834947	3.07461	0.00210778	0.0167257	0	0	2	3	36	21	28
KCNH7:-:chr2:163374668:163360953	-	-	KCNH7	2.33117	4.65319	1.51615	3.04986	1.3992	3.06908	0.00214719	0.0169578	0	0	0	0	28	16	11
RERE:-:chr1:8684439:8616534	-	hsa_circ_0009591	RERE	2.27975	3.74503	1.22079	2.74324	1.17597	3.0677	0.00215711	0.0169578	0	0	0	0	12	8	9
SUV420H1:-:chr11:67957619:67953248	-	-	SUV420H1	4.78876	3.0429	0.991922	2.40197	0.985552	3.06768	0.00215729	0.0169578	0	0	0	3	18	34	22
BRAF:-:chr7:140508795:140476712	-	hsa_circ_0007178	BRAF	3.44168	4.21651	1.37481	2.9193	1.29571	3.06697	0.00216238	0.0169713	0	0	0	0	19	15	7
STAM2:-:chr2:153006743:152980280	-	-	STAM2	2.79626	4.57751	1.49302	3.02705	1.38274	3.06594	0.00216987	0.0170035	0	0	0	0	17	25	11
KLHL1:-:chr13:70549934:70370870	-	-	KLHL1	2.51002	4.33171	1.4134	2.95461	1.32464	3.06474	0.0021786	0.0170453	0	0	0	0	22	19	4
EVI5:-:chr1:93170301:93029199	-	hsa_circ_0013164	EVI5	2.489	3.85119	1.25765	2.78297	1.20539	3.06222	0.00219704	0.0171629	0	0	0	0	13	14	5
ADRBK2:+:chr22:26059597:26070495	-	hsa_circ_0062649	ADRBK2	2.6584	4.80437	1.56949	3.07961	1.4367	3.0611	0.00220525	0.0172003	0	0	0	0	26	20	15
PHF20L1:+:chr8:133848785:133856563	-	hsa_circ_0085644	PHF20L1	2.2675	3.73022	1.21987	2.73094	1.17549	3.05789	0.002229	0.0173586	0	0	0	0	12	10	7
ATP9B:+:chr18:76856476:76936907	-	hsa_circ_0048000	ATP9B	3.43977	4.75438	1.55504	3.06434	1.4267	3.05741	0.00223262	0.0173599	0	0	0	0	19	23	17
C5orf15:-:chr5:133295711:133295185	-	-	C5orf15	2.14302	3.97904	1.30211	2.82771	1.24033	3.05583	0.00224438	0.0174243	0	0	0	0	12	10	12
CCDC66:+:chr3:56600622:56601081	-	hsa_circ_0001312	CCDC66	2.40754	4.41514	1.44531	2.97173	1.34835	3.0548	0.00225208	0.017442	0	0	0	0	12	16	18
CACNA1C:+:chr12:2613602:2622150	-	-	CACNA1C	2.14944	4.6706	1.53032	3.03885	1.40945	3.05204	0.00227293	0.0175645	0	0	0	0	21	22	13
PAPOLA:+:chr14:96986392:96994343	-	hsa_circ_0002793	PAPOLA	4.83789	3.83097	1.25613	2.76681	1.20449	3.04983	0.00228974	0.0176672	1	0	0	0	26	7	17
MYCBP2:-:chr13:77703365:77700453	-	hsa_circ_0000495	MYCBP2	4.31972	3.62288	1.18837	2.67949	1.15039	3.04863	0.00229889	0.0177106	0	0	0	2	28	24	21
ANK3:-:chr10:61848116:61844360	-	-	ANK3	2.668	4.51833	1.48565	2.98944	1.37781	3.04131	0.00235549	0.0180715	0	0	0	0	18	18	14
BPTF:+:chr17:65924471:65925603	-	hsa_circ_0004392	BPTF	2.36567	4.0275	1.32476	2.83424	1.25817	3.04016	0.0023645	0.018105	0	0	0	0	15	8	12
DENND1A:-:chr9:126641300:126519981	-	hsa_circ_0002544	DENND1A	6.20755	5.42446	1.7848	3.16976	1.57761	3.03925	0.00237167	0.0181323	0	0	0	0	37	28	28
DPY30:-:chr2:32168452:32142995	-	hsa_circ_0053394	DPY30	3.13911	5.01561	1.65631	3.09146	1.49558	3.02819	0.00246024	0.0187523	0	0	0	0	18	26	26
POLB:+:chr8:42211943:42229180	-	-	POLB	2.11562	4.6475	1.5365	3.00801	1.41408	3.02473	0.00248859	0.018911	0	0	0	0	15	24	16
ANKH:-:chr5:14758707:14741935	-	hsa_circ_0003057	ANKH	2.76224	4.59951	1.52118	2.99505	1.40331	3.02365	0.00249744	0.0189211	0	0	0	0	13	17	22
RAD23B:+:chr9:110062422:110087285	-	hsa_circ_0007271	RAD23B	3.28823	4.14888	1.37209	2.8638	1.29451	3.02378	0.0024964	0.0189211	0	0	0	0	17	8	13
ARIH1:+:chr15:72810408:72837305	-	hsa_circ_0006314	ARIH1	2.09442	4.63245	1.5329	3.0018	1.41157	3.02202	0.00251096	0.0189948	0	0	0	0	21	18	15
AKAP13:+:chr15:86225389:86253876	-	-	AKAP13	2.00516	4.22374	1.39953	2.88345	1.31516	3.01797	0.00254475	0.0191638	0	0	0	0	13	17	11
ATRNL1:+:chr10:117221451:117278834	-	hsa_circ_0020097	ATRNL1	5.39797	3.05757	1.01347	2.38771	1.00527	3.01692	0.00255354	0.0192012	0	0	3	0	37	19	18
RIMS2:+:chr8:105105699:105161076	-	hsa_circ_0085302	RIMS2	4.85367	2.73783	0.909251	2.20255	0.913973	3.01109	0.00260313	0.0195448	3	0	0	2	30	47	22
GGPS1:+:chr1:235498557:235506198	-	-	GGPS1	2.11378	4.33903	1.4449	2.90617	1.34881	3.003	0.00267335	0.0200123	0	0	0	0	12	23	10
COG6:+:chr13:40268771:40301685	-	hsa_circ_0030034	COG6	2.78833	4.54537	1.51443	2.96108	1.39874	3.00138	0.00268755	0.0200588	0	0	0	0	12	22	17
GALNTL6:+:chr4:173150807:173269840	-	-	GALNTL6	2.17649	4.68894	1.56452	2.99192	1.43372	2.99704	0.00272612	0.020297	0	0	0	0	23	23	11
TTLL11:-:chr9:124752049:124736288	-	hsa_circ_0088353	TTLL11	2.05194	4.603	1.53593	2.97135	1.41387	2.99688	0.00272755	0.020297	0	0	0	0	19	19	15
SLC25A26:+:chr3:66293627:66313803	-	hsa_circ_0004113	SLC25A26	2.18054	4.68912	1.56775	2.98618	1.43595	2.991	0.00278069	0.0206313	0	0	0	0	18	14	23
GAS2:+:chr11:22696396:22777499	-	-	GAS2	2.63607	4.17058	1.39433	2.84533	1.31168	2.9911	0.00277974	0.0206313	0	0	0	0	17	17	6
CLK1:-:chr2:201721708:201721405	-	hsa_circ_0004001	CLK1	2.1229	3.98276	1.33299	2.78032	1.26545	2.98785	0.00280949	0.0207531	0	0	0	0	13	9	12
KCNH8:+:chr3:19384079:19389457	-	-	KCNH8	6.74794	2.7934	0.93529	2.22633	0.937538	2.98667	0.00282038	0.0208029	3	0	0	0	23	21	17
TBC1D12:+:chr10:96201653:96234540	circTBC1D12	hsa_circ_0008874	TBC1D12	6.14952	3.79285	1.27037	2.70909	1.21704	2.98563	0.00282996	0.0208124	0	0	3	0	44	41	39
ATP6V0A1:+:chr17:40650942:40653322	-	hsa_circ_0043837	ATP6V0A1	11.8451	2.62826	0.880285	2.12632	0.888219	2.98569	0.00282938	0.0208124	0	4	5	3	82	83	60
USP24:-:chr1:55600086:55589120	-	hsa_circ_0012697	USP24	1.97865	4.07903	1.36903	2.80671	1.2929	2.9795	0.00288717	0.0211712	0	0	0	0	10	22	6
SPAG9:-:chr17:49071296:49067811	-	hsa_circ_0044646	SPAG9	5.16679	3.42101	1.14852	2.54885	1.1195	2.97863	0.00289545	0.0212009	2	0	0	0	22	23	18
MBD5:+:chr2:149240678:149243519	-	hsa_circ_0056679	MBD5	2.35031	3.79572	1.27453	2.70509	1.22043	2.97813	0.00290014	0.0212044	1	0	0	0	9	23	18
WDR49:-:chr3:167345080:167272437	-	-	WDR49	2.94868	4.05281	1.36262	2.79401	1.28814	2.97427	0.00293691	0.021442	0	0	0	0	13	18	6
TTLL11:-:chr9:124752049:124751473	-	hsa_circ_0088354	TTLL11	6.17209	2.91284	0.980712	2.28782	0.977744	2.97013	0.00297675	0.0217013	0	3	2	0	28	53	33
RIMS1:+:chr6:73001637:73023375	-	hsa_circ_0076970	RIMS1	2.15188	4.67096	1.57322	2.96099	1.43972	2.96905	0.0029872	0.0217247	0	0	0	0	25	14	16
HECW1:+:chr7:43531673:43540921	-	hsa_circ_0005017	HECW1	1.83623	4.23338	1.42653	2.84561	1.33575	2.96761	0.00300129	0.0217854	0	0	0	0	14	21	7
NBEA:+:chr13:35615070:35624532	-	hsa_circ_0009050	NBEA	4.86524	3.02039	1.01811	2.3449	1.0102	2.96666	0.00301058	0.0217899	0	3	0	0	30	27	16
ANKIB1:+:chr7:91924203:91991587	-	hsa_circ_0081011	ANKIB1	2.03697	4.59294	1.54863	2.93992	1.4228	2.96581	0.00301889	0.0218186	0	0	0	0	17	22	14
KIAA2026:-:chr9:5969436:5968019	-	-	KIAA2026	2.67967	4.28637	1.44849	2.85405	1.35183	2.9592	0.00308439	0.022228	0	0	0	0	17	23	4
PLXNC1:+:chr12:94559243:94580249	-	-	PLXNC1	2.53339	4.72502	1.59819	2.96052	1.45665	2.95648	0.0031117	0.0223606	0	0	0	0	24	15	18
KCNN2:+:chr5:113740135:113740553	-	-	KCNN2	7.46645	2.63859	0.892351	2.12244	0.899448	2.95689	0.00310755	0.0223606	4	0	2	0	28	65	19
DNM3:+:chr1:172356273:172357949	-	-	DNM3	2.32632	4.78576	1.62061	2.96966	1.47166	2.95307	0.00314634	0.0225129	0	0	0	0	20	33	9
ZNF644:-:chr1:91383711:91382197	-	-	ZNF644	2.12099	4.65105	1.5783	2.93511	1.44313	2.94688	0.00320993	0.0227672	0	0	0	0	25	18	12
PHLPP2:-:chr16:71713438:71710350	-	hsa_circ_0040356	PHLPP2	1.81331	4.11272	1.39516	2.7927	1.31278	2.94784	0.00319998	0.0227672	0	0	0	0	12	16	10
ARL8B:+:chr3:5215702:5216099	-	hsa_circ_0001263	ARL8B	2.23789	3.86194	1.31046	2.70782	1.24875	2.94702	0.0032085	0.0227672	0	0	0	0	10	14	8
FGD4:+:chr12:32772632:32786623	-	-	FGD4	2.79991	3.58416	1.2164	2.60033	1.175	2.94653	0.0032136	0.0227672	0	0	0	0	6	10	10
ATRNL1:+:chr10:116879949:117001514	-	-	ATRNL1	5.70302	2.94116	0.997716	2.29371	0.992864	2.94789	0.00319947	0.0227672	3	0	0	0	30	26	12
VRK3:-:chr19:50501271:50500761	-	-	VRK3	2.14328	4.07945	1.38623	2.77824	1.30618	2.94284	0.00325212	0.0230076	0	0	0	0	19	11	7
ARHGAP32:-:chr11:128994789:128963515	-	hsa_circ_0002984	ARHGAP32	2.7603	4.52773	1.53969	2.90085	1.41659	2.94068	0.00327496	0.0231366	0	0	0	0	15	12	22
EPS15:-:chr1:51874004:51871577	-	hsa_circ_0004877	EPS15	2.10602	4.64128	1.57974	2.92432	1.44407	2.938	0.00330334	0.0232126	0	0	0	0	23	21	11
TRIO:+:chr5:14304570:14336836	-	hsa_circ_0005311	TRIO	2.5871	4.44852	1.51354	2.88001	1.39834	2.93916	0.00329105	0.0232126	0	0	0	0	16	14	17
RNGTT:-:chr6:89563483:89479493	-	-	RNGTT	4.03262	3.471	1.18145	2.5472	1.14702	2.93792	0.0033042	0.0232126	0	0	2	0	25	30	12
BPTF:+:chr17:65906993:65940488	-	-	BPTF	4.55694	3.20332	1.09009	2.42449	1.07176	2.93858	0.00329722	0.0232126	0	3	0	0	36	23	23
HAS2:-:chr8:122641580:122640954	-	hsa_circ_0005015	HAS2	2.69254	4.99278	1.70029	2.99009	1.52336	2.93643	0.00332015	0.023292	0	0	0	0	14	11	41
STK39:-:chr2:168931741:168869144	-	hsa_circ_0005280	STK39	2.35576	3.75523	1.27913	2.66065	1.22464	2.93577	0.00332721	0.023309	0	0	0	0	15	12	3
SLC41A2:-:chr12:105322472:105321751	-	hsa_circ_0006260	SLC41A2	2.82274	4.85783	1.65636	2.96275	1.49502	2.93283	0.00335887	0.0234654	0	0	0	0	27	19	17
ATXN1:-:chr6:16754322:16658006	-	hsa_circ_0005000	ATXN1	2.32128	4.63287	1.57961	2.91753	1.44395	2.93292	0.00335788	0.0234654	0	0	0	0	25	10	18
SETD2:-:chr3:47103836:47098310	-	hsa_circ_0065149	SETD2	3.37278	4.2754	1.45862	2.82699	1.35928	2.93113	0.0033773	0.0235613	0	0	0	0	9	11	21
RNF130:-:chr5:179407200:179393805	-	hsa_circ_0075338	RNF130	11.3549	2.969	1.01331	2.30065	1.0066	2.93	0.00338959	0.0236143	0	4	3	0	55	59	51
EML5:-:chr14:89181539:89178615	-	hsa_circ_0032873	EML5	2.01624	4.57759	1.56517	2.89725	1.43406	2.92467	0.00344821	0.0239013	0	0	0	0	21	17	14
FBXO9:+:chr6:52935855:52941341	-	hsa_circ_0003700	FBXO9	3.49188	4.1184	1.40819	2.77574	1.32257	2.92461	0.0034489	0.0239013	0	0	0	0	14	8	15
KIAA1919:+:chr6:111583460:111585149	-	hsa_circ_0001638	KIAA1919	2.66562	3.99803	1.36722	2.73743	1.29211	2.9242	0.00345343	0.0239013	0	0	0	0	11	8	15
AP4S1:+:chr14:31535332:31542179	-	hsa_circ_0031449	AP4S1	2.77462	3.60248	1.23371	2.59077	1.18914	2.92004	0.00349992	0.0241485	0	0	0	0	10	13	4
CLEC16A:+:chr16:11114050:11154879	-	hsa_circ_0000672	CLEC16A	3.28457	4.80909	1.64725	2.93978	1.48889	2.91946	0.0035064	0.02416	0	0	0	0	7	29	25
UNC5D:+:chr8:35232884:35233952	-	-	UNC5D	2.26823	4.74803	1.62727	2.92636	1.47574	2.91779	0.00352527	0.0242328	0	0	0	0	31	18	10
EXOC6B:-:chr2:72960247:72907743	-	-	EXOC6B	2.4289	4.39474	1.50625	2.84689	1.39319	2.91767	0.00352662	0.0242328	0	0	0	0	13	19	14
STAU1:-:chr20:47782822:47752370	-	hsa_circ_0004648	STAU1	4.20235	3.57569	1.22687	2.57636	1.18377	2.91447	0.00356296	0.0244491	2	0	0	0	25	32	14
HOMER1:-:chr5:78697878:78692646	-	hsa_circ_0073127	HOMER1	2.2966	3.64231	1.25021	2.60213	1.20225	2.91336	0.00357566	0.0245028	0	0	0	0	12	7	8
HECTD4:-:chr12:112617201:112613539	-	-	HECTD4	1.81042	3.63088	1.24712	2.59636	1.19983	2.91141	0.00359802	0.0245889	0	0	0	0	7	11	9
TRUB1:+:chr10:116730127:116734144	-	hsa_circ_0020092	TRUB1	2.48605	4.74104	1.62982	2.91596	1.4773	2.90893	0.00362669	0.0247512	0	0	0	0	20	8	28
AC068533.7:+:chr7:65592691:65599361	-	hsa_circ_0004604	AC068533.7	3.79338	4.86863	1.67876	2.93013	1.50895	2.90013	0.00373002	0.0252846	0	0	0	0	11	25	27
PTPRK:-:chr6:128388937:128385903	-	hsa_circ_0005771	PTPRK	3.29283	4.67889	1.61702	2.88805	1.46862	2.89352	0.0038095	0.0256848	0	0	0	0	14	24	18
NUP133:-:chr1:229601266:229599290	-	-	NUP133	1.99282	4.56019	1.57598	2.86329	1.44115	2.89355	0.00380909	0.0256848	0	0	0	0	20	15	16
KLHL24:+:chr3:183361268:183382827	-	-	KLHL24	3.3921	4.17412	1.44236	2.76669	1.34758	2.89395	0.00380426	0.0256848	0	0	0	0	12	13	14
AFF3:-:chr2:100628033:100623093	-	hsa_circ_0055855	AFF3	5.47587	3.01777	1.04379	2.3078	1.03319	2.89117	0.00383806	0.0257735	0	0	4	0	23	41	33
CLEC2D:+:chr12:9833519:9847565	-	-	CLEC2D	2.04042	4.16036	1.44014	2.75845	1.34597	2.88886	0.00386647	0.025895	0	0	0	0	14	14	11
ZNF493:+:chr19:21587931:21588658	-	-	ZNF493	2.11544	4.48548	1.55651	2.83527	1.42777	2.88176	0.00395462	0.0264502	0	0	0	0	22	16	11
APBB2:-:chr4:41016415:41015600	-	hsa_circ_0005991	APBB2	5.1227	3.46487	1.20271	2.50951	1.16481	2.88088	0.00396564	0.0264886	2	0	0	0	16	41	10
RALGAPA1:-:chr14:36194359:36133848	-	hsa_circ_0031677	RALGAPA1	3.90877	3.50319	1.21722	2.52349	1.17643	2.87803	0.00400168	0.0266584	2	0	0	0	24	27	16
TSHZ2:+:chr20:51870038:51873110	-	-	TSHZ2	2.88981	4.22244	1.46898	2.76325	1.36663	2.87441	0.00404786	0.0269303	0	0	0	0	19	20	3
NTRK2:+:chr9:87356807:87367000	-	hsa_circ_0087378	NTRK2	6.42629	2.77755	0.966601	2.17104	0.966388	2.87352	0.00405926	0.0269704	4	0	0	2	29	26	60
AL132709.5:+:chr14:101403740:101417831	-	hsa_circ_0002571	AL132709.5	2.68118	3.92814	1.36913	2.67186	1.29375	2.86907	0.0041168	0.0272806	0	0	0	0	8	19	7
HECTD4:-:chr12:112711599:112707508	-	hsa_circ_0028410	HECTD4	2.17435	4.21703	1.47066	2.75569	1.36778	2.86744	0.00413808	0.0273135	0	0	0	0	13	18	10
AKAP6:+:chr14:33290607:33294021	-	-	AKAP6	2.46469	3.88413	1.35428	2.65673	1.28262	2.86805	0.00413016	0.0273135	0	0	0	0	14	9	9
ATAD2B:-:chr2:24111269:24080285	-	hsa_circ_0052955	ATAD2B	4.10821	3.23496	1.12817	2.40089	1.10426	2.86744	0.00413806	0.0273135	0	2	0	0	20	21	15
ARHGAP32:-:chr11:129034322:128963515	-	hsa_circ_0024843	ARHGAP32	6.4968	3.39251	1.18361	2.46996	1.14955	2.86625	0.00415369	0.0273447	0	3	0	0	35	31	28
USP48:-:chr1:22050588:22041881	-	-	USP48	2.85348	4.85575	1.69464	2.89057	1.51823	2.86536	0.00416531	0.0273773	0	0	0	0	26	20	17
USP32:-:chr17:58348842:58342772	-	hsa_circ_0000793	USP32	2.17786	4.21366	1.47071	2.75268	1.3678	2.86504	0.00416954	0.0273773	0	0	0	0	14	12	14
CCDC146:+:chr7:76903799:76909970	-	-	CCDC146	2.674	4.08585	1.42847	2.71296	1.33741	2.8603	0.00423238	0.0276813	0	0	0	0	6	23	9
MYO5A:-:chr15:52725482:52718027	-	hsa_circ_0002207	MYO5A	5.11396	2.56351	0.896209	2.04155	0.903445	2.86039	0.00423115	0.0276813	0	4	0	0	21	31	19
ANO4:+:chr12:101316003:101336313	-	hsa_circ_0007851	ANO4	2.14295	4.56318	1.59759	2.82723	1.45508	2.85629	0.00428619	0.0279968	0	0	0	0	22	25	6
FAT3:+:chr11:92085262:92258114	-	-	FAT3	3.55465	5.12954	1.79741	2.9162	1.58068	2.85385	0.00431931	0.0280991	0	0	0	0	30	24	22
PIK3CA:+:chr3:178921332:178922376	-	-	PIK3CA	2.6251	3.47652	1.21819	2.4971	1.17735	2.85384	0.00431943	0.0280991	0	0	0	0	8	7	9
ATRNL1:+:chr10:116879949:117278834	-	-	ATRNL1	3.00089	3.99904	1.40353	2.67815	1.31916	2.84926	0.00438205	0.0284013	0	0	0	0	15	12	8
SGMS1:-:chr10:52226692:52193236	-	-	SGMS1	1.959	4.53525	1.59198	2.81402	1.4512	2.84882	0.00438823	0.0284048	0	0	0	0	14	17	19
KIF26B:+:chr1:245765879:245775278	-	-	KIF26B	2.11494	4.64808	1.63207	2.8356	1.47763	2.84796	0.00440001	0.0284443	0	0	0	0	20	27	9
SLC38A9:-:chr5:54960691:54941617	-	hsa_circ_0008731	SLC38A9	4.22536	3.06824	1.07765	2.31089	1.06224	2.84717	0.00441101	0.0284726	3	0	0	0	25	27	21
ZNF880:+:chr19:52887102:52888577	-	-	ZNF880	2.36627	4.60904	1.62066	2.82396	1.47007	2.84392	0.00445616	0.0286232	0	0	0	0	13	21	19
CSNK1G1:-:chr15:64508912:64495281	-	hsa_circ_0001955	CSNK1G1	2.31686	3.8578	1.35769	2.62758	1.28515	2.84144	0.00449106	0.0288105	0	0	0	0	9	15	8
TRAPPC6B:-:chr14:39628754:39627488	-	hsa_circ_0002395	TRAPPC6B	1.92812	4.51342	1.58941	2.80043	1.44929	2.83969	0.00451569	0.0288947	0	0	0	0	14	21	15
HERC1:-:chr15:64008672:64004974	-	hsa_circ_0035803	HERC1	2.97127	3.50206	1.23325	2.49812	1.18935	2.8397	0.00451556	0.0288947	0	0	0	0	9	11	5
USP22:-:chr17:20914622:20910209	-	hsa_circ_0042458	USP22	2.95753	4.59257	1.6178	2.81552	1.46807	2.83878	0.00452861	0.0289405	0	0	0	0	16	11	24
ZNF638:+:chr2:71590283:71607695	-	-	ZNF638	1.86613	4.34687	1.53172	2.76166	1.41018	2.8379	0.0045412	0.0289473	0	0	0	0	17	19	9
GRID2:+:chr4:94006145:94159641	-	-	GRID2	1.90014	4.49197	1.5843	2.79159	1.44579	2.8353	0.00457831	0.0291468	0	0	0	0	16	18	15
TTL:+:chr2:113258783:113260758	-	-	TTL	3.96603	3.37211	1.1896	2.44188	1.15453	2.83467	0.00458725	0.0291668	0	2	0	0	21	32	10
NEDD4L:+:chr18:55833020:56001124	-	hsa_circ_0047788	NEDD4L	2.87609	4.48934	1.58506	2.78806	1.44624	2.83228	0.00462174	0.0292749	0	0	0	0	15	19	15
SAR1A:-:chr10:71920825:71912019	-	-	SAR1A	2.45872	3.50979	1.23903	2.49652	1.19392	2.83269	0.00461576	0.0292749	0	0	0	0	13	8	4
ANKRD36C:-:chr2:96525822:96516914	-	-	ANKRD36C	6.72448	2.87642	1.01547	2.20639	1.00921	2.83261	0.004617	0.0292749	3	0	3	0	38	64	29
TXNL4B:-:chr16:72124685:72122885	-	hsa_circ_0040414	TXNL4B	3.09953	4.69428	1.65914	2.82467	1.49463	2.82934	0.00466441	0.029508	0	0	0	0	9	12	33
HIF1A:+:chr14:62188227:62188541	-	hsa_circ_0007976	HIF1A	1.89684	3.81195	1.34825	2.60167	1.27802	2.82732	0.00469392	0.0296573	0	0	0	0	9	8	13
ZCCHC2:+:chr18:60212035:60223530	-	hsa_circ_0047886	ZCCHC2	1.96531	4.53978	1.60881	2.78794	1.46174	2.82182	0.00477525	0.0300473	0	0	0	0	20	13	17
KIAA1109:+:chr4:123111155:123122281	-	-	KIAA1109	1.89262	4.31812	1.53085	2.73879	1.40928	2.82073	0.0047915	0.0300473	0	0	0	0	13	14	16
SPTAN1:+:chr9:131362359:131367756	-	hsa_circ_0006088	SPTAN1	2.0746	4.21384	1.49389	2.71328	1.38365	2.82072	0.00479154	0.0300473	0	0	0	0	12	19	10
LPHN3:+:chr4:62800558:62849321	-	hsa_circ_0069864	LPHN3	2.13136	4.20085	1.48869	2.71098	1.38003	2.82184	0.00477489	0.0300473	0	0	0	0	12	15	13
CARF:+:chr2:203817282:203826149	-	hsa_circ_0003747	CARF	1.93199	3.81587	1.35338	2.59695	1.28182	2.81951	0.00480969	0.0301098	0	0	0	0	10	7	13
FSTL5:-:chr4:162431576:162376156	-	-	FSTL5	2.25492	4.74058	1.68281	2.81951	1.50928	2.81706	0.00484652	0.0302355	0	0	0	0	24	29	7
SLC8A1:-:chr2:40392124:40366541	-	-	SLC8A1	1.9163	4.50499	1.59971	2.77525	1.45559	2.81613	0.00486058	0.0302537	0	0	0	0	15	22	13
EPB41:+:chr1:29362338:29365938	-	hsa_circ_0000042	EPB41	5.30578	2.99229	1.06271	2.25731	1.04971	2.81572	0.00486683	0.030255	3	0	0	0	20	13	34
ARMC2:+:chr6:109232101:109258202	-	-	ARMC2	1.82418	4.12617	1.4662	2.68464	1.36405	2.8142	0.00488992	0.0303562	0	0	0	0	14	19	6
PPFIA2:-:chr12:82081364:82070570	-	hsa_circ_0002797	PPFIA2	4.22368	3.4872	1.2393	2.47514	1.19413	2.81385	0.00489518	0.0303562	0	0	0	2	29	23	15
FBXL13:-:chr7:102669865:102603980	-	-	FBXL13	1.84973	4.07402	1.44806	2.66981	1.35111	2.81344	0.00490147	0.0303577	0	0	0	0	9	17	11
PATL1:-:chr11:59426942:59426338	-	hsa_circ_0004162	PATL1	2.4509	4.67192	1.66108	2.80306	1.49535	2.81257	0.00491468	0.030402	0	0	0	0	28	18	10
ATP9A:-:chr20:50346517:50329505	-	hsa_circ_0008694	ATP9A	2.30157	4.3214	1.53684	2.73124	1.41321	2.81188	0.00492535	0.0304305	0	0	0	0	12	14	17
PSME3:+:chr17:40990748:40991397	-	hsa_circ_0007635	PSME3	1.94381	4.5259	1.61158	2.77161	1.46319	2.80836	0.00497941	0.0307268	0	0	0	0	15	24	12
NBEA:+:chr13:35615070:35685115	-	-	NBEA	2.00074	4.39502	1.56929	2.73697	1.43493	2.80065	0.0051	0.0313553	0	0	0	0	11	20	15
NRG1:+:chr8:32453346:32474403	-	hsa_circ_0007279	NRG1	2.24723	4.58332	1.63797	2.7721	1.48005	2.79817	0.00513932	0.0315584	0	0	0	0	28	18	7
SUPT3H:-:chr6:45333038:44971389	-	hsa_circ_0005112	SUPT3H	2.62871	4.73955	1.69482	2.7971	1.51606	2.79649	0.00516611	0.0315749	0	0	0	0	23	24	12
PBX4:-:chr19:19680393:19675741	-	hsa_circ_0005126	PBX4	2.13162	4.65694	1.66532	2.78337	1.4975	2.79642	0.00516714	0.0315749	0	0	0	0	27	10	17
ZFYVE16:+:chr5:79745410:79770649	-	-	ZFYVE16	4.34054	3.05576	1.09443	2.2757	1.07644	2.79211	0.00523657	0.0318442	0	0	3	0	21	33	21
TENM1:-:chrX:124030090:124028144	-	hsa_circ_0091475	TENM1	1.869	4.46784	1.60057	2.74301	1.45546	2.79141	0.00524789	0.0318744	0	0	0	0	15	17	16
PTK2:-:chr8:141874498:141856358	-	hsa_circ_0002162	PTK2	3.69137	4.25003	1.52515	2.69085	1.40465	2.78663	0.00532591	0.0321926	0	0	0	0	13	7	20
NOL4:-:chr18:31709984:31673429	-	-	NOL4	2.37328	4.2717	1.53534	2.6918	1.41151	2.78225	0.00539834	0.0324741	0	0	0	0	12	16	14
KIAA1244:+:chr6:138655107:138656325	-	-	KIAA1244	1.9465	4.52782	1.62851	2.74342	1.47334	2.78035	0.00542996	0.032555	0	0	0	0	20	21	10
PCNXL2:-:chr1:233344435:233296029	-	hsa_circ_0006635	PCNXL2	2.26308	3.7387	1.34491	2.54117	1.27514	2.77989	0.00543772	0.032555	0	0	0	0	8	11	10
MTMR3:+:chr22:30366965:30375041	-	hsa_circ_0006303	MTMR3	4.25673	3.21131	1.15517	2.3397	1.12661	2.77994	0.00543683	0.032555	0	2	0	0	14	16	24
SNX14:-:chr6:86284096:86267693	-	hsa_circ_0001617	SNX14	8.85711	2.56996	0.924234	2.01468	0.928578	2.78064	0.00542518	0.032555	5	4	0	0	73	51	32
UGGT2:-:chr13:96592345:96577934	-	-	UGGT2	2.82436	4.49879	1.61942	2.73554	1.46737	2.77803	0.00546893	0.0327029	0	0	0	0	19	21	10
SPECC1:+:chr17:20156818:20163607	-	hsa_circ_0042437	SPECC1	2.53933	4.35079	1.56796	2.7023	1.43333	2.77482	0.00552325	0.0329885	0	0	0	0	16	13	15
PHKB:+:chr16:47531310:47630442	-	hsa_circ_0039264	PHKB	4.71832	3.13013	1.12889	2.29941	1.10503	2.77274	0.00555866	0.0331605	0	0	0	3	22	41	17
CDK13:+:chr7:40027198:40087476	-	hsa_circ_0079931	CDK13	1.85672	4.45883	1.60893	2.72099	1.4603	2.77131	0.00558317	0.0332297	0	0	0	0	18	17	13
DDX10:+:chr11:108638664:108722936	-	-	DDX10	2.52439	4.41616	1.59354	2.71247	1.4502	2.77129	0.00558348	0.0332297	0	0	0	0	8	18	20
BRWD1:-:chr21:40630598:40619626	-	hsa_circ_0008452	BRWD1	2.68255	3.5544	1.28292	2.47062	1.22791	2.77056	0.00559597	0.0332646	0	0	0	0	9	5	11
ATP9A:-:chr20:50307358:50255881	-	hsa_circ_0002991	ATP9A	2.72462	4.7779	1.72503	2.77352	1.53354	2.76976	0.00560983	0.0333075	0	0	0	0	26	20	14
HP1BP3:-:chr1:21100103:21091870	-	hsa_circ_0002238	HP1BP3	4.96417	2.76001	0.997943	2.11377	0.993871	2.7657	0.00568014	0.0336852	3	0	0	0	21	26	13
BAI3:+:chr6:69640451:69653886	-	hsa_circ_0076930	BAI3	3.55329	3.17414	1.14814	2.31432	1.12079	2.76459	0.0056994	0.0337595	2	0	0	0	18	19	16
GARNL3:+:chr9:130101924:130104613	-	hsa_circ_0088633	GARNL3	2.13934	4.66201	1.68943	2.74467	1.51115	2.75952	0.00578861	0.0339997	0	0	0	0	27	9	18
KDM1A:+:chr1:23397718:23398690	-	hsa_circ_0010835	KDM1A	2.11686	4.64628	1.68285	2.74369	1.50712	2.76096	0.00576316	0.0339997	0	0	0	0	22	9	22
VEZT:+:chr12:95688048:95690034	-	hsa_circ_0008775	VEZT	2.64016	3.95037	1.4317	2.58899	1.33849	2.75921	0.00579409	0.0339997	0	0	0	0	8	16	10
SETBP1:+:chr18:42281140:42339068	-	-	SETBP1	3.24024	3.84354	1.39261	2.55847	1.31019	2.75995	0.00578094	0.0339997	0	0	0	0	8	11	12
ME2:+:chr18:48444480:48447557	-	hsa_circ_0047697	ME2	2.40257	3.62872	1.31453	2.48954	1.25199	2.76046	0.00577192	0.0339997	0	0	0	0	10	3	13
STRBP:-:chr9:125946577:125932180	-	hsa_circ_0001888	STRBP	5.71876	2.56831	0.930217	2.00583	0.933816	2.76097	0.00576293	0.0339997	0	0	0	5	28	42	20
EPHA5:-:chr4:66509145:66467359	-	-	EPHA5	2.20937	4.29239	1.55635	2.67332	1.42503	2.75799	0.00581587	0.034041	0	0	0	0	13	24	7
DTWD2:-:chr5:118280344:118264231	-	hsa_circ_0004509	DTWD2	3.81085	4.09719	1.48573	2.62692	1.37668	2.7577	0.005821	0.034041	0	0	0	0	18	9	10
RERE:-:chr1:8601377:8555122	-	hsa_circ_0009581	RERE	6.73109	3.11664	1.13017	2.28469	1.106	2.75767	0.00582146	0.034041	0	0	0	4	41	24	37
MINDY3:-:chr10:15889942:15838098	-	hsa_circ_0017848	MINDY3	1.84584	4.45072	1.61492	2.70391	1.46365	2.75601	0.00585117	0.0341749	0	0	0	0	15	20	13
HMBOX1:+:chr8:28866589:28876430	-	hsa_circ_0083826	HMBOX1	1.98422	4.20565	1.52681	2.65042	1.40494	2.75453	0.00587761	0.0342894	0	0	0	0	20	16	5
PCBP1-AS1:-:chr2:70224020:70215873	-	hsa_circ_0055102	PCBP1-AS1	2.64744	4.31456	1.56665	2.67428	1.4318	2.754	0.00588709	0.0343049	0	0	0	0	16	13	14
CCDC40:+:chr17:78055345:78055857	-	-	CCDC40	2.01744	4.16133	1.51177	2.63815	1.39458	2.75263	0.00591194	0.0344098	0	0	0	0	10	10	18
EPB41L4B:-:chr9:111962614:111954558	-	-	EPB41L4B	1.82968	4.43719	1.61355	2.69516	1.46253	2.74996	0.00596033	0.0346325	0	0	0	0	16	16	15
CACNA2D1:-:chr7:81714216:81689743	-	-	CACNA2D1	2.31962	4.21069	1.5329	2.64439	1.40885	2.74688	0.0060166	0.0348977	0	0	0	0	13	13	14
CERS6:+:chr2:169404106:169417832	-	hsa_circ_0056939	CERS6	2.60026	4.72102	1.72067	2.73632	1.5296	2.74372	0.00607475	0.0351133	0	0	0	0	27	20	11
CNTNAP2:+:chr7:146471363:146536996	-	-	CNTNAP2	1.90402	4.49612	1.63899	2.69923	1.47865	2.74323	0.00608379	0.0351252	0	0	0	0	18	22	10
EPT1:+:chr2:26587170:26597957	-	-	EPT1	2.50503	3.77072	1.37596	2.5205	1.29761	2.74043	0.00613595	0.0353856	0	0	0	0	11	12	7
FXR1:+:chr3:180665653:180667131	-	hsa_circ_0002004	FXR1	2.57315	4.37921	1.59939	2.67183	1.45285	2.73805	0.00618049	0.0356016	0	0	0	0	22	11	12
RUNX1T1:-:chr8:93004117:92982886	-	-	RUNX1T1	2.31135	4.29455	1.56888	2.65378	1.43271	2.73734	0.00619374	0.035637	0	0	0	0	9	14	19
ERMARD:+:chr6:170159934:170168267	-	hsa_circ_0078762	ERMARD	1.766	3.98401	1.45584	2.57874	1.35516	2.73658	0.0062082	0.0356386	0	0	0	0	11	10	13
ACER2:+:chr9:19423860:19424839	-	hsa_circ_0086482	ACER2	4.49764	3.46091	1.26461	2.4126	1.21337	2.73675	0.00620494	0.0356386	0	0	2	0	24	26	16
LMBR1:-:chr7:156619438:156549086	circLMBR1	hsa_circ_0003511	LMBR1	5.56558	3.24616	1.18701	2.32699	1.15207	2.73475	0.00624285	0.0357558	0	0	0	4	43	52	21
EIF4G3:-:chr1:21308901:21295967	-	-	EIF4G3	1.88502	4.31635	1.57883	2.65496	1.43918	2.73389	0.00625906	0.0358078	0	0	0	0	19	17	8
ZCCHC11:-:chr1:52962855:52959282	-	-	ZCCHC11	2.21557	3.85637	1.41115	2.53994	1.32312	2.73279	0.0062801	0.0358873	0	0	0	0	5	11	15
MDGA1:-:chr6:37612425:37611584	-	hsa_circ_0076246	MDGA1	2.82939	4.41906	1.61764	2.67322	1.46445	2.73179	0.00629911	0.035955	0	0	0	0	20	17	10
NCAM2:+:chr21:22652898:22664561	-	hsa_circ_0061307	NCAM2	2.86517	4.83976	1.77269	2.73694	1.55991	2.73019	0.00632988	0.0360896	0	0	0	0	19	33	12
PICALM:-:chr11:85712201:85707868	-	hsa_circ_0002513	PICALM	3.94032	3.13124	1.14736	2.27455	1.11987	2.72909	0.0063509	0.0361685	1	0	1	0	23	11	17
KLF12:-:chr13:74420510:74387289	-	hsa_circ_0030414	KLF12	2.92857	3.574	1.3115	2.44458	1.24917	2.72512	0.0064279	0.0365655	0	0	0	0	6	18	3
DHTKD1:+:chr10:12159672:12162266	-	-	DHTKD1	2.45599	3.679	1.35075	2.47838	1.27863	2.72366	0.0064562	0.036685	0	0	0	0	9	11	8
ERCC6:-:chr10:50714058:50708583	-	hsa_circ_0018331	ERCC6	1.93732	4.34378	1.59515	2.64985	1.44947	2.72312	0.00646681	0.0367037	0	0	0	0	16	20	9
CDC42:+:chr1:22404922:22413359	-	hsa_circ_0005576	CDC42	5.07118	2.64003	0.971928	2.02702	0.970552	2.71628	0.00660204	0.0372708	2	0	0	2	32	22	19
LMBRD1:-:chr6:70500364:70447833	-	-	LMBRD1	2.19075	4.47922	1.65061	2.66539	1.48468	2.71367	0.00665417	0.0374288	0	0	0	0	15	15	18
CNTNAP5:+:chr2:125530376:125555897	-	-	CNTNAP5	1.84853	4.45276	1.64081	2.66083	1.47847	2.71376	0.00665239	0.0374288	0	0	0	0	20	17	11
FGD4:+:chr12:32734894:32764217	-	-	FGD4	1.72521	4.22266	1.55839	2.61149	1.42468	2.70962	0.00673595	0.0378464	0	0	0	0	17	15	9
SLC35F5:-:chr2:114493435:114486978	-	hsa_circ_0008827	SLC35F5	1.80386	3.65246	1.34862	2.45793	1.27671	2.70829	0.006763	0.0379135	0	0	0	0	10	7	10
ATG5:-:chr6:106756366:106696024	-	-	ATG5	2.43741	4.65931	1.72331	2.68299	1.52898	2.70369	0.0068574	0.0382719	0	0	0	0	19	31	7
SPAST:+:chr2:32339707:32353548	-	hsa_circ_0053413	SPAST	2.28254	4.54563	1.68116	2.66605	1.50326	2.70388	0.0068536	0.0382719	0	0	0	0	10	23	18
HOMER1:-:chr5:78752841:78692646	-	hsa_circ_0073128	HOMER1	3.81625	3.7874	1.40039	2.49645	1.31463	2.70454	0.00683993	0.0382719	0	2	0	0	29	39	16
PAK7:-:chr20:9547031:9538255	-	-	PAK7	2.17807	4.68703	1.73502	2.68433	1.53587	2.70142	0.00690434	0.0384802	0	0	0	0	10	13	31
ARMC2:+:chr6:109175428:109197553	-	-	ARMC2	2.1786	4.46723	1.65641	2.64573	1.48747	2.69694	0.00699802	0.038927	0	0	0	0	19	15	14
LMO1:-:chr11:8252051:8248522	-	hsa_circ_0021087	LMO1	2.43907	4.65686	1.73119	2.66736	1.53286	2.68998	0.00714562	0.0394423	0	0	0	0	20	8	25
FNDC3A:+:chr13:49712883:49720071	-	hsa_circ_0000481	FNDC3A	1.82102	4.43073	1.64702	2.63233	1.48121	2.69014	0.00714211	0.0394423	0	0	0	0	20	15	12
NTRK2:+:chr9:87317074:87342874	-	-	NTRK2	2.19696	4.16282	1.54941	2.57646	1.41773	2.68672	0.0072158	0.0396988	0	0	0	0	19	11	9
MAN2A1:+:chr5:109049221:109159538	-	hsa_circ_0073542	MAN2A1	2.76447	3.72042	1.38465	2.46214	1.3027	2.6869	0.00721191	0.0396988	0	0	0	0	14	10	5
ATP8A2:+:chr13:26343184:26349097	-	-	ATP8A2	1.88611	4.48167	1.66876	2.63616	1.49456	2.68563	0.00723942	0.0397851	0	0	0	0	10	23	16
RP11-32K4.1:-:chr8:65063721:65046005	-	-	RP11-32K4.1	3.45063	3.67045	1.36696	2.44545	1.2897	2.68512	0.00725032	0.0398015	0	0	0	0	10	5	12
RERE:-:chr1:8674745:8568685	-	hsa_circ_0009586	RERE	5.37254	3.18483	1.18699	2.26927	1.15131	2.68311	0.00729407	0.0399108	3	0	0	0	25	27	26
EPT1:+:chr2:26587170:26598016	-	hsa_circ_0004269	EPT1	6.41345	3.23676	1.20718	2.28912	1.16739	2.68125	0.0073348	0.04009	3	0	0	0	36	30	16
OAT:-:chr10:126100769:126097111	-	hsa_circ_0008898	OAT	1.85406	3.71782	1.39267	2.44726	1.30801	2.66956	0.00759518	0.0411993	0	0	0	0	12	5	11
CSMD3:-:chr8:113988377:113960019	-	-	CSMD3	2.45076	4.3225	1.61969	2.59077	1.46273	2.66872	0.00761418	0.0412579	0	0	0	0	19	16	9
ANKS1B:-:chr12:100200478:100166700	-	-	ANKS1B	1.95542	4.53509	1.70045	2.62444	1.5129	2.66699	0.00765343	0.0414259	0	0	0	0	17	27	8
NLGN1:+:chr3:173322069:173323383	-	-	NLGN1	3.40853	3.74433	1.40466	2.45179	1.31654	2.66564	0.00768415	0.0415474	0	0	0	2	33	38	11
EIF4G3:-:chr1:21329301:21324094	-	-	EIF4G3	2.20719	3.80504	1.42897	2.46655	1.33382	2.66279	0.00774957	0.041856	0	0	0	0	7	10	13
UBE2Q2P1:-:chr15:85098301:85081762	-	-	UBE2Q2P1	5.91677	3.16335	1.18945	2.2456	1.1528	2.65951	0.00782533	0.0421425	4	0	0	0	40	41	22
CRPPA:-:chr7:16317851:16255690	-	-	CRPPA	1.75149	4.37422	1.64662	2.58736	1.47906	2.65649	0.00789596	0.042464	0	0	0	0	16	15	14
ZNF91:-:chr19:23557566:23541232	-	-	ZNF91	5.1183	3.10579	1.16943	2.21948	1.13663	2.6558	0.00791196	0.0425045	2	0	0	0	20	20	11
RNF24:-:chr20:3955047:3925824	-	hsa_circ_0005736	RNF24	4.66227	3.01329	1.13524	2.17887	1.10876	2.65431	0.0079471	0.0426477	2	0	0	2	29	34	31
ANKIB1:+:chr7:91924203:91981956	-	hsa_circ_0002744	ANKIB1	2.24824	4.52446	1.70593	2.60669	1.51524	2.6522	0.00799703	0.0428545	0	0	0	0	23	20	8
FAM172A:-:chr5:93410474:93386435	-	-	FAM172A	3.20818	4.47851	1.68876	2.59953	1.50482	2.65196	0.0080027	0.0428545	0	0	0	0	10	12	25
PACRGL:+:chr4:20706089:20715162	-	-	PACRGL	1.80195	4.41621	1.66555	2.58916	1.49054	2.6515	0.00801342	0.0428662	0	0	0	0	19	18	10
POLB:+:chr8:42213034:42218883	-	-	POLB	1.74015	4.36527	1.64811	2.57764	1.47952	2.64866	0.00808115	0.0431367	0	0	0	0	15	17	13
MBD2:-:chr18:51731527:51686134	-	hsa_circ_0005584	MBD2	1.6355	3.67046	1.38574	2.41627	1.30228	2.64873	0.00807937	0.0431367	0	0	0	0	7	13	8
MANBA:-:chr4:103647840:103635595	-	hsa_circ_0001432	MANBA	4.01291	3.08247	1.16556	2.20284	1.13324	2.64462	0.0081782	0.043516	0	2	0	0	18	16	16
RNF216:-:chr7:5692141:5680785	-	hsa_circ_0079284	RNF216	1.71356	4.15741	1.57316	2.53264	1.43128	2.64272	0.00822442	0.0436694	0	0	0	0	11	16	12
SMAP1:+:chr6:71442081:71508440	-	-	SMAP1	1.68077	3.59387	1.36086	2.38671	1.28383	2.64089	0.00826891	0.0438273	0	0	0	0	10	7	9
GNAQ:-:chr9:80412564:80409379	-	hsa_circ_0006459	GNAQ	3.51136	3.35041	1.27101	2.3016	1.21616	2.63602	0.0083884	0.0443526	2	0	0	0	16	14	28
TBC1D19:+:chr4:26622235:26668027	-	-	TBC1D19	1.81564	4.42652	1.68166	2.57022	1.49917	2.63223	0.00848271	0.044757	0	0	0	0	10	21	16
BBS9:+:chr7:33384193:33427756	-	-	BBS9	1.95644	4.53478	1.7279	2.5775	1.52637	2.62444	0.00867904	0.045649	0	0	0	0	27	16	8
PTPN12:+:chr7:77210744:77221573	-	hsa_circ_0002458	PTPN12	2.48383	4.21008	1.60405	2.52505	1.4502	2.62466	0.00867357	0.045649	0	0	0	0	17	11	12
EPHA7:-:chr6:94068129:94066435	-	hsa_circ_0077398	EPHA7	1.67381	4.17333	1.59249	2.51396	1.44255	2.62063	0.00877677	0.0460666	0	0	0	0	18	10	11
TTC3:+:chr21:38480692:38520947	-	-	TTC3	2.01307	4.40725	1.68243	2.55363	1.49876	2.61958	0.00880391	0.0461608	0	0	0	0	12	29	7
NFASC:+:chr1:204970298:204971876	-	-	NFASC	1.76647	4.38599	1.6753	2.54867	1.4943	2.61804	0.00884362	0.0462724	0	0	0	0	18	12	15
SAP130:-:chr2:128747440:128747138	-	hsa_circ_0003525	SAP130	1.76712	3.94948	1.50928	2.46251	1.38746	2.6168	0.0088758	0.0463924	0	0	0	0	10	9	14
LPPR5:-:chr1:99422297:99418626	-	hsa_circ_0013270	LPPR5	1.73699	4.36273	1.6682	2.54196	1.48977	2.61523	0.00891686	0.0465586	0	0	0	0	12	19	14
CNTNAP2:+:chr7:145892203:145893593	-	-	CNTNAP2	1.73196	4.35881	1.66782	2.53947	1.48941	2.61347	0.00896269	0.0467008	0	0	0	0	17	17	11
ERI3:-:chr1:44785416:44750507	-	hsa_circ_0005716	ERI3	1.99082	3.27092	1.25144	2.25709	1.20038	2.61372	0.00895635	0.0467008	0	0	0	0	6	8	7
EXOC6:+:chr10:94653106:94715471	-	-	EXOC6	1.72833	4.35591	1.66783	2.53715	1.48929	2.61172	0.00900873	0.0468811	0	0	0	0	16	18	11
DNM1L:+:chr12:32861087:32871697	-	hsa_circ_0025850	DNM1L	1.6407	3.83913	1.47062	2.43011	1.36075	2.61055	0.00903959	0.0469554	0	0	0	0	11	10	10
HP1BP3:-:chr1:21103243:21071237	-	-	HP1BP3	2.21964	4.15084	1.59192	2.49646	1.44137	2.60744	0.00912208	0.0473349	0	0	0	0	9	18	12
GRK4:+:chr4:2986240:3031136	-	-	GRK4	3.73418	3.6454	1.40009	2.37208	1.31083	2.60369	0.00922268	0.0477583	0	0	2	0	31	38	8
DCTN6:+:chr8:30032601:30038146	-	hsa_circ_0006863	DCTN6	1.72398	4.35095	1.67305	2.52453	1.49168	2.60061	0.00930588	0.04809	0	0	0	0	16	13	15
EXOC6B:-:chr2:72958374:72945231	-	-	EXOC6B	1.92398	4.50818	1.73489	2.54503	1.52845	2.59853	0.00936232	0.0482327	0	0	0	0	11	12	25
NRXN1:-:chr2:50758568:50692579	-	-	NRXN1	1.73921	4.36458	1.67946	2.52472	1.49544	2.59879	0.00935529	0.0482327	0	0	0	0	19	15	11
ANKS1B:-:chr12:99225914:99192712	-	-	ANKS1B	3.87011	2.9011	1.11615	2.0974	1.09164	2.59919	0.00934428	0.0482327	0	0	3	0	25	30	13
SLC41A2:-:chr12:105289123:105255069	-	-	SLC41A2	1.84759	4.45204	1.71463	2.53514	1.51635	2.59651	0.0094177	0.0484187	0	0	0	0	24	15	9
AP3B2:-:chr15:83358205:83357488	-	hsa_circ_0036580	AP3B2	3.65572	3.56025	1.37114	2.34122	1.28962	2.59657	0.00941609	0.0484187	0	0	2	0	31	20	19
UBL3:-:chr13:30351400:30341236	-	hsa_circ_0005865	UBL3	1.70082	4.33234	1.66929	2.51595	1.48899	2.59532	0.00945041	0.0484968	0	0	0	0	16	16	12
VEZT:+:chr12:95650326:95690034	-	-	VEZT	1.8777	4.47663	1.72731	2.53318	1.52344	2.59167	0.00955107	0.0486069	0	0	0	0	15	27	8
KIAA2022:-:chrX:73965532:73959204	-	-	KIAA2022	1.77397	4.39327	1.69498	2.52167	1.50428	2.59193	0.00954401	0.0486069	0	0	0	0	21	15	10
PAK1:-:chr11:77091039:77090285	-	hsa_circ_0008992	PAK1	1.77397	4.39327	1.69498	2.52167	1.50428	2.59193	0.00954401	0.0486069	0	0	0	0	21	15	10
MYO5A:-:chr15:52725482:52697483	-	hsa_circ_0035338	MYO5A	2.43153	4.19924	1.6198	2.49038	1.45811	2.59245	0.00952953	0.0486069	0	0	0	0	16	19	6
EVI5:-:chr1:93170301:93070864	-	hsa_circ_0013168	EVI5	2.17886	3.40734	1.31417	2.28984	1.24741	2.59278	0.00952047	0.0486069	0	0	0	0	9	7	7
GLIS2:+:chr16:4382216:4383520	-	hsa_circ_0005692	GLIS2	4.06067	5.21694	2.01417	2.59196	1.67554	2.59012	0.00959417	0.0487275	0	0	0	0	35	14	30
KCNH1:-:chr1:211093411:211092981	-	hsa_circ_0006123	KCNH1	1.80901	3.47606	1.3432	2.30839	1.26879	2.58789	0.00965664	0.0489458	0	0	1	0	13	15	12
CDC42BPA:-:chr1:227204751:227192694	-	hsa_circ_0016733	CDC42BPA	2.33389	3.70482	1.4322	2.37443	1.33281	2.58681	0.00968685	0.0490494	0	0	0	0	13	6	9
RASA2:+:chr3:141231005:141259451	-	hsa_circ_0067582	RASA2	2.51986	4.61588	1.78635	2.54158	1.55671	2.58398	0.00976686	0.0493685	0	0	0	0	20	16	17
PIAS1:+:chr15:68434284:68446033	-	hsa_circ_0003916	PIAS1	2.82621	4.40164	1.70576	2.51041	1.5098	2.58046	0.00986698	0.0496612	0	0	0	0	7	21	18
ALMS1:+:chr2:73659326:73747143	-	hsa_circ_0055237	ALMS1	2.25424	4.18484	1.62206	2.47504	1.45865	2.57995	0.00988144	0.0496841	0	0	0	0	7	20	13
ZNF559:+:chr19:9451778:9454460	-	-	ZNF559	3.65994	3.32235	1.28812	2.25107	1.22724	2.57922	0.00990231	0.0497393	0	0	2	0	27	21	12
DGCR5:+:chr22:18975270:18975708	-	-	DGCR5	1.75996	4.20187	1.62962	2.4765	1.46327	2.57844	0.0099248	0.0497528	0	0	0	0	12	9	18
TBPL1:+:chr6:134301220:134308306	-	-	TBPL1	1.95967	3.60239	1.39707	2.339	1.30749	2.57854	0.00992201	0.0497528	0	0	0	0	11	12	4
NFATC3:+:chr16:68155890:68160513	circNFATC3	hsa_circ_0000711	NFATC3	96.9527	-2.46687	0.210981	-2.44224	0.210479	-11.6924	1.3946e-31	1.75127e-28	75	78	80	74	50	67	48
FAT1:-:chr4:187630999:187627717	-	hsa_circ_0001461	FAT1	296.225	-2.02183	0.174395	-2.00531	0.174723	-11.5934	4.45164e-31	4.47212e-28	270	286	269	203	239	309	206
FAT1:-:chr4:187630999:187584453	-	hsa_circ_0071616	FAT1	38.7187	-3.30911	0.315678	-3.24234	0.313377	-10.4826	1.039e-25	6.52362e-23	36	40	33	35	19	13	11
VRK1:+:chr14:97299804:97327072	circVRK1	hsa_circ_0000566	VRK1	61.019	-2.62881	0.295385	-2.57876	0.293855	-8.89962	5.60387e-19	2.01059e-16	64	43	66	47	31	32	41
ELK4:-:chr1:205593019:205585606	-	hsa_circ_0000175	ELK4	25.7452	-3.20596	0.444234	-3.07848	0.438169	-7.21682	5.32159e-13	1.16219e-10	16	25	14	19	9	11	4
SIPA1L2:-:chr1:232651354:232649603	-	-	SIPA1L2	24.2022	-2.63394	0.382012	-2.54973	0.379514	-6.89492	5.38946e-12	9.33492e-10	24	19	23	20	7	19	15
STIL:-:chr1:47748131:47745913	-	hsa_circ_0000069	STIL	12.4956	-3.64677	0.537912	-3.44503	0.527622	-6.7795	1.20594e-11	1.83559e-09	17	10	11	17	2	7	4
HMGCS1:-:chr5:43297268:43294157	circHMGCS1	hsa_circ_0072387	HMGCS1	152.64	-2.38412	0.352512	-2.31456	0.352126	-6.76323	1.34951e-11	1.91175e-09	135	113	220	199	127	194	69
SKA3:-:chr13:21742538:21742127	-	hsa_circ_0000467	SKA3	16.6561	-5.54188	0.849056	-4.91442	0.817554	-6.5271	6.70549e-11	8.01945e-09	16	16	14	17	4	0	0
PVT1:+:chr8:128902835:128903244	-	hsa_circ_0001821	PVT1	33.1694	-2.4539	0.379983	-2.37225	0.379083	-6.45792	1.06153e-10	1.15914e-08	48	30	23	30	27	15	27
ZNF423:-:chr16:49765372:49764682	-	-	ZNF423	12.4007	-4.99281	0.783005	-4.48783	0.757143	-6.37647	1.81214e-10	1.93667e-08	20	10	6	18	3	2	0
NUP205:+:chr7:135262544:135277940	-	hsa_circ_0001750	NUP205	19.8515	-2.41195	0.394152	-2.32389	0.393913	-6.11934	9.3963e-10	9.63217e-08	24	16	12	21	10	12	18
NEIL3:+:chr4:178274462:178274882	-	hsa_circ_0001459	NEIL3	11.265	-3.96426	0.654371	-3.65412	0.63706	-6.05812	1.37719e-09	1.25775e-07	12	13	10	7	5	3	0
LRCH3:+:chr3:197592294:197602646	-	hsa_circ_0008351	LRCH3	22.1263	-2.11666	0.355487	-2.04399	0.358562	-5.95426	2.61252e-09	2.08296e-07	21	16	16	21	12	16	22
NAB1:+:chr2:191523884:191537878	-	hsa_circ_0002024	NAB1	22.7442	-2.28544	0.393233	-2.19739	0.394866	-5.81191	6.17623e-09	4.56224e-07	27	14	22	27	14	18	22
BARD1:-:chr2:215661841:215645284	-	hsa_circ_0058055	BARD1	8.89941	-3.63314	0.626351	-3.36378	0.611018	-5.80049	6.61216e-09	4.81346e-07	12	11	7	8	2	3	4
NEIL3:+:chr4:178274462:178281831	-	hsa_circ_0001460	NEIL3	14.5091	-3.71155	0.650252	-3.41817	0.633296	-5.70786	1.14407e-08	7.76573e-07	9	8	11	21	0	4	7
BRIP1:-:chr17:59857762:59853762	-	hsa_circ_0006968	BRIP1	14.7075	-2.81505	0.515714	-2.65547	0.510457	-5.45855	4.80047e-08	2.80381e-06	16	10	10	15	4	5	12
NUSAP1:+:chr15:41648237:41669502	-	hsa_circ_0008346	NUSAP1	7.97265	-7.16951	1.31641	-5.54201	1.2045	-5.44628	5.14355e-08	2.96966e-06	8	10	2	7	0	0	0
BARD1:-:chr2:215646233:215632206	-	hsa_circ_0001098	BARD1	33.2301	-2.40145	0.446841	-2.28624	0.447938	-5.37428	7.68893e-08	4.24412e-06	46	29	19	25	21	11	32
BARD1:-:chr2:215646233:215617171	-	-	BARD1	9.22515	-3.51096	0.657828	-3.2213	0.6413	-5.3372	9.43954e-08	5.09837e-06	12	8	5	6	3	3	2
CCNB1:+:chr5:68470704:68471364	circCCNB1	hsa_circ_0001495	CCNB1	55.538	-3.41462	0.644523	-3.14075	0.62935	-5.2979	1.17143e-07	5.8841e-06	81	54	47	34	25	37	0
SEMA3A:-:chr7:83823984:83739786	-	hsa_circ_0004363	SEMA3A	6.92926	-7.42078	1.41371	-5.54281	1.27732	-5.24916	1.52793e-07	7.17272e-06	8	8	10	6	0	0	0
SPRED1:+:chr15:38591574:38617010	-	hsa_circ_0004229	SPRED1	10.3392	-2.42243	0.465498	-2.29665	0.466746	-5.20395	1.95097e-07	8.75104e-06	13	10	11	15	8	10	9
EPHB4:-:chr7:100410830:100410369	-	hsa_circ_0001730	EPHB4	21.5693	-2.54294	0.494597	-2.3998	0.494086	-5.14145	2.7263e-07	1.18053e-05	12	17	16	28	15	9	13
PRKD3:-:chr2:37544322:37543380	-	hsa_circ_0000992	PRKD3	13.772	-2.53684	0.495748	-2.39298	0.495401	-5.11719	3.10125e-07	1.32013e-05	16	9	11	16	5	7	14
GDI2:-:chr10:5842668:5815804	-	hsa_circ_0017586	GDI2	16.372	-2.57591	0.506167	-2.42539	0.50523	-5.08904	3.59873e-07	1.51733e-05	31	8	10	22	11	16	8
CCDC134:+:chr22:42204879:42206295	-	hsa_circ_0001238	CCDC134	10.0854	-5.86204	1.15806	-4.72464	1.08045	-5.06193	4.15024e-07	1.69485e-05	6	7	10	16	2	0	0
RASSF8:+:chr12:26208212:26220646	-	hsa_circ_0025640	RASSF8	8.02732	-3.37804	0.671535	-3.08308	0.655715	-5.03033	4.89629e-07	1.96753e-05	12	6	11	9	4	7	0
SLC8A3:-:chr14:70635201:70633356	circSLC8A3	hsa_circ_0000551	SLC8A3	59.7644	-3.02765	0.612717	-2.79431	0.603529	-4.94136	7.75807e-07	2.90812e-05	51	63	102	84	55	48	10
BARD1:-:chr2:215661841:215617170	-	hsa_circ_0002999	BARD1	17.65	-2.38558	0.487872	-2.24587	0.490845	-4.88977	1.00951e-06	3.62199e-05	8	16	15	19	8	12	13
CTNNB1:+:chr3:41265512:41280845	-	hsa_circ_0004030	CTNNB1	4.39152	-6.8008	1.40195	-5.0598	1.27102	-4.85097	1.22856e-06	4.31543e-05	7	3	4	7	0	0	0
RACGAP1:-:chr12:50386438:50385780	-	hsa_circ_0009035	RACGAP1	9.97758	-3.68461	0.768172	-3.28292	0.744527	-4.7966	1.61385e-06	5.36844e-05	9	13	12	6	4	0	5
PSD3:-:chr8:18730243:18725184	-	-	PSD3	12.7459	-2.29582	0.479396	-2.15999	0.484264	-4.78898	1.67635e-06	5.50347e-05	6	14	12	11	11	7	8
LPHN2:+:chr1:82302570:82372915	-	hsa_circ_0013048	LPHN2	32.2643	-2.15115	0.449752	-2.0299	0.456602	-4.78297	1.72727e-06	5.63381e-05	24	31	22	23	9	18	38
DNA2:-:chr10:70229920:70218861	-	hsa_circ_0009172	DNA2	11.4694	-2.18649	0.457829	-2.06138	0.464287	-4.77578	1.79008e-06	5.78784e-05	10	11	11	11	8	11	9
LPHN2:+:chr1:82302690:82456131	-	-	LPHN2	3.26191	-6.66552	1.40062	-4.95123	1.27067	-4.75898	1.94577e-06	6.17401e-05	5	3	5	6	0	0	0
PPFIA1:+:chr11:70200407:70202360	-	hsa_circ_0000337	PPFIA1	7.99966	-4.10717	0.869253	-3.56642	0.834673	-4.72495	2.30174e-06	7.13682e-05	14	5	4	7	3	0	2
FDFT1:+:chr8:11666303:11696082	-	-	FDFT1	9.06685	-2.83783	0.606984	-2.61339	0.602013	-4.6753	2.9352e-06	8.77589e-05	10	9	16	11	10	4	5
CNPY1:-:chr7:155301792:155295716	-	-	CNPY1	3.25062	-6.7346	1.44938	-4.90808	1.3076	-4.64652	3.37575e-06	9.57987e-05	6	4	3	7	0	0	0
TIAM2:+:chr6:155485549:155504634	-	-	TIAM2	6.73003	-3.66613	0.796368	-3.23664	0.771737	-4.60356	4.1533e-06	0.0001159	5	7	4	10	3	0	3
PHLDB2:+:chr3:111632166:111639266	-	hsa_circ_0001326	PHLDB2	6.95644	-3.32138	0.72243	-2.98327	0.706334	-4.59751	4.27574e-06	0.000118658	6	8	7	6	0	4	4
KIF20B:+:chr10:91511103:91522592	-	hsa_circ_0019079	KIF20B	13.1147	-2.49836	0.547407	-2.31973	0.549979	-4.56398	5.01918e-06	0.000134103	13	4	14	20	8	13	6
PRTG:-:chr15:55921202:55919206	-	-	PRTG	3.37634	-6.41992	1.42377	-4.70282	1.29028	-4.50912	6.50981e-06	0.000164353	4	5	3	4	0	0	0
DICER1:-:chr14:95608085:95606996	-	hsa_circ_0000564	DICER1	3.77983	-6.22264	1.42058	-4.54682	1.28971	-4.38034	1.18492e-05	0.000274279	4	3	3	4	0	0	0
ZNF131:+:chr5:43122141:43139411	-	hsa_circ_0007071	ZNF131	3.52017	-6.60139	1.51499	-4.66434	1.35924	-4.35738	1.31629e-05	0.000301905	3	4	5	6	0	0	0
FZD3:+:chr8:28357450:28360719	-	-	FZD3	4.24094	-6.14647	1.41352	-4.49777	1.28495	-4.34833	1.37178e-05	0.000308989	0	5	5	3	0	0	0
DOCK1:+:chr10:128768966:128926028	-	hsa_circ_0020397	DOCK1	5.42045	-3.40902	0.792607	-2.99749	0.773659	-4.30102	1.70013e-05	0.000368092	4	7	4	10	3	2	2
AURKA:-:chr20:54959380:54956488	-	hsa_circ_0004887	AURKA	8.52449	-4.23322	0.989471	-3.53213	0.944453	-4.27827	1.88353e-05	0.000394369	10	10	6	6	5	0	0
SOX2-OT:+:chr3:181417386:181433080	-	-	SOX2-OT	16.4747	-2.58469	0.605937	-2.36216	0.608608	-4.2656	1.99365e-05	0.000406442	19	18	17	6	10	7	12
BARD1:-:chr2:215646233:215609791	-	hsa_circ_0058042	BARD1	7.36158	-4.36063	1.02875	-3.59458	0.978517	-4.23878	2.24739e-05	0.000446191	17	9	4	5	3	2	0
CENPI:+:chrX:100356047:100364987	-	hsa_circ_0006367	CENPI	2.48154	-6.31607	1.49534	-4.474	1.34774	-4.22384	2.40174e-05	0.000471247	5	3	4	3	0	0	0
ATAD2:-:chr8:124351686:124349865	-	hsa_circ_0085465	ATAD2	6.58824	-4.08957	0.985164	-3.40653	0.94344	-4.15116	3.30798e-05	0.000627018	9	2	6	12	5	0	0
PVRL3:+:chr3:110830877:110841085	-	hsa_circ_0004639	PVRL3	5.23308	-3.79159	0.91945	-3.21442	0.887906	-4.12376	3.7274e-05	0.000688335	6	2	5	6	2	0	2
BAZ1A:-:chr14:35272194:35269430	-	-	BAZ1A	3.3807	-5.7376	1.4076	-4.16964	1.28616	-4.07617	4.57845e-05	0.000830236	3	4	3	0	0	0	0
CMTM3:+:chr16:66642212:66643906	-	hsa_circ_0008450	CMTM3	4.70707	-3.79431	0.941503	-3.18963	0.909298	-4.03006	5.57627e-05	0.000979358	4	7	8	4	3	2	0
DOCK1:+:chr10:128768966:128788867	-	hsa_circ_0007142	DOCK1	13.8747	-2.46764	0.612539	-2.2378	0.619629	-4.02854	5.61253e-05	0.00098229	21	8	9	19	8	3	18
BARD1:-:chr2:215634036:215609790	-	hsa_circ_0007935	BARD1	7.94073	-2.27202	0.565502	-2.07441	0.576172	-4.01771	5.87656e-05	0.00101056	10	10	7	8	4	5	12
SNX5:-:chr20:17937681:17928129	-	hsa_circ_0001977	SNX5	7.49571	-3.0113	0.750766	-2.65571	0.744156	-4.01097	6.04696e-05	0.00102962	5	6	4	9	4	5	0
DHTKD1:+:chr10:12123471:12136270	-	hsa_circ_0004630	DHTKD1	11.0215	-2.19248	0.548586	-2.00479	0.560511	-3.99661	6.42566e-05	0.00108309	19	13	8	5	7	14	8
BACE2:+:chr21:42598193:42629253	-	hsa_circ_0061774	BACE2	3.92594	-6.89736	1.74105	-4.40875	1.52598	-3.96161	7.44451e-05	0.00123006	3	3	7	9	0	0	0
ANKRD11:-:chr16:89497734:89484692	-	hsa_circ_0000727	ANKRD11	5.69011	-3.53146	0.895245	-2.99905	0.87209	-3.94469	7.99035e-05	0.00131162	7	7	7	3	3	0	3
RAD18:-:chr3:8983488:8977555	-	hsa_circ_0001264	RAD18	6.08732	-2.57412	0.658199	-2.30674	0.664034	-3.91085	9.19723e-05	0.00146195	5	4	5	10	4	5	3
GMPS:+:chr3:155611307:155629068	-	-	GMPS	9.07911	-2.22273	0.569146	-2.0202	0.581505	-3.90539	9.40744e-05	0.0014813	7	11	5	7	5	7	7
PHACTR2:+:chr6:144086398:144086935	-	hsa_circ_0007769	PHACTR2	2.73168	-6.12277	1.56776	-4.16982	1.40879	-3.90543	9.40569e-05	0.0014813	3	3	3	4	0	0	0
SEMA3A:-:chr7:83823984:83689781	-	-	SEMA3A	2.69119	-5.74756	1.47539	-4.04773	1.34207	-3.89563	9.79455e-05	0.00153265	2	3	5	0	0	0	0
TEX10:-:chr9:103111654:103082546	-	-	TEX10	3.03146	-5.37004	1.41366	-3.8497	1.2992	-3.79867	0.000145473	0.00205834	3	4	3	5	0	1	0
ANKRD32:+:chr5:93978978:93990457	-	-	ANKRD32	8.18093	-2.36366	0.635826	-2.11045	0.647816	-3.71747	0.00020123	0.00270262	3	7	6	13	5	8	4
LPHN2:+:chr1:82302570:82327803	-	-	LPHN2	3.97984	-4.02013	1.09245	-3.19371	1.04817	-3.67993	0.000233297	0.00302024	6	3	4	4	0	0	3
GTDC1:-:chr2:144993304:144966169	-	hsa_circ_0056664	GTDC1	5.45706	-3.60653	0.989132	-2.9516	0.96274	-3.64616	0.000266191	0.00336795	4	3	7	10	3	3	0
SKA3:-:chr13:21746820:21732061	-	hsa_circ_0007547	SKA3	4.18705	-4.17338	1.15243	-3.24423	1.09986	-3.62137	0.00029305	0.00362691	7	3	5	3	0	3	0
DCTD:-:chr4:183836728:183812556	-	hsa_circ_0002212	DCTD	5.12167	-2.79532	0.777296	-2.41329	0.780205	-3.5962	0.000322897	0.00386169	8	4	4	3	0	4	4
RBBP8:+:chr18:20572711:20576425	-	hsa_circ_0007749	RBBP8	3.30239	-4.49646	1.27136	-3.34429	1.19899	-3.53674	0.000405101	0.00471023	4	3	5	3	0	2	0
ZNF644:-:chr1:91406866:91403042	-	-	ZNF644	3.83674	-3.16555	0.907661	-2.63109	0.89882	-3.48759	0.000487394	0.0054404	6	5	4	3	3	3	0
NSD1:+:chr5:176636637:176639196	-	hsa_circ_0075161	NSD1	7.06165	-2.55395	0.733785	-2.21316	0.744035	-3.48051	0.00050046	0.00551636	6	5	5	6	0	5	6
FANCB:-:chrX:14877456:14861782	-	hsa_circ_0001911	FANCB	9.07026	-2.31238	0.67619	-2.01963	0.691544	-3.41972	0.000626863	0.00655986	13	6	11	2	5	9	5
MRPL2:-:chr6:43024183:43023282	-	hsa_circ_0001608	MRPL2	7.31431	-2.52153	0.75351	-2.15929	0.765399	-3.34638	0.000818736	0.00804797	14	6	5	5	3	5	7
AURKA:-:chr20:54961589:54956489	-	hsa_circ_0008777	AURKA	9.33208	-2.51257	0.755246	-2.14821	0.767435	-3.32683	0.000878404	0.00846876	11	9	7	4	0	9	7
ZCCHC7:+:chr9:37126309:37126939	-	hsa_circ_0001860	ZCCHC7	5.49447	-3.22404	0.986011	-2.58776	0.974413	-3.26978	0.0010763	0.0100115	5	6	7	13	0	6	4
NETO2:-:chr16:47163275:47143393	-	hsa_circ_0039236	NETO2	6.07127	-2.39635	0.740939	-2.04269	0.755825	-3.23421	0.00121979	0.0110252	4	2	9	10	6	3	5
CDC25A:-:chr3:48219478:48209336	-	hsa_circ_0005467	CDC25A	2.87302	-3.94272	1.24163	-2.89267	1.18938	-3.17543	0.00149612	0.0127806	3	3	4	5	0	3	0
TIAM2:+:chr6:155450352:155458746	-	-	TIAM2	2.68639	-5.02845	1.60464	-3.2002	1.45995	-3.1337	0.00172617	0.0144751	0	3	0	3	0	0	0
UTRN:+:chr6:144808684:144814592	-	hsa_circ_0004826	UTRN	8.19959	-2.61264	0.834655	-2.16364	0.844483	-3.1302	0.00174686	0.0145998	9	8	12	4	2	0	13
AKAP2:+:chr9:112898407:112900819	-	hsa_circ_0008706	AKAP2	8.64755	-3.37924	1.08271	-2.6046	1.06137	-3.1211	0.00180179	0.014883	6	23	5	13	8	6	0
CRIM1:+:chr2:36605500:36623930	-	hsa_circ_0005507	CRIM1	3.8279	-2.4646	0.803279	-2.04669	0.816497	-3.06817	0.00215371	0.0169578	7	3	7	4	4	2	5
SEMA3C:-:chr7:80440017:80418622	-	hsa_circ_0004365	SEMA3C	14.9833	-3.31637	1.0883	-2.53614	1.06807	-3.0473	0.00230905	0.0177617	3	8	19	20	5	11	0
DOCK1:+:chr10:128840888:128860040	-	hsa_circ_0020457	DOCK1	3.96463	-3.3921	1.12312	-2.55857	1.0977	-3.02025	0.00252567	0.0190487	7	4	4	3	5	0	0
AKAP12:+:chr6:151669846:151674887	-	hsa_circ_0078299	AKAP12	11.6573	-2.96471	0.993456	-2.32263	0.988601	-2.98424	0.00284283	0.0208765	5	11	15	16	7	12	0
SLC4A7:-:chr3:27493989:27453133	-	hsa_circ_0064622	SLC4A7	6.87233	-2.6178	0.888019	-2.10648	0.895607	-2.94791	0.00319935	0.0227672	7	9	8	0	4	8	0
MCM4:+:chr8:48882358:48884028	-	hsa_circ_0005403	MCM4	3.51475	-3.01146	1.05785	-2.28259	1.04549	-2.84677	0.00441659	0.0284726	4	0	4	3	0	2	2
IARS:-:chr9:95032265:95018962	-	hsa_circ_0006702	IARS	6.53415	-2.59753	0.933493	-2.03133	0.93692	-2.78259	0.00539266	0.0324741	13	10	5	4	3	11	2
S100PBP:+:chr1:33290914:33295668	-	hsa_circ_0011450	S100PBP	3.72018	-3.33949	1.19989	-2.39601	1.16276	-2.78316	0.00538327	0.0324741	3	5	2	0	0	3	0
DTL:+:chr1:212218002:212220759	-	hsa_circ_0000179	DTL	2.97443	-3.69349	1.32752	-2.52789	1.26207	-2.78225	0.00539826	0.0324741	3	0	2	4	0	0	2
PVRL3:+:chr3:110863746:110866331	-	hsa_circ_0007315	PVRL3	4.73369	-2.64108	0.956936	-2.04651	0.957708	-2.75993	0.00578134	0.0339997	3	4	3	3	2	0	4
FANCL:-:chr2:58393009:58386785	-	-	FANCL	5.84721	-2.66983	0.996244	-2.02652	0.991404	-2.67989	0.00736458	0.040209	9	6	3	3	0	0	9
ZNF124:-:chr1:247323115:247319708	-	-	ZNF124	321.921	-1.0638	0.131314	-1.04748	0.131536	-8.10124	5.44038e-16	1.70794e-13	247	182	203	201	344	458	374
PTK2:-:chr8:141762415:141749116	circPTK2	hsa_circ_0003171	PTK2	57.521	1.8919	0.255277	1.8535	0.257556	7.41117	1.25186e-13	2.85822e-11	13	24	17	10	225	268	212
TMEFF1:+:chr9:103261047:103279053	-	hsa_circ_0004425	TMEFF1	207.333	1.38386	0.192109	1.35408	0.194047	7.20351	5.868e-13	1.19297e-10	95	64	61	55	710	836	575
KLHL8:-:chr4:88116842:88116476	-	hsa_circ_0002538	KLHL8	57.3267	1.9101	0.278186	1.86432	0.281033	6.86628	6.58986e-12	1.06777e-09	18	25	18	12	288	261	259
ZCCHC11:-:chr1:52975384:52959283	-	hsa_circ_0003632	ZCCHC11	38.1771	1.95861	0.29758	1.90673	0.300615	6.58181	4.6477e-11	5.694e-09	18	8	9	11	189	171	164
FKBP3:-:chr14:45599993:45587231	-	-	FKBP3	29.0908	1.90244	0.317294	1.84134	0.321747	5.99582	2.02466e-09	1.7237e-07	11	9	9	9	124	177	121
KDM1A:+:chr1:23356962:23377013	-	hsa_circ_0009061	KDM1A	46.0786	1.74592	0.291183	1.69075	0.295999	5.99594	2.02307e-09	1.7237e-07	13	16	14	17	193	193	206
NETO2:-:chr16:47165936:47143394	-	hsa_circ_0003520	NETO2	31.2284	-1.4445	0.252071	-1.39485	0.256035	-5.73053	1.00119e-08	7.08309e-07	29	31	31	28	42	43	44
PICALM:-:chr11:85742653:85707869	-	hsa_circ_0023923	PICALM	36.501	1.84491	0.322479	1.7798	0.327846	5.72103	1.0588e-08	7.32271e-07	12	11	11	13	154	236	117
CHD7:+:chr8:61653818:61655656	-	hsa_circ_0084582	CHD7	45.6669	-1.89061	0.338196	-1.81996	0.343787	-5.59027	2.26717e-08	1.44152e-06	36	31	32	30	27	35	40
ZNF720:+:chr16:31733947:31734674	-	hsa_circ_0007059	ZNF720	30.7982	1.80667	0.328569	1.73746	0.334668	5.49859	3.82839e-08	2.31687e-06	11	9	7	12	146	147	111
NUP54:-:chr4:77065626:77055328	-	hsa_circ_0070039	NUP54	83.5299	-1.19643	0.218091	-1.15405	0.219772	-5.48595	4.11263e-08	2.45925e-06	77	46	56	71	116	124	83
ZKSCAN1:+:chr7:99621042:99621930	-	hsa_circ_0001727	ZKSCAN1	168.456	0.802342	0.14857	0.782272	0.147839	5.40045	6.64751e-08	3.71005e-06	81	63	75	90	530	610	458
AASS:-:chr7:121773795:121753172	-	hsa_circ_0006919	AASS	25.3534	-2.06474	0.388736	-1.97498	0.394121	-5.31141	1.08778e-07	5.63293e-06	23	16	27	13	14	25	17
N4BP2L2:-:chr13:33101669:33091994	-	hsa_circ_0000471	N4BP2L2	116.28	1.04491	0.198552	1.0083	0.198854	5.26265	1.41992e-07	6.92454e-06	43	53	63	58	415	454	454
FAM13B:-:chr5:137324004:137320945	-	hsa_circ_0001535	FAM13B	88.7431	1.12781	0.214409	1.08595	0.215476	5.2601	1.43976e-07	6.95377e-06	39	43	24	51	354	334	323
KIAA1958:+:chr9:115336337:115337531	-	hsa_circ_0002925	KIAA1958	45.9428	-1.45963	0.277826	-1.39964	0.282826	-5.25378	1.49011e-07	7.06117e-06	39	37	23	27	39	43	52
CCDC91:+:chr12:28458582:28460682	-	hsa_circ_0007723	CCDC91	23.9519	1.8514	0.353949	1.77183	0.360886	5.23069	1.68876e-07	7.8543e-06	10	5	10	5	109	133	80
PVRL3:+:chr3:110830877:110866331	-	-	PVRL3	20.2034	-1.8047	0.348228	-1.72605	0.35541	-5.18252	2.18905e-07	9.64528e-06	23	16	12	14	18	23	14
QKI:+:chr6:163876311:163899928	-	hsa_circ_0005328	QKI	28.2637	1.84189	0.357751	1.76004	0.365023	5.14851	2.62558e-07	1.14681e-05	8	8	9	10	97	121	149
DPYSL2:+:chr8:26439485:26441499	-	hsa_circ_0005013	DPYSL2	20.5303	1.98905	0.391053	1.89568	0.397941	5.08639	3.64941e-07	1.51733e-05	7	7	5	9	126	100	101
YTHDF2:+:chr1:29068914:29070498	-	hsa_circ_0000039	YTHDF2	19.0873	-1.95524	0.396335	-1.85775	0.404125	-4.93329	8.08576e-07	3.0085e-05	27	14	13	18	18	25	12
SMO:+:chr7:128845044:128846428	-	hsa_circ_0001742	SMO	35.7746	-2.08323	0.426379	-1.97358	0.433421	-4.88587	1.02974e-06	3.66836e-05	29	28	32	23	23	21	33
NTNG1:+:chr1:107866904:107867544	-	hsa_circ_0002286	NTNG1	32.729	2.00733	0.415287	1.9013	0.423237	4.8336	1.34085e-06	4.61307e-05	9	5	10	13	193	182	73
ANKRD17:-:chr4:73958017:73956384	-	hsa_circ_0007883	ANKRD17	44.2892	-1.45049	0.300715	-1.37963	0.306584	-4.82349	1.41069e-06	4.82032e-05	48	28	37	29	58	69	28
PHF21A:-:chr11:46113774:46098304	-	hsa_circ_0000296	PHF21A	59.0086	1.12689	0.233852	1.07741	0.235039	4.8188	1.44423e-06	4.90159e-05	31	24	15	22	213	194	183
HERC1:-:chr15:64008672:63988323	-	hsa_circ_0035796	HERC1	28.9209	1.94781	0.404577	1.84545	0.412988	4.81444	1.47613e-06	4.97623e-05	13	10	6	6	157	156	88
ATXN10:+:chr22:46085592:46114373	-	hsa_circ_0003054	ATXN10	22.1651	-1.71478	0.359119	-1.62647	0.36775	-4.77495	1.79754e-06	5.78784e-05	23	12	18	16	16	26	20
ZNF124:-:chr1:247323115:247320302	-	hsa_circ_0005667	ZNF124	16.2568	-2.07517	0.43489	-1.96028	0.442603	-4.77171	1.82664e-06	5.84409e-05	15	8	14	19	8	14	17
LIFR:-:chr5:38530768:38523520	-	hsa_circ_0072309	LIFR	83.4338	-1.16499	0.249026	-1.10968	0.250772	-4.67818	2.89427e-06	8.70535e-05	65	57	99	86	128	152	127
BARD1:-:chr2:215661841:215632206	-	hsa_circ_0058051	BARD1	23.6798	-1.57778	0.337958	-1.49393	0.345897	-4.66857	3.03308e-06	8.90945e-05	24	13	13	22	25	25	21
FAT3:+:chr11:92085262:92088570	-	hsa_circ_0000348	FAT3	322.153	0.911613	0.196015	0.876234	0.1952	4.65073	3.30769e-06	9.54857e-05	152	139	166	140	1144	1451	776
SIPA1L2:-:chr1:232669329:232649603	-	-	SIPA1L2	28.4285	-1.47474	0.318069	-1.39637	0.324772	-4.63654	3.54284e-06	9.99758e-05	19	16	26	19	33	36	17
APLF:+:chr2:68717322:68772444	-	hsa_circ_0001023	APLF	16.2187	-1.83249	0.397948	-1.72858	0.407714	-4.60486	4.12738e-06	0.00011582	11	13	12	13	11	19	11
SLAIN2:+:chr4:48371866:48385801	-	-	SLAIN2	45.2837	1.39956	0.304821	1.32475	0.310463	4.59142	4.40243e-06	0.000121502	15	12	15	20	170	221	101
PRDM5:-:chr4:121732604:121675707	-	hsa_circ_0005654	PRDM5	34.2566	-1.49592	0.327141	-1.41387	0.334337	-4.57273	4.81415e-06	0.000131421	22	20	21	24	24	25	41
RLF:+:chr1:40654727:40668286	-	hsa_circ_0006373	RLF	20.4194	1.82136	0.400246	1.71556	0.410288	4.5506	5.34943e-06	0.000141411	5	6	7	6	84	90	77
CCDC134:+:chr22:42204879:42209826	-	hsa_circ_0008806	CCDC134	14.2615	-2.06971	0.455407	-1.94209	0.464497	-4.54476	5.49974e-06	0.000143881	12	15	13	11	10	14	12
SFMBT2:-:chr10:7327916:7285520	-	hsa_circ_0017636	SFMBT2	20.6122	1.83995	0.406531	1.73143	0.416725	4.52599	6.01134e-06	0.000154846	9	6	8	6	112	117	79
TMEM181:+:chr6:159001972:159010814	-	hsa_circ_0001661	TMEM181	21.2493	1.57955	0.350916	1.48894	0.359486	4.50124	6.75589e-06	0.000167994	13	9	5	6	99	96	94
FBXL17:-:chr5:107703654:107684100	-	hsa_circ_0001518	FBXL17	20.755	1.66535	0.370248	1.56851	0.379747	4.49794	6.86159e-06	0.000169782	10	5	8	6	94	89	87
ATP5C1:+:chr10:7839010:7844817	-	hsa_circ_0007292	ATP5C1	43.3138	1.27546	0.284129	1.20662	0.287806	4.489	7.15567e-06	0.000176191	24	19	17	11	160	200	148
RBM33:+:chr7:155465561:155473602	-	hsa_circ_0001772	RBM33	116.154	-0.705333	0.157554	-0.684227	0.156232	-4.47677	7.57792e-06	0.000185678	84	74	73	69	162	219	164
CCSER2:+:chr10:86198268:86237420	-	hsa_circ_0018998	CCSER2	29.7999	1.62527	0.363585	1.53005	0.372809	4.47013	7.8171e-06	0.000189687	8	9	7	12	117	110	101
HIPK3:+:chr11:33307959:33309057	-	hsa_circ_0000284	HIPK3	349.253	0.717918	0.161047	0.695698	0.159694	4.45781	8.28016e-06	0.000199958	162	160	156	194	1137	1381	795
CAMSAP1:-:chr9:138774924:138773479	-	hsa_circ_0001900	CAMSAP1	300.959	-0.738272	0.167272	-0.714042	0.16586	-4.4136	1.01667e-05	0.000242024	232	231	176	209	528	481	485
PAX3:-:chr2:223097002:223084859	-	hsa_circ_0007333	PAX3	159.756	-1.24552	0.28642	-1.17487	0.289712	-4.34859	1.37016e-05	0.000308989	113	100	87	93	160	124	196
RBM33:+:chr7:155457869:155473602	-	hsa_circ_0001771	RBM33	29.9056	1.35444	0.311815	1.27451	0.317169	4.34372	1.40092e-05	0.000312748	11	13	8	12	106	132	96
SCAF8:+:chr6:155095123:155116273	-	hsa_circ_0001654	SCAF8	21.561	1.84211	0.426498	1.72164	0.437887	4.31914	1.56637e-05	0.000342082	11	3	6	5	88	121	58
C4orf21:-:chr4:113506881:113483526	-	hsa_circ_0070680	C4orf21	12.7997	-1.89425	0.440398	-1.76785	0.451931	-4.30123	1.69853e-05	0.000368092	14	12	6	11	12	11	11
ATXN10:+:chr22:46125305:46136418	-	hsa_circ_0001247	ATXN10	57.6947	1.26613	0.294912	1.19191	0.298647	4.29325	1.76079e-05	0.000374764	18	23	15	20	180	176	182
XPO1:-:chr2:61717911:61712903	-	hsa_circ_0005050	XPO1	11.9413	-1.95558	0.457106	-1.82161	0.468671	-4.27818	1.88431e-05	0.000394369	20	9	7	12	10	12	14
HPS5:-:chr11:18314523:18312989	-	hsa_circ_0000280	HPS5	37.9204	1.51132	0.354149	1.4156	0.362562	4.26745	1.97717e-05	0.00040536	20	13	11	10	154	186	116
ZMYM4:+:chr1:35824526:35827390	-	hsa_circ_0011536	ZMYM4	59.8231	0.884677	0.207425	0.845623	0.206141	4.26504	1.99863e-05	0.000406442	34	37	23	24	229	230	185
DOCK1:+:chr10:128768966:128798571	-	hsa_circ_0002669	DOCK1	14.475	-1.92373	0.45264	-1.79102	0.464474	-4.25003	2.13739e-05	0.000427733	17	11	10	18	7	15	21
HECTD2:+:chr10:93185038:93221941	-	hsa_circ_0007168	HECTD2	34.7001	-1.99021	0.468102	-1.85075	0.479712	-4.25167	2.12183e-05	0.000427733	57	31	16	19	19	27	42
RMST:+:chr12:97886239:97954825	-	-	RMST	1412.14	1.17776	0.277376	1.11004	0.27951	4.24608	2.1754e-05	0.000433613	458	312	606	460	3633	4383	4231
ZDHHC21:-:chr9:14680160:14639894	-	hsa_circ_0008952	ZDHHC21	22.7727	1.45537	0.343969	1.36263	0.351501	4.23112	2.32531e-05	0.000459844	10	8	10	6	91	112	74
VCAN:+:chr5:82832826:82850857	-	hsa_circ_0073239	VCAN	15.0004	-1.56149	0.377619	-1.455	0.387341	-4.1351	3.54794e-05	0.000667465	16	13	13	13	12	23	20
TMEM161B:-:chr5:87541609:87516380	-	hsa_circ_0005476	TMEM161B	18.7338	1.98481	0.480527	1.83665	0.493034	4.13049	3.6199e-05	0.000673436	5	8	0	6	90	83	51
PMS1:+:chr2:190656516:190682906	-	hsa_circ_0001083	PMS1	36.7934	-1.32722	0.327361	-1.23838	0.332658	-4.05432	5.02806e-05	0.000895601	38	35	27	23	46	43	54
FAM188A:-:chr10:15889942:15858834	-	hsa_circ_0000219	FAM188A	16.0512	1.66153	0.41309	1.53918	0.424787	4.0222	5.7656e-05	0.000999178	7	4	8	3	76	75	55
TRIM24:+:chr7:138189035:138223548	-	hsa_circ_0082574	TRIM24	15.9589	-1.61309	0.40097	-1.49547	0.411973	-4.02298	5.74671e-05	0.000999178	11	15	14	11	21	11	17
COP1:-:chr1:176105683:176050287	-	hsa_circ_0003572	COP1	13.9523	2.1414	0.532706	1.96349	0.544993	4.01987	5.82314e-05	0.00100514	3	4	7	0	56	63	63
CEP192:+:chr18:12999420:13019205	-	hsa_circ_0000831	CEP192	33.2766	-1.39932	0.350243	-1.30076	0.35723	-3.99528	6.46179e-05	0.00108554	49	13	23	25	36	51	35
DNA2:-:chr10:70229920:70227879	-	hsa_circ_0006151	DNA2	46.5321	-1.26044	0.316365	-1.17537	0.320283	-3.98411	6.77327e-05	0.00113407	47	39	31	31	63	45	71
EZH2:-:chr7:148544397:148529726	-	hsa_circ_0008324	EZH2	17.1581	1.59711	0.404957	1.47616	0.416041	3.94391	8.01654e-05	0.00131163	4	7	6	6	67	81	59
RTN4:-:chr2:55255356:55252222	-	hsa_circ_0054598	RTN4	60.5939	1.43372	0.368344	1.32639	0.376331	3.89235	9.92798e-05	0.00154414	30	20	9	19	178	245	195
MAPK8:+:chr10:49609655:49618211	-	hsa_circ_0002968	MAPK8	15.4949	1.56239	0.402021	1.44134	0.412713	3.88634	0.000101768	0.00156324	6	4	5	6	65	63	55
VCAN:+:chr5:82815168:82818128	-	hsa_circ_0073236	VCAN	12.6248	-1.70381	0.439455	-1.56704	0.452426	-3.87709	0.000105712	0.00160907	7	10	12	18	16	15	12
AFF1:+:chr4:87967318:87968746	-	hsa_circ_0001423	AFF1	36.0813	-1.76569	0.456228	-1.62146	0.469916	-3.87018	0.000108754	0.00164045	31	23	22	8	17	20	34
CPSF6:+:chr12:69644909:69656342	-	hsa_circ_0000417	CPSF6	97.6354	-0.77821	0.204554	-0.741962	0.202305	-3.80443	0.000142133	0.00203875	70	63	55	73	131	195	127
VPS13C:-:chr15:62306191:62299506	-	hsa_circ_0000607	VPS13C	12.9842	1.59668	0.420001	1.46626	0.431657	3.80161	0.000143761	0.00205145	5	5	5	6	65	75	49
CHSY1:-:chr15:101775782:101775287	-	hsa_circ_0005019	CHSY1	9.56298	-2.00195	0.526991	-1.82103	0.541987	-3.79882	0.000145387	0.00205834	12	6	16	7	14	7	9
MVB12B:+:chr9:129154345:129184227	-	hsa_circ_0088614	MVB12B	10.2618	1.99517	0.527941	1.81314	0.543103	3.77916	0.000157359	0.00219559	5	4	2	2	48	66	40
CPNE1:-:chr20:34246936:34241450	-	hsa_circ_0001146	CPNE1	12.2167	-1.83624	0.491109	-1.67194	0.506165	-3.73896	0.000184785	0.00252221	10	14	15	7	12	21	6
MID1:-:chrX:10535643:10534928	-	hsa_circ_0007933	MID1	9.58706	-2.02272	0.543074	-1.83057	0.558593	-3.72457	0.000195646	0.00265602	9	13	8	7	7	11	9
TMEFF1:+:chr9:103261047:103312442	-	-	TMEFF1	16.2035	1.93149	0.519694	1.75192	0.535317	3.71659	0.000201927	0.00270475	7	7	3	0	65	90	39
GABPB1:-:chr15:50601995:50592986	-	hsa_circ_0003501	GABPB1	12.847	-1.56765	0.422865	-1.43378	0.434302	-3.70721	0.000209557	0.00277001	14	5	12	12	13	19	11
TBC1D1:+:chr4:38091553:38104778	-	hsa_circ_0001402	TBC1D1	13.9607	-1.51792	0.410079	-1.38953	0.420466	-3.70153	0.000214303	0.00281791	9	11	16	14	15	21	16
MED13L:-:chr12:116675510:116668338	-	hsa_circ_0000443	MED13L	43.7136	0.943528	0.255341	0.885287	0.253643	3.69517	0.000219736	0.00288181	20	13	20	22	144	145	136
ELF2:-:chr4:140060651:140046318	-	hsa_circ_0001441	ELF2	21.8254	1.70993	0.462926	1.5577	0.476904	3.69374	0.000220979	0.00289057	9	5	5	4	59	81	80
TUSC3:+:chr8:15508206:15531345	-	hsa_circ_0006410	TUSC3	20.5163	1.80975	0.49075	1.64405	0.505906	3.68772	0.000226273	0.00293688	13	7	5	3	98	99	89
AKT3:-:chr1:244006584:243776972	-	hsa_circ_0017252	AKT3	20.6333	1.41987	0.387499	1.30069	0.395625	3.66418	0.00024813	0.0031714	7	6	9	6	74	97	53
SETD3:-:chr14:99932150:99924616	-	hsa_circ_0000567	SETD3	143.377	-0.545749	0.149863	-0.529575	0.148177	-3.64164	0.000270902	0.00341288	95	86	106	102	293	285	213
USP10:+:chr16:84773914:84779279	-	hsa_circ_0003026	USP10	17.4493	-1.51226	0.415441	-1.3802	0.425863	-3.64013	0.000272501	0.00341356	17	13	10	16	13	34	12
TTC3:+:chr21:38480692:38501363	-	hsa_circ_0007355	TTC3	24.895	1.85819	0.513133	1.67902	0.52906	3.62127	0.000293156	0.00362691	5	0	11	15	109	126	100
PTPN13:+:chr4:87685746:87689129	-	hsa_circ_0007948	PTPN13	14.9092	-1.63619	0.452378	-1.48674	0.465481	-3.61685	0.000298205	0.00366231	13	11	5	11	10	16	12
ARHGEF12:+:chr11:120345269:120348235	-	hsa_circ_0002100	ARHGEF12	32.9389	1.87492	0.519276	1.69216	0.535375	3.61064	0.000305442	0.00371485	16	11	0	14	161	153	126
ENSG00000259220:+:chr15:64791492:64792365	-	hsa_circ_0000615	ENSG00000259220	134.82	-0.900636	0.249577	-0.845421	0.247337	-3.60865	0.0003078	0.0037255	105	96	66	81	175	239	141
SP3:-:chr2:174820960:174819601	-	hsa_circ_0002642	SP3	20.863	-1.18585	0.32939	-1.09257	0.331633	-3.60013	0.000318052	0.00382195	23	12	14	20	27	31	31
UBQLN1:-:chr9:86293514:86292642	-	hsa_circ_0001865	UBQLN1	30.9827	0.988128	0.274521	0.921126	0.273123	3.59946	0.000318879	0.00382274	17	12	15	15	120	133	94
SOBP:+:chr6:107824861:107827631	-	hsa_circ_0001633	SOBP	39.141	1.16179	0.3244	1.07082	0.326076	3.58137	0.000341801	0.00406841	18	18	16	13	149	124	152
ANKIB1:+:chr7:91924203:91948826	-	hsa_circ_0001723	ANKIB1	10.8102	2.15118	0.604227	1.91586	0.620349	3.56023	0.000370532	0.00434404	6	0	6	0	55	61	41
ATXN10:+:chr22:46096162:46136418	-	hsa_circ_0001246	ATXN10	19.6805	1.57396	0.445596	1.42553	0.457701	3.53225	0.000412034	0.0047578	7	8	4	4	40	87	75
ASXL1:+:chr20:30954187:30956926	-	hsa_circ_0001136	ASXL1	17.4548	1.42037	0.403018	1.29179	0.411346	3.52433	0.00042455	0.00485766	5	6	9	8	80	69	72
MIB1:+:chr18:19345733:19359646	-	hsa_circ_0000835	MIB1	146.88	0.743671	0.211512	0.705981	0.208662	3.51597	0.000438147	0.0049741	80	61	48	54	376	556	283
HMGCS1:-:chr5:43297268:43292576	-	hsa_circ_0008621	HMGCS1	23.5598	-1.39853	0.399582	-1.27118	0.407345	-3.49999	0.000465274	0.00524007	21	20	15	32	29	53	19
KTN1:+:chr14:56078737:56086030	-	hsa_circ_0032029	KTN1	10.3337	-1.64168	0.469213	-1.48097	0.482825	-3.49881	0.000467347	0.00525164	11	8	11	8	9	15	12
TENM3:+:chr4:183245099:183268082	-	hsa_circ_0071475	TENM3	13.1743	-1.7533	0.503697	-1.57455	0.519247	-3.48086	0.000499816	0.00551636	7	13	10	13	16	12	10
TET1:+:chr10:70404455:70406762	-	-	TET1	50.9374	0.898181	0.259409	0.839014	0.256774	3.46242	0.000535348	0.00585851	17	18	28	18	139	191	121
HNRNPC:-:chr14:21702388:21698478	-	hsa_circ_0003643	HNRNPC	25.3309	-1.04937	0.304579	-0.967994	0.303753	-3.4453	0.000570418	0.00617393	14	15	22	22	33	42	30
TMEM87A:-:chr15:42560230:42553155	-	hsa_circ_0034803	TMEM87A	10.6932	2.07357	0.605884	1.83242	0.623411	3.42239	0.000620739	0.00652296	4	3	4	0	40	37	57
EIF4G3:-:chr1:21268823:21220010	-	hsa_circ_0010467	EIF4G3	10.1214	1.95116	0.570504	1.73256	0.588047	3.42007	0.000626053	0.00655986	5	3	2	3	63	60	27
SETBP1:+:chr18:42281140:42281797	-	hsa_circ_0006491	SETBP1	18.273	-1.18096	0.345863	-1.0789	0.347757	-3.41453	0.000638921	0.00667214	17	19	10	18	28	26	29
MPZL1:+:chr1:167734820:167745403	-	hsa_circ_0000153	MPZL1	5.81574	-2.16722	0.634829	-1.90568	0.651875	-3.41386	0.000640486	0.0066746	6	6	5	4	4	8	2
HP1BP3:-:chr1:21100103:21076216	-	hsa_circ_0000023	HP1BP3	11.5843	2.05962	0.60423	1.81908	0.621877	3.40867	0.000652807	0.00678893	5	0	4	0	35	47	29
PVRL3:+:chr3:110830877:110845182	-	hsa_circ_0066776	PVRL3	20.972	-1.25342	0.369153	-1.13963	0.372892	-3.3954	0.000685291	0.0070682	18	14	15	14	23	24	28
BARD1:-:chr2:215661841:215609790	-	hsa_circ_0003963	BARD1	10.3719	-1.86188	0.549663	-1.65458	0.566821	-3.3873	0.00070583	0.00723548	6	7	12	10	6	6	16
RANBP9:-:chr6:13644961:13632602	-	hsa_circ_0001577	RANBP9	30.7668	1.05515	0.313415	0.96946	0.312487	3.36664	0.000760913	0.00767483	15	18	12	5	104	119	85
RAB3IP:+:chr12:70149164:70150443	-	-	RAB3IP	7.56183	-2.04014	0.60935	-1.79398	0.627344	-3.34805	0.000813813	0.00801526	9	7	10	2	4	8	8
UBAP2:-:chr9:33996331:33953282	-	hsa_circ_0086720	UBAP2	10.13	-1.66583	0.498166	-1.48581	0.512642	-3.34392	0.000826037	0.00810388	8	9	7	9	11	13	7
ANKRD12:+:chr18:9204474:9221997	-	hsa_circ_0003865	ANKRD12	12.8073	1.7791	0.53235	1.58022	0.548732	3.34198	0.000831828	0.00811919	5	6	2	4	66	69	39
MID1:-:chrX:10535643:10491132	-	hsa_circ_0007718	MID1	7.26222	-2.16986	0.650646	-1.89397	0.668117	-3.33493	0.000853216	0.00830563	9	8	6	5	3	5	10
UIMC1:-:chr5:176385155:176370336	-	hsa_circ_0001558	UIMC1	36.5962	0.891329	0.26737	0.829012	0.264288	3.33369	0.000857017	0.00832649	22	17	18	16	157	122	119
YY1AP1:-:chr1:155649303:155646339	-	hsa_circ_0014606	YY1AP1	28.1132	0.997818	0.300945	0.918655	0.298927	3.31562	0.000914416	0.00876548	17	8	11	12	98	98	86
SLAIN1:+:chr13:78293667:78327493	-	hsa_circ_0000497	SLAIN1	48.2033	1.02763	0.310406	0.943616	0.308833	3.31059	0.000931005	0.0088737	20	20	24	12	146	187	128
BTBD10:-:chr11:13466728:13435076	-	hsa_circ_0003234	BTBD10	15.0516	1.46804	0.443957	1.31539	0.453686	3.30671	0.000943989	0.00896667	7	7	3	3	65	53	45
HMGCS1:-:chr5:43299077:43292576	-	hsa_circ_0072386	HMGCS1	13.3814	-1.64223	0.496765	-1.46187	0.510813	-3.30585	0.000946883	0.00897395	7	18	17	9	16	19	14
RAB6A:-:chr11:73429763:73418464	-	hsa_circ_0000339	RAB6A	23.7495	1.10343	0.334138	1.00715	0.333981	3.30233	0.000958867	0.00907041	11	8	9	17	95	104	87
SOGA2:+:chr18:8714137:8720494	-	-	SOGA2	15.47	-1.27476	0.387247	-1.15098	0.391415	-3.29184	0.00099533	0.0093275	10	19	12	17	22	24	25
ZMYM2:+:chr13:20638591:20657916	-	-	ZMYM2	6.11985	-1.92132	0.58526	-1.68855	0.603208	-3.28286	0.00102761	0.00959907	6	7	6	4	6	7	5
REPS1:-:chr6:139265759:139264649	-	hsa_circ_0004368	REPS1	23.1406	1.17378	0.361959	1.0629	0.363276	3.24286	0.00118337	0.0107883	11	15	8	7	108	81	83
GALNT7:+:chr4:174169131:174169591	-	hsa_circ_0001458	GALNT7	5.81203	-2.0313	0.626394	-1.76954	0.644764	-3.24285	0.00118342	0.0107883	7	5	9	5	6	9	4
GLYR1:-:chr16:4862249:4861170	-	hsa_circ_0037753	GLYR1	5.39064	-2.31481	0.714374	-1.98473	0.730587	-3.24034	0.00119389	0.0108639	6	4	6	4	2	7	3
UBQLN1:-:chr9:86301070:86293356	-	hsa_circ_0087357	UBQLN1	39.3597	0.910694	0.281594	0.841879	0.278292	3.23407	0.00122039	0.0110252	24	11	22	11	112	142	122
PCNXL4:+:chr14:60582437:60592541	-	hsa_circ_0000544	PCNXL4	8.17441	-1.90401	0.591495	-1.6649	0.609456	-3.21898	0.00128646	0.0115185	11	9	8	4	6	9	10
COA1:-:chr7:43680248:43679048	-	hsa_circ_0001700	COA1	12.1612	-1.69337	0.52628	-1.49396	0.541423	-3.21763	0.00129255	0.0115525	11	9	11	8	11	8	16
FAM208B:+:chr10:5741488:5756170	-	hsa_circ_0000209	FAM208B	17.9514	1.25002	0.389018	1.12473	0.392303	3.21327	0.00131232	0.0116634	11	6	6	8	71	79	67
PCCA:+:chr13:100909849:100925600	-	hsa_circ_0000500	PCCA	32.063	-1.21892	0.379388	-1.09872	0.381807	-3.21285	0.00131425	0.0116634	25	19	26	18	48	52	14
SOGA2:+:chr18:8718422:8720494	-	hsa_circ_0000825	SOGA2	39.7183	-1.03117	0.321074	-0.94192	0.319211	-3.21162	0.00131991	0.0116929	39	39	31	39	55	85	74
CDON:-:chr11:125893432:125848199	-	hsa_circ_0024803	CDON	10.4856	-1.43933	0.450573	-1.2811	0.459373	-3.19444	0.001401	0.0121962	9	10	10	9	16	19	7
CDYL:+:chr6:4891947:4892613	-	hsa_circ_0008285	CDYL	124.977	-0.999009	0.312837	-0.914197	0.310388	-3.19338	0.00140617	0.01222	72	75	80	110	161	141	192
SMOC1:+:chr14:70459134:70490164	-	hsa_circ_0032364	SMOC1	5.67001	-2.18787	0.688448	-1.87711	0.706239	-3.17797	0.0014831	0.0126909	7	4	4	2	5	4	2
FOXN2:+:chr2:48555700:48573890	-	hsa_circ_0007641	FOXN2	9.23885	-1.90035	0.600875	-1.65302	0.618839	-3.16264	0.00156347	0.0132882	14	4	6	6	7	5	11
DHTKD1:+:chr10:12123471:12162266	-	hsa_circ_0007813	DHTKD1	13.5188	-1.40654	0.445538	-1.2504	0.453293	-3.15695	0.0015943	0.0135273	15	10	15	13	26	26	8
LPHN3:+:chr4:62800558:62863983	-	-	LPHN3	11.8217	1.72257	0.547338	1.50855	0.56299	3.14718	0.00164852	0.0139168	4	5	2	0	44	34	29
GDI2:-:chr10:5842668:5827104	-	hsa_circ_0005379	GDI2	19.4922	-1.34619	0.43023	-1.19799	0.436092	-3.129	0.00175401	0.0146109	25	10	17	9	26	23	21
FGD4:+:chr12:32760891:32764217	-	hsa_circ_0000390	FGD4	13.7902	1.90653	0.609995	1.65172	0.627979	3.12549	0.00177511	0.0147378	4	4	8	0	84	48	45
RREB1:+:chr6:7176888:7189555	-	hsa_circ_0001573	RREB1	6.36699	-1.94282	0.622016	-1.67967	0.640228	-3.12343	0.00178756	0.0147922	4	6	4	8	8	5	4
ZMYM2:+:chr13:20632715:20641530	-	hsa_circ_0029636	ZMYM2	9.86178	1.74831	0.561022	1.52492	0.577074	3.11629	0.0018314	0.0149823	3	0	4	4	43	35	31
SCYL2:+:chr12:100676721:100691953	-	hsa_circ_0006258	SCYL2	33.9437	-0.871453	0.27971	-0.804468	0.275641	-3.11556	0.00183599	0.0149954	38	25	21	23	58	55	58
ABI2:+:chr2:204267299:204291992	-	hsa_circ_0007951	ABI2	11.6087	-1.51407	0.490158	-1.33188	0.50083	-3.08895	0.00200863	0.0160658	7	5	11	10	9	11	14
MAN2A1:+:chr5:109049221:109051965	-	hsa_circ_0008058	MAN2A1	25.2171	-1.06798	0.347671	-0.964893	0.345883	-3.07182	0.0021276	0.0168563	15	19	23	16	41	31	31
TNIK:-:chr3:170912424:170906490	-	hsa_circ_0002387	TNIK	27.1836	1.06522	0.347178	0.962416	0.345318	3.06822	0.00215337	0.0169578	11	14	9	20	132	116	88
USP7:-:chr16:9011013:9009110	-	hsa_circ_0005152	USP7	9.41658	1.87257	0.613031	1.61312	0.630557	3.0546	0.0022536	0.017442	6	0	0	4	38	44	26
PSMB1:-:chr6:170858201:170852688	-	hsa_circ_0006107	PSMB1	12.9825	2.1587	0.709823	1.82552	0.727558	3.04118	0.00235653	0.0180715	6	8	3	0	67	78	77
SLC4A7:-:chr3:27465643:27424644	-	hsa_circ_0064618	SLC4A7	7.20276	2.08287	0.686834	1.76807	0.704927	3.03256	0.00242489	0.018511	4	2	0	3	41	52	21
HPS5:-:chr11:18313566:18312989	-	hsa_circ_0000279	HPS5	9.41434	2.03526	0.672518	1.73145	0.690662	3.02632	0.00247547	0.0188398	5	5	0	0	47	46	28
BRWD1:-:chr21:40584633:40578034	-	-	BRWD1	22.4083	1.0176	0.33691	0.920696	0.333932	3.02038	0.00252454	0.0190487	12	10	4	10	69	80	66
MAP2:+:chr2:210557361:210561472	-	-	MAP2	9.76785	1.64894	0.548196	1.43023	0.561937	3.00794	0.00263023	0.0197189	2	3	6	3	52	47	32
PPP6R2:+:chr22:50810449:50832564	-	hsa_circ_0001258	PPP6R2	30.802	1.07524	0.358127	0.966609	0.35612	3.00241	0.00267847	0.0200208	15	13	9	11	113	119	69
ZEB1:+:chr10:31644073:31676727	-	hsa_circ_0007045	ZEB1	4.45001	-2.06583	0.690936	-1.74621	0.708813	-2.98991	0.00279063	0.0206745	4	4	6	3	4	4	4
PAIP2:+:chr5:138699448:138700432	-	hsa_circ_0001538	PAIP2	24.5756	1.03459	0.346188	0.932709	0.34332	2.98851	0.00280338	0.0207384	15	9	7	11	94	72	85
TTC28:-:chr22:28693840:28692186	-	hsa_circ_0003618	TTC28	36.3561	0.924703	0.311462	0.842173	0.306999	2.96891	0.0029886	0.0217247	23	11	12	19	138	137	90
SLC45A4:-:chr8:142264728:142264088	-	hsa_circ_0001829	SLC45A4	32.7567	0.886506	0.298788	0.81083	0.29403	2.96701	0.00300716	0.0217899	12	18	12	19	125	111	98
RSF1:-:chr11:77404656:77394754	-	hsa_circ_0000344	RSF1	9.24819	1.73331	0.585042	1.48964	0.600202	2.9627	0.00304949	0.022008	6	2	4	0	47	32	37
BBS9:+:chr7:33185854:33217203	-	hsa_circ_0003162	BBS9	23.1936	1.30268	0.440705	1.1469	0.444449	2.9559	0.00311763	0.0223712	9	10	12	7	79	140	64
AFF4:-:chr5:132228810:132227856	-	hsa_circ_0001529	AFF4	8.38125	2.03397	0.688228	1.71527	0.705878	2.95538	0.00312287	0.0223768	0	0	3	6	39	45	27
MAP3K4:+:chr6:161455291:161471011	-	hsa_circ_0078617	MAP3K4	29.3366	-1.05684	0.358652	-0.948174	0.355943	-2.94671	0.00321174	0.0227672	26	17	24	19	39	46	37
TTTY14:-:chrY:21230684:21203256	-	hsa_circ_0004765	TTTY14	5.53225	-1.95949	0.669535	-1.65439	0.686815	-2.92664	0.00342647	0.0238382	5	7	4	5	5	6	5
PPM1B:+:chr2:44436349:44445676	-	hsa_circ_0009062	PPM1B	11.0773	1.59356	0.544976	1.37468	0.556895	2.9241	0.00345458	0.0239013	4	5	0	8	60	45	46
STK3:-:chr8:99719539:99718695	-	hsa_circ_0004592	STK3	12.3258	-1.67197	0.571956	-1.43575	0.58565	-2.92325	0.00346403	0.0239338	17	4	5	11	9	7	17
BAZ1B:-:chr7:72884813:72873866	-	hsa_circ_0004670	BAZ1B	11.1751	-1.37876	0.473507	-1.2033	0.479274	-2.9118	0.00359356	0.0245889	9	13	8	9	13	13	18
PTPN13:+:chr4:87614740:87622954	-	hsa_circ_0007263	PTPN13	13.4067	-1.42995	0.491684	-1.24356	0.498971	-2.90828	0.00363424	0.0247691	10	5	10	5	11	14	8
FAM53B:-:chr10:126370948:126370175	-	hsa_circ_0000267	FAM53B	11.6698	1.62814	0.560258	1.39906	0.572856	2.90605	0.0036602	0.0249121	4	2	5	6	51	35	66
GREB1L:+:chr18:18945988:18964364	-	-	GREB1L	9.81903	-1.6387	0.564202	-1.40703	0.577026	-2.90446	0.00367891	0.0250056	4	8	3	12	5	13	8
ROBO1:-:chr3:78767033:78763547	-	hsa_circ_0066568	ROBO1	8.61596	2.11648	0.729771	1.76147	0.746519	2.90019	0.00372935	0.0252846	0	0	3	4	36	27	27
OMA1:-:chr1:59002413:58971732	-	hsa_circ_0000072	OMA1	8.56405	-2.32275	0.80212	-1.90117	0.816217	-2.89577	0.0037823	0.0256044	9	7	4	4	0	7	7
CTBP2:-:chr10:126811437:126799559	-	hsa_circ_0004875	CTBP2	4.70444	-2.38195	0.823475	-1.93899	0.836327	-2.89256	0.00382117	0.0257288	3	9	2	7	4	4	4
ERBB2IP:+:chr5:65349234:65350779	-	hsa_circ_0072732	ERBB2IP	24.0685	-0.888031	0.307109	-0.808614	0.301893	-2.89158	0.0038331	0.0257735	19	15	18	17	42	45	24
PHC3:-:chr3:169867032:169854207	-	hsa_circ_0001359	PHC3	40.8232	0.729302	0.252421	0.678006	0.247275	2.88923	0.00386188	0.025895	17	18	16	23	126	121	115
ILKAP:-:chr2:239093928:239090705	-	hsa_circ_0001116	ILKAP	33.4562	1.02601	0.35629	0.919121	0.352566	2.87971	0.00398035	0.0265515	17	15	16	16	139	102	139
TMOD3:+:chr15:52161414:52194233	-	hsa_circ_0035292	TMOD3	7.14292	2.03521	0.70919	1.69652	0.725858	2.86976	0.00410778	0.0272568	0	0	5	3	32	37	29
MAPK4:+:chr18:48189277:48190874	-	-	MAPK4	11.6262	1.69778	0.592202	1.44651	0.605896	2.8669	0.00414516	0.0273243	7	5	4	0	49	74	32
STX6:-:chr1:180962561:180953812	-	hsa_circ_0007905	STX6	49.2776	0.734093	0.256581	0.681096	0.251248	2.86106	0.00422227	0.0276813	23	20	20	22	105	164	148
WHSC1:+:chr4:1902353:1932497	-	hsa_circ_0002688	WHSC1	8.7505	-1.8238	0.638983	-1.53918	0.654449	-2.85422	0.0043142	0.0280991	3	7	12	10	5	11	11
POLA1:+:chrX:24828015:24906239	-	-	POLA1	4.66587	-2.27359	0.796775	-1.85599	0.810936	-2.85349	0.00432423	0.0280991	4	0	6	8	3	4	4
HECTD1:-:chr14:31602881:31596991	-	hsa_circ_0002301	HECTD1	13.7939	1.19787	0.420025	1.05384	0.419987	2.8519	0.00434582	0.0282029	8	3	7	4	50	56	43
FAM169A:-:chr5:74137504:74130250	-	hsa_circ_0004405	FAM169A	21.3487	1.1064	0.388699	0.980884	0.386323	2.84642	0.00442139	0.0284726	15	6	11	9	87	104	70
ANKRD36C:-:chr2:96525822:96517442	-	-	ANKRD36C	25.2138	1.28049	0.449941	1.11859	0.452218	2.8459	0.00442856	0.0284823	14	12	11	10	115	146	80
CCDC126:+:chr7:23650790:23651172	-	hsa_circ_0001684	CCDC126	44.2527	0.716211	0.252356	0.665476	0.247012	2.8381	0.0045383	0.0289473	28	22	17	21	137	156	133
ZBTB40:+:chr1:22816373:22818026	-	hsa_circ_0007418	ZBTB40	9.56485	-1.56798	0.555464	-1.34008	0.565807	-2.82284	0.00476011	0.0300377	9	5	11	2	8	12	7
TTN-AS1:+:chr2:179400459:179407088	-	hsa_circ_0004305	TTN-AS1	30.2269	-1.17718	0.417262	-1.03483	0.416415	-2.82121	0.00478431	0.0300473	32	16	17	13	23	30	46
DNAH14:+:chr1:225140372:225195246	-	hsa_circ_0016601	DNAH14	19.8477	1.62322	0.57576	1.38181	0.587375	2.81926	0.00481349	0.0301098	15	8	7	0	87	126	60
PLCE1:+:chr10:95790440:95792009	-	hsa_circ_0019223	PLCE1	5.63931	2.41544	0.857536	1.93528	0.867811	2.81672	0.00485164	0.0302355	0	2	0	3	23	34	23
TMEM181:+:chr6:158994452:159010814	-	hsa_circ_0004587	TMEM181	9.83347	2.24905	0.798237	1.82903	0.812017	2.81752	0.00483964	0.0302355	4	0	0	4	43	37	31
CEP192:+:chr18:12999420:13030607	-	-	CEP192	19.5104	-0.988862	0.352215	-0.884933	0.347368	-2.80755	0.00499196	0.0307427	17	16	20	10	28	37	29
FBXL5:-:chr4:15646331:15626875	-	hsa_circ_0069227	FBXL5	16.3371	-1.03239	0.367736	-0.919424	0.363565	-2.80741	0.00499424	0.0307427	11	14	14	13	23	34	19
WDR7:+:chr18:54426096:54448887	-	hsa_circ_0009038	WDR7	13.8856	2.04991	0.732717	1.68902	0.748107	2.79768	0.00514707	0.0315675	4	0	11	0	69	53	60
SOS2:-:chr14:50616948:50616726	-	hsa_circ_0007695	SOS2	6.18824	2.21377	0.791434	1.7997	0.805272	2.79716	0.00515539	0.0315749	3	2	0	2	34	19	40
FAM214A:-:chr15:52885933:52876942	-	-	FAM214A	6.98781	2.34986	0.84088	1.88667	0.852108	2.79452	0.00519766	0.0316843	2	0	0	2	23	20	17
VDAC3:+:chr8:42259306:42260979	-	hsa_circ_0005927	VDAC3	5.79343	2.18225	0.78085	1.7781	0.795058	2.79472	0.00519454	0.0316843	0	3	0	3	30	27	24
YY1AP1:-:chr1:155649303:155640111	-	-	YY1AP1	7.11609	1.90776	0.682809	1.58792	0.698072	2.79399	0.00520623	0.0316981	0	2	4	3	30	46	26
PIAS2:-:chr18:44483598:44470543	-	-	PIAS2	12.6657	-1.16744	0.418663	-1.02431	0.41727	-2.78849	0.00529546	0.0320858	9	13	8	8	15	18	17
SRBD1:-:chr2:45789895:45773870	-	hsa_circ_0000997	SRBD1	16.6543	-1.17305	0.420633	-1.02874	0.419388	-2.78878	0.0052907	0.0320858	15	14	5	18	25	23	20
ZMYM2:+:chr13:20625573:20641530	-	hsa_circ_0029633	ZMYM2	13.117	1.3344	0.47877	1.15459	0.482107	2.78713	0.00531764	0.0321813	4	5	6	3	41	62	33
PHKB:+:chr16:47531310:47581459	-	hsa_circ_0004791	PHKB	20.0469	1.23855	0.448168	1.07751	0.448458	2.76358	0.00571718	0.033825	6	8	5	13	64	92	69
STAU2:-:chr8:74601048:74585341	-	hsa_circ_0001811	STAU2	19.8304	2.04417	0.7434	1.67257	0.757753	2.74975	0.005964	0.0346325	8	4	10	0	87	91	87
TCEANC:+:chrX:13684436:13698717	-	hsa_circ_0007717	TCEANC	8.51359	1.67331	0.609371	1.407	0.620996	2.74596	0.00603344	0.034955	6	3	0	3	41	45	27
STT3B:+:chr3:31617888:31621588	-	hsa_circ_0001278	STT3B	27.0578	-0.940265	0.342497	-0.842618	0.336565	-2.74533	0.00604509	0.0349821	29	20	16	14	35	40	45
PBX1:+:chr1:164776779:164790863	-	hsa_circ_0015068	PBX1	6.79328	2.06347	0.75422	1.68192	0.76811	2.7359	0.00622107	0.0356718	0	5	3	0	32	49	21
DOPEY2:+:chr21:37619815:37620866	-	hsa_circ_0001187	DOPEY2	10.0897	2.23453	0.821362	1.78942	0.832645	2.72053	0.00651783	0.0369099	0	4	0	6	51	35	53
C4orf21:-:chr4:113511030:113483527	-	-	C4orf21	11.2039	-1.57492	0.578884	-1.32932	0.58802	-2.72061	0.00651608	0.0369099	9	12	11	7	22	3	13
MLLT4:+:chr6:168265231:168291709	-	hsa_circ_0078673	MLLT4	15.2312	-1.26058	0.46372	-1.08988	0.464137	-2.71841	0.00655971	0.0371052	10	15	8	5	17	17	13
XRN2:+:chr20:21321359:21327188	-	hsa_circ_0002985	XRN2	8.71369	1.92973	0.710456	1.58522	0.724181	2.71619	0.00660383	0.0372708	6	0	0	4	34	31	44
PODXL:-:chr7:131196192:131193710	-	hsa_circ_0001973	PODXL	5.91602	-1.9461	0.716766	-1.5963	0.730484	-2.71511	0.0066254	0.0373506	5	7	2	6	5	2	8
MTHFD2L:+:chr4:75040223:75091111	-	hsa_circ_0069982	MTHFD2L	21.3828	-0.900706	0.332506	-0.809245	0.325959	-2.70884	0.00675186	0.0378934	14	12	19	15	30	43	23
TET1:+:chr10:70411603:70442730	-	-	TET1	4.01393	-2.22524	0.822928	-1.7782	0.833811	-2.70405	0.00685008	0.0382719	3	6	4	4	7	4	0
ARHGAP12:-:chr10:32199491:32197100	-	hsa_circ_0000231	ARHGAP12	119.019	-0.422598	0.156451	-0.408351	0.154161	-2.70115	0.00691004	0.0384802	94	71	84	90	229	288	231
SLC25A16:-:chr10:70276600:70246901	-	hsa_circ_0008564	SLC25A16	4.5972	2.25694	0.837878	1.79467	0.847754	2.69364	0.00706773	0.0392066	3	2	0	0	28	23	19
RPA1:+:chr17:1746097:1756483	-	hsa_circ_0000734	RPA1	7.96982	-1.76124	0.653899	-1.46099	0.665906	-2.69345	0.0070717	0.0392066	11	9	4	7	7	4	15
KNOP1:-:chr16:19722762:19717914	-	hsa_circ_0006795	KNOP1	7.20393	-2.38808	0.886604	-1.87443	0.893187	-2.69351	0.00707031	0.0392066	9	7	12	5	5	10	4
ANKRD12:+:chr18:9182380:9221997	-	hsa_circ_0000826	ANKRD12	111.55	0.813377	0.302026	0.739097	0.295198	2.69307	0.00707972	0.0392077	51	45	67	56	399	533	232
TIMMDC1:+:chr3:119219542:119232566	-	hsa_circ_0006884	TIMMDC1	7.29362	1.86218	0.691646	1.53239	0.704541	2.69239	0.00709413	0.0392443	0	4	2	3	43	38	18
BACH1:+:chr21:30693542:30702014	-	hsa_circ_0001181	BACH1	93.927	0.725462	0.269796	0.667986	0.263419	2.68892	0.00716826	0.0395238	34	38	63	39	287	369	210
LRCH3:+:chr3:197557641:197566268	-	hsa_circ_0006040	LRCH3	6.88923	1.74101	0.64858	1.44457	0.66013	2.68434	0.00726741	0.0398083	5	2	2	0	28	25	34
TBCEL:+:chr11:120916383:120930794	-	hsa_circ_0003302	TBCEL	29.2767	0.806587	0.300471	0.733263	0.293587	2.68441	0.00726581	0.0398083	12	15	18	10	90	120	77
LRBA:-:chr4:151738409:151719233	-	hsa_circ_0008618	LRBA	4.47058	2.56162	0.956943	1.96699	0.956634	2.67687	0.00743126	0.040529	2	0	0	2	19	32	19
POLE2:-:chr14:50141145:50130033	-	hsa_circ_0008002	POLE2	4.94609	-1.92899	0.720733	-1.57484	0.733421	-2.67643	0.007441	0.0405381	5	2	4	6	6	2	5
CDK8:+:chr13:26974590:26975761	-	hsa_circ_0003489	CDK8	13.9618	1.97787	0.739464	1.60766	0.752049	2.67474	0.00747878	0.0406998	3	0	0	10	47	54	50
XRN2:+:chr20:21346059:21349228	-	hsa_circ_0003298	XRN2	6.44078	-1.69152	0.632646	-1.40674	0.643235	-2.67372	0.00750153	0.0407794	4	3	8	6	6	4	9
RP5-874C20.3:+:chr6:28239632:28240564	-	-	RP5-874C20.3	4.50208	2.60902	0.976983	1.98994	0.9743	2.67049	0.0075741	0.0411294	2	0	2	0	29	26	17
SMG1:-:chr16:18856973:18846214	-	hsa_circ_0038258	SMG1	6.52621	-1.56485	0.588169	-1.31179	0.596018	-2.66054	0.00780164	0.042092	9	3	6	5	10	9	4
RERE:-:chr1:8684439:8674619	-	hsa_circ_0009594	RERE	4.55311	2.59149	0.974461	1.97558	0.971856	2.65941	0.00782779	0.0421425	0	0	0	3	18	22	14
PTBP3:-:chr9:115060196:115024715	-	hsa_circ_0008192	PTBP3	7.15022	1.92001	0.725861	1.56074	0.737627	2.64514	0.00816562	0.0434952	3	0	4	3	37	43	32
TBC1D31:+:chr8:124089351:124117704	-	hsa_circ_0085439	TBC1D31	7.61887	-1.73438	0.655598	-1.43174	0.666158	-2.64549	0.00815719	0.0434952	2	8	4	5	7	5	5
MORC3:+:chr21:37711077:37717005	-	hsa_circ_0001189	MORC3	20.766	0.884593	0.334558	0.792841	0.327331	2.64407	0.00819163	0.0435413	12	11	6	7	71	68	57
TNRC6C:+:chr17:76000251:76027923	-	hsa_circ_0008622	TNRC6C	7.43231	1.69544	0.64204	1.40297	0.651943	2.6407	0.00827345	0.0438273	0	2	4	5	36	29	40
PKN2:+:chr1:89236035:89237562	-	hsa_circ_0002008	PKN2	10.0055	1.40808	0.533278	1.19223	0.536789	2.64042	0.00828033	0.0438273	8	2	0	5	37	47	33
NR2F1-AS1:-:chr5:92899169:92889466	-	hsa_circ_0007747	NR2F1-AS1	13.891	1.53535	0.582674	1.28577	0.589345	2.63501	0.00841343	0.0444381	6	3	6	0	53	49	27
YY1AP1:-:chr1:155649303:155644801	-	hsa_circ_0003608	YY1AP1	17.803	1.08754	0.414029	0.948277	0.409053	2.62673	0.0086211	0.0454394	18	9	5	4	70	95	60
MRPS35:+:chr12:27867713:27877119	-	hsa_circ_0000384	MRPS35	15.9675	1.01088	0.385529	0.889201	0.379189	2.62205	0.00874034	0.0459233	9	4	10	8	71	66	48
BMPR1B:+:chr4:96025559:96052663	-	hsa_circ_0070476	BMPR1B	10.8142	-1.57211	0.600472	-1.3097	0.607608	-2.61812	0.00884151	0.0462724	6	2	10	4	6	10	6
DNAH14:+:chr1:225140372:225211567	-	-	DNAH14	5.55636	1.77855	0.681058	1.45534	0.691182	2.61145	0.00901596	0.0468811	2	0	3	3	24	37	21
PCNX:+:chr14:71476351:71479919	-	hsa_circ_0004008	PCNX	7.7038	1.74696	0.670142	1.43227	0.679827	2.60686	0.00913776	0.0473674	2	4	5	0	42	33	34
ATRNL1:+:chr10:116879949:116889297	-	hsa_circ_0020093	ATRNL1	72.7337	0.761198	0.292586	0.693244	0.285224	2.60162	0.00927854	0.047998	27	31	27	29	210	182	178
TTTY14:-:chrY:21207174:21203256	-	hsa_circ_0009023	TTTY14	6.35932	-1.87212	0.721365	-1.51556	0.731466	-2.59525	0.00945219	0.0484968	4	5	6	7	7	7	4
WDR17:+:chr4:177070958:177073118	-	-	WDR17	6.74255	2.17487	0.838868	1.70985	0.846023	2.59263	0.0095245	0.0486069	0	2	4	2	42	46	22
CWC27:+:chr5:64084778:64100213	-	hsa_circ_0072654	CWC27	9.51291	1.43531	0.553534	1.20545	0.556897	2.59299	0.0095146	0.0486069	3	5	2	4	37	40	35
AKAP7:+:chr6:131466425:131490413	-	-	AKAP7	8.97813	1.30402	0.502818	1.10818	0.502676	2.59343	0.00950251	0.0486069	4	3	5	3	32	46	32
BMPR2:+:chr2:203329532:203332412	-	hsa_circ_0003218	BMPR2	61.1542	0.824991	0.318399	0.743182	0.310619	2.59106	0.00956805	0.0486441	38	17	25	40	253	201	171
IFT46:-:chr11:118430579:118422500	-	hsa_circ_0007372	IFT46	8.43046	1.93815	0.74849	1.55812	0.758323	2.58942	0.00961388	0.0487783	3	0	0	7	35	61	20
MPZL1:+:chr1:167734820:167742605	-	hsa_circ_0015107	MPZL1	6.84401	2.53053	0.979465	1.90905	0.974362	2.58358	0.00977805	0.0493685	4	0	0	0	38	18	11
RPS5:+:chr19:58904343:58904854	-	hsa_circ_0005598	RPS5	7.00411	-2.1678	0.839083	-1.70244	0.845931	-2.58354	0.00977934	0.0493685	3	6	4	16	7	4	8
CEP192:+:chr18:12999420:13042333	-	hsa_circ_0046999	CEP192	5.96368	-1.91457	0.741267	-1.54071	0.750915	-2.58283	0.00979938	0.0494199	7	0	5	6	5	5	4
CDK14:+:chr7:90355881:90356126	-	hsa_circ_0001721	CDK14	6.46345	-2.64064	1.02268	-1.96498	1.01209	-2.58208	0.00982057	0.0494772	7	5	8	5	0	0	11
XPNPEP3:+:chr22:41277774:41278181	-	hsa_circ_0008360	XPNPEP3	4.53808	2.55805	0.992241	1.92093	0.985442	2.57805	0.00993586	0.0497586	3	0	0	0	17	15	19
MRPS17:+:chr7:55979309:55991392	-	-	MRPS17	2.82723	4.84199	1.88014	2.55247	1.60686	2.57533	0.0100145	0.0501023	0	0	0	0	35	24	5
DLG1:-:chr3:196869639:196846281	-	hsa_circ_0068697	DLG1	2.55645	3.24581	1.26054	2.22099	1.20601	2.57493	0.0100261	0.0501103	0	0	0	0	9	9	3
TNPO1:+:chr5:72151601:72161556	-	hsa_circ_0007174	TNPO1	3.3181	3.26321	1.26796	2.22629	1.21165	2.57359	0.0100649	0.0502206	2	0	0	0	24	17	15
FUT8:+:chr14:66082696:66096324	-	-	FUT8	5.24064	2.5136	0.976732	1.89556	0.971631	2.57348	0.0100681	0.0502206	4	0	0	0	33	25	9
ORC5:-:chr7:103805730:103777227	-	hsa_circ_0007612	ORC5	2.19114	4.48374	1.74299	2.51264	1.53094	2.57244	0.0100984	0.0503217	0	0	0	0	14	9	24
DGKI:-:chr7:137374748:137363302	-	-	DGKI	1.88982	4.48341	1.74326	2.51195	1.53104	2.57186	0.0101154	0.0503366	0	0	0	0	25	9	14
BBS9:+:chr7:33397467:33427756	-	hsa_circ_0008336	BBS9	8.61096	2.01169	0.782257	1.60091	0.790892	2.57165	0.0101214	0.0503366	0	0	3	5	19	39	38
ANKRD12:+:chr18:9195549:9221997	-	hsa_circ_0046843	ANKRD12	11.4944	2.72543	1.06014	2.00078	1.04384	2.57081	0.010146	0.0504086	7	2	2	0	82	79	49
KCMF1:+:chr2:85270687:85276771	-	hsa_circ_0004964	KCMF1	4.88614	2.20175	0.856862	1.71812	0.862231	2.56955	0.010183	0.0505429	2	0	2	0	15	20	19
CTD-2260A17.2:-:chr5:96209375:96208989	-	-	CTD-2260A17.2	1.97994	4.55024	1.77237	2.51494	1.54729	2.56732	0.0102488	0.0507689	0	0	0	0	7	18	25
USP42:+:chr7:6150756:6155154	-	hsa_circ_0007823	USP42	6.7186	-1.56857	0.610927	-1.29795	0.61679	-2.56752	0.0102428	0.0507689	7	3	5	3	5	9	4
PTN:-:chr7:136939721:136935977	-	hsa_circ_0003949	PTN	31.9328	1.01545	0.395645	0.888305	0.388686	2.56658	0.0102707	0.0508272	11	17	19	26	184	161	99
RAD23B:+:chr9:110062422:110074018	-	hsa_circ_0008812	RAD23B	9.33056	-1.64596	0.642017	-1.35219	0.64915	-2.56374	0.0103552	0.0511952	13	5	5	6	7	19	2
RSBN1L:+:chr7:77407655:77408131	-	-	RSBN1L	8.42394	1.53055	0.597158	1.26985	0.602122	2.56305	0.0103756	0.0512455	4	5	2	2	49	35	27
EPHX2:+:chr8:27382879:27394372	-	hsa_circ_0083766	EPHX2	1.66606	4.30236	1.6796	2.47527	1.4926	2.56154	0.0104209	0.0513681	0	0	0	0	14	16	13
SYT14:+:chr1:210186978:210194599	-	hsa_circ_0016334	SYT14	5.5592	2.65244	1.03546	1.96071	1.02245	2.5616	0.010419	0.0513681	2	0	3	0	36	35	22
GPATCH8:-:chr17:42552271:42501717	-	hsa_circ_0044079	GPATCH8	6.06666	-1.47595	0.576732	-1.22974	0.580372	-2.55915	0.0104927	0.0516714	9	4	5	6	8	6	11
ASXL3:+:chr18:31185501:31263532	-	-	ASXL3	2.14364	4.66795	1.82592	2.51475	1.57594	2.55649	0.0105734	0.0519669	0	0	0	0	17	36	5
UBR3:+:chr2:170871791:170917953	-	hsa_circ_0003920	UBR3	1.51386	3.50476	1.37087	2.29261	1.28754	2.5566	0.01057	0.0519669	0	0	0	0	6	12	7
NPAT:-:chr11:108061227:108055959	-	-	NPAT	2.17021	4.16242	1.62994	2.44422	1.4616	2.55373	0.0106575	0.0523289	0	0	0	0	21	10	8
SUGT1:+:chr13:53231667:53233384	-	-	SUGT1	1.96853	3.98364	1.56037	2.40966	1.41739	2.55301	0.0106796	0.0523863	0	0	0	0	15	8	11
NARS2:-:chr11:78204241:78180292	-	hsa_circ_0023812	NARS2	1.88968	3.49926	1.37083	2.28782	1.28731	2.55266	0.0106903	0.0523875	0	0	0	0	9	11	5
ZEB1:+:chr10:31661947:31791437	-	hsa_circ_0004126	ZEB1	4.70591	-1.77744	0.697355	-1.43994	0.705466	-2.54883	0.0108084	0.052915	2	5	4	5	3	7	4
CADM1:-:chr11:115111140:115099833	-	hsa_circ_0024340	CADM1	2.00276	3.99912	1.57017	2.40688	1.4233	2.54693	0.0108677	0.0531532	0	0	0	0	13	13	9
FAM179B:+:chr14:45478116:45496677	-	-	FAM179B	1.92605	3.9372	1.54613	2.39372	1.40767	2.54648	0.0108816	0.0531695	0	0	0	0	13	9	11
NRXN1:-:chr2:50765774:50723043	-	-	NRXN1	1.98389	4.3177	1.69638	2.46002	1.50124	2.54524	0.0109203	0.0532033	0	0	0	0	17	12	14
EPHA6:+:chr3:96945108:96963131	-	-	EPHA6	1.74982	4.17642	1.64063	2.43825	1.46757	2.54561	0.0109086	0.0532033	0	0	0	0	15	17	8
ZNF827:-:chr4:146770713:146744574	-	hsa_circ_0001447	ZNF827	11.2393	1.61884	0.636015	1.32935	0.642186	2.54528	0.0109189	0.0532033	7	7	0	0	36	45	44
CBFB:+:chr16:67070542:67116242	-	hsa_circ_0000707	CBFB	1.66922	4.30501	1.69233	2.45666	1.49871	2.54384	0.010964	0.0533129	0	0	0	0	17	14	12
CAPRIN1:+:chr11:34104372:34111003	-	hsa_circ_0021639	CAPRIN1	2.18499	3.25564	1.27968	2.20264	1.21932	2.5441	0.010956	0.0533129	0	0	0	0	7	9	5
FAM53B:-:chr10:126384781:126370175	-	hsa_circ_0003570	FAM53B	2.68135	4.29029	1.68731	2.45322	1.49562	2.54268	0.0110007	0.0534395	0	0	0	0	10	20	13
DCAF17:+:chr2:172305191:172314585	-	hsa_circ_0005904	DCAF17	1.56253	4.06595	1.59937	2.41516	1.44157	2.54222	0.0110151	0.0534579	0	0	0	0	11	17	9
DPYD:-:chr1:98165858:98144651	-	-	DPYD	2.02135	4.47221	1.75985	2.47604	1.53772	2.54124	0.011046	0.053511	0	0	0	0	24	23	3
MGA:+:chr15:41999926:42005694	-	-	MGA	1.82085	3.57084	1.40518	2.2992	1.3113	2.5412	0.0110474	0.053511	0	0	0	0	9	10	7
ANKRD17:-:chr4:73958017:73950966	-	hsa_circ_0001417	ANKRD17	27.1504	-0.818883	0.322579	-0.735565	0.314278	-2.53855	0.0111314	0.0538662	15	12	23	21	37	50	33
CEP70:-:chr3:138290198:138289159	-	hsa_circ_0002468	CEP70	20.7842	1.39127	0.548549	1.16458	0.5496	2.53627	0.0112041	0.0541656	17	9	0	7	66	107	79
XYLT1:-:chr16:17353355:17352845	-	hsa_circ_0003559	XYLT1	3.26632	4.36271	1.72123	2.45475	1.51489	2.53465	0.011256	0.0543645	0	0	0	0	12	19	14
TBPL1:+:chr6:134301220:134305809	-	hsa_circ_0077892	TBPL1	8.82195	1.67445	0.660766	1.36588	0.667402	2.53411	0.0112733	0.0543957	3	7	0	0	34	31	29
XPO4:-:chr13:21396428:21370214	-	-	XPO4	1.77457	3.72697	1.4712	2.33349	1.35675	2.53329	0.0112999	0.0544715	0	0	0	0	9	18	3
AGFG1:+:chr2:228356263:228389631	-	hsa_circ_0058514	AGFG1	1.70223	4.33338	1.71102	2.44853	1.50874	2.53263	0.0113211	0.0545213	0	0	0	0	10	19	15
ABHD2:+:chr15:89656956:89698765	-	hsa_circ_0036683	ABHD2	1.7824	4.22638	1.66928	2.43194	1.48387	2.53185	0.0113461	0.0545898	0	0	0	0	8	25	9
GTF2I:+:chr7:74119496:74131270	-	hsa_circ_0006944	GTF2I	7.08076	2.35209	0.930109	1.78905	0.92833	2.52883	0.0114444	0.0550099	0	4	3	0	35	31	40
SLC12A2:+:chr5:127474289:127488497	-	hsa_circ_0006034	SLC12A2	8.21903	1.59422	0.630568	1.30863	0.635828	2.52822	0.0114642	0.0550524	2	5	2	4	41	37	38
ZNF91:-:chr19:23545541:23541232	-	-	ZNF91	2.85499	4.36027	1.72536	2.44617	1.51658	2.52717	0.0114986	0.055165	0	0	0	0	26	12	7
SLC33A1:-:chr3:155551830:155547477	-	hsa_circ_0001350	SLC33A1	3.50824	3.48083	1.37807	2.26087	1.29108	2.52588	0.011541	0.0552751	0	0	0	2	28	24	15
HERPUD2:-:chr7:35712888:35707044	-	hsa_circ_0001696	HERPUD2	21.0072	0.939627	0.372012	0.827571	0.363739	2.5258	0.0115436	0.0552751	8	8	15	9	73	87	68
GARNL3:+:chr9:130106514:130107756	-	hsa_circ_0088635	GARNL3	1.79782	4.41049	1.74693	2.44988	1.52875	2.52471	0.0115795	0.0553412	0	0	0	0	16	9	20
MINDY3:-:chr10:15889942:15863654	-	hsa_circ_0000220	MINDY3	6.00817	2.86013	1.1328	2.03648	1.10269	2.52484	0.0115751	0.0553412	0	0	4	0	32	24	30
PRMT5:-:chr14:23396023:23395341	-	hsa_circ_0031250	PRMT5	5.19373	-2.15037	0.852094	-1.67119	0.85604	-2.52364	0.0116148	0.0554574	6	5	5	7	5	11	0
USP34:-:chr2:61522425:61512009	-	-	USP34	6.36298	2.86873	1.13794	2.03789	1.10673	2.52098	0.0117028	0.0557969	0	0	5	0	22	43	44
REV1:-:chr2:100052403:100029193	-	hsa_circ_0007900	REV1	10.0431	1.51882	0.60251	1.25388	0.606135	2.52082	0.0117081	0.0557969	6	6	0	3	45	43	38
ZNF638:+:chr2:71590283:71597135	-	hsa_circ_0001028	ZNF638	10.849	-1.12623	0.44716	-0.96713	0.441424	-2.51862	0.0117817	0.0560941	7	10	9	7	17	17	11
DPYD:-:chr1:98187227:98144650	-	-	DPYD	2.46581	4.57893	1.81883	2.46016	1.56798	2.51751	0.0118187	0.0562174	0	0	0	0	20	23	10
CNTN5:+:chr11:100168357:100179200	-	-	CNTN5	2.00012	4.56727	1.81474	2.45815	1.56568	2.51676	0.011844	0.0562712	0	0	0	0	26	22	5
SIRT5:+:chr6:13579683:13584457	-	hsa_circ_0007218	SIRT5	7.05322	2.0714	0.823127	1.62103	0.828248	2.51651	0.0118525	0.0562712	0	0	6	0	30	23	22
TTC3:+:chr21:38480692:38525577	-	hsa_circ_0061669	TTC3	1.70376	3.83037	1.52264	2.34152	1.39003	2.51562	0.0118824	0.05636	0	0	0	0	13	10	8
PAK2:+:chr3:196533450:196539722	-	hsa_circ_0004950	PAK2	11.0772	1.47285	0.585601	1.22008	0.58809	2.51512	0.0118993	0.0563868	0	4	7	4	33	58	35
FIP1L1:+:chr4:54265897:54294350	-	hsa_circ_0005912	FIP1L1	3.81576	2.96521	1.17993	2.07302	1.14025	2.51303	0.0119698	0.0566674	0	2	0	0	20	19	8
DHRSX:-:chrX:2343345:2184781	-	hsa_circ_0003473	DHRSX	2.09024	4.07325	1.62127	2.38637	1.45285	2.51238	0.0119919	0.0567186	0	0	0	0	15	8	13
CCSER2:+:chr10:86177527:86185649	-	hsa_circ_0006956	CCSER2	6.04621	2.0709	0.825128	1.6185	0.829883	2.50979	0.0120803	0.0570829	0	3	3	0	26	25	24
LPAR1:-:chr9:113773970:113734353	-	hsa_circ_0087961	LPAR1	5.40909	-1.82609	0.72783	-1.46257	0.734582	-2.50895	0.012109	0.0571647	6	9	5	3	3	7	9
PTPN12:+:chr7:77200395:77230123	-	hsa_circ_0080835	PTPN12	2.22645	4.05494	1.61644	2.37927	1.44953	2.50857	0.0121222	0.0571735	0	0	0	0	14	11	11
SMAD2:-:chr18:45395807:45391430	-	hsa_circ_0047611	SMAD2	2.00737	4.57232	1.82402	2.44683	1.56958	2.50672	0.0121857	0.0574192	0	0	0	0	28	20	5
RERE:-:chr1:8568734:8555122	-	hsa_circ_0009580	RERE	2.94875	4.34253	1.73273	2.42065	1.51878	2.50619	0.0122041	0.0574518	0	0	0	0	19	7	17
YY1AP1:-:chr1:155650247:155644801	-	-	YY1AP1	2.22298	4.05846	1.62032	2.376	1.4516	2.50473	0.0122544	0.0575268	0	0	0	0	15	10	11
RNF10:+:chr12:120995084:120998689	-	hsa_circ_0008803	RNF10	1.52374	3.79678	1.51573	2.32412	1.38468	2.50492	0.0122479	0.0575268	0	0	0	0	11	15	5
C3orf58:+:chr3:143704385:143708679	-	hsa_circ_0006731	C3orf58	32.5628	-0.960519	0.383465	-0.84182	0.37507	-2.50484	0.0122506	0.0575268	24	20	23	26	47	69	28
UNC79:+:chr14:93933044:93954101	-	-	UNC79	2.28901	4.4776	1.78802	2.43437	1.5497	2.50422	0.012272	0.0575559	0	0	0	0	17	20	12
FAM117B:+:chr2:203620261:203624076	-	-	FAM117B	6.60815	1.85081	0.739833	1.47688	0.746265	2.50166	0.0123613	0.0579206	3	4	0	0	27	24	23
REEP1:-:chr2:86509365:86479079	-	-	REEP1	1.78967	4.40664	1.76235	2.42208	1.53501	2.50043	0.0124042	0.0580488	0	0	0	0	22	18	7
PCNXL2:-:chr1:233193036:233160891	-	-	PCNXL2	1.75077	4.37243	1.74882	2.41775	1.52735	2.50022	0.0124118	0.0580488	0	0	0	0	17	9	18
TNPO1:+:chr5:72157635:72161556	-	hsa_circ_0002692	TNPO1	9.55047	2.33219	0.9334	1.76557	0.930087	2.49859	0.0124687	0.0582608	9	3	0	0	61	39	68
NARG2:-:chr15:60758912:60734615	-	hsa_circ_0035572	NARG2	1.82348	3.20592	1.28336	2.15241	1.21978	2.49807	0.0124872	0.0582932	0	0	0	0	4	8	8
PARD3B:+:chr2:205422747:205424590	-	-	PARD3B	5.04015	-2.05282	0.822283	-1.60307	0.826595	-2.49648	0.0125432	0.0585001	4	7	3	3	4	3	5
RNF38:-:chr9:36353328:36352738	-	hsa_circ_0008698	RNF38	4.20945	4.59675	1.84315	2.43394	1.57831	2.49397	0.0126323	0.0585042	0	0	0	0	25	17	11
ATXN2:-:chr12:111924628:111923069	-	hsa_circ_0005756	ATXN2	1.81982	4.42871	1.77428	2.41965	1.5412	2.49606	0.0125581	0.0585042	0	0	0	0	23	8	15
EPHA5:-:chr4:66361261:66347173	-	-	EPHA5	1.6429	4.28307	1.71747	2.39922	1.50874	2.49383	0.0126373	0.0585042	0	0	0	0	14	19	10
ARHGEF12:+:chr11:120328430:120343836	-	hsa_circ_0024643	ARHGEF12	1.65594	4.08364	1.63731	2.36945	1.46111	2.49411	0.0126274	0.0585042	0	0	0	0	14	13	10
TAX1BP1:+:chr7:27788137:27809453	-	-	TAX1BP1	1.86303	3.89826	1.56298	2.33539	1.41459	2.49413	0.0126268	0.0585042	0	0	0	0	7	17	9
EPB41L4A:-:chr5:111602027:111570330	-	-	EPB41L4A	1.95113	3.88151	1.55598	2.33244	1.41013	2.49458	0.0126105	0.0585042	0	0	0	0	9	12	11
ATP6V0A1:+:chr17:40652725:40653322	-	hsa_circ_0008179	ATP6V0A1	2.74997	3.3963	1.36148	2.21082	1.27727	2.49456	0.0126112	0.0585042	0	0	2	0	24	17	21
GON4L:-:chr1:155736500:155734791	-	hsa_circ_0014624	GON4L	8.66859	-1.61554	0.647331	-1.31691	0.651909	-2.49569	0.0125714	0.0585042	6	4	11	9	19	5	5
RNF38:-:chr9:36390613:36375931	-	hsa_circ_0001856	RNF38	1.45422	3.70176	1.48478	2.2915	1.36317	2.49314	0.012662	0.0585646	0	0	0	0	8	9	11
TMEM56:+:chr1:95609447:95639445	-	hsa_circ_0005720	TMEM56	1.49932	3.99908	1.60428	2.3533	1.4406	2.49275	0.0126759	0.058575	0	0	0	0	13	13	9
KAT6B:+:chr10:76729418:76748870	-	-	KAT6B	7.20542	2.00206	0.803489	1.57032	0.808311	2.49171	0.0127131	0.0586931	4	2	0	0	23	38	11
KLF12:-:chr13:74420510:74419964	-	hsa_circ_0005783	KLF12	2.03338	4.06813	1.63397	2.36233	1.45867	2.48972	0.0127844	0.0589678	0	0	0	0	18	13	6
ISPD:-:chr7:16445962:16415717	-	hsa_circ_0002228	ISPD	2.12214	4.05143	1.62878	2.35712	1.45528	2.4874	0.0128681	0.0592837	0	0	0	0	13	12	11
ATAD2B:-:chr2:24046439:24021008	-	hsa_circ_0052941	ATAD2B	5.0029	2.57782	1.03645	1.88695	1.02036	2.48717	0.0128765	0.0592837	0	0	0	3	27	13	13
WDR60:+:chr7:158694430:158698782	-	-	WDR60	1.91807	4.25519	1.71131	2.38745	1.50443	2.48652	0.0129001	0.0593381	0	0	0	0	13	18	11
MCCC1:-:chr3:182810333:182804480	-	hsa_circ_0068147	MCCC1	1.62627	4.26757	1.71653	2.38875	1.50742	2.48616	0.0129129	0.0593425	0	0	0	0	17	14	11
HECW2:-:chr2:197172809:197135917	-	hsa_circ_0057582	HECW2	2.29418	4.47726	1.80241	2.41103	1.55533	2.48405	0.0129899	0.0595874	0	0	0	0	19	19	11
FAM188A:-:chr10:15885271:15863655	-	hsa_circ_0008178	FAM188A	4.43023	3.25274	1.30939	2.15789	1.23848	2.48416	0.0129857	0.0595874	3	0	0	0	34	29	19
MSH2:+:chr2:47690170:47710111	-	-	MSH2	1.85715	4.45695	1.79493	2.40781	1.55115	2.48307	0.0130255	0.0596131	0	0	0	0	12	9	25
NIPBL:+:chr5:36953720:36962376	-	hsa_circ_0072161	NIPBL	2.04277	4.03844	1.62649	2.35032	1.45346	2.48292	0.0130311	0.0596131	0	0	0	0	7	11	17
UBE3C:+:chr7:157013383:157041274	-	hsa_circ_0003649	UBE3C	3.09038	-2.08748	0.840669	-1.61953	0.843524	-2.48312	0.0130238	0.0596131	4	3	4	2	3	3	3
ADPGK:-:chr15:73067438:73064124	-	hsa_circ_0000631	ADPGK	1.87318	3.95829	1.59642	2.33259	1.43452	2.47948	0.0131573	0.0601357	0	0	0	0	8	9	16
CACUL1:-:chr10:120489922:120445495	-	-	CACUL1	1.55938	4.06275	1.63876	2.35057	1.46061	2.47916	0.0131694	0.0601362	0	0	0	0	8	19	10
FAM73A:+:chr1:78267016:78272786	-	-	FAM73A	3.36915	2.94522	1.18818	2.04342	1.14513	2.47876	0.0131839	0.0601479	0	0	0	2	17	11	17
COCH:+:chr14:31346778:31349940	-	hsa_circ_0031431	COCH	6.44292	2.43347	0.98197	1.81046	0.97257	2.47816	0.0132063	0.0601955	0	2	4	0	50	30	18
SSH2:-:chr17:28030080:28011580	-	hsa_circ_0000754	SSH2	2.64727	3.64521	1.47153	2.26366	1.35304	2.47716	0.0132432	0.0603087	0	0	0	0	6	10	11
RIC8B:+:chr12:107219504:107254190	-	hsa_circ_0008366	RIC8B	1.73472	3.86013	1.55882	2.31054	1.41044	2.47631	0.0132747	0.0603427	0	0	0	0	12	13	7
DDX6:-:chr11:118629611:118625413	-	hsa_circ_0002294	DDX6	2.55451	3.60825	1.45703	2.25393	1.34315	2.47644	0.0132698	0.0603427	0	0	0	0	13	4	9
ARHGEF12:+:chr11:120347370:120348235	-	hsa_circ_0002089	ARHGEF12	1.73439	4.35946	1.76097	2.38855	1.53155	2.47561	0.013301	0.0604008	0	0	0	0	21	9	14
APPL1:+:chr3:57276884:57282379	-	hsa_circ_0001317	APPL1	14.4866	1.97313	0.797121	1.54725	0.801413	2.47532	0.0133115	0.0604008	8	11	0	0	81	58	76
BAI3:+:chr6:69703660:69785930	-	hsa_circ_0076943	BAI3	1.75506	4.17903	1.68871	2.36398	1.49004	2.4747	0.013335	0.0604527	0	0	0	0	7	15	17
ATP2B4:+:chr1:203676137:203677232	-	hsa_circ_0007167	ATP2B4	11.7895	1.21439	0.490802	1.02709	0.486184	2.4743	0.0133498	0.0604654	3	3	4	4	26	37	33
BAI3:+:chr6:69723930:69772928	-	-	BAI3	1.5956	4.23974	1.71416	2.37103	1.50472	2.47336	0.0133849	0.0605012	0	0	0	0	14	14	13
NBAS:-:chr2:15679480:15644269	-	hsa_circ_0004665	NBAS	2.57306	3.41351	1.37993	2.19922	1.28917	2.47369	0.0133727	0.0605012	0	0	0	0	6	8	9
YAF2:-:chr12:42604482:42604157	-	hsa_circ_0000392	YAF2	5.64836	2.01715	0.815629	1.57366	0.819171	2.47312	0.0133939	0.0605012	2	0	0	4	18	19	33
EXOC6B:-:chr2:72968598:72945232	-	hsa_circ_0002864	EXOC6B	5.70143	2.28449	0.924219	1.72837	0.92058	2.4718	0.0134433	0.0606355	3	3	0	0	29	40	18
PIK3R1:+:chr5:67522118:67522837	-	hsa_circ_0006411	PIK3R1	7.14396	1.78961	0.724043	1.42887	0.729131	2.47169	0.0134477	0.0606355	2	4	4	0	34	46	24
CARF:+:chr2:203817282:203820481	-	hsa_circ_0004919	CARF	5.54308	2.44776	0.990562	1.81453	0.979805	2.47108	0.0134704	0.0606832	0	4	0	0	22	10	31
GCN1L1:-:chr12:120593523:120592774	-	hsa_circ_0000448	GCN1L1	39.165	-0.760079	0.307883	-0.686049	0.299228	-2.46873	0.0135595	0.0610297	32	35	28	35	98	82	49
RHOBTB3:+:chr5:95091100:95099324	-	hsa_circ_0007444	RHOBTB3	101.675	0.540363	0.218923	0.507963	0.213764	2.46828	0.0135766	0.0610521	53	42	50	59	327	267	278
PTP4A2:-:chr1:32385259:32381495	-	hsa_circ_0007364	PTP4A2	57.7954	0.530002	0.214785	0.499165	0.20982	2.4676	0.0136024	0.0611135	29	26	35	25	164	184	144
RNF180:+:chr5:63621013:63626233	-	-	RNF180	3.36908	4.97487	2.01733	2.42094	1.66045	2.46607	0.0136604	0.0613193	0	0	0	0	37	26	7
ASXL3:+:chr18:31187558:31207034	-	-	ASXL3	1.94405	4.27374	1.73472	2.3648	1.51545	2.46365	0.0137532	0.0616257	0	0	0	0	19	12	11
TRIM2:+:chr4:154214134:154217188	-	hsa_circ_0006811	TRIM2	5.91179	2.02684	0.822666	1.57649	0.825483	2.46375	0.0137493	0.0616257	2	4	0	0	17	29	26
C2CD5:-:chr12:22659753:22635490	-	-	C2CD5	2.78932	4.11848	1.67226	2.34238	1.47913	2.46282	0.013785	0.061713	0	0	0	0	16	13	9
ELF2:-:chr4:140060651:140037803	-	hsa_circ_0007710	ELF2	10.4252	1.29893	0.527505	1.08686	0.524609	2.4624	0.0138012	0.0617305	3	2	3	6	27	41	34
SH3GL3:+:chr15:84228005:84257523	-	-	SH3GL3	1.60767	4.25168	1.72756	2.35918	1.5111	2.46109	0.0138514	0.0618999	0	0	0	0	14	18	10
DLG1:-:chr3:196846401:196812451	-	hsa_circ_0007345	DLG1	9.94714	-1.11995	0.455258	-0.956328	0.448381	-2.46004	0.0138921	0.0620265	12	6	8	6	16	12	15
BAI3:+:chr6:69703660:69772928	-	-	BAI3	1.58806	3.73902	1.52102	2.26807	1.38444	2.45823	0.0139622	0.0622674	0	0	0	0	8	11	10
GINM1:+:chr6:149893421:149903739	-	-	GINM1	6.7955	1.66785	0.678535	1.34445	0.682371	2.45801	0.0139708	0.0622674	0	4	2	4	44	28	23
THSD1:-:chr13:52972329:52971367	-	hsa_circ_0008776	THSD1	1.51286	3.68353	1.4993	2.25442	1.37003	2.45684	0.0140164	0.0624154	0	0	0	0	8	11	9
SEPT6:-:chrX:118787003:118774655	-	hsa_circ_0008350	SEPT6	1.8637	4.21096	1.71422	2.34878	1.50296	2.45649	0.0140303	0.062422	0	0	0	0	13	13	14
PSME3IP1:-:chr16:57207781:57197912	-	hsa_circ_0006886	PSME3IP1	9.09684	-1.20979	0.492604	-1.02146	0.487504	-2.4559	0.0140533	0.0624686	10	9	6	7	13	17	11
TTC28:-:chr22:28915308:28910745	-	hsa_circ_0006776	TTC28	8.5852	-1.70377	0.694076	-1.3678	0.69807	-2.45474	0.0140988	0.0626155	6	9	2	8	4	4	14
PCBP1-AS1:-:chr2:70224020:70215578	-	-	PCBP1-AS1	1.92136	4.25442	1.73476	2.35001	1.51424	2.45246	0.0141885	0.0628472	0	0	0	0	17	16	9
CDH10:-:chr5:24611248:24593369	-	-	CDH10	1.59643	3.34907	1.36546	2.16365	1.27739	2.4527	0.014179	0.0628472	0	0	0	0	7	7	8
RC3H1:-:chr1:173962273:173961893	-	hsa_circ_0004927	RC3H1	11.5298	1.39626	0.569207	1.15509	0.568324	2.453	0.0141671	0.0628472	5	4	2	4	34	36	45
ATRNL1:+:chr10:116879949:117185812	-	-	ATRNL1	12.5041	1.19141	0.486243	1.00741	0.480623	2.45024	0.014276	0.0631791	5	5	3	4	41	50	25
LRRC7:+:chr1:70509636:70555502	-	-	LRRC7	1.55561	3.88821	1.58727	2.29002	1.42606	2.44962	0.0143007	0.0631999	0	0	0	0	15	14	4
SENP2:+:chr3:185316200:185331196	-	-	SENP2	7.18183	1.6823	0.686796	1.35219	0.690412	2.44949	0.0143059	0.0631999	6	0	3	0	31	35	19
PPIP5K2:+:chr5:102482230:102495032	-	hsa_circ_0073505	PPIP5K2	2.76494	2.90551	1.18664	2.00861	1.14226	2.44852	0.0143446	0.0633154	1	0	1	0	14	22	9
TBC1D19:+:chr4:26622235:26721747	-	hsa_circ_0069383	TBC1D19	2.8185	4.70189	1.92168	2.38422	1.61233	2.44676	0.0144148	0.0635137	0	0	0	0	16	24	17
MTMR3:+:chr22:30374431:30394846	-	hsa_circ_0009055	MTMR3	3.32365	3.05407	1.24805	2.06337	1.18998	2.44707	0.0144022	0.0635137	0	0	2	0	16	16	17
SMAD5:+:chr5:135483521:135499080	-	hsa_circ_0003690	SMAD5	4.59229	-1.70419	0.696618	-1.36607	0.700259	-2.44637	0.0144302	0.0635258	8	2	5	3	4	5	7
OXCT1:-:chr5:41807540:41762212	-	-	OXCT1	1.83458	4.44113	1.81595	2.36284	1.55804	2.44562	0.0144602	0.0636021	0	0	0	0	28	9	10
SCLT1:-:chr4:129925031:129857810	-	-	SCLT1	5.92183	2.11311	0.864794	1.62065	0.864399	2.44348	0.0145462	0.0639245	2	0	0	4	23	45	11
SLC41A2:-:chr12:105325569:105321751	-	-	SLC41A2	1.70108	4.3338	1.77478	2.34754	1.53532	2.44188	0.014611	0.0640557	0	0	0	0	17	21	7
LPHN3:+:chr4:62845281:62863983	-	-	LPHN3	1.69886	4.33191	1.77407	2.34723	1.53492	2.4418	0.0146143	0.0640557	0	0	0	0	10	25	10
MRPL22:+:chr5:154330381:154346797	-	-	MRPL22	16.5341	0.915398	0.374842	0.803094	0.3653	2.44209	0.0146025	0.0640557	10	7	8	4	60	61	41
BBX:+:chr3:107429299:107435696	-	hsa_circ_0001324	BBX	15.5516	-0.992356	0.40652	-0.860394	0.397461	-2.4411	0.0146426	0.064073	13	8	10	12	14	20	29
FANCB:-:chrX:14877456:14868627	-	hsa_circ_0006971	FANCB	5.51688	-1.62432	0.665411	-1.31122	0.668129	-2.44107	0.0146438	0.064073	7	5	4	2	5	5	7
NPAT:-:chr11:108061227:108057209	-	-	NPAT	3.11775	3.56701	1.46148	2.21241	1.34338	2.44068	0.0146596	0.0640865	0	0	0	0	4	13	9
MAP3K13:+:chr3:185155235:185161424	-	-	MAP3K13	2.64003	3.38713	1.38923	2.16293	1.29324	2.43814	0.0147631	0.0644828	2	0	0	0	24	15	21
ANKRD17:-:chr4:73991029:73984405	-	hsa_circ_0004148	ANKRD17	13.0624	1.23608	0.507325	1.03801	0.502383	2.43647	0.0148314	0.0647247	3	8	7	5	65	69	30
R3HDM1:+:chr2:136467003:136467801	-	hsa_circ_0056586	R3HDM1	1.73802	4.36242	1.79317	2.34024	1.54423	2.4328	0.0149826	0.0652713	0	0	0	0	22	8	14
TRAPPC8:-:chr18:29497630:29470698	-	hsa_circ_0047370	TRAPPC8	1.50177	3.66941	1.50812	2.22957	1.37382	2.4331	0.01497	0.0652713	0	0	0	0	9	12	7
MYO9A:-:chr15:72338975:72324834	-	hsa_circ_0002506	MYO9A	1.85504	4.20339	1.72882	2.32036	1.50847	2.43137	0.015042	0.0654733	0	0	0	0	17	12	11
FTO:+:chr16:53907698:53922863	-	hsa_circ_0005941	FTO	18.9634	1.08134	0.445001	0.924858	0.436897	2.42996	0.0151004	0.0656704	12	8	9	6	82	50	82
RBBP8:+:chr18:20555116:20581692	-	-	RBBP8	1.45637	3.95274	1.62813	2.27964	1.44907	2.42778	0.0151915	0.0660094	0	0	0	0	13	13	8
KMT2E:+:chr7:104702611:104731761	-	-	KMT2E	1.47085	3.72623	1.53529	2.23622	1.39094	2.42705	0.015222	0.0660582	0	0	0	0	5	14	10
PLXNA2:-:chr1:208270228:208266130	-	-	PLXNA2	4.65413	1.93685	0.798082	1.50976	0.800005	2.42689	0.015229	0.0660582	3	3	0	0	22	22	23
PCDH7:+:chr4:30921775:30924205	-	-	PCDH7	1.56037	4.20738	1.73496	2.31393	1.51121	2.42505	0.0153061	0.0662782	0	0	0	0	14	13	13
SYNE1:-:chr6:152653025:152650865	-	hsa_circ_0078328	SYNE1	4.67703	2.65239	1.09369	1.8889	1.06555	2.42519	0.0153006	0.0662782	0	3	2	0	37	46	14
TNRC6B:+:chr22:40666126:40669604	-	hsa_circ_0063408	TNRC6B	1.89906	3.16795	1.30654	2.08621	1.23252	2.4247	0.0153212	0.0662862	0	0	0	0	5	11	4
KIAA1024:+:chr15:79748440:79761487	-	-	KIAA1024	4.52996	2.79515	1.15318	1.94908	1.11411	2.42385	0.0153569	0.0663834	1	0	3	0	23	43	18
MAPK1:-:chr22:22162135:22153301	-	hsa_circ_0004872	MAPK1	9.10425	1.30182	0.537267	1.08326	0.533468	2.42304	0.0153913	0.0664272	3	6	5	0	31	37	34
ZNF521:-:chr18:22807661:22804309	-	hsa_circ_0047303	ZNF521	7.35115	-1.78134	0.735183	-1.41069	0.737944	-2.42299	0.0153934	0.0664272	6	7	7	7	13	11	0
ORC5:-:chr7:103844682:103828699	-	hsa_circ_0003000	ORC5	2.6692	4.13158	1.70546	2.30134	1.49415	2.42256	0.0154114	0.0664478	0	0	0	0	16	17	6
MACF1:+:chr1:39835702:39838268	-	-	MACF1	1.76868	4.38797	1.81447	2.32609	1.5538	2.41833	0.0155921	0.0671691	0	0	0	0	25	8	12
MDGA1:-:chr6:37620116:37617885	-	-	MDGA1	2.54922	4.59392	1.89991	2.34211	1.59757	2.41797	0.0156075	0.0671778	0	0	0	0	26	17	10
PPIL4:-:chr6:149862722:149833290	-	-	PPIL4	5.33163	3.3769	1.39693	2.14314	1.29706	2.41737	0.015633	0.0672297	0	0	0	3	32	37	25
RIMS2:+:chr8:105025670:105080840	-	-	RIMS2	1.56399	4.2106	1.74268	2.30452	1.51447	2.41616	0.0156851	0.0673962	0	0	0	0	15	12	13
GALK2:+:chr15:49528048:49531564	-	hsa_circ_0008488	GALK2	2.97428	4.7434	1.96522	2.34501	1.6285	2.41367	0.0157926	0.0676285	0	0	0	0	22	18	18
UNC5D:+:chr8:35125360:35132191	-	-	UNC5D	1.67672	4.31257	1.78628	2.31392	1.53819	2.41428	0.0157663	0.0676285	0	0	0	0	20	17	7
EIF4E3:-:chr3:71748859:71739161	-	hsa_circ_0066535	EIF4E3	1.40261	3.63445	1.50578	2.20402	1.37053	2.41366	0.015793	0.0676285	0	0	0	0	12	8	7
TRIM2:+:chr4:154191487:154197282	-	hsa_circ_0005272	TRIM2	11.7044	1.99109	0.824839	1.53848	0.825082	2.41392	0.015782	0.0676285	3	0	4	7	49	63	53
FAM179B:+:chr14:45464949:45481278	-	-	FAM179B	1.5811	4.22709	1.75214	2.30247	1.51929	2.41254	0.015842	0.0677804	0	0	0	0	10	18	13
ATG4C:+:chr1:63269390:63307218	-	hsa_circ_0012824	ATG4C	1.58694	4.2323	1.75494	2.30209	1.52073	2.41165	0.0158804	0.067887	0	0	0	0	18	13	10
MLLT4:+:chr6:168265231:168281197	-	-	MLLT4	7.5754	-1.51742	0.629397	-1.23207	0.629514	-2.41091	0.0159126	0.067909	8	4	3	7	8	12	3
ZMYM2:+:chr13:20638591:20657172	-	hsa_circ_0029638	ZMYM2	5.1474	-2.38164	0.987817	-1.75315	0.974325	-2.41101	0.0159082	0.067909	4	0	10	2	4	2	3
MPP5:+:chr14:67768106:67770316	-	hsa_circ_0005429	MPP5	5.78183	-1.58335	0.656932	-1.2768	0.657945	-2.41022	0.0159428	0.0679804	3	5	4	3	4	8	3
TSG101:-:chr11:18541150:18536225	-	hsa_circ_0002687	TSG101	1.82606	3.32679	1.38168	2.12135	1.28556	2.40779	0.0160493	0.0683761	0	0	0	0	4	4	13
DNTTIP2:-:chr1:94343418:94341823	-	hsa_circ_0013218	DNTTIP2	9.10768	-1.4061	0.584213	-1.15427	0.58218	-2.40683	0.0160918	0.0684993	8	9	8	10	18	18	4
SYT16:+:chr14:62462594:62463260	-	-	SYT16	1.47663	3.97606	1.65309	2.26031	1.46162	2.40523	0.0161623	0.0686853	0	0	0	0	11	17	7
FBXO38:+:chr5:147774277:147796767	-	hsa_circ_0074471	FBXO38	2.17267	3.32774	1.38358	2.1195	1.28669	2.40517	0.0161648	0.0686853	0	0	0	0	7	9	6
DAP3:+:chr1:155691308:155695810	-	hsa_circ_0014613	DAP3	4.96194	2.36205	0.982271	1.74032	0.969094	2.40468	0.0161865	0.0686853	0	4	0	0	22	19	20
LPAR1:-:chr9:113735838:113703701	-	hsa_circ_0003611	LPAR1	5.93387	-1.68084	0.699012	-1.34054	0.700644	-2.4046	0.0161902	0.0686853	10	8	3	7	7	13	6
CORO1C:-:chr12:109048186:109046047	-	hsa_circ_0000437	CORO1C	59.2604	0.962537	0.400431	0.835113	0.390516	2.40375	0.0162278	0.0687533	29	30	19	29	231	145	229
CHD7:+:chr8:61707545:61714152	-	-	CHD7	24.9946	-1.17365	0.488285	-0.988861	0.481292	-2.40362	0.0162336	0.0687533	10	14	20	17	9	27	43
SIK3:-:chr11:116744352:116734383	-	hsa_circ_0000357	SIK3	1.57123	4.01362	1.6701	2.26397	1.47143	2.40322	0.0162515	0.0687712	0	0	0	0	17	9	9
TRAPPC9:-:chr8:141301177:141285756	-	hsa_circ_0085694	TRAPPC9	2.0039	4.32941	1.80254	2.30142	1.54531	2.40184	0.016313	0.0689154	0	0	0	0	23	7	13
SECISBP2L:-:chr15:49329966:49319562	-	hsa_circ_0035185	SECISBP2L	1.87293	3.64138	1.51594	2.19491	1.37607	2.40207	0.0163028	0.0689154	0	0	0	0	3	12	12
SLC41A2:-:chr12:105322472:105303433	-	hsa_circ_0003012	SLC41A2	1.59679	4.24222	1.76681	2.29139	1.52593	2.40106	0.0163475	0.0690029	0	0	0	0	11	21	10
PCSK5:+:chr9:78682871:78722267	-	hsa_circ_0087234	PCSK5	1.82601	4.43245	1.84765	2.3074	1.56853	2.39897	0.0164413	0.0691299	0	0	0	0	11	8	26
ARMH3:-:chr10:103717489:103699619	-	hsa_circ_0004117	ARMH3	2.13862	3.96398	1.65218	2.25223	1.46041	2.39924	0.0164293	0.0691299	0	0	0	0	16	10	8
UBR5:-:chr8:103373854:103372298	-	hsa_circ_0001819	UBR5	23.8125	0.906572	0.377835	0.79327	0.36763	2.39938	0.0164227	0.0691299	11	5	6	19	77	75	74
PHKB:+:chr16:47531310:47549512	-	hsa_circ_0000698	PHKB	53.0794	0.526682	0.219556	0.494762	0.214238	2.39886	0.0164464	0.0691299	31	26	21	29	149	173	134
BARD1:-:chr2:215657169:215632206	-	hsa_circ_0058050	BARD1	6.4253	-1.51307	0.630716	-1.22672	0.630324	-2.39897	0.0164412	0.0691299	4	6	2	10	8	9	6
DGKE:+:chr17:54921380:54925426	-	hsa_circ_0044709	DGKE	1.63524	4.0859	1.70459	2.26767	1.49066	2.39701	0.0165296	0.0693637	0	0	0	0	15	18	5
FUT10:-:chr8:33247316:33230162	-	-	FUT10	4.71263	-1.74375	0.727397	-1.37966	0.728848	-2.39725	0.0165187	0.0693637	6	5	3	2	8	3	3
KHDRBS1:+:chr1:32502511:32504220	-	hsa_circ_0007231	KHDRBS1	2.23689	4.43542	1.85113	2.30421	1.56991	2.39606	0.0165722	0.0694841	0	0	0	0	19	9	18
LRBA:-:chr4:151753128:151656410	-	hsa_circ_0071176	LRBA	2.14547	3.94559	1.64698	2.24564	1.45692	2.39565	0.0165909	0.0695047	0	0	0	0	9	16	9
GIGYF2:+:chr2:233612325:233626146	-	hsa_circ_0003341	GIGYF2	8.1786	2.87349	1.19962	1.96225	1.14915	2.39534	0.016605	0.0695058	0	6	0	0	57	59	20
IMPG2:-:chr3:101023156:100986355	-	-	IMPG2	1.91418	3.42291	1.42951	2.13635	1.31772	2.39446	0.0166447	0.069614	0	0	0	0	9	12	3
SMURF2:-:chr17:62602758:62587202	-	hsa_circ_0002862	SMURF2	4.8929	2.21711	0.926114	1.65977	0.918311	2.39399	0.016666	0.0696451	0	0	4	0	21	23	12
TNPO3:-:chr7:128658211:128645070	-	hsa_circ_0082273	TNPO3	1.90061	3.84697	1.60756	2.22654	1.43288	2.39305	0.0167089	0.0697663	0	0	0	0	15	7	9
RASAL2:+:chr1:178425856:178436556	-	-	RASAL2	1.62383	4.26682	1.78347	2.28432	1.53387	2.39242	0.0167377	0.0698283	0	0	0	0	13	22	8
RERE:-:chr1:8601377:8525984	-	hsa_circ_0009575	RERE	1.62742	4.26707	1.78441	2.28309	1.53422	2.39131	0.0167886	0.0698667	0	0	0	0	10	12	19
MSH3:+:chr5:80071513:80109560	-	-	MSH3	1.42208	3.91397	1.63656	2.2364	1.45025	2.39159	0.0167757	0.0698667	0	0	0	0	9	14	10
UBXN2A:+:chr2:24181171:24207701	-	hsa_circ_0052967	UBXN2A	29.7068	0.881362	0.368506	0.773896	0.358179	2.39171	0.01677	0.0698667	24	13	10	12	93	140	88
TRIM2:+:chr4:154191490:154197282	-	-	TRIM2	5.98498	2.081	0.870429	1.58297	0.866895	2.39078	0.0168126	0.0699087	4	0	0	3	24	33	29
MGAT5:+:chr2:135075100:135076310	-	hsa_circ_0008155	MGAT5	1.56131	4.20817	1.76158	2.27393	1.52152	2.38886	0.0169008	0.0700948	0	0	0	0	10	15	15
GSK3B:-:chr3:119585475:119562102	-	-	GSK3B	1.56525	4.01345	1.67986	2.24918	1.47549	2.38915	0.0168873	0.0700948	0	0	0	0	13	17	6
TRAPPC11:+:chr4:184605128:184614300	-	hsa_circ_0071510	TRAPPC11	1.90017	3.92685	1.64392	2.23554	1.45431	2.38872	0.0169074	0.0700948	0	0	0	0	6	14	13
SKIV2L2:+:chr5:54639159:54662703	-	hsa_circ_0072482	SKIV2L2	1.86959	3.81722	1.59811	2.21685	1.42661	2.38859	0.0169132	0.0700948	0	0	0	0	14	11	6
NRXN1:-:chr2:50733755:50318460	-	-	NRXN1	1.63787	4.27877	1.79418	2.27692	1.5386	2.38481	0.0170878	0.0707601	0	0	0	0	19	17	7
KLF12:-:chr13:74569190:74518118	-	-	KLF12	1.37893	3.60001	1.50996	2.16949	1.37045	2.38417	0.0171178	0.0708262	0	0	0	0	9	7	10
CRKL:+:chr22:21288067:21288532	-	hsa_circ_0001206	CRKL	110.743	-0.543788	0.228158	-0.508731	0.222377	-2.38338	0.0171545	0.0709195	81	88	54	57	208	190	168
TRAPPC6B:-:chr14:39628754:39620949	-	hsa_circ_0031738	TRAPPC6B	1.66	4.29852	1.80492	2.27516	1.54386	2.38156	0.0172394	0.0711946	0	0	0	0	9	25	10
DPP8:-:chr15:65772737:65756099	-	hsa_circ_0035897	DPP8	1.63276	3.73765	1.56995	2.19447	1.40834	2.38074	0.0172778	0.0711946	0	0	0	0	14	8	7
TNPO1:+:chr5:72173055:72179059	-	-	TNPO1	1.52618	3.27657	1.3761	2.08566	1.27942	2.38105	0.0172634	0.0711946	0	0	0	0	7	7	7
PAPOLA:+:chr14:97022184:97022750	-	hsa_circ_0006717	PAPOLA	3.40588	3.03596	1.27519	2.01073	1.20599	2.38079	0.0172754	0.0711946	0	0	0	2	22	10	16
KIAA2026:-:chr9:5988545:5968019	-	-	KIAA2026	20.6116	1.06504	0.447425	0.907833	0.438117	2.38038	0.0172946	0.0712055	9	7	8	9	76	95	37
AK9:-:chr6:109993370:109962721	-	-	AK9	1.80512	4.15027	1.74428	2.25668	1.51078	2.37936	0.0173427	0.0713312	0	0	0	0	11	17	11
TET1:+:chr10:70411603:70446464	-	-	TET1	1.83181	3.76567	1.58279	2.19818	1.41615	2.37913	0.0173535	0.0713312	0	0	0	0	10	13	7
TROVE2:+:chr1:193038164:193046180	-	-	TROVE2	2.22628	3.42305	1.43931	2.12262	1.32294	2.37825	0.0173949	0.0714427	0	0	0	0	12	4	7
LPHN3:+:chr4:62894573:62910267	-	-	LPHN3	1.82298	4.43129	1.86391	2.28181	1.57377	2.37741	0.0174345	0.071547	0	0	0	0	26	6	14
RBM23:-:chr14:23380612:23378691	-	hsa_circ_0000524	RBM23	5.43702	3.05614	1.28619	2.01414	1.21384	2.37612	0.0174956	0.071739	5	0	0	0	27	40	48
DNER:-:chr2:230456604:230450574	-	hsa_circ_0002054	DNER	1.81916	4.16318	1.75247	2.25407	1.51481	2.37561	0.0175197	0.0717637	0	0	0	0	17	12	10
RAB3IP:+:chr12:70193989:70195501	-	hsa_circ_0000419	RAB3IP	12.3358	-0.975691	0.410749	-0.842306	0.400428	-2.37539	0.0175302	0.0717637	9	11	7	9	20	17	17
RSF1:-:chr11:77413540:77404552	-	-	RSF1	2.52287	4.04004	1.70288	2.23521	1.48669	2.37248	0.0176693	0.0722745	0	0	0	0	8	22	7
GAPVD1:+:chr9:128103456:128109220	-	hsa_circ_0005249	GAPVD1	2.59419	4.62051	1.948	2.28698	1.61399	2.37192	0.0176958	0.0723237	0	0	0	0	31	15	8
HERC1:-:chr15:64008672:63998979	-	hsa_circ_0035801	HERC1	5.68155	1.89207	0.798078	1.46493	0.79699	2.37078	0.0177507	0.0724894	0	3	0	4	30	22	25
PICALM:-:chr11:85742653:85723324	-	hsa_circ_0023940	PICALM	2.82074	2.99807	1.26492	1.99035	1.19747	2.37016	0.0177803	0.0724921	0	2	0	0	22	11	14
GTF3C5:+:chr9:135917474:135919313	-	hsa_circ_0089310	GTF3C5	4.40429	-1.81054	0.763888	-1.4146	0.763598	-2.37017	0.01778	0.0724921	4	4	5	5	8	2	5
NCOA2:-:chr8:71075089:71071739	-	hsa_circ_0001810	NCOA2	7.38247	1.40603	0.593308	1.14774	0.590055	2.36981	0.0177974	0.0725031	4	0	5	3	31	36	27
KLHL1:-:chr13:70549934:70413108	-	-	KLHL1	1.88327	4.23118	1.78614	2.254	1.53216	2.36889	0.0178415	0.072565	0	0	0	0	16	20	6
MBOAT2:-:chr2:9114564:9083315	-	-	MBOAT2	4.85736	3.34786	1.41323	2.09536	1.30425	2.36895	0.0178388	0.072565	0	3	0	0	45	15	30
CHD2:+:chr15:93552375:93563488	-	-	CHD2	1.79644	3.7843	1.59819	2.19054	1.42438	2.36787	0.0178909	0.0726441	0	0	0	0	6	13	11
NT5C3A:-:chr7:33075600:33057050	-	hsa_circ_0079799	NT5C3A	1.76284	3.77032	1.59247	2.18776	1.42085	2.36759	0.0179043	0.0726441	0	0	0	0	9	13	8
BTAF1:+:chr10:93754292:93768032	-	hsa_circ_0008148	BTAF1	13.6289	-1.09586	0.462839	-0.928689	0.453702	-2.36768	0.0178999	0.0726441	21	7	5	9	20	19	18
SCFD1:+:chr14:31103153:31112611	-	hsa_circ_0008046	SCFD1	1.99184	4.55824	1.92579	2.27757	1.60265	2.36695	0.0179354	0.0727117	0	0	0	0	20	4	25
VAT1L:+:chr16:77850818:77859358	-	hsa_circ_0004077	VAT1L	4.47925	3.16681	1.33884	2.04119	1.25152	2.36534	0.0180136	0.0729323	4	0	0	0	26	23	49
FAM73A:+:chr1:78267016:78280916	-	hsa_circ_0002570	FAM73A	11.9435	1.13157	0.47842	0.954024	0.469791	2.36523	0.0180189	0.0729323	7	8	2	3	51	42	36
MED23:-:chr6:131929211:131919427	-	hsa_circ_0077844	MED23	2.94738	3.20242	1.35498	2.05034	1.26293	2.36344	0.0181061	0.0732262	0	0	2	0	26	17	12
CA8:-:chr8:61139494:61121309	-	-	CA8	1.55659	4.00181	1.69384	2.21945	1.4803	2.36257	0.0181488	0.0733397	0	0	0	0	18	10	7
UXS1:-:chr2:106782539:106761646	-	hsa_circ_0004029	UXS1	34.6319	-0.641417	0.271556	-0.58772	0.263566	-2.36201	0.0181763	0.0733918	23	28	25	20	61	80	43
PDE4DIP:-:chr1:144922638:144921835	-	-	PDE4DIP	1.37992	3.60607	1.52751	2.14924	1.37939	2.36075	0.018238	0.0735817	0	0	0	0	10	12	5
CDK13:+:chr7:40027198:40037263	-	-	CDK13	1.54996	4.19809	1.78077	2.23767	1.52772	2.35745	0.0184007	0.0741193	0	0	0	0	9	17	14
FAM210A:-:chr18:13682104:13681604	-	hsa_circ_0003979	FAM210A	9.86715	1.17404	0.497949	0.983371	0.489875	2.35774	0.0183864	0.0741193	5	4	4	6	56	34	36
GLI3:-:chr7:42088295:42079637	-	hsa_circ_0079950	GLI3	4.66903	-1.78232	0.756673	-1.3928	0.755668	-2.35547	0.0184994	0.0744571	2	6	3	3	6	2	4
MAGI2:-:chr7:77756733:77755011	-	hsa_circ_0003002	MAGI2	1.45011	3.59547	1.52699	2.14134	1.37841	2.35461	0.0185421	0.0745693	0	0	0	0	8	8	10
DIP2C:-:chr10:532470:518379	-	hsa_circ_0008655	DIP2C	1.89047	3.35525	1.42547	2.08465	1.31123	2.35379	0.0185832	0.0746745	0	0	0	0	6	7	9
APBB2:-:chr4:40947090:40936473	-	hsa_circ_0002686	APBB2	1.76188	4.115	1.74928	2.22286	1.50999	2.3524	0.0186528	0.0748945	0	0	0	0	15	14	9
TBC1D19:+:chr4:26719555:26750148	-	-	TBC1D19	1.56428	3.28739	1.39806	2.06473	1.29216	2.35139	0.0187034	0.0750379	0	0	0	0	9	5	7
RNF38:-:chr9:36390613:36369716	-	hsa_circ_0087024	RNF38	3.82244	2.21044	0.940674	1.63782	0.928821	2.34985	0.0187812	0.0752317	4	0	0	0	18	22	14
PCM1:+:chr8:17868746:17869336	-	hsa_circ_0083465	PCM1	9.49618	1.27067	0.540749	1.05042	0.534278	2.34984	0.0187817	0.0752317	5	0	2	7	33	40	27
GNB4:-:chr3:179144030:179131200	-	hsa_circ_0005009	GNB4	1.43877	3.58096	1.52449	2.13308	1.3762	2.34896	0.018826	0.0753489	0	0	0	0	7	10	9
REV3L:-:chr6:111726833:111711289	-	hsa_circ_0002716	REV3L	1.50222	3.99967	1.70341	2.20373	1.48389	2.34804	0.0188727	0.0754757	0	0	0	0	15	6	13
ASCC3:-:chr6:101296583:101246589	-	hsa_circ_0077496	ASCC3	4.18809	-1.68381	0.7173	-1.32827	0.716053	-2.34743	0.0189033	0.0755382	2	3	4	6	3	7	4
PAN3:+:chr13:28830429:28835595	-	hsa_circ_0008902	PAN3	8.29966	1.78852	0.762332	1.394	0.760707	2.34611	0.0189704	0.0757458	0	0	6	3	43	33	18
SETBP1:+:chr18:42529846:42533305	-	-	SETBP1	41.3705	0.75105	0.320168	0.672563	0.310147	2.3458	0.0189864	0.0757495	8	23	14	22	113	138	88
ATP8A1:-:chr4:42526864:42487512	-	hsa_circ_0069608	ATP8A1	1.52633	4.17691	1.78258	2.21944	1.5267	2.34319	0.0191198	0.076106	0	0	0	0	11	19	10
NDUFAF7:+:chr2:37463239:37475569	-	-	NDUFAF7	1.44788	3.87718	1.65464	2.18112	1.45523	2.34322	0.0191182	0.076106	0	0	0	0	10	12	10
ZFY:+:chrY:2821950:2829687	-	hsa_circ_0001953	ZFY	41.9193	0.61471	0.262342	0.565612	0.254715	2.34316	0.0191212	0.076106	26	15	12	21	112	138	86
MED17:+:chr11:93523740:93527201	-	hsa_circ_0000349	MED17	3.35177	2.75479	1.17615	1.88291	1.12691	2.3422	0.0191706	0.0762422	0	0	2	0	12	15	13
EIF3E:-:chr8:109254142:109240495	-	hsa_circ_0085323	EIF3E	4.81627	-2.6505	1.13192	-1.84064	1.0915	-2.3416	0.019201	0.0763028	4	9	4	5	3	8	0
ANKS1B:-:chr12:99793589:99780040	-	-	ANKS1B	1.34798	3.5559	1.51933	2.11996	1.37198	2.34044	0.0192612	0.0764813	0	0	0	0	8	12	6
POGZ:-:chr1:151403317:151400299	-	hsa_circ_0008704	POGZ	2.12003	3.03548	1.29836	1.97975	1.21972	2.33793	0.0193907	0.0769346	0	0	0	0	9	6	3
PDE7B:+:chr6:136472298:136476896	-	hsa_circ_0002198	PDE7B	1.76847	4.3889	1.87905	2.22916	1.57508	2.3357	0.019507	0.0772131	0	0	0	0	28	12	6
RPS6KA3:-:chrX:20222221:20204414	-	-	RPS6KA3	1.44555	3.58985	1.53671	2.12297	1.38257	2.33606	0.0194882	0.0772131	0	0	0	0	11	7	8
SFMBT2:-:chr10:7327916:7262373	-	hsa_circ_0017628	SFMBT2	4.7349	2.49527	1.06823	1.77032	1.03864	2.3359	0.0194967	0.0772131	0	2	3	0	24	35	26
RIC8B:+:chr12:107236367:107237725	-	hsa_circ_0002154	RIC8B	5.59128	1.74596	0.748005	1.36412	0.745885	2.33415	0.0195878	0.077411	4	0	0	2	18	23	18
RHOT1:+:chr17:30498062:30503232	-	hsa_circ_0008604	RHOT1	12.1664	1.4767	0.632628	1.18914	0.629143	2.33423	0.0195837	0.077411	7	0	5	5	68	54	19
SHOC2:+:chr10:112723883:112745523	-	hsa_circ_0020028	SHOC2	49.6777	0.632307	0.270936	0.579352	0.262849	2.33379	0.0196068	0.0774254	23	13	28	23	135	166	101
LIFR:-:chr5:38530768:38510566	-	-	LIFR	13.0741	-0.964485	0.413568	-0.83022	0.402376	-2.33211	0.0196951	0.0777129	8	12	16	10	23	33	15
FRA10AC1:-:chr10:95447206:95430527	-	-	FRA10AC1	1.76145	4.10609	1.7622	2.19725	1.51394	2.33009	0.0198016	0.0778986	0	0	0	0	12	11	14
ASXL3:+:chr18:31206826:31226317	-	-	ASXL3	1.83206	3.84828	1.6518	2.16289	1.45188	2.32974	0.0198197	0.0778986	0	0	0	0	7	17	8
CLASP2:-:chr3:33738425:33725850	-	hsa_circ_0001280	CLASP2	7.62579	-1.78541	0.766342	-1.38739	0.763691	-2.32978	0.0198176	0.0778986	6	8	10	0	4	4	12
DENND5A:-:chr11:9229179:9225206	-	hsa_circ_0004099	DENND5A	5.45408	-2.37477	1.01901	-1.71158	0.996457	-2.33048	0.0197809	0.0778986	4	6	5	3	0	3	7
KANSL1:-:chr17:44249598:44248221	-	hsa_circ_0005455	KANSL1	24.4529	-2.73958	1.17558	-1.86967	1.12555	-2.33041	0.0197845	0.0778986	8	25	26	34	42	0	0
UBQLN1:-:chr9:86301070:86294690	-	hsa_circ_0008207	UBQLN1	12.4565	1.72929	0.742384	1.35237	0.740041	2.32938	0.0198389	0.0779132	4	2	3	8	56	61	50
PTK2:-:chr8:141840625:141799572	-	hsa_circ_0008305	PTK2	1.50051	3.91781	1.68396	2.16981	1.47004	2.32655	0.0199894	0.0784428	0	0	0	0	10	13	10
PROSC:+:chr8:37623044:37623873	-	hsa_circ_0001788	PROSC	7.18342	1.6062	0.690743	1.27275	0.688069	2.32533	0.0200545	0.078637	3	0	3	4	32	20	36
FUT8:+:chr14:66028055:66028484	-	hsa_circ_0003028	FUT8	45.4645	0.712107	0.306422	0.641483	0.296709	2.32395	0.0201284	0.0788037	34	20	11	13	147	120	106
CNTLN:+:chr9:17226201:17236586	-	-	CNTLN	4.31324	-1.68256	0.723975	-1.32146	0.721414	-2.32406	0.0201222	0.0788037	3	2	3	5	5	4	3
DRC1:+:chr2:26652496:26654874	-	-	DRC1	1.43251	3.86431	1.66374	2.15805	1.45791	2.32267	0.0201968	0.0790099	0	0	0	0	11	13	8
LRCH1:+:chr13:47297356:47303119	-	hsa_circ_0030214	LRCH1	1.47084	4.12264	1.77586	2.1895	1.52003	2.32149	0.0202603	0.0791966	0	0	0	0	13	14	11
NDUFA9:+:chr12:4763458:4794491	-	-	NDUFA9	1.56378	4.21192	1.8156	2.19643	1.54063	2.31985	0.020349	0.0794195	0	0	0	0	18	16	7
WNK3:-:chrX:54337724:54334355	-	-	WNK3	1.49283	3.93358	1.69553	2.16508	1.47573	2.31997	0.0203424	0.0794195	0	0	0	0	8	18	8
ASCC3:-:chr6:101253756:101246589	-	hsa_circ_0077495	ASCC3	16.7744	-0.932262	0.402006	-0.805639	0.390464	-2.31902	0.0203937	0.0795324	19	7	9	11	29	26	16
NUP160:-:chr11:47823482:47819330	-	hsa_circ_0022075	NUP160	1.99201	3.78384	1.63254	2.14059	1.43904	2.31776	0.0204625	0.0797387	0	0	0	0	8	12	10
LRP6:-:chr12:12340053:12332743	-	hsa_circ_0008932	LRP6	4.95941	2.53717	1.09487	1.77883	1.05945	2.31733	0.0204857	0.079767	3	0	0	0	14	11	24
SEPT10:-:chr2:110350696:110342702	-	hsa_circ_0008953	SEPT10	13.1034	-1.1316	0.488466	-0.94813	0.478654	-2.31663	0.0205238	0.0798537	19	8	5	16	17	25	22
UNC79:+:chr14:93934017:93944074	-	-	UNC79	1.36659	3.84801	1.66157	2.14864	1.45577	2.31589	0.0205645	0.0799501	0	0	0	0	11	9	11
AP1G1:-:chr16:71779517:71779046	-	hsa_circ_0002505	AP1G1	1.48581	4.13664	1.78861	2.18119	1.52551	2.31277	0.0207354	0.0805521	0	0	0	0	15	11	12
COP1:-:chr1:176133027:176104145	-	hsa_circ_0008566	COP1	2.4102	3.96687	1.7157	2.16111	1.48597	2.3121	0.0207724	0.0805713	0	0	0	0	8	8	17
VEZT:+:chr12:95681440:95690034	-	-	VEZT	2.65258	3.10361	1.34232	1.98156	1.24925	2.31212	0.0207711	0.0805713	2	0	0	0	14	13	22
BAI3:+:chr6:70034764:70049396	-	-	BAI3	2.71247	4.69741	2.03326	2.21211	1.6421	2.31029	0.0208721	0.0807708	0	0	0	0	24	32	3
ASPHD1:+:chr16:29917109:29917448	-	-	ASPHD1	1.5242	4.17353	1.80644	2.18207	1.53447	2.31036	0.0208685	0.0807708	0	0	0	0	18	10	11
WDR17:+:chr4:177070958:177100679	-	-	WDR17	1.37141	3.85628	1.66903	2.1443	1.45937	2.31049	0.020861	0.0807708	0	0	0	0	9	15	8
AGGF1:+:chr5:76342172:76344097	-	hsa_circ_0008620	AGGF1	4.80552	1.90498	0.824956	1.45282	0.819104	2.30919	0.0209329	0.0809437	3	0	3	0	15	35	17
BRWD1:-:chr21:40646398:40641825	-	hsa_circ_0008466	BRWD1	1.73793	3.70128	1.60314	2.11787	1.42038	2.30877	0.0209563	0.0809721	0	0	0	0	12	7	9
G3BP1:+:chr5:151169884:151170623	-	hsa_circ_0003967	G3BP1	2.23879	3.42853	1.48555	2.0628	1.34658	2.30793	0.0210033	0.0810772	0	0	0	0	13	3	7
FSIP1:-:chr15:40034101:40005645	-	-	FSIP1	8.89322	1.47884	0.640864	1.18515	0.636249	2.30757	0.021023	0.0810772	4	4	0	3	39	33	19
ENC1:-:chr5:73932323:73930509	-	hsa_circ_0006859	ENC1	13.7667	-1.06398	0.461115	-0.89916	0.450196	-2.30741	0.021032	0.0810772	14	13	5	15	17	32	18
UBAP2:-:chr9:33973235:33960823	-	hsa_circ_0001850	UBAP2	9.97845	1.51954	0.658916	1.21176	0.654656	2.30613	0.0211036	0.0812908	0	3	5	5	50	23	37
CRPPA:-:chr7:16317851:16298014	-	hsa_circ_0079480	CRPPA	2.27925	4.37756	1.89904	2.192	1.57997	2.30514	0.0211588	0.081441	0	0	0	0	15	15	15
PTPRA:+:chr20:2944918:2955887	-	hsa_circ_0059244	PTPRA	5.02503	3.27838	1.42256	2.02378	1.30434	2.30457	0.0211908	0.0814805	0	0	3	0	21	45	23
SPAST:+:chr2:32339707:32341281	-	hsa_circ_0002795	SPAST	4.41473	2.03543	0.883288	1.52529	0.873554	2.30438	0.0212015	0.0814805	3	0	0	3	33	22	17
ATRNL1:+:chr10:117221485:117228839	-	-	ATRNL1	2.41253	4.56703	1.98271	2.19945	1.61862	2.30343	0.0212545	0.0815279	0	0	0	0	17	4	28
ATP9B:+:chr18:76886267:76967012	-	hsa_circ_0007955	ATP9B	1.71552	4.06699	1.76552	2.16367	1.51191	2.30357	0.021247	0.0815279	0	0	0	0	11	11	14
NR2F1-AS1:-:chr5:92899169:92880501	-	hsa_circ_0073360	NR2F1-AS1	1.79515	3.36559	1.46121	2.04418	1.33009	2.30329	0.0212625	0.0815279	0	0	0	0	10	4	8
TMCC1:-:chr3:129599402:129599152	-	hsa_circ_0001340	TMCC1	6.24884	2.26518	0.983624	1.64517	0.963801	2.30289	0.0212851	0.0815523	3	4	0	0	38	24	35
KIAA1715:-:chr2:176860374:176844538	-	hsa_circ_0008624	KIAA1715	9.88441	1.37349	0.596572	1.11344	0.590301	2.30231	0.0213177	0.0816149	5	2	5	5	40	43	46
TARS2:+:chr1:150464887:150469384	-	hsa_circ_0003952	TARS2	1.76674	4.11277	1.78662	2.16671	1.52286	2.30198	0.0213363	0.0816239	0	0	0	0	8	18	12
YEATS2:+:chr3:183435439:183446639	-	hsa_circ_0068174	YEATS2	2.00523	3.79224	1.64829	2.1247	1.44607	2.30072	0.0214077	0.0818348	0	0	0	0	10	10	10
RP11-454P21.1:+:chr5:17850292:17927068	-	-	RP11-454P21.1	1.4887	3.90522	1.69794	2.14019	1.47437	2.29997	0.0214499	0.0818714	0	0	0	0	11	14	8
SEMA4B:+:chr15:90760671:90764997	-	hsa_circ_0000650	SEMA4B	3.49582	3.00493	1.30635	1.94251	1.22219	2.30025	0.0214342	0.0818714	2	0	0	0	21	9	16
MYO9A:-:chr15:72320134:72300167	-	hsa_circ_0007266	MYO9A	5.2827	2.01941	0.878474	1.51432	0.868723	2.29877	0.0215182	0.0820699	0	4	0	2	33	17	22
EML1:+:chr14:100316461:100331983	-	-	EML1	3.98116	-2.11286	0.919556	-1.56466	0.906316	-2.2977	0.021579	0.0822393	3	5	2	2	0	2	6
EPHA5:-:chr4:66286283:66197690	-	-	EPHA5	9.01854	6.56545	2.85918	2.08895	1.88578	2.29627	0.0216603	0.0824867	0	0	0	0	63	99	48
UBXN2A:+:chr2:24205766:24207701	-	hsa_circ_0003947	UBXN2A	2.38405	4.11495	1.79408	2.15758	1.5255	2.29363	0.0218119	0.083001	0	0	0	0	12	4	20
ATP9B:+:chr18:76886267:76974038	-	-	ATP9B	1.51882	4.16851	1.81815	2.16158	1.5378	2.29272	0.021864	0.0831362	0	0	0	0	8	16	15
ASAP1:-:chr8:131374017:131370262	-	hsa_circ_0085616	ASAP1	8.46146	-1.49678	0.652926	-1.19384	0.647795	-2.29242	0.0218812	0.0831385	4	8	5	13	10	6	15
KAT6A:-:chr8:41839472:41832222	-	-	KAT6A	5.53092	1.83391	0.800676	1.40492	0.79464	2.29046	0.0219948	0.083507	3	3	0	2	27	38	20
PDK1:+:chr2:173433469:173460751	-	hsa_circ_0057105	PDK1	1.67049	3.65911	1.59784	2.09223	1.41482	2.29004	0.0220193	0.0835368	0	0	0	0	11	12	5
ASH1L:-:chr1:155408859:155408118	-	hsa_circ_0000137	ASH1L	36.022	0.64832	0.283237	0.590185	0.274331	2.28896	0.0220816	0.08371	28	14	22	18	141	148	92
ZC3H7B:+:chr22:41738533:41739580	-	hsa_circ_0001236	ZC3H7B	1.53426	4.18253	1.82773	2.15786	1.542	2.28838	0.0221156	0.0837757	0	0	0	0	8	14	17
PIAS2:-:chr18:44426804:44407922	-	-	PIAS2	1.528	3.59516	1.57181	2.07805	1.39866	2.28727	0.0221801	0.0839469	0	0	0	0	10	7	9
KIF5C:+:chr2:149803413:149818633	-	-	KIF5C	1.37563	3.2758	1.43234	2.00848	1.30907	2.28703	0.0221942	0.0839469	0	0	0	0	11	5	5
APC:+:chr5:112111326:112137080	-	hsa_circ_0073592	APC	1.91462	4.18832	1.83226	2.1555	1.5439	2.28588	0.0222612	0.0840738	0	0	0	0	14	10	15
CEP72:+:chr5:619105:620376	-	hsa_circ_0071653	CEP72	5.42369	-1.64661	0.720286	-1.28892	0.715495	-2.28606	0.022251	0.0840738	5	4	5	5	6	7	5
FSTL5:-:chr4:162697226:162680562	-	-	FSTL5	1.53796	3.95974	1.73297	2.13112	1.49161	2.28494	0.0223164	0.0841659	0	0	0	0	17	10	7
SEPT11:+:chr4:77917578:77952123	-	hsa_circ_0070057	SEPT11	5.15035	2.64657	1.15858	1.80505	1.10838	2.28432	0.0223526	0.0841659	3	2	0	0	31	46	16
TPST1:+:chr7:65705312:65751696	-	hsa_circ_0006041	TPST1	15.3752	1.02334	0.447946	0.867791	0.436112	2.28452	0.0223409	0.0841659	7	5	8	8	56	85	31
BCLAF1:-:chr6:136603825:136599002	-	-	BCLAF1	4.09096	-1.68385	0.737067	-1.31185	0.732091	-2.28452	0.0223409	0.0841659	5	3	4	3	4	8	2
STRBP:-:chr9:125936121:125895124	-	hsa_circ_0088418	STRBP	1.58504	4.03488	1.76662	2.1386	1.50958	2.28395	0.0223743	0.0841843	0	0	0	0	13	20	4
SPAST:+:chr2:32323865:32353548	-	hsa_circ_0053410	SPAST	2.58276	3.9517	1.73067	2.12843	1.49012	2.28334	0.0224104	0.0842569	0	0	0	0	17	11	6
WHSC1:+:chr4:1902353:1906105	-	hsa_circ_0008460	WHSC1	23.8491	-1.75511	0.768764	-1.35531	0.763197	-2.28303	0.0224286	0.0842625	22	24	25	19	23	42	16
EPS15:-:chr1:51874004:51868107	-	hsa_circ_0005567	EPS15	10.7193	1.07634	0.47159	0.905044	0.460194	2.28237	0.0224673	0.0842957	5	6	3	5	45	37	36
PNN:+:chr14:39648295:39648666	-	-	PNN	21.476	-1.00516	0.440415	-0.854631	0.428404	-2.28231	0.022471	0.0842957	9	21	10	17	24	35	26
CYFIP2:+:chr5:156721792:156731374	-	hsa_circ_0074763	CYFIP2	2.65846	3.34073	1.46448	2.0192	1.32978	2.28116	0.0225387	0.0844235	0	2	0	0	24	29	9
MAN1A2:+:chr1:117944808:117948267	-	hsa_circ_0000116	MAN1A2	27.4305	-1.01316	0.44412	-0.86021	0.432138	-2.28127	0.0225325	0.0844235	18	13	12	27	44	35	24
NRXN3:+:chr14:80158516:80164280	-	-	NRXN3	1.51238	4.16278	1.82513	2.14752	1.53949	2.28082	0.0225592	0.0844375	0	0	0	0	19	11	9
TCF12:+:chr15:57523350:57526305	-	hsa_circ_0006380	TCF12	12.5885	1.57715	0.691618	1.24333	0.686398	2.28037	0.0225855	0.0844727	5	0	8	0	42	40	32
UBXN7:-:chr3:196089558:196089164	-	hsa_circ_0068643	UBXN7	1.78409	3.18245	1.39605	1.97824	1.28361	2.27961	0.022631	0.08458	0	0	0	0	8	8	4
PIK3C3:+:chr18:39595440:39609405	-	hsa_circ_0002560	PIK3C3	2.10041	3.75688	1.64898	2.09656	1.44346	2.2783	0.0227087	0.0848072	0	0	0	0	10	8	11
BIRC6:+:chr2:32639837:32641231	-	hsa_circ_0053535	BIRC6	11.8703	-1.22679	0.538558	-1.00922	0.529092	-2.27791	0.0227317	0.08483	14	10	10	2	16	23	7
MAN2A1:+:chr5:109103236:109159538	-	-	MAN2A1	3.80965	-2.04111	0.896456	-1.51792	0.883796	-2.27686	0.0227945	0.0850013	2	0	3	6	2	4	2
HOMER1:-:chr5:78746944:78734833	-	hsa_circ_0073131	HOMER1	1.3543	3.83442	1.68515	2.10487	1.46373	2.27541	0.0228812	0.0851981	0	0	0	0	14	9	8
MICU3:+:chr8:16955967:16977910	-	-	MICU3	7.94219	2.70919	1.19062	1.82366	1.13278	2.27545	0.0228791	0.0851981	0	0	7	0	57	54	29
ANKRD13C:-:chr1:70771973:70758070	-	hsa_circ_0002231	ANKRD13C	1.72196	4.06745	1.78844	2.13128	1.51959	2.27429	0.0229484	0.0853043	0	0	0	0	9	12	15
LZIC:-:chr1:9994918:9991948	-	hsa_circ_0000014	LZIC	17.0056	1.0638	0.467691	0.8953	0.455968	2.27457	0.0229318	0.0853043	4	10	7	6	45	54	67
DCAF5:-:chr14:69589077:69583083	-	hsa_circ_0007392	DCAF5	6.30902	-1.56762	0.689339	-1.23573	0.683734	-2.27409	0.0229607	0.0853043	10	7	3	2	3	13	6
NALCN:-:chr13:102051516:101997616	-	-	NALCN	1.7349	4.36205	1.9196	2.15184	1.58424	2.27237	0.0230642	0.0856257	0	0	0	0	23	19	4
TRIO:+:chr5:14316622:14336836	-	hsa_circ_0005260	TRIO	9.18951	2.10089	0.924772	1.54781	0.909205	2.27179	0.0230993	0.0856924	0	3	3	4	45	44	40
PPP1R21:+:chr2:48725632:48738607	-	hsa_circ_0006911	PPP1R21	5.3782	2.32812	1.02548	1.66009	0.997596	2.27028	0.0231906	0.0859679	0	3	2	0	24	32	20
SMARCA1:-:chrX:128650474:128614677	-	-	SMARCA1	2.04843	4.28172	1.88692	2.14311	1.56814	2.26916	0.0232586	0.0861562	0	0	0	0	20	16	7
GRB10:-:chr7:50773020:50737419	-	hsa_circ_0080210	GRB10	3.13976	3.22556	1.4226	1.97946	1.30034	2.26737	0.0233677	0.0864965	0	0	0	2	20	15	20
LARP1B:+:chr4:129042980:129083472	-	-	LARP1B	2.79426	2.33624	1.03065	1.66215	1.00174	2.26677	0.0234043	0.0865685	2	0	0	1	14	14	16
LMBR1:-:chr7:156629579:156619298	-	hsa_circ_0005939	LMBR1	11.295	1.79028	0.790474	1.37105	0.783119	2.26481	0.0235241	0.0869473	0	4	6	7	69	44	62
RNF19B:-:chr1:33415375:33407853	-	hsa_circ_0004013	RNF19B	1.38694	3.53415	1.56086	2.0448	1.38902	2.26423	0.0235601	0.0869665	0	0	0	0	8	8	9
TMEM131:-:chr2:98435184:98430434	-	-	TMEM131	3.82982	2.64771	1.1694	1.79324	1.11518	2.26417	0.0235639	0.0869665	0	3	0	0	19	13	23
ZNF562:-:chr19:9770143:9763629	-	-	ZNF562	1.6475	3.66505	1.61948	2.06683	1.42415	2.2631	0.0236295	0.0871447	0	0	0	0	6	14	8
SH3GLB1:+:chr1:87181407:87190088	-	-	SH3GLB1	3.68671	3.16935	1.40137	1.96021	1.28529	2.2616	0.023722	0.0874217	3	0	0	0	30	34	14
FNDC3B:+:chr3:171969050:172025291	-	hsa_circ_0067991	FNDC3B	2.57026	4.52932	2.00316	2.14535	1.62007	2.26109	0.0237538	0.0874744	0	0	0	0	25	18	8
ATE1:-:chr10:123683844:123670420	-	hsa_circ_0003419	ATE1	2.24401	4.36038	1.92909	2.1373	1.58657	2.26033	0.0238005	0.0875824	0	0	0	0	17	11	16
LCMT1:+:chr16:25172423:25182126	-	hsa_circ_0006315	LCMT1	1.55145	4.19818	1.86054	2.12237	1.55317	2.25644	0.0240433	0.0878964	0	0	0	0	17	7	15
ZBTB49:+:chr4:4314768:4317697	-	hsa_circ_0069037	ZBTB49	1.43514	4.08709	1.81153	2.11286	1.52862	2.25616	0.0240608	0.0878964	0	0	0	0	15	12	10
PDE4B:+:chr1:66713143:66731770	-	hsa_circ_0002572	PDE4B	1.42426	4.07655	1.80664	2.1122	1.52616	2.25643	0.0240439	0.0878964	0	0	0	0	12	15	10
HDAC9:+:chr7:18705836:18706099	-	hsa_circ_0007904	HDAC9	1.75407	3.8536	1.70682	2.089	1.47326	2.25777	0.0239597	0.0878964	0	0	0	0	10	3	17
NTRK3:-:chr15:88576276:88575148	-	-	NTRK3	1.33182	3.80582	1.68544	2.08293	1.46139	2.25806	0.0239422	0.0878964	0	0	0	0	9	9	12
MAP2:+:chr2:210489777:210518156	-	-	MAP2	2.05623	3.76542	1.66844	2.076	1.45162	2.25684	0.0240179	0.0878964	0	0	0	0	10	13	7
TNRC6C:+:chr17:76087521:76089844	-	hsa_circ_0045864	TNRC6C	1.45434	3.23668	1.43335	1.97456	1.30651	2.25813	0.0239376	0.0878964	0	0	0	0	6	11	4
ZNF532:+:chr18:56606677:56621031	-	-	ZNF532	2.72581	2.79178	1.23697	1.84152	1.16663	2.25695	0.0240114	0.0878964	0	0	2	0	12	15	14
CDK13:+:chr7:40027198:40041630	-	hsa_circ_0001699	CDK13	29.5006	0.768127	0.340447	0.680154	0.328894	2.25623	0.0240561	0.0878964	23	10	13	11	93	120	74
SF3B3:+:chr16:70598968:70601439	-	hsa_circ_0009163	SF3B3	4.71945	-1.92044	0.850583	-1.44419	0.839894	-2.25779	0.0239589	0.0878964	4	5	2	3	9	2	0
TIA1:-:chr2:70457986:70451685	-	hsa_circ_0002199	TIA1	8.19023	2.05502	0.911122	1.51702	0.895645	2.25548	0.0241029	0.087936	4	0	0	7	34	49	50
RBM23:-:chr14:23380612:23375404	-	hsa_circ_0031241	RBM23	14.009	0.945804	0.419346	0.809644	0.406531	2.25542	0.0241067	0.087936	5	5	8	9	54	53	47
PRCP:-:chr11:82571159:82560090	-	-	PRCP	2.06144	4.29377	1.9042	2.12702	1.57395	2.2549	0.0241397	0.0879613	0	0	0	0	16	22	6
CNOT6:+:chr5:179976931:179980471	-	hsa_circ_0008836	CNOT6	6.62262	1.75535	0.77851	1.34716	0.770858	2.25476	0.0241486	0.0879613	2	0	2	3	23	14	31
GPR75-ASB3:-:chr2:53992722:53921021	-	hsa_circ_0054527	GPR75-ASB3	1.6812	3.27585	1.4533	1.98064	1.31928	2.25407	0.0241915	0.0880535	0	0	0	0	11	5	5
SKIV2L2:+:chr5:54618155:54624639	-	-	SKIV2L2	2.26895	3.07849	1.36645	1.9286	1.26025	2.2529	0.0242654	0.0882586	0	0	0	0	6	4	8
CPEB3:-:chr10:93940776:93902785	-	hsa_circ_0019146	CPEB3	8.89479	6.52407	2.89677	2.02546	1.88118	2.25219	0.0243103	0.08832	0	0	0	0	69	75	57
TRPS1:-:chr8:116635985:116631359	-	hsa_circ_0006950	TRPS1	3.24988	-1.90552	0.846116	-1.43378	0.835296	-2.25208	0.0243175	0.08832	4	3	4	3	3	4	4
EIF4G3:-:chr1:21415706:21377359	-	hsa_circ_0005075	EIF4G3	2.7914	4.00025	1.7772	2.09857	1.51004	2.25087	0.0243935	0.0885323	0	0	0	0	7	16	12
INTS8:+:chr8:95879368:95888717	-	-	INTS8	2.87916	4.6101	2.0499	2.13209	1.63774	2.24894	0.0245164	0.0889141	0	0	0	0	24	15	14
DIP2C:-:chr10:430086:412215	-	hsa_circ_0002042	DIP2C	4.66144	2.53176	1.12611	1.7377	1.07931	2.24823	0.0245615	0.0889712	2	0	0	2	27	19	21
BRWD1:-:chr21:40601362:40578034	-	hsa_circ_0001192	BRWD1	10.7432	1.47303	0.655221	1.16883	0.647682	2.24813	0.0245676	0.0889712	10	0	3	4	45	59	34
DYNC2H1:+:chr11:103173822:103229087	-	hsa_circ_0024144	DYNC2H1	2.81369	4.22354	1.88036	2.11219	1.56105	2.24614	0.0246953	0.0892269	0	0	0	0	28	9	4
NMD3:+:chr3:160942718:160953000	-	hsa_circ_0004264	NMD3	1.50679	4.15899	1.8518	2.10726	1.54711	2.24592	0.0247092	0.0892269	0	0	0	0	12	21	7
MBOAT2:-:chr2:9008679:9000742	-	-	MBOAT2	1.21486	3.46943	1.5445	2.01563	1.37661	2.24631	0.0246841	0.0892269	0	0	0	0	10	7	7
ZNF536:+:chr19:31038850:31040421	-	hsa_circ_0000922	ZNF536	8.00161	1.59072	0.708107	1.24371	0.700918	2.24644	0.0246758	0.0892269	0	0	5	3	24	27	21
GREB1L:+:chr18:18963471:18983955	-	-	GREB1L	10.9812	1.34877	0.600666	1.08652	0.591735	2.24546	0.0247386	0.0892688	7	0	6	2	33	38	40
RARS:+:chr5:167915607:167922441	-	hsa_circ_0074874	RARS	1.57545	3.35957	1.49657	1.99164	1.34626	2.24484	0.0247785	0.0893484	0	0	0	0	13	3	6
RP11-29G8.3:+:chr13:76195899:76301234	-	-	RP11-29G8.3	6.29798	3.15639	1.40628	1.94295	1.28671	2.2445	0.0248003	0.0893628	0	0	0	5	43	31	57
ATP9B:+:chr18:76953183:76974038	-	hsa_circ_0003275	ATP9B	6.58789	3.26553	1.45664	1.96776	1.32001	2.24183	0.0249724	0.089865	0	0	0	4	34	46	36
PRR5L:+:chr11:36415396:36424928	-	hsa_circ_0005044	PRR5L	4.8983	-2.26941	1.01232	-1.61866	0.984054	-2.24178	0.0249754	0.089865	3	7	0	13	3	4	7
SDK1:+:chr7:3658712:3681737	-	-	SDK1	33.5281	0.930454	0.415318	0.797269	0.402177	2.24034	0.0250686	0.0901223	12	19	10	26	118	153	111
SRSF4:-:chr1:29481422:29481208	-	hsa_circ_0006602	SRSF4	4.44854	-2.4094	1.07557	-1.68149	1.0373	-2.24013	0.0250828	0.0901223	4	2	4	2	0	7	0
UBE4B:+:chr1:10209242:10221344	-	hsa_circ_0009701	UBE4B	1.47569	3.88868	1.73659	2.0737	1.48668	2.23926	0.0251387	0.0901233	0	0	0	0	15	8	9
ANKS1B:-:chr12:100175875:100048845	-	-	ANKS1B	1.36278	3.77864	1.68758	2.0596	1.45979	2.23909	0.02515	0.0901233	0	0	0	0	11	11	8
BAI3:+:chr6:70048808:70071404	-	-	BAI3	1.58285	2.93443	1.31059	1.87577	1.21916	2.23902	0.0251549	0.0901233	0	0	0	0	5	9	3
KMT2E:+:chr7:104714066:104719410	-	hsa_circ_0081819	KMT2E	11.1078	1.13002	0.504541	0.937148	0.492558	2.23969	0.0251109	0.0901233	5	2	6	5	34	56	28
VAPA:+:chr18:9931807:9950565	-	hsa_circ_0046909	VAPA	7.64766	1.42707	0.637467	1.1369	0.629071	2.23866	0.0251782	0.0901427	2	2	5	4	29	35	39
FAM13B:-:chr5:137290065:137288317	-	hsa_circ_0008177	FAM13B	6.51739	1.63776	0.732005	1.27071	0.724114	2.23737	0.0252623	0.0903792	2	2	0	2	13	22	20
VMP1:+:chr17:57842332:57851246	-	hsa_circ_0004027	VMP1	1.52998	3.94917	1.76601	2.07716	1.50184	2.2362	0.0253385	0.0905228	0	0	0	0	16	6	11
RSRC1:+:chr3:157839892:157841780	-	hsa_circ_0001355	RSRC1	30.3186	-0.780122	0.348826	-0.687787	0.336775	-2.23642	0.0253243	0.0905228	26	15	22	22	54	44	47
PALLD:+:chr4:169812073:169837178	-	hsa_circ_0071410	PALLD	6.85861	-1.70299	0.761942	-1.30992	0.753404	-2.23506	0.0254134	0.0907262	7	4	6	8	4	5	13
CSGALNACT2:+:chr10:43654163:43671480	-	hsa_circ_0009002	CSGALNACT2	1.75152	4.17487	1.86954	2.09364	1.55357	2.2331	0.0255426	0.0910366	0	0	0	0	20	3	15
USP9Y:+:chrY:14832522:14851563	-	hsa_circ_0092237	USP9Y	1.87926	3.78239	1.69393	2.05371	1.4624	2.23291	0.0255548	0.0910366	0	0	0	0	14	9	7
VAPB:+:chr20:57014001:57016139	-	hsa_circ_0001173	VAPB	29.1714	1.06896	0.478641	0.894054	0.465869	2.23333	0.0255271	0.0910366	17	7	17	9	97	108	102
ATXN10:+:chr22:46085592:46098727	-	hsa_circ_0004243	ATXN10	15.6773	-1.61106	0.721617	-1.25292	0.713508	-2.23257	0.0255776	0.0910533	14	22	20	5	28	15	16
DMXL2:-:chr15:51839605:51799330	-	-	DMXL2	1.43104	4.08316	1.82929	2.08537	1.53361	2.2321	0.0256086	0.0910727	0	0	0	0	16	12	9
IFT81:+:chr12:110566755:110600870	-	-	IFT81	3.30014	2.52158	1.12977	1.72418	1.0808	2.23193	0.0256193	0.0910727	0	0	3	0	20	21	11
ANK2:+:chr4:114232411:114239776	-	-	ANK2	1.94737	4.1818	1.87585	2.08971	1.55595	2.22928	0.0257951	0.0915681	0	0	0	0	12	12	15
CLNS1A:-:chr11:77340944:77336008	-	hsa_circ_0004593	CLNS1A	1.85449	3.75218	1.68301	2.04604	1.4558	2.22944	0.0257845	0.0915681	0	0	0	0	11	8	10
AKIRIN2:-:chr6:88391481:88385211	-	-	AKIRIN2	1.71822	3.65497	1.64109	2.02958	1.43168	2.22716	0.0259368	0.0918761	0	0	0	0	8	8	11
HERC1:-:chr15:64067848:64056295	-	hsa_circ_0035811	HERC1	1.8254	3.24806	1.45813	1.95148	1.31925	2.22756	0.02591	0.0918761	0	0	0	0	6	10	5
FAM178A:+:chr10:102683732:102685776	-	hsa_circ_0006654	FAM178A	20.2883	-0.712596	0.319929	-0.636694	0.30889	-2.22736	0.0259235	0.0918761	25	12	14	15	41	48	30
CLK1:-:chr2:201722812:201721404	-	hsa_circ_0057725	CLK1	4.77479	2.73754	1.22952	1.80235	1.15802	2.22651	0.0259798	0.0919232	0	3	0	0	13	20	26
MAN2A1:+:chr5:109049221:109065214	-	hsa_circ_0001519	MAN2A1	38.5734	-0.751771	0.33766	-0.666066	0.325888	-2.22641	0.0259866	0.0919232	31	20	23	9	48	48	48
ZNF423:-:chr16:49559405:49557534	-	hsa_circ_0039318	ZNF423	2.4075	4.04107	1.81583	2.07426	1.52573	2.22547	0.0260498	0.0920817	0	0	0	0	5	6	23
ANKRD32:+:chr5:93964516:93966448	-	hsa_circ_0073371	ANKRD32	4.00825	-2.25921	1.01539	-1.60581	0.985298	-2.22496	0.0260837	0.0921366	6	3	0	6	7	0	2
VPS37A:+:chr8:17123416:17143936	-	-	VPS37A	5.15843	1.93498	0.870106	1.44017	0.855633	2.22384	0.0261591	0.0922733	0	0	0	5	23	19	15
FOCAD:+:chr9:20715321:20740339	-	-	FOCAD	8.08456	1.37003	0.615998	1.0966	0.606353	2.22408	0.0261431	0.0922733	2	3	2	6	40	21	37
GPHN:+:chr14:67431908:67525503	-	hsa_circ_0032254	GPHN	2.10834	3.18834	1.43486	1.93256	1.30324	2.22206	0.0262796	0.0926331	0	0	0	0	7	8	5
SLC16A14:-:chr2:230911438:230910461	-	-	SLC16A14	1.50057	4.15191	1.869	2.07855	1.55128	2.22146	0.0263201	0.092711	0	0	0	0	20	12	7
FAM120A:+:chr9:96233423:96261168	-	hsa_circ_0001875	FAM120A	35.7608	1.21042	0.545073	0.989403	0.533415	2.22066	0.0263737	0.0928348	0	19	19	17	130	150	108
CD99L2:-:chrX:149984551:149962164	-	hsa_circ_0001948	CD99L2	2.44324	3.7876	1.70583	2.04136	1.46704	2.22038	0.0263929	0.0928371	0	0	0	0	11	10	9
DYM:-:chr18:46808545:46783379	-	hsa_circ_0007006	DYM	1.46743	4.11783	1.85505	2.07414	1.54422	2.2198	0.0264324	0.092911	0	0	0	0	9	11	17
C2orf15:+:chr2:99811214:99812219	-	hsa_circ_0008609	C2orf15	1.96139	3.76083	1.6951	2.03607	1.46087	2.21865	0.0265106	0.0931209	0	0	0	0	13	6	10
APBB2:-:chr4:41035321:41015600	-	hsa_circ_0069565	APBB2	1.45083	4.10372	1.85102	2.06986	1.54176	2.217	0.0266232	0.093451	0	0	0	0	16	15	7
SENP2:+:chr3:185318553:185331196	-	-	SENP2	1.28887	3.75269	1.69386	2.03171	1.45969	2.21547	0.0267275	0.0936427	0	0	0	0	9	9	11
BAI3:+:chr6:69703660:69759238	-	-	BAI3	1.30899	3.50196	1.58094	1.99249	1.39459	2.21511	0.0267524	0.0936427	0	0	0	0	12	9	4
UBXN2A:+:chr2:24181171:24199945	-	hsa_circ_0005970	UBXN2A	5.03544	2.66808	1.2042	1.77055	1.13765	2.21564	0.0267159	0.0936427	0	4	0	0	19	17	38
ZNF81:+:chrX:47705504:47755339	-	hsa_circ_0006364	ZNF81	10.7211	-1.30247	0.587929	-1.0503	0.57716	-2.21535	0.0267359	0.0936427	6	13	11	5	18	11	13
CCSER2:+:chr10:86177527:86237420	-	hsa_circ_0018996	CCSER2	4.47969	2.66343	1.20342	1.76731	1.13682	2.21321	0.026883	0.0940343	3	0	0	0	25	19	11
TMEM189-UBE2V1:-:chr20:48747484:48744511	-	hsa_circ_0002168	TMEM189-UBE2V1	1.58775	3.61018	1.63205	2.00764	1.42425	2.21205	0.0269635	0.0942505	0	0	0	0	11	11	5
MTX2:+:chr2:177161588:177202305	-	hsa_circ_0006449	MTX2	8.25827	1.91438	0.865554	1.42448	0.850494	2.21174	0.0269849	0.0942595	8	2	0	0	45	49	16
EP300:+:chr22:41568503:41569788	-	-	EP300	3.46537	3.22609	1.45952	1.93172	1.318	2.21037	0.0270792	0.0945231	0	0	2	0	23	19	14
NTRK2:+:chr9:87317074:87367000	-	hsa_circ_0087374	NTRK2	1.45368	3.8618	1.74851	2.03783	1.48816	2.20862	0.0272011	0.0948646	0	0	0	0	8	9	14
UQCC1:-:chr20:33971936:33954360	-	hsa_circ_0004994	UQCC1	2.78295	2.60179	1.17812	1.74153	1.11679	2.20842	0.0272148	0.0948646	0	0	0	2	14	12	10
NLGN1:+:chr3:173322068:173525622	-	-	NLGN1	1.23054	3.45419	1.565	1.97633	1.38387	2.20715	0.0273032	0.0950878	0	0	0	0	7	10	7
ATF7IP:+:chr12:14576843:14578407	-	-	ATF7IP	14.5407	-0.975374	0.441953	-0.825754	0.428029	-2.20696	0.0273167	0.0950878	7	14	10	8	15	24	20
SNHG14:+:chr15:25464075:25524031	-	-	SNHG14	1.39991	4.05108	1.83675	2.05272	1.53275	2.20557	0.0274141	0.0953609	0	0	0	0	15	11	10
SYT14:+:chr1:210126054:210194599	-	-	SYT14	1.3854	4.03664	1.83056	2.05105	1.52962	2.20514	0.0274442	0.0953995	0	0	0	0	11	15	10
ESYT2:-:chr7:158591763:158566032	-	hsa_circ_0083220	ESYT2	4.27004	3.09059	1.40206	1.89342	1.27911	2.20432	0.0275021	0.0955346	0	0	0	3	35	31	12
LRBA:-:chr4:151729550:151656410	-	hsa_circ_0071174	LRBA	5.76771	2.07514	0.941596	1.50641	0.919053	2.20385	0.0275348	0.0955658	5	0	2	0	27	38	21
MAML2:-:chr11:95826681:95825056	-	hsa_circ_0024085	MAML2	9.76774	-1.07026	0.485679	-0.891321	0.472062	-2.20365	0.0275491	0.0955658	9	7	8	9	11	24	12
GABRG3:+:chr15:27571956:27574035	-	hsa_circ_0034186	GABRG3	1.45783	4.10886	1.86484	2.0546	1.54606	2.20333	0.0275714	0.0955771	0	0	0	0	17	8	12
PIGN:-:chr18:59763183:59739905	-	hsa_circ_0007528	PIGN	2.14629	4.27726	1.94152	2.06441	1.58184	2.20304	0.0275916	0.0955812	0	0	0	0	18	12	12
SENP6:+:chr6:76344423:76412788	-	-	SENP6	2.39134	3.88579	1.76449	2.03356	1.4955	2.20222	0.0276499	0.0957171	0	0	0	0	4	20	9
SMEK1:-:chr14:91952074:91947920	-	hsa_circ_0003045	SMEK1	17.0916	0.912403	0.414919	0.780578	0.400899	2.19899	0.0278786	0.096376	7	3	11	9	55	67	46
FRMD4A:-:chr10:13717044:13705453	-	hsa_circ_0004373	FRMD4A	9.40527	-1.12667	0.512308	-0.929397	0.499008	-2.19921	0.0278633	0.096376	7	7	12	5	15	14	13
CSGALNACT2:+:chr10:43650345:43654379	-	hsa_circ_0000236	CSGALNACT2	7.07386	2.11855	0.96485	1.52468	0.938961	2.19573	0.0281112	0.0971133	3	5	0	0	29	51	24
DYNC1H1:+:chr14:102506573:102507010	-	hsa_circ_0002398	DYNC1H1	13.0043	1.34612	0.613238	1.07539	0.601995	2.19511	0.0281559	0.0972007	5	0	8	9	67	38	58
TBCK:-:chr4:107230146:107216250	-	hsa_circ_0003673	TBCK	2.34522	2.85159	1.30033	1.81686	1.20674	2.19298	0.0283091	0.0976627	1	0	0	0	9	3	13
LPHN3:+:chr4:62362839:62453158	-	-	LPHN3	2.05349	3.8719	1.76733	2.01978	1.49507	2.19081	0.0284652	0.0981338	0	0	0	0	9	19	5
TMEM161B-AS1:+:chr5:87577859:87588460	-	-	TMEM161B-AS1	10.6017	1.57144	0.717706	1.21741	0.706832	2.18953	0.0285583	0.0983872	3	3	9	0	37	55	41
CSNK1G3:+:chr5:122868263:122893258	-	-	CSNK1G3	1.56558	3.11323	1.42244	1.88647	1.29083	2.18866	0.0286219	0.0985386	0	0	0	0	8	7	4
NUFIP2:-:chr17:27614734:27613010	-	-	NUFIP2	8.94802	-1.51494	0.692919	-1.18157	0.681966	-2.18632	0.028792	0.0990564	8	5	6	16	14	17	6
TRIM24:+:chr7:138199957:138223548	-	hsa_circ_0082579	TRIM24	2.80854	3.90554	1.78672	2.01783	1.50421	2.18588	0.0288245	0.0990638	0	0	0	0	9	15	9
NFAT5:+:chr16:69729039:69729282	-	hsa_circ_0006845	NFAT5	3.36671	2.93726	1.34382	1.83711	1.23679	2.18575	0.0288336	0.0990638	0	0	0	2	17	12	16
SAP130:-:chr2:128750882:128747137	-	hsa_circ_0056386	SAP130	1.75826	3.62053	1.65675	1.98265	1.43429	2.18532	0.0288657	0.0991063	0	0	0	0	9	11	7
IFT74:+:chr9:27009018:27029102	-	-	IFT74	1.59518	3.16974	1.45103	1.89667	1.30912	2.18448	0.0289268	0.0992483	0	0	0	0	8	9	3
UQCRC2:+:chr16:21979949:21987564	-	hsa_circ_0006485	UQCRC2	3.37362	2.9057	1.33034	1.82677	1.22713	2.18418	0.0289493	0.0992575	0	0	2	0	20	16	9
ZNF420:+:chr19:37579941:37587017	-	-	ZNF420	1.85597	4.13165	1.89351	2.03154	1.5558	2.18201	0.0291091	0.0994188	0	0	0	0	13	7	17
ATP8B4:-:chr15:50399205:50330965	-	hsa_circ_0035199	ATP8B4	1.39581	4.04705	1.85417	2.02648	1.53719	2.18267	0.02906	0.0994188	0	0	0	0	16	11	9
DOCK4:-:chr7:111644186:111617187	-	-	DOCK4	1.26209	3.72062	1.70541	1.99258	1.46065	2.18166	0.0291349	0.0994188	0	0	0	0	8	13	8
CLASP2:-:chr3:33580434:33557515	-	-	CLASP2	1.70509	3.62052	1.6595	1.97902	1.43527	2.18169	0.0291323	0.0994188	0	0	0	0	9	11	7
APC:+:chr5:112102023:112116600	-	-	APC	1.40498	3.13158	1.43482	1.88596	1.29824	2.18256	0.029068	0.0994188	0	0	0	0	9	5	5
TIA1:-:chr2:70463307:70451685	-	hsa_circ_0006138	TIA1	6.64279	2.14779	0.983991	1.53316	0.954574	2.18274	0.0290553	0.0994188	3	0	3	0	31	28	19
FNDC3B:+:chr3:171830242:171851336	-	hsa_circ_0001361	FNDC3B	4.76665	-2.23399	1.02369	-1.57353	0.988652	-2.18229	0.0290879	0.0994188	0	8	3	5	0	3	7
VMP1:+:chr17:57808782:57851305	-	-	VMP1	1.41198	4.06458	1.86395	2.02544	1.54153	2.18063	0.0292109	0.0995966	0	0	0	0	15	15	7
SH3GLB1:+:chr1:87181407:87208119	-	hsa_circ_0013083	SH3GLB1	1.35459	3.76907	1.7286	1.99724	1.47294	2.18042	0.0292266	0.0995966	0	0	0	0	13	11	6
LOC100130207:-:chr3:3830758:3819408	-	hsa_circ_0003910	LOC100130207	4.50724	2.50289	1.14829	1.68634	1.09053	2.17968	0.0292813	0.0997152	0	0	0	4	22	20	25
GLCE:+:chr15:69548133:69553668	-	-	GLCE	1.69643	3.58958	1.64765	1.9714	1.4281	2.17861	0.029361	0.099919	0	0	0	0	13	6	7
NEK1:-:chr4:170511960:170501992	-	hsa_circ_0071434	NEK1	3.51168	2.82593	1.29777	1.79785	1.20313	2.17752	0.0294419	0.100126	0	0	3	0	21	19	23
SOS2:-:chr14:50625364:50611887	-	-	SOS2	1.93948	4.14256	1.90363	2.02539	1.55942	2.17614	0.0295451	0.100358	0	0	0	0	13	17	9
EXOC6B:-:chr2:72802797:72692289	-	-	EXOC6B	1.31711	3.79176	1.74248	1.99528	1.47958	2.17607	0.0295499	0.100358	0	0	0	0	8	17	6
UBAP2:-:chr9:34017187:33971649	-	hsa_circ_0086732	UBAP2	1.26497	3.42454	1.57469	1.94061	1.38503	2.17474	0.0296493	0.100516	0	0	0	0	10	5	8
FIP1L1:+:chr4:54249940:54310270	-	hsa_circ_0002477	FIP1L1	3.14675	3.40614	1.56648	1.93695	1.38006	2.17438	0.0296764	0.100516	0	0	2	0	30	22	12
QSER1:+:chr11:32948703:32956981	-	hsa_circ_0021570	QSER1	52.0867	-0.553961	0.254761	-0.510786	0.246952	-2.17444	0.0296723	0.100516	48	38	34	33	106	137	68
CHD2:+:chr15:93543742:93558139	-	hsa_circ_0037002	CHD2	6.15889	-1.54554	0.710785	-1.19765	0.698973	-2.17442	0.0296739	0.100516	7	4	9	3	5	16	3
NEO1:+:chr15:73468744:73470768	-	-	NEO1	1.38447	4.03575	1.85669	2.01538	1.53676	2.17363	0.0297328	0.100602	0	0	0	0	15	13	8
DAP3:+:chr1:155686797:155695810	-	hsa_circ_0014611	DAP3	2.9377	2.61015	1.20089	1.72284	1.13077	2.17351	0.029742	0.100602	0	2	0	0	13	18	6
HECW1:+:chr7:43490427:43532779	-	-	HECW1	1.36199	4.01134	1.84589	2.01294	1.53144	2.17312	0.0297714	0.100634	0	0	0	0	10	13	12
UXS1:-:chr2:106782539:106774514	-	hsa_circ_0001060	UXS1	16.1671	1.1507	0.529632	0.941922	0.515618	2.17264	0.0298075	0.100688	13	6	3	4	58	72	40
SRFBP1:+:chr5:121354955:121358102	-	-	SRFBP1	6.82876	-2.17876	1.00373	-1.54234	0.970545	-2.17067	0.0299562	0.101122	4	11	2	6	0	14	2
MTA3:+:chr2:42946128:42950175	-	hsa_circ_0003990	MTA3	1.65119	3.99216	1.83953	2.00816	1.52782	2.17021	0.0299909	0.101171	0	0	0	0	15	7	12
SDHAF2:+:chr11:61205097:61205585	-	hsa_circ_0000311	SDHAF2	18.1591	-0.817486	0.376861	-0.710228	0.363039	-2.1692	0.0300677	0.101363	10	13	14	14	20	28	37
GPHN:+:chr14:67490350:67589094	-	-	GPHN	1.21605	3.35017	1.5452	1.92071	1.36626	2.16811	0.03015	0.101572	0	0	0	0	7	7	8
CYP26B1:-:chr2:72362548:72361890	-	hsa_circ_0055161	CYP26B1	2.30964	3.465	1.59929	1.93993	1.39836	2.16658	0.0302668	0.101897	0	0	0	0	3	5	15
MARCH8:-:chr10:45959775:45953233	-	-	MARCH8	1.37412	3.79545	1.75249	1.98474	1.48308	2.16575	0.0303301	0.101905	0	0	0	0	11	15	5
MARK1:+:chr1:220752696:220792097	-	hsa_circ_0016521	MARK1	3.54684	2.91578	1.3461	1.81618	1.23602	2.16609	0.0303043	0.101905	2	0	0	0	13	17	14
MTOR:-:chr1:11193254:11184554	-	hsa_circ_0006576	MTOR	1.6999	2.90027	1.33908	1.81158	1.23108	2.16587	0.030321	0.101905	0	0	0	1	9	11	7
ICA1L:-:chr2:203693739:203676468	-	hsa_circ_0057823	ICA1L	1.35017	3.99933	1.84707	2.00312	1.53058	2.16523	0.0303704	0.101972	0	0	0	0	11	14	10
NDST3:+:chr4:119026173:119036115	-	-	NDST3	1.73966	4.01504	1.85547	2.0028	1.53439	2.16389	0.0304731	0.102249	0	0	0	0	11	12	12
AFTPH:+:chr2:64800080:64812679	-	hsa_circ_0006037	AFTPH	1.76727	3.744	1.73055	1.97651	1.47114	2.16348	0.0305044	0.102285	0	0	0	0	11	3	14
RERE:-:chr1:8716500:8674619	-	hsa_circ_0005039	RERE	5.28569	1.82077	0.841696	1.35578	0.824477	2.16321	0.030525	0.102286	2	4	0	0	28	22	13
ANKRD26:-:chr10:27332496:27328894	-	-	ANKRD26	1.43085	3.86	1.78552	1.98721	1.49942	2.16183	0.0306312	0.102467	0	0	0	0	16	5	10
CUL5:+:chr11:107916996:107948967	-	hsa_circ_0024172	CUL5	1.91817	3.60586	1.66805	1.95691	1.43687	2.16172	0.0306401	0.102467	0	0	0	0	8	13	6
PICALM:-:chr11:85742653:85692172	-	hsa_circ_0023903	PICALM	3.09191	2.70923	1.25322	1.74952	1.16882	2.16182	0.030632	0.102467	0	0	0	2	15	14	10
MBOAT2:-:chr2:9098771:9022641	-	hsa_circ_0005079	MBOAT2	3.29846	3.44983	1.59623	1.93227	1.39575	2.16123	0.0306775	0.102524	0	0	0	2	27	19	19
GLCE:+:chr15:69502655:69553668	-	-	GLCE	3.43725	3.26163	1.50971	1.8962	1.34328	2.16043	0.0307393	0.102662	0	0	0	2	17	32	10
PARP8:+:chr5:50045985:50059076	-	hsa_circ_0005809	PARP8	6.69331	2.64352	1.22382	1.72604	1.1467	2.16005	0.0307687	0.102684	6	0	0	0	30	42	33
TTLL7:-:chr1:84412965:84376848	-	-	TTLL7	8.83148	1.268	0.587085	1.01779	0.573529	2.15982	0.0307868	0.102684	4	7	0	3	34	45	22
CPEB3:-:chr10:93940776:93841076	-	-	CPEB3	1.5686	4.21715	1.95394	2.00827	1.57877	2.15829	0.0309056	0.102944	0	0	0	0	16	22	4
CWF19L2:-:chr11:107289013:107260799	-	hsa_circ_0006868	CWF19L2	10.817	-1.33476	0.6184	-1.06098	0.605247	-2.15841	0.0308963	0.102944	9	12	0	9	10	13	12
PTBP2:+:chr1:97216981:97250810	-	hsa_circ_0013250	PTBP2	4.14087	2.82518	1.30978	1.7829	1.20931	2.15698	0.0310072	0.103158	0	2	0	0	9	17	16
ZNF608:-:chr5:124036962:124036707	-	hsa_circ_0001523	ZNF608	61.9154	0.79528	0.368709	0.693256	0.354967	2.15693	0.0310109	0.103158	29	22	24	32	142	129	262
EXOC6B:-:chr2:72707879:72692288	-	-	EXOC6B	7.19028	2.02927	0.941159	1.46333	0.91461	2.15614	0.0310725	0.103294	0	5	0	4	24	37	48
MORN2:+:chr2:39107320:39108719	-	-	MORN2	1.55143	3.88969	1.80496	1.98256	1.508	2.155	0.0311615	0.103521	0	0	0	0	11	10	11
KIAA0907:-:chr1:155891709:155891166	-	hsa_circ_0008998	KIAA0907	1.65883	3.07375	1.42684	1.84862	1.28925	2.15423	0.0312218	0.103653	0	0	0	0	5	5	8
RHBDD1:+:chr2:227729320:227779067	-	hsa_circ_0058495	RHBDD1	9.12096	1.05875	0.491589	0.877162	0.476358	2.15373	0.031261	0.103715	4	3	6	3	37	37	25
SMARCAD1:+:chr4:95185858:95206220	-	-	SMARCAD1	1.22014	3.35624	1.55993	1.90666	1.37273	2.15153	0.031434	0.10422	0	0	0	0	6	7	9
CXorf23:-:chrX:19988416:19968870	-	-	CXorf23	2.03448	3.03137	1.40923	1.83553	1.27716	2.15108	0.0314702	0.104271	1	0	0	0	15	12	3
ACSL3:+:chr2:223765392:223783920	-	hsa_circ_0058447	ACSL3	1.62044	3.95585	1.84021	1.98228	1.52438	2.14967	0.0315812	0.10457	0	0	0	0	16	11	7
DHTKD1:+:chr10:12123471:12133683	-	hsa_circ_0003074	DHTKD1	11.487	-0.939725	0.437253	-0.794862	0.421883	-2.14916	0.0316221	0.104636	5	11	10	7	19	16	16
LRRC7:+:chr1:70397190:70460316	-	-	LRRC7	1.35549	3.74307	1.74238	1.96043	1.47477	2.14826	0.0316933	0.104734	0	0	0	0	11	9	9
HMG20A:+:chr15:77759437:77764156	-	hsa_circ_0036429	HMG20A	7.11999	1.37099	0.638133	1.08226	0.62463	2.14844	0.0316789	0.104734	3	4	4	0	29	36	20
HIVEP1:+:chr6:12089417:12136125	-	-	HIVEP1	1.45318	4.10574	1.91456	1.98646	1.55838	2.14448	0.0319946	0.105069	0	0	0	0	6	20	12
WDR37:+:chr10:1118056:1132297	-	hsa_circ_0017439	WDR37	1.84975	3.7397	1.74366	1.95635	1.47483	2.14474	0.0319736	0.105069	0	0	0	0	10	4	14
DEPDC5:+:chr22:32154532:32164849	-	hsa_circ_0062939	DEPDC5	1.40016	3.4088	1.5891	1.91003	1.38908	2.14511	0.0319438	0.105069	0	0	0	0	7	8	8
VPS54:-:chr2:64211153:64189192	-	hsa_circ_0054958	VPS54	1.99578	3.13278	1.45958	1.85605	1.30952	2.14636	0.0318442	0.105069	0	0	0	0	5	7	7
CDK17:-:chr12:96694138:96688777	-	-	CDK17	1.52632	3.08004	1.43554	1.84304	1.2938	2.14557	0.0319075	0.105069	0	0	0	0	6	4	8
ANKAR:+:chr2:190593386:190609514	-	hsa_circ_0005644	ANKAR	8.79351	1.61561	0.753314	1.2322	0.738678	2.14467	0.031979	0.105069	0	5	8	0	37	45	38
RP11-37B2.1:-:chr8:90737869:90734243	-	hsa_circ_0008587	RP11-37B2.1	12.0435	1.10098	0.513288	0.904547	0.497943	2.14495	0.0319568	0.105069	7	4	6	0	35	31	40
ATXN10:+:chr22:46189425:46202902	-	-	ATXN10	14.2792	1.00605	0.4691	0.840105	0.453476	2.14465	0.0319812	0.105069	5	2	13	5	49	55	45
ALS2:-:chr2:202626541:202625604	-	hsa_circ_0001093	ALS2	14.7461	-0.906272	0.422592	-0.771083	0.407291	-2.14456	0.0319883	0.105069	13	6	12	18	18	30	29
PHKB:+:chr16:47497810:47549512	-	hsa_circ_0000697	PHKB	8.36493	-1.12572	0.524967	-0.921068	0.509735	-2.14436	0.0320039	0.105069	7	6	6	8	10	9	17
ANKHD1:+:chr5:139819704:139825560	-	hsa_circ_0001540	ANKHD1	8.03576	-1.34572	0.628016	-1.06498	0.614097	-2.14281	0.0321281	0.105408	5	12	7	8	8	19	11
CRAMP1L:+:chr16:1675974:1682366	-	hsa_circ_0005606	CRAMP1L	1.78845	3.68004	1.71762	1.94707	1.46069	2.14252	0.0321519	0.105417	0	0	0	0	3	14	11
SCFD1:+:chr14:31103153:31122794	-	-	SCFD1	1.34415	3.7294	1.74103	1.95237	1.47299	2.14206	0.0321886	0.105469	0	0	0	0	10	11	8
HMGCLL1:-:chr6:55406938:55378845	-	-	HMGCLL1	2.33755	4.34422	2.02887	1.992	1.60736	2.1412	0.032258	0.105627	0	0	0	0	13	10	20
PHACTR1:+:chr6:13228048:13230425	-	hsa_circ_0002268	PHACTR1	1.65673	4.00134	1.87034	1.97406	1.53687	2.13936	0.0324062	0.105974	0	0	0	0	12	19	5
SEPSECS:-:chr4:25160729:25128886	-	hsa_circ_0069335	SEPSECS	4.23224	-1.82189	0.851581	-1.34822	0.831773	-2.13942	0.032402	0.105974	4	3	2	2	6	0	3
PCCA:+:chr13:100953714:101020828	-	-	PCCA	5.21694	1.93203	0.903292	1.40673	0.879156	2.13887	0.0324458	0.106035	0	0	5	0	20	14	22
RFWD2:-:chr1:176105683:176085760	-	hsa_circ_0015373	RFWD2	1.4226	4.07345	1.90675	1.97518	1.55321	2.13633	0.0326523	0.10664	0	0	0	0	17	7	12
FKBP8:-:chr19:18649246:18648411	-	hsa_circ_0000914	FKBP8	1.51184	3.5656	1.6704	1.92413	1.43371	2.13458	0.0327955	0.106977	0	0	0	0	8	5	12
DDX21:+:chr10:70719562:70720005	-	hsa_circ_0008865	DDX21	17.6264	-1.02122	0.478424	-0.84925	0.462495	-2.13455	0.032798	0.106977	16	6	15	19	38	35	10
MTMR12:-:chr5:32276848:32268807	-	hsa_circ_0072081	MTMR12	1.48313	3.5195	1.64911	1.91715	1.4218	2.13418	0.0328278	0.107004	0	0	0	0	5	11	9
ASXL3:+:chr18:31206837:31263532	-	-	ASXL3	3.81245	3.18692	1.49348	1.85733	1.3293	2.13388	0.0328524	0.107015	3	0	0	0	28	32	18
ST7L:-:chr1:113140708:113124614	-	-	ST7L	1.47015	3.96515	1.85898	1.96426	1.53027	2.13297	0.0329276	0.107191	0	0	0	0	18	3	12
MON2:+:chr12:62877950:62895478	-	-	MON2	2.27841	4.30119	2.01728	1.97989	1.60066	2.13218	0.0329922	0.107332	0	0	0	0	13	11	18
NTRK2:+:chr9:87482158:87570432	-	-	NTRK2	1.57097	3.911	1.8345	1.95893	1.5183	2.13191	0.0330139	0.107333	0	0	0	0	10	8	14
ARCN1:+:chr11:118451961:118455359	-	hsa_circ_0006374	ARCN1	5.20644	1.67226	0.785328	1.26094	0.768436	2.12938	0.0332225	0.107874	0	0	3	3	19	21	17
SPATA5:+:chr4:123848788:123900541	-	-	SPATA5	5.28948	-1.42085	0.66726	-1.10968	0.652712	-2.12937	0.0332233	0.107874	2	5	6	5	6	7	7
RUFY2:-:chr10:70161494:70152894	-	-	RUFY2	1.76597	4.04158	1.8992	1.96376	1.54813	2.12805	0.0333328	0.108055	0	0	0	0	14	7	14
CAMSAP2:+:chr1:200729967:200784772	-	hsa_circ_0015839	CAMSAP2	10.2397	1.53863	0.722963	1.18174	0.707837	2.12822	0.0333187	0.108055	2	5	3	6	55	35	47
NFATC3:+:chr16:68155890:68157024	-	hsa_circ_0005615	NFATC3	39.7214	-1.53798	0.722761	-1.18127	0.707617	-2.12792	0.0333437	0.108055	29	0	40	35	21	48	37
KLHL24:+:chr3:183361268:183369064	-	hsa_circ_0001367	KLHL24	10.9311	1.61052	0.757409	1.22409	0.741307	2.12635	0.0334741	0.108408	0	0	6	3	21	44	19
KIAA0355:+:chr19:34818326:34821252	-	hsa_circ_0006054	KIAA0355	1.3381	3.98516	1.87525	1.95683	1.53644	2.12513	0.0335757	0.108615	0	0	0	0	11	10	13
DLG1:-:chr3:196846401:196802708	-	-	DLG1	1.25074	3.70669	1.7446	1.93158	1.47178	2.12466	0.033615	0.108615	0	0	0	0	7	15	7
ANKIB1:+:chr7:91924203:91957214	-	-	ANKIB1	16.4827	1.54121	0.725319	1.18244	0.709914	2.12488	0.033597	0.108615	4	5	7	10	78	104	48
MED12L:+:chr3:150834125:150845771	-	hsa_circ_0067735	MED12L	17.7776	0.81846	0.38524	0.707354	0.370448	2.12454	0.0336246	0.108615	9	7	6	10	55	56	55
XRCC6BP1:+:chr12:58340778:58347472	-	hsa_circ_0000412	XRCC6BP1	1.32219	3.96866	1.86883	1.95398	1.53313	2.12361	0.0337029	0.108728	0	0	0	0	13	11	10
TMEM67:+:chr8:94798451:94803547	-	hsa_circ_0084889	TMEM67	1.75651	3.60154	1.69591	1.91795	1.44579	2.12367	0.0336981	0.108728	0	0	0	0	5	15	7
SH3KBP1:-:chrX:19713859:19701941	-	hsa_circ_0001913	SH3KBP1	1.31904	3.96531	1.86751	1.95341	1.53245	2.12331	0.0337278	0.108739	0	0	0	0	10	13	11
IFT81:+:chr12:110566755:110581350	-	-	IFT81	2.2212	3.04178	1.43318	1.81489	1.28905	2.1224	0.0338045	0.108846	0	0	2	0	13	19	17
BIRC6:+:chr2:32703703:32718734	-	hsa_circ_0003288	BIRC6	6.67821	1.42711	0.672402	1.11202	0.657401	2.12241	0.0338034	0.108846	2	4	2	2	19	48	15
ATXN2:-:chr12:111924628:111916874	-	-	ATXN2	2.29579	3.78463	1.78385	1.93646	1.49133	2.12161	0.0338705	0.108989	0	0	0	0	10	5	14
ZNF423:-:chr16:49860994:49823398	-	-	ZNF423	4.79259	-1.73848	0.820295	-1.2954	0.800856	-2.11934	0.0340622	0.109535	7	2	2	5	3	6	5
ZNF250:-:chr8:146108221:146105750	-	-	ZNF250	6.84023	1.30807	0.617486	1.03612	0.602094	2.11838	0.0341432	0.109726	4	3	0	4	28	34	19
RERE:-:chr1:8674745:8616533	-	hsa_circ_0009590	RERE	2.45453	4.44532	2.09883	1.96481	1.63033	2.118	0.0341753	0.109758	0	0	0	0	9	7	29
AC009120.4:-:chr16:74125897:74123793	-	-	AC009120.4	1.45706	4.1108	1.94214	1.95427	1.56521	2.11663	0.0342909	0.109857	0	0	0	0	8	24	7
KIAA1841:+:chr2:61304055:61333797	-	hsa_circ_0054708	KIAA1841	1.46933	3.90481	1.84485	1.94146	1.52039	2.1166	0.0342935	0.109857	0	0	0	0	5	23	6
USP9Y:+:chrY:14813939:14821476	-	-	USP9Y	1.27825	3.74297	1.76828	1.92709	1.48255	2.11673	0.0342826	0.109857	0	0	0	0	7	17	6
STK40:-:chr1:36828257:36826822	-	hsa_circ_0000053	STK40	1.2568	3.71111	1.75286	1.9242	1.47472	2.11717	0.0342451	0.109857	0	0	0	0	12	6	10
ERC2:-:chr3:55984588:55717821	-	-	ERC2	1.33763	3.98472	1.88324	1.94632	1.53837	2.11589	0.0343545	0.109932	0	0	0	0	13	9	12
NME7:-:chr1:169256646:169199956	-	hsa_circ_0015154	NME7	3.096	2.27875	1.07701	1.55978	1.02664	2.11582	0.0343605	0.109932	3	0	0	0	20	11	11
ALMS1:+:chr2:73659257:73682422	-	-	ALMS1	1.47743	3.44833	1.63026	1.88794	1.40804	2.1152	0.0344131	0.109972	0	0	0	0	8	10	6
SEC63:-:chr6:108246136:108222574	-	hsa_circ_0008925	SEC63	2.90239	2.75013	1.3002	1.73029	1.19732	2.11515	0.0344169	0.109972	0	0	2	0	11	22	8
FAM179B:+:chr14:45478116:45501579	-	hsa_circ_0031757	FAM179B	6.66316	1.27356	0.602512	1.01312	0.586748	2.11375	0.0345371	0.110286	5	3	3	0	25	28	25
MPP6:+:chr7:24663285:24720139	-	hsa_circ_0001687	MPP6	15.3012	1.18319	0.560069	0.954284	0.54385	2.11258	0.0346366	0.110533	4	7	0	6	45	49	22
CDK13:+:chr7:40027198:40102699	-	hsa_circ_0079933	CDK13	1.46099	4.11201	1.94762	1.94808	1.56654	2.11129	0.034747	0.110815	0	0	0	0	20	6	11
RNF19A:-:chr8:101277013:101271335	-	-	RNF19A	1.56406	3.58076	1.69643	1.90222	1.44384	2.11077	0.0347922	0.110819	0	0	0	0	7	16	4
CCDC14:-:chr3:123667979:123649949	-	-	CCDC14	14.038	-0.891104	0.422122	-0.757249	0.406083	-2.11101	0.0347715	0.110819	14	8	6	12	15	31	18
PARP8:+:chr5:50055477:50059076	-	hsa_circ_0006787	PARP8	1.35775	3.77277	1.78847	1.92232	1.49142	2.1095	0.0349018	0.110957	0	0	0	0	16	9	5
FTO:+:chr16:53907698:53968021	-	hsa_circ_0039400	FTO	3.41152	3.47358	1.64635	1.88657	1.41621	2.10987	0.0348697	0.110957	0	0	0	2	21	22	23
ZNF292:+:chr6:87920169:87928449	-	hsa_circ_0004383	ZNF292	34.4433	0.546102	0.258861	0.502208	0.250585	2.10964	0.0348896	0.110957	20	18	17	18	102	131	84
NBAS:-:chr2:15674765:15629018	-	hsa_circ_0007128	NBAS	2.9061	3.25714	1.54442	1.84941	1.35687	2.10897	0.0349471	0.111031	0	0	2	0	21	19	17
MED13:-:chr17:60062451:60061532	-	hsa_circ_0002220	MED13	6.30265	1.73015	0.820754	1.28709	0.800362	2.10801	0.0350304	0.111225	2	3	0	4	36	38	16
SMAP2:+:chr1:40872408:40875507	-	hsa_circ_0003276	SMAP2	1.37193	4.02155	1.90966	1.93717	1.54851	2.1059	0.0352134	0.111693	0	0	0	0	17	8	10
SENP6:+:chr6:76344423:76373234	-	hsa_circ_0077083	SENP6	12.9466	1.14863	0.54546	0.930534	0.528807	2.10579	0.0352223	0.111693	3	11	3	4	49	57	34
IGF2BP3:-:chr7:23391205:23381683	-	-	IGF2BP3	11.2717	-1.26459	0.600684	-1.0058	0.584449	-2.10525	0.0352695	0.111772	3	10	5	17	14	11	18
PUM2:-:chr2:20532824:20507739	-	hsa_circ_0004836	PUM2	4.979	-1.66678	0.792121	-1.25021	0.772953	-2.1042	0.035361	0.111991	7	7	4	0	6	9	2
GNB1:-:chr1:1756938:1735858	-	hsa_circ_0006869	GNB1	1.58461	3.92028	1.86342	1.92834	1.52673	2.10381	0.035395	0.112029	0	0	0	0	17	9	7
MAP3K13:+:chr3:185155235:185169183	-	hsa_circ_0068389	MAP3K13	1.72806	4.00156	1.9027	1.93281	1.54478	2.10309	0.0354578	0.112157	0	0	0	0	9	9	16
RMST:+:chr12:97885422:97924637	-	-	RMST	1.29132	3.35094	1.59469	1.85909	1.38536	2.10131	0.0356136	0.112519	0	0	0	0	5	8	9
SUV420H1:-:chr11:67957619:67934449	-	-	SUV420H1	7.20196	1.66122	0.790577	1.24616	0.771249	2.10127	0.0356173	0.112519	6	0	3	2	37	47	19
PNRC1:+:chr6:89793472:89794362	-	-	PNRC1	3.09845	2.45235	1.16764	1.62005	1.09706	2.10026	0.0357063	0.11273	2	0	0	0	12	10	10
HABP4:+:chr9:99220661:99233376	-	hsa_circ_0087631	HABP4	8.58173	-1.03215	0.491748	-0.852192	0.474632	-2.09894	0.0358222	0.113024	6	9	6	6	11	14	14
HOOK3:+:chr8:42761316:42798588	-	hsa_circ_0084143	HOOK3	11.2241	0.96317	0.459317	0.805338	0.442339	2.09696	0.0359969	0.113504	3	4	9	7	39	49	45
POC1B:-:chr12:89866052:89853414	-	-	POC1B	1.32026	3.69713	1.76396	1.90036	1.47653	2.09592	0.036089	0.113723	0	0	0	0	11	8	9
PICALM:-:chr11:85693046:85692171	-	hsa_circ_0023900	PICALM	1.32172	3.9682	1.89468	1.9209	1.53937	2.09439	0.0362251	0.114009	0	0	0	0	15	10	9
RBL1:-:chr20:35696589:35693827	-	-	RBL1	2.48272	2.8938	1.38156	1.75574	1.25094	2.09459	0.0362071	0.114009	2	0	0	0	11	22	11
DDX26B:+:chrX:134679348:134686071	-	-	DDX26B	8.37432	1.79508	0.857438	1.31771	0.833305	2.09354	0.0363012	0.114177	7	0	0	3	42	40	19
GRID2:+:chr4:94128555:94159641	-	hsa_circ_0070449	GRID2	1.42592	4.07941	1.94884	1.92553	1.56336	2.09326	0.0363263	0.114185	0	0	0	0	7	23	8
SUCLG2:-:chr3:67559327:67546222	-	hsa_circ_0004276	SUCLG2	5.0894	-1.73271	0.827878	-1.2836	0.805792	-2.09296	0.0363528	0.114196	5	2	6	5	7	5	4
USP12:-:chr13:27690733:27664019	-	-	USP12	1.3036	3.94904	1.8878	1.91685	1.53571	2.09188	0.0364496	0.114385	0	0	0	0	10	15	9
RANBP17:+:chr5:170305101:170319557	-	-	RANBP17	1.57754	3.08773	1.47613	1.79997	1.31214	2.09178	0.0364584	0.114385	0	0	0	0	6	10	3
PARD3:-:chr10:34573173:34558585	-	hsa_circ_0018168	PARD3	24.2175	-0.763437	0.365114	-0.665371	0.350603	-2.09096	0.036532	0.114544	15	12	16	22	49	32	32
ATP9B:+:chr18:76856476:76886375	-	hsa_circ_0002485	ATP9B	11.4223	1.37568	0.658329	1.07285	0.641292	2.08965	0.0366494	0.114841	0	4	5	10	42	43	61
SCAPER:-:chr15:77057979:77020936	-	-	SCAPER	1.71791	4.06659	1.94742	1.91905	1.56169	2.0882	0.03678	0.115086	0	0	0	0	14	21	3
ATG4B:+:chr2:242593961:242608100	-	hsa_circ_0007159	ATG4B	1.59595	3.93249	1.88314	1.91172	1.53284	2.08827	0.0367738	0.115086	0	0	0	0	18	7	8
ORC4:-:chr2:148739650:148730307	-	hsa_circ_0004491	ORC4	18.1945	1.16733	0.55906	0.939968	0.541684	2.08802	0.0367963	0.115086	8	0	6	10	48	51	58
HERC1:-:chr15:64067848:64066893	-	hsa_circ_0007112	HERC1	2.56846	2.61298	1.25192	1.66789	1.15891	2.08718	0.0368714	0.115249	0	0	0	2	12	11	13
SPATS2L:+:chr2:201194153:201305507	-	-	SPATS2L	1.39679	3.02738	1.45145	1.78147	1.29556	2.08576	0.037	0.115558	0	0	0	0	8	7	3
SNX13:-:chr7:17915413:17908029	-	hsa_circ_0005519	SNX13	14.01	1.47552	0.707503	1.13296	0.68965	2.08553	0.0370215	0.115558	12	0	7	0	47	70	37
TTC28:-:chr22:28913267:28910745	-	-	TTC28	4.46765	-1.66664	0.799221	-1.24437	0.778175	-2.08533	0.0370394	0.115558	2	4	2	5	3	3	6
KIAA0368:-:chr9:114154104:114148657	-	hsa_circ_0001882	KIAA0368	36.7939	-0.576692	0.276609	-0.525405	0.267093	-2.08486	0.0370818	0.115619	39	28	18	25	63	78	75
TMEM41B:-:chr11:9321248:9308001	-	hsa_circ_0021156	TMEM41B	1.58975	3.42015	1.64114	1.85356	1.40889	2.084	0.0371598	0.11579	0	0	0	0	7	7	9
PDHX:+:chr11:34952951:35006275	-	hsa_circ_0021708	PDHX	1.771	4.00631	1.92289	1.91062	1.54989	2.08348	0.0372074	0.115867	0	0	0	0	15	11	9
TTC3:+:chr21:38480692:38519903	-	hsa_circ_0061668	TTC3	3.94825	2.89073	1.38842	1.74524	1.25377	2.08203	0.0373395	0.116008	0	0	2	0	9	24	12
DISC1:+:chr1:231930988:231954263	-	hsa_circ_0007848	DISC1	4.54574	1.9944	0.957935	1.41493	0.922491	2.08198	0.037344	0.116008	0	0	0	5	27	21	12
POLR2A:+:chr17:7402358:7402810	-	hsa_circ_0000741	POLR2A	22.4383	-1.16273	0.558461	-0.936012	0.540802	-2.08202	0.0373405	0.116008	20	10	20	23	35	19	40
TBC1D31:+:chr8:124089351:124096580	-	hsa_circ_0085438	TBC1D31	5.8552	-1.36251	0.654432	-1.06303	0.636929	-2.08197	0.0373453	0.116008	7	2	2	4	6	5	6
CNTNAP5:+:chr2:125261869:125285033	-	-	CNTNAP5	1.39249	3.47557	1.67013	1.85856	1.42436	2.08102	0.037432	0.116092	0	0	0	0	9	13	3
KIAA2026:-:chr9:5988545:5944871	-	-	KIAA2026	1.26943	3.34981	1.60978	1.83974	1.39065	2.08092	0.0374417	0.116092	0	0	0	0	9	6	7
FGD4:+:chr12:32751431:32778713	-	-	FGD4	1.38069	3.08713	1.4832	1.79106	1.315	2.0814	0.0373971	0.116092	0	0	0	0	7	3	8
DDX50:+:chr10:70696692:70703013	-	hsa_circ_0007097	DDX50	1.29515	3.93826	1.89312	1.90311	1.53581	2.0803	0.037498	0.116195	0	0	0	0	11	10	12
WDR47:-:chr1:109529302:109525231	-	-	WDR47	1.24864	3.62982	1.74519	1.87644	1.46395	2.0799	0.0375347	0.116237	0	0	0	0	11	9	7
SLC41A2:-:chr12:105322472:105255068	-	hsa_circ_0027969	SLC41A2	1.28381	3.92608	1.88878	1.90046	1.53349	2.07863	0.0376515	0.116527	0	0	0	0	10	12	11
MNAT1:+:chr14:61275043:61346553	-	hsa_circ_0004244	MNAT1	3.39415	2.43492	1.17157	1.60053	1.09752	2.07835	0.0376773	0.116535	0	0	0	3	15	22	12
MFN2:+:chr1:12061458:12062160	-	hsa_circ_0006470	MFN2	3.9189	1.6844	0.810686	1.25196	0.788377	2.07775	0.0377323	0.116633	0	2	2	2	18	18	21
ZNF532:+:chr18:56598878:56606853	-	hsa_circ_0007098	ZNF532	1.40375	4.05344	1.95159	1.90544	1.56116	2.077	0.0378019	0.116731	0	0	0	0	13	6	16
MAML3:-:chr4:140812121:140810511	-	-	MAML3	11.0418	1.16624	0.561598	0.937426	0.543697	2.07665	0.0378337	0.116731	3	2	2	4	34	22	17
SAV1:-:chr14:51111732:51107468	-	hsa_circ_0007101	SAV1	3.55015	-1.85729	0.894315	-1.34436	0.865467	-2.07678	0.0378222	0.116731	0	2	5	4	3	2	4
CAMSAP2:+:chr1:200729967:200801973	-	hsa_circ_0015840	CAMSAP2	1.21794	3.65946	1.76249	1.87586	1.47211	2.0763	0.0378659	0.116739	0	0	0	0	11	6	10
CLIP4:+:chr2:29356521:29368233	-	hsa_circ_0006908	CLIP4	2.731	3.18792	1.53552	1.80691	1.3463	2.07612	0.0378827	0.116739	0	2	0	0	16	30	10
LRP1B:-:chr2:141232906:141200073	-	-	LRP1B	1.38613	4.03877	1.94579	1.9032	1.55836	2.07564	0.037927	0.116804	0	0	0	0	10	21	6
ATP9A:-:chr20:50307358:50286535	-	-	ATP9A	1.29925	3.94262	1.90152	1.89558	1.53822	2.07341	0.0381345	0.117299	0	0	0	0	10	10	13
UBR1:-:chr15:43262805:43250210	-	hsa_circ_0006273	UBR1	1.29925	3.94262	1.90152	1.89558	1.53822	2.07341	0.0381345	0.117299	0	0	0	0	10	10	13
MANBA:-:chr4:103647840:103644028	-	hsa_circ_0006007	MANBA	2.23547	2.89217	1.39525	1.7385	1.25701	2.07287	0.0381845	0.117381	0	0	0	2	16	14	14
MBOAT2:-:chr2:9098771:9017159	-	hsa_circ_0052508	MBOAT2	1.33307	3.98007	1.92089	1.89608	1.54662	2.072	0.0382658	0.117559	0	0	0	0	16	8	10
ZNF638:+:chr2:71653589:71654544	-	-	ZNF638	8.90213	1.51716	0.732596	1.15408	0.713099	2.07094	0.038364	0.117789	7	0	5	3	34	55	37
AKAP9:+:chr7:91726003:91730370	-	-	AKAP9	1.252	3.28361	1.58633	1.81857	1.37532	2.06994	0.0384581	0.118006	0	0	0	0	6	7	8
LARP1B:+:chr4:129042981:129121820	-	-	LARP1B	1.35239	4.00168	1.93414	1.89373	1.55185	2.06897	0.0385486	0.11807	0	0	0	0	18	10	7
CAMK2D:-:chr4:114452455:114421618	-	-	CAMK2D	1.31763	3.96393	1.9159	1.89174	1.54377	2.06896	0.0385495	0.11807	0	0	0	0	16	10	8
TMEM56:+:chr1:95609447:95616975	-	hsa_circ_0000095	TMEM56	3.47426	1.78259	0.861387	1.30259	0.834807	2.06944	0.0385048	0.11807	2	2	2	0	24	21	16
COL24A1:-:chr1:86611866:86590528	-	-	COL24A1	6.29814	-2.17397	1.05148	-1.49038	1.0005	-2.06754	0.0386828	0.118406	7	6	4	4	9	5	0
RABEP1:+:chr17:5211989:5235447	-	-	RABEP1	1.64066	3.98573	1.92983	1.88874	1.54919	2.06533	0.0388919	0.118901	0	0	0	0	10	22	4
AKAP9:+:chr7:91651552:91652323	-	-	AKAP9	1.27924	3.92122	1.89851	1.88527	1.53521	2.06542	0.0388837	0.118901	0	0	0	0	13	11	9
USP34:-:chr2:61622368:61597456	-	hsa_circ_0005738	USP34	1.75805	4.0002	1.93829	1.88769	1.55258	2.06378	0.0390382	0.119145	0	0	0	0	7	16	12
CLASP2:-:chr3:33673866:33661095	-	-	CLASP2	1.30843	3.70831	1.79689	1.86735	1.48689	2.06373	0.039043	0.119145	0	0	0	0	5	10	13
SRPK2:-:chr7:104783777:104782455	-	hsa_circ_0081828	SRPK2	3.0202	2.70627	1.3111	1.68102	1.19831	2.06412	0.0390059	0.119145	2	0	0	0	12	20	7
FCHO2:+:chr5:72354260:72373320	-	hsa_circ_0003571	FCHO2	7.3743	1.19955	0.581929	0.956305	0.563312	2.06133	0.0392715	0.11977	4	0	4	4	27	35	20
LRBA:-:chr4:151412187:151388825	-	hsa_circ_0006867	LRBA	7.37533	2.62347	1.27406	1.65242	1.17133	2.05914	0.0394807	0.120189	7	0	0	0	51	62	11
CDC42BPA:-:chr1:227441856:227381486	-	hsa_circ_0016754	CDC42BPA	3.13905	2.61928	1.27179	1.65137	1.16975	2.05953	0.039444	0.120189	0	0	0	3	23	17	15
WDFY3:-:chr4:85661569:85660162	-	hsa_circ_0070323	WDFY3	2.38823	2.37467	1.15322	1.56683	1.08105	2.05916	0.0394791	0.120189	1	1	0	1	10	14	21
DEGS1:+:chr1:224377279:224378021	-	-	DEGS1	2.49195	2.85706	1.38842	1.71786	1.25027	2.05778	0.0396114	0.120514	0	2	0	0	12	22	10
AGAP1:+:chr2:236649607:236715975	-	-	AGAP1	1.29541	3.94034	1.91514	1.87739	1.54103	2.05747	0.0396408	0.12053	0	0	0	0	12	15	7
ATXN1:-:chr6:16328701:16326625	-	hsa_circ_0007132	ATXN1	6.40265	1.63809	0.796405	1.21963	0.773158	2.05686	0.0396996	0.120636	3	0	2	5	34	21	35
LCLAT1:+:chr2:30682418:30756180	-	hsa_circ_0004337	LCLAT1	1.9245	4.05199	1.97084	1.88091	1.56496	2.05597	0.0397855	0.120742	0	0	0	0	11	13	12
GRK4:+:chr4:3011375:3024178	-	-	GRK4	1.3024	3.94605	1.91998	1.87518	1.54272	2.05525	0.0398546	0.120742	0	0	0	0	13	8	12
PCNXL2:-:chr1:233372726:233344264	-	hsa_circ_0006415	PCNXL2	1.20779	3.6497	1.77513	1.85361	1.4746	2.05602	0.0397806	0.120742	0	0	0	0	7	15	6
RHOT1:+:chr17:30500850:30521126	-	hsa_circ_0043004	RHOT1	2.26425	3.56485	1.73439	1.84398	1.45379	2.05539	0.0398411	0.120742	0	0	0	0	10	10	6
STAG1:-:chr3:136221621:136117590	-	hsa_circ_0067475	STAG1	3.67956	-1.72897	0.841148	-1.26911	0.814902	-2.05548	0.0398322	0.120742	4	2	3	2	4	6	0
FAM120B:+:chr6:170626457:170657411	-	hsa_circ_0078769	FAM120B	1.36554	2.77362	1.34975	1.69353	1.22378	2.05492	0.0398865	0.120766	1	0	0	0	8	12	5
EIF2AK4:+:chr15:40301815:40311401	-	hsa_circ_0034557	EIF2AK4	1.48869	3.81465	1.85856	1.86385	1.5142	2.05248	0.0401235	0.12141	0	0	0	0	11	7	12
SDCCAG8:+:chr1:243480057:243589860	-	-	SDCCAG8	1.81096	3.50149	1.7071	1.8322	1.43877	2.05113	0.0402543	0.121445	0	0	0	0	12	9	4
SMARCC1:-:chr3:47787483:47777523	-	hsa_circ_0065307	SMARCC1	1.68827	3.50149	1.70711	1.83219	1.43877	2.05112	0.0402549	0.121445	0	0	0	0	12	9	4
CSPP1:+:chr8:68018140:68028357	-	hsa_circ_0001806	CSPP1	6.86546	2.01174	0.980781	1.40981	0.939173	2.05117	0.0402509	0.121445	3	4	0	0	35	28	20
BPTF:+:chr17:65887959:65890281	-	hsa_circ_0005347	BPTF	6.6197	1.31995	0.643469	1.0302	0.624115	2.0513	0.0402377	0.121445	3	2	2	2	26	20	20
AMOTL1:+:chr11:94532556:94533477	-	hsa_circ_0004214	AMOTL1	11.5829	-1.75858	0.857381	-1.28345	0.829473	-2.05111	0.040256	0.121445	3	12	13	9	9	26	0
WHSC1L1:-:chr8:38205733:38194823	-	hsa_circ_0083995	WHSC1L1	3.58521	2.36076	1.15151	1.55639	1.07863	2.05015	0.04035	0.121656	2	0	0	0	11	9	10
ARHGAP5:+:chr14:32559708:32615546	-	-	ARHGAP5	1.58515	3.42658	1.67201	1.82079	1.41971	2.04937	0.0404257	0.1218	0	0	0	0	6	13	5
MACF1:+:chr1:39900086:39905172	-	hsa_circ_0005788	MACF1	1.40331	3.03987	1.48347	1.75373	1.31013	2.04916	0.0404465	0.1218	0	0	0	0	10	5	3
UBAP2:-:chr9:33998862:33971648	-	hsa_circ_0086731	UBAP2	2.03449	4.17457	2.03807	1.87557	1.59099	2.04829	0.0405317	0.12191	0	0	0	0	21	14	5
RP11-29G8.3:+:chr13:76134889:76143643	-	hsa_circ_0000494	RP11-29G8.3	10.7892	2.1609	1.05495	1.47519	1.00125	2.04835	0.0405258	0.12191	5	7	0	0	56	62	40
WDR78:-:chr1:67371058:67356837	-	hsa_circ_0006677	WDR78	25.6467	1.3144	0.641795	1.02608	0.62225	2.048	0.04056	0.121923	16	7	14	8	115	122	92
FGD4:+:chr12:32751431:32754357	-	-	FGD4	1.95539	4.08242	1.99372	1.87226	1.57276	2.04763	0.0405959	0.121939	0	0	0	0	11	9	16
HECTD4:-:chr12:112617201:112616735	-	-	HECTD4	1.52059	3.84522	1.87805	1.86039	1.52218	2.04745	0.0406141	0.121939	0	0	0	0	6	12	13
NAV3:+:chr12:78400198:78415642	-	hsa_circ_0002405	NAV3	1.18757	3.4679	1.69427	1.82372	1.43118	2.04685	0.0406733	0.122044	0	0	0	0	16	4	4
UBR2:+:chr6:42571326:42574389	-	hsa_circ_0003177	UBR2	1.97832	4.1203	2.01341	1.872	1.58061	2.04643	0.0407145	0.122095	0	0	0	0	16	7	14
CAMSAP1:-:chr9:138774924:138741983	-	hsa_circ_0004338	CAMSAP1	34.2272	0.605289	0.295894	0.545716	0.284912	2.04562	0.0407933	0.122258	23	10	15	19	109	118	75
TMEM106B:+:chr7:12263852:12269445	-	hsa_circ_0079449	TMEM106B	1.52657	3.84738	1.88159	1.85754	1.52324	2.04475	0.0408793	0.122443	0	0	0	0	15	7	9
ATF6:+:chr1:161748034:161753886	-	hsa_circ_0003039	ATF6	1.78239	3.98055	1.94702	1.86452	1.55227	2.04443	0.0409109	0.122452	0	0	0	0	14	9	11
ATP7A:+:chrX:77268376:77275895	-	hsa_circ_0091137	ATP7A	1.67333	3.49776	1.71104	1.82481	1.43955	2.04423	0.0409312	0.122452	0	0	0	0	7	6	11
RIC3:-:chr11:8161740:8148206	-	hsa_circ_0021086	RIC3	1.39028	3.8161	1.86723	1.85431	1.51643	2.04373	0.0409804	0.122454	0	0	0	0	10	19	3
ATRNL1:+:chr10:116975455:117075246	-	hsa_circ_0020095	ATRNL1	1.74963	3.52412	1.72433	1.82747	1.44639	2.04376	0.0409773	0.122454	0	0	0	0	6	16	4
HECTD4:-:chr12:112750951:112743867	-	-	HECTD4	1.41627	3.82177	1.87049	1.85411	1.51783	2.04319	0.0410333	0.122472	0	0	0	0	5	21	6
AKT3:-:chr1:244006584:243727021	-	hsa_circ_0017244	AKT3	7.46926	2.47193	1.20985	1.59223	1.12219	2.04317	0.0410354	0.122472	0	0	5	0	28	33	23
TMEM232:-:chr5:109963581:109940810	-	-	TMEM232	1.23413	3.61084	1.76756	1.83594	1.46826	2.04284	0.0410686	0.122499	0	0	0	0	7	13	7
PLCE1:+:chr10:96005703:96006378	-	hsa_circ_0019225	PLCE1	5.9138	1.5977	0.782319	1.19256	0.758604	2.04226	0.0411253	0.122595	0	4	2	2	15	28	29
C1QTNF3:-:chr5:34052215:34020692	-	-	C1QTNF3	1.26643	3.62563	1.77564	1.83642	1.4721	2.04187	0.0411639	0.122637	0	0	0	0	8	11	8
ANO5:+:chr11:22242643:22284589	-	-	ANO5	1.55828	4.20676	2.06238	1.86593	1.59868	2.03976	0.0413744	0.12291	0	0	0	0	25	13	3
CCDC30:+:chr1:42946132:42964587	-	-	CCDC30	1.35137	4.00199	1.96133	1.86088	1.55755	2.04045	0.0413056	0.12291	0	0	0	0	8	21	7
KCNMB4:+:chr12:70824265:70828046	-	-	KCNMB4	1.30125	3.37349	1.65404	1.80388	1.40815	2.03955	0.0413955	0.12291	0	0	0	0	11	9	3
CDK14:+:chr7:90376996:90419967	-	hsa_circ_0001722	CDK14	1.80858	3.02064	1.48108	1.74151	1.3071	2.03948	0.0414021	0.12291	0	0	0	0	7	8	3
SLC37A3:-:chr7:140037149:140034479	-	-	SLC37A3	2.22388	2.87947	1.41184	1.70927	1.26298	2.03952	0.0413985	0.12291	0	0	2	0	18	15	11
RPRD1A:-:chr18:33613800:33606863	-	hsa_circ_0000842	RPRD1A	23.5131	0.991425	0.485882	0.81758	0.466831	2.04046	0.0413043	0.12291	19	7	6	2	66	78	53
SMARCD1:+:chr12:50488220:50490755	-	hsa_circ_0006535	SMARCD1	1.46717	4.11666	2.02092	1.86076	1.58157	2.03702	0.0416476	0.123441	0	0	0	0	8	6	22
EPDR1:+:chr7:37988442:37989994	-	-	EPDR1	1.31929	3.96722	1.94762	1.85534	1.55092	2.03696	0.0416542	0.123441	0	0	0	0	11	18	6
CHD9:+:chr16:53269097:53272498	-	hsa_circ_0039359	CHD9	1.35542	3.03984	1.49235	1.74342	1.31367	2.03695	0.0416548	0.123441	0	0	0	0	10	5	3
TRAPPC8:-:chr18:29497630:29477748	-	hsa_circ_0047374	TRAPPC8	1.50492	4.15695	2.04192	1.86026	1.58972	2.0358	0.0417705	0.123674	0	0	0	0	20	17	3
ANK2:+:chr4:114163267:114179567	-	-	ANK2	1.26474	3.90539	1.91867	1.85057	1.53796	2.03547	0.041804	0.123674	0	0	0	0	9	15	9
XYLT1:-:chr16:17451907:17448956	-	-	XYLT1	1.21507	3.58115	1.75941	1.82522	1.46272	2.03543	0.0418073	0.123674	0	0	0	0	7	10	9
HECW1:+:chr7:43436413:43447330	-	hsa_circ_0008258	HECW1	1.4667	4.11624	2.02278	1.85828	1.58186	2.03494	0.0418571	0.123748	0	0	0	0	10	5	21
STAU2:-:chr8:74650584:74585342	-	-	STAU2	1.48126	3.79772	1.8672	1.84224	1.51439	2.03392	0.0419601	0.12398	0	0	0	0	7	11	12
ZBTB41:-:chr1:197161029:197141290	-	-	ZBTB41	2.52795	2.65099	1.30363	1.64318	1.18883	2.03355	0.0419974	0.124017	0	0	2	0	8	20	10
SOGA1:-:chr20:35434360:35433137	-	hsa_circ_0004053	SOGA1	1.36945	4.01751	1.97642	1.85255	1.56226	2.03272	0.0420808	0.12419	0	0	0	0	9	7	18
RP11-403I13.4:+:chr1:149239868:149255307	-	-	RP11-403I13.4	6.77933	1.66146	0.81781	1.22467	0.791099	2.0316	0.0421943	0.124452	0	3	0	7	40	36	20
BRWD1:-:chr21:40601362:40600425	-	hsa_circ_0001195	BRWD1	1.3622	4.01008	1.97472	1.84994	1.5611	2.03071	0.0422842	0.124571	0	0	0	0	7	9	18
HMGCS1:-:chr5:43299077:43294158	-	hsa_circ_0072389	HMGCS1	5.67912	-1.28807	0.634266	-1.00629	0.613729	-2.0308	0.0422754	0.124571	3	4	6	5	5	10	7
HECTD4:-:chr12:112642427:112641439	-	-	HECTD4	1.39409	3.78927	1.86637	1.83768	1.51326	2.03029	0.0423269	0.124624	0	0	0	0	11	4	14
XRN2:+:chr20:21306917:21349228	-	hsa_circ_0059581	XRN2	9.60286	-1.12553	0.554442	-0.903673	0.534363	-2.03003	0.0423536	0.124629	8	7	12	7	15	8	22
FCHO2:+:chr5:72374007:72378652	-	hsa_circ_0072979	FCHO2	1.18318	3.61126	1.77977	1.82162	1.47163	2.02906	0.0424522	0.124846	0	0	0	0	9	6	11
RABGAP1:+:chr9:125719290:125782738	-	-	RABGAP1	5.60422	1.63569	0.806268	1.20963	0.780051	2.02872	0.0424873	0.124876	2	2	0	4	26	29	19
MLLT4:+:chr6:168265231:168325771	-	-	MLLT4	4.1134	-2.01313	0.992782	-1.40004	0.94696	-2.02777	0.0425841	0.125088	4	0	6	2	4	5	0
PFKFB4:-:chr3:48587667:48585965	-	-	PFKFB4	3.99963	1.99285	0.983682	1.38989	0.938998	2.02591	0.0427737	0.125498	3	0	0	2	13	25	20
PHC3:-:chr3:169867032:169863210	-	hsa_circ_0001360	PHC3	16.2434	0.747072	0.368755	0.648786	0.353188	2.02593	0.042772	0.125498	7	7	7	10	48	50	55
KCNT2:-:chr1:196448368:196342269	-	-	KCNT2	1.28065	3.92264	1.93765	1.83895	1.54389	2.02443	0.0429255	0.125702	0	0	0	0	7	14	12
EPHA5:-:chr4:66286283:66217107	-	-	EPHA5	1.23293	3.25348	1.60705	1.77157	1.3793	2.02451	0.0429182	0.125702	0	0	0	0	5	10	6
HERC2:-:chr15:28493882:28491027	-	hsa_circ_0002814	HERC2	3.89804	1.78244	0.88054	1.28637	0.848068	2.02426	0.0429433	0.125702	0	2	2	0	13	16	12
NCOA1:+:chr2:24786773:24807429	-	hsa_circ_0000983	NCOA1	10.3815	1.39766	0.690313	1.07162	0.668513	2.02468	0.0429001	0.125702	0	4	4	6	27	22	58
SYN3:-:chr22:33402809:33402337	-	-	SYN3	1.44162	4.09576	2.02409	1.84423	1.57981	2.02351	0.0430207	0.125851	0	0	0	0	8	26	5
EPB41L5:+:chr2:120830754:120836157	-	hsa_circ_0001064	EPB41L5	8.40116	2.00135	0.989164	1.39264	0.943395	2.02328	0.0430444	0.125851	4	0	6	0	49	25	41
FOXJ3:-:chr1:42776781:42693554	-	hsa_circ_0011958	FOXJ3	1.24039	3.87671	1.91809	1.83287	1.53463	2.02113	0.0432658	0.126351	0	0	0	0	12	11	9
AGTPBP1:-:chr9:88248289:88211277	-	hsa_circ_0007162	AGTPBP1	15.6276	0.758168	0.375102	0.656288	0.35914	2.02123	0.043256	0.126351	6	7	8	9	44	63	44
FASTKD1:-:chr2:170413807:170401231	-	hsa_circ_0001080	FASTKD1	6.77152	-1.18223	0.585165	-0.938163	0.564415	-2.02033	0.0433491	0.126521	11	4	4	2	11	9	7
DCAF17:+:chr2:172305191:172330485	-	-	DCAF17	2.98057	2.1578	1.0685	1.45934	1.00903	2.01947	0.0434385	0.126635	2	2	0	0	14	13	24
HP1BP3:-:chr1:21103243:21083659	-	hsa_circ_0004493	HP1BP3	12.7054	0.833875	0.412879	0.708932	0.395182	2.01966	0.0434188	0.126635	11	4	6	6	52	53	37
UBE2K:+:chr4:39734979:39747430	-	-	UBE2K	1.40332	4.05588	2.0088	1.8379	1.57262	2.01905	0.0434816	0.126687	0	0	0	0	19	14	4
BAI3:+:chr6:69728283:69785930	-	-	BAI3	1.29012	3.93299	1.94879	1.83231	1.54734	2.01817	0.0435735	0.126757	0	0	0	0	16	8	9
MAP2K5:+:chr15:67956935:68065090	-	-	MAP2K5	1.26039	3.89879	1.93162	1.83094	1.53997	2.0184	0.0435492	0.126757	0	0	0	0	9	10	13
SMAP2:+:chr1:40872408:40882768	-	hsa_circ_0011898	SMAP2	1.2499	3.32008	1.64516	1.77567	1.39936	2.01809	0.0435819	0.126757	0	0	0	0	10	8	4
POLI:+:chr18:51797730:51800460	-	hsa_circ_0007180	POLI	5.00861	2.50448	1.24131	1.58691	1.14203	2.01761	0.0436318	0.126757	0	0	3	0	13	3	32
KANSL1L:-:chr2:211019335:210962809	-	hsa_circ_0058010	KANSL1L	5.15314	1.71226	0.848637	1.24739	0.818375	2.01765	0.0436273	0.126757	0	3	2	0	22	16	11
ARID1B:+:chr6:157431606:157454341	-	hsa_circ_0006305	ARID1B	1.87382	4.01465	1.9911	1.83339	1.56474	2.0163	0.0437681	0.126927	0	0	0	0	13	11	11
HACE1:-:chr6:105291173:105280917	-	hsa_circ_0077519	HACE1	1.41952	3.42689	1.69951	1.78839	1.42823	2.0164	0.0437581	0.126927	0	0	0	0	4	8	11
BAI3:+:chr6:69640451:69666701	-	hsa_circ_0076931	BAI3	6.87361	2.16571	1.07422	1.46089	1.01327	2.01608	0.0437914	0.126927	0	2	4	0	33	26	22
LCOR:+:chr10:98703870:98711953	-	hsa_circ_0008102	LCOR	8.9151	-1.12817	0.559404	-0.903234	0.538667	-2.01674	0.0437225	0.126927	11	5	5	4	13	16	5
ZDBF2:+:chr2:207144264:207162097	-	hsa_circ_0002141	ZDBF2	11.6478	1.09262	0.542043	0.880292	0.521411	2.01575	0.0438262	0.126954	4	3	3	5	23	35	36
EHMT1:+:chr9:140646783:140657272	-	hsa_circ_0089722	EHMT1	1.41488	3.41318	1.69355	1.78568	1.4249	2.0154	0.0438632	0.126988	0	0	0	0	12	5	6
TRIP12:-:chr2:230725247:230701564	-	-	TRIP12	1.22616	3.59685	1.78556	1.80494	1.47156	2.01441	0.0439669	0.127142	0	0	0	0	6	9	11
FBXL4:-:chr6:99375698:99347143	-	hsa_circ_0077417	FBXL4	1.20948	3.3873	1.68151	1.78141	1.41833	2.01444	0.0439638	0.127142	0	0	0	0	3	12	8
SOS2:-:chr14:50619891:50616725	-	-	SOS2	3.97488	1.75979	0.87402	1.27078	0.841127	2.01344	0.0440685	0.127363	0	0	4	1	19	14	17
RSF1:-:chr11:77436744:77433733	-	-	RSF1	1.26764	3.90679	1.9434	1.82213	1.5433	2.01028	0.0444011	0.128146	0	0	0	0	11	8	13
PKNOX1:+:chr21:44424436:44445057	-	hsa_circ_0061853	PKNOX1	2.45238	3.58604	1.78397	1.79947	1.46992	2.01014	0.0444162	0.128146	0	0	0	0	8	9	9
SHPRH:-:chr6:146216113:146209155	-	hsa_circ_0001649	SHPRH	7.13038	1.55913	0.775467	1.16161	0.749469	2.01057	0.0443704	0.128146	3	4	0	4	38	39	20
AKT3:-:chr1:243736350:243708812	-	hsa_circ_0000199	AKT3	17.6604	0.839223	0.417769	0.711571	0.399656	2.00882	0.0445563	0.128403	11	6	11	2	39	65	54
ERBB2IP:+:chr5:65284463:65290692	-	hsa_circ_0001492	ERBB2IP	25.0125	-0.870022	0.433098	-0.732557	0.414418	-2.00883	0.044555	0.128403	13	21	21	13	34	23	51
SLCO5A1:-:chr8:70594578:70588844	-	hsa_circ_0084725	SLCO5A1	1.26811	3.90728	1.94702	1.8182	1.54408	2.0068	0.044771	0.128796	0	0	0	0	9	9	14
N4BP2L2:-:chr13:33095586:33006926	-	-	N4BP2L2	1.52131	3.84807	1.91729	1.81551	1.53124	2.00704	0.0447457	0.128796	0	0	0	0	5	18	9
PPA2:-:chr4:106377902:106367539	-	hsa_circ_0007477	PPA2	7.59605	1.59716	0.795962	1.1816	0.768462	2.00657	0.0447952	0.128796	4	2	6	0	33	29	43
MAPKAP1:-:chr9:128434922:128419930	-	hsa_circ_0001890	MAPKAP1	10.2761	-0.991258	0.493948	-0.813166	0.473618	-2.00681	0.0447702	0.128796	11	8	8	7	23	12	15
FBXL2:+:chr3:33400459:33406211	-	-	FBXL2	1.28406	3.92809	1.95855	1.81776	1.54873	2.00561	0.0448976	0.128965	0	0	0	0	11	17	6
PAN3:+:chr13:28771322:28794515	-	hsa_circ_0006597	PAN3	1.86839	3.10919	1.5503	1.72979	1.34326	2.00554	0.0449053	0.128965	0	0	0	0	4	3	11
FCHSD2:-:chr11:72600990:72578910	-	hsa_circ_0023475	FCHSD2	1.53333	3.52168	1.75776	1.78622	1.4556	2.00351	0.0451231	0.129442	0	0	0	0	16	5	4
FCHSD2:-:chr11:72700142:72695132	-	hsa_circ_0005918	FCHSD2	11.6175	1.53634	0.766738	1.14683	0.740619	2.00374	0.045098	0.129442	4	8	0	8	76	50	46
POLB:+:chr8:42210037:42218883	-	-	POLB	1.27174	3.91127	1.95301	1.81371	1.54573	2.00269	0.0452105	0.129471	0	0	0	0	10	8	14
RAPGEF2:+:chr4:160107794:160131735	-	-	RAPGEF2	1.27174	3.91127	1.95301	1.81371	1.54573	2.00269	0.0452105	0.129471	0	0	0	0	10	8	14
RERE:-:chr1:8617596:8601273	-	-	RERE	1.27174	3.91127	1.95301	1.81371	1.54573	2.00269	0.0452105	0.129471	0	0	0	0	10	8	14
NEK1:-:chr4:170477246:170458959	-	hsa_circ_0003196	NEK1	5.21859	2.55267	1.2749	1.59207	1.1641	2.00224	0.0452585	0.129535	0	4	0	0	28	31	13
DENND4A:-:chr15:66053776:66007816	-	-	DENND4A	1.7714	4.01544	2.00604	1.81639	1.56757	2.00167	0.0453202	0.129564	0	0	0	0	18	14	4
SEC24B:+:chr4:110412483:110437796	-	hsa_circ_0070637	SEC24B	1.62791	3.89338	1.94497	1.81185	1.5421	2.00177	0.04531	0.129564	0	0	0	0	6	18	9
ZNF827:-:chr4:146813567:146791397	-	hsa_circ_0007606	ZNF827	8.2985	-1.2299	0.614551	-0.964503	0.59247	-2.00129	0.0453609	0.129606	17	6	6	3	9	13	17
PTPN11:+:chr12:112939948:112944226	-	-	PTPN11	6.28838	1.26859	0.634633	0.987873	0.612136	1.99894	0.0456152	0.130259	3	4	2	0	20	24	20
LRRC7:+:chr1:70518709:70555502	-	-	LRRC7	1.30965	3.95388	1.9784	1.81068	1.55549	1.99853	0.0456593	0.130311	0	0	0	0	15	6	12
C14orf37:-:chr14:58600059:58563442	-	-	C14orf37	1.89068	4.02418	2.0149	1.81144	1.57014	1.99721	0.0458023	0.130645	0	0	0	0	14	15	7
APPL1:+:chr3:57276884:57301820	-	hsa_circ_0066251	APPL1	13.3174	0.914847	0.458596	0.761182	0.438738	1.99489	0.0460551	0.131291	4	7	8	6	58	58	26
ACADM:+:chr1:76198329:76200556	-	hsa_circ_0012963	ACADM	1.29374	3.93692	1.97745	1.8013	1.55339	1.9909	0.0464914	0.132301	0	0	0	0	17	7	9
PUS7L:-:chr12:44142412:44136260	-	-	PUS7L	1.65604	3.88481	1.95165	1.79873	1.54246	1.99052	0.0465332	0.132301	0	0	0	0	14	9	9
CCDC88A:-:chr2:55616022:55576653	-	-	CCDC88A	1.22541	3.85989	1.93854	1.79826	1.53699	1.99113	0.0464663	0.132301	0	0	0	0	10	14	8
CACHD1:+:chr1:65068489:65107652	-	-	CACHD1	3.94241	1.79961	0.903941	1.28267	0.86576	1.99085	0.046497	0.132301	0	0	2	3	21	24	8
ZBTB11:-:chr3:101391057:101374947	-	-	ZBTB11	7.98822	1.39885	0.70278	1.06417	0.678182	1.99045	0.046541	0.132301	7	3	4	0	43	38	27
TNIK:-:chr3:170885059:170875248	-	-	TNIK	1.59481	2.7087	1.36143	1.62784	1.22199	1.9896	0.0466351	0.132493	0	0	0	1	6	13	5
QKI:+:chr6:163876311:163956157	-	-	QKI	14.0695	0.846842	0.425807	0.7148	0.406941	1.98879	0.0467241	0.132671	13	8	4	5	46	53	58
BPTF:+:chr17:65916131:65919106	-	hsa_circ_0003796	BPTF	1.87288	4.01376	2.01871	1.80073	1.56963	1.98828	0.0467812	0.132758	0	0	0	0	17	9	9
LRRFIP1:+:chr2:238591268:238592138	-	hsa_circ_0007371	LRRFIP1	2.22891	2.86994	1.4442	1.66561	1.27549	1.98722	0.0468984	0.133016	0	0	0	2	15	18	11
PEX1:-:chr7:92119225:92118606	-	hsa_circ_0081024	PEX1	1.5153	3.83733	1.93292	1.79056	1.53327	1.98525	0.0471167	0.133559	0	0	0	0	10	5	15
ZCRB1:-:chr12:42717906:42711141	-	-	ZCRB1	1.42177	3.72539	1.87817	1.78224	1.50873	1.98353	0.0473088	0.134028	0	0	0	0	7	13	9
MAGI1:-:chr3:65479306:65455957	-	hsa_circ_0066458	MAGI1	1.25126	3.88885	1.96153	1.78987	1.54485	1.98256	0.0474168	0.134251	0	0	0	0	15	8	9
CSRP2BP:+:chr20:18122852:18123563	-	-	CSRP2BP	1.58835	3.41862	1.72454	1.75361	1.43457	1.98234	0.0474409	0.134251	0	0	0	0	13	4	6
GFM2:-:chr5:74046492:74041503	-	-	GFM2	10.8502	1.10712	0.558859	0.884089	0.536432	1.98104	0.0475872	0.134589	6	3	0	6	26	31	37
TMX4:-:chr20:7990962:7976672	-	hsa_circ_0001130	TMX4	1.24354	3.88028	1.95935	1.78706	1.54344	1.98039	0.0476594	0.13462	0	0	0	0	15	9	8
REV3L:-:chr6:111793343:111726673	-	hsa_circ_0077660	REV3L	1.85537	3.51914	1.77714	1.76209	1.46049	1.98022	0.0476784	0.13462	0	0	0	0	9	3	12
DACH1:-:chr13:72063280:72049273	-	-	DACH1	1.30596	3.20043	1.6159	1.72261	1.37626	1.98058	0.0476379	0.13462	0	0	0	0	7	7	6
MYO9A:-:chr15:72302788:72270511	-	-	MYO9A	1.61153	3.87526	1.9586	1.7848	1.54272	1.97858	0.0478629	0.135065	0	0	0	0	10	18	5
LARP4:+:chr12:50821545:50835426	-	hsa_circ_0026228	LARP4	14.4423	0.995988	0.504008	0.812192	0.482373	1.97614	0.0481394	0.135693	8	5	7	6	43	73	39
TLK1:-:chr2:171906684:171902684	-	hsa_circ_0004813	TLK1	4.73422	-1.44124	0.729243	-1.08528	0.702616	-1.97635	0.048115	0.135693	5	3	4	3	4	4	8
SETBP1:+:chr18:42281140:42449248	-	hsa_circ_0007095	SETBP1	3.51914	2.22106	1.12456	1.46119	1.04825	1.97505	0.048262	0.135921	3	0	0	0	11	7	21
ZNF382:+:chr19:37117032:37118448	-	-	ZNF382	4.81753	1.47951	0.74923	1.10667	0.721579	1.97471	0.0483016	0.135921	3	3	2	0	20	27	19
PTPN13:+:chr4:87622394:87622954	-	hsa_circ_0006468	PTPN13	5.39883	-1.49374	0.756418	-1.11472	0.728417	-1.97475	0.0482965	0.135921	0	5	6	3	5	6	4
HACL1:-:chr3:15614749:15604864	-	hsa_circ_0064491	HACL1	1.47135	3.47203	1.75907	1.75081	1.45025	1.97379	0.0484059	0.136062	0	0	0	0	4	4	15
ABI2:+:chr2:204231600:204291992	-	-	ABI2	2.98227	-2.07361	1.05047	-1.40141	0.988943	-1.97398	0.0483844	0.136062	2	0	2	3	2	3	0
RBM23:-:chr14:23378804:23375403	-	hsa_circ_0004137	RBM23	1.21287	3.84379	1.94811	1.77722	1.53705	1.97309	0.0484851	0.136132	0	0	0	0	12	9	10
CCNT2:+:chr2:135694411:135705469	-	hsa_circ_0002388	CCNT2	1.70657	3.41445	1.7305	1.74393	1.43576	1.9731	0.0484845	0.136132	0	0	0	0	8	7	8
GOLPH3:-:chr5:32143986:32135677	-	hsa_circ_0001470	GOLPH3	2.02601	4.05607	2.05634	1.78315	1.58076	1.97248	0.0485551	0.136187	0	0	0	0	10	13	13
GPR161:-:chr1:168074132:168073714	-	hsa_circ_0015136	GPR161	1.41098	3.717	1.88446	1.76963	1.50915	1.97245	0.0485588	0.136187	0	0	0	0	9	7	12
CAPRIN1:+:chr11:34111725:34113603	-	hsa_circ_0004851	CAPRIN1	16.3691	-0.693449	0.351668	-0.606575	0.336426	-1.97189	0.0486223	0.136289	16	16	11	8	34	32	27
HECW1:+:chr7:43503259:43519343	-	hsa_circ_0003851	HECW1	1.20515	3.83496	1.9456	1.77458	1.53554	1.9711	0.0487124	0.13633	0	0	0	0	12	10	9
DZIP1:-:chr13:96246340:96234209	-	-	DZIP1	1.40874	3.25334	1.65056	1.72154	1.39346	1.97105	0.0487185	0.13633	0	0	0	0	5	10	6
KMT2E:+:chr7:104702611:104722244	-	-	KMT2E	7.96687	1.14127	0.578931	0.903951	0.555709	1.97135	0.0486839	0.13633	4	4	5	2	41	39	19
BRWD1:-:chr21:40646398:40630412	-	hsa_circ_0061744	BRWD1	1.33772	3.25796	1.65358	1.72144	1.39494	1.97025	0.0488098	0.13651	0	0	0	0	10	7	4
NEMF:-:chr14:50298079:50262509	-	-	NEMF	4.01748	2.1297	1.08143	1.42223	1.01342	1.96933	0.048915	0.136728	0	0	0	4	20	22	11
FBXL17:-:chr5:107703654:107521818	-	hsa_circ_0073518	FBXL17	1.41405	3.71588	1.88784	1.76506	1.50976	1.96832	0.049031	0.1369	0	0	0	0	7	14	8
MAGOH:-:chr1:53701307:53699214	-	-	MAGOH	1.17817	3.52848	1.79247	1.75088	1.46551	1.9685	0.0490101	0.1369	0	0	0	0	11	7	7
RICTOR:-:chr5:39003724:38991050	-	hsa_circ_0006157	RICTOR	8.64331	1.40764	0.71526	1.06379	0.688544	1.96801	0.0490669	0.136924	7	5	0	2	48	32	28
TMEM59:-:chr1:54513045:54506429	-	hsa_circ_0004839	TMEM59	1.49548	3.32119	1.68785	1.72744	1.41267	1.9677	0.049103	0.136948	0	0	0	0	6	10	6
FRAS1:+:chr4:79158664:79176529	-	hsa_circ_0070098	FRAS1	1.63838	3.86496	1.96548	1.7706	1.54286	1.96642	0.0492503	0.137205	0	0	0	0	7	15	10
EML6:+:chr2:55155450:55155888	-	-	EML6	1.22516	3.85771	1.96226	1.76978	1.54141	1.96595	0.0493041	0.137205	0	0	0	0	9	9	13
RNF138:+:chr18:29691717:29704808	-	hsa_circ_0047378	RNF138	9.06372	1.5901	0.808805	1.16532	0.776847	1.96599	0.0492999	0.137205	10	0	4	2	56	32	48
GIN1:-:chr5:102433485:102432245	-	hsa_circ_0006499	GIN1	5.73187	1.51852	0.77214	1.12632	0.742607	1.96664	0.0492244	0.137205	6	0	2	0	26	20	20
HERC4:-:chr10:69804320:69726439	-	-	HERC4	1.21769	3.85113	1.96283	1.76508	1.54075	1.96203	0.0497585	0.13824	0	0	0	0	10	15	7
MANBA:-:chr4:103647840:103610730	-	hsa_circ_0001430	MANBA	1.23026	3.57457	1.8216	1.74845	1.4781	1.96232	0.0497249	0.13824	0	0	0	0	12	8	6
KLHDC10:+:chr7:129756284:129762042	-	hsa_circ_0082333	KLHDC10	1.1971	2.66859	1.36005	1.5971	1.21678	1.96213	0.049747	0.13824	0	0	0	0	5	6	3
MAGI2:-:chr7:77814987:77755011	-	-	MAGI2	1.31669	3.96298	2.02236	1.76605	1.56444	1.95958	0.0500446	0.138922	0	0	0	0	20	8	6
DCUN1D4:+:chr4:52729603:52758017	-	hsa_circ_0007646	DCUN1D4	27.8243	0.679052	0.346552	0.595383	0.331509	1.95945	0.0500596	0.138922	11	16	11	10	91	77	60
MTSS1:-:chr8:125571073:125567983	-	-	MTSS1	1.19381	3.82188	1.95138	1.75991	1.53515	1.95855	0.0501653	0.139069	0	0	0	0	11	12	8
EPHA5:-:chr4:66286283:66213772	-	-	EPHA5	1.39865	3.68758	1.88303	1.75242	1.50542	1.95833	0.0501916	0.139069	0	0	0	0	11	9	8
PTBP3:-:chr9:115060196:115013209	-	hsa_circ_0003458	PTBP3	7.28003	1.29695	0.662286	0.996501	0.63658	1.95829	0.0501956	0.139069	2	4	3	2	12	42	27
STXBP4:+:chr17:53108528:53158544	-	hsa_circ_0044698	STXBP4	1.5034	2.84862	1.45551	1.63677	1.27754	1.95713	0.0503316	0.139369	0	0	0	0	3	9	4
ATF2:-:chr2:175986268:175945387	-	hsa_circ_0057144	ATF2	1.99851	4.03929	2.06434	1.76429	1.5801	1.9567	0.050383	0.139435	0	0	0	0	16	12	8
SLC4A7:-:chr3:27465643:27418207	-	-	SLC4A7	1.2667	3.90591	1.99836	1.7586	1.55365	1.95456	0.0506353	0.139902	0	0	0	0	15	6	11
PIK3C3:+:chr18:39607407:39629569	-	hsa_circ_0007765	PIK3C3	12.5899	1.03854	0.531338	0.836481	0.508239	1.95457	0.0506341	0.139902	10	4	0	5	32	52	31
BCAR3:-:chr1:94033408:94032836	-	hsa_circ_0006427	BCAR3	2.71448	-2.13021	1.08979	-1.41489	1.01825	-1.95469	0.0506193	0.139902	4	3	4	3	3	0	6
PICALM:-:chr11:85742653:85711686	-	hsa_circ_0023928	PICALM	1.73933	3.52361	1.80319	1.73553	1.46763	1.9541	0.0506898	0.139903	0	0	0	0	6	16	4
REEP3:+:chr10:65369947:65379560	-	hsa_circ_0007626	REEP3	1.49182	3.36812	1.72381	1.71961	1.42848	1.95388	0.0507155	0.139903	0	0	0	0	8	5	9
ATRNL1:+:chr10:116879949:117075246	-	-	ATRNL1	6.91719	1.38994	0.711388	1.05005	0.68374	1.95385	0.0507192	0.139903	0	0	4	4	19	27	17
HLTF:-:chr3:148793834:148756835	-	-	HLTF	1.71914	3.94913	2.02233	1.7578	1.56283	1.95276	0.0508481	0.140181	0	0	0	0	18	5	10
SLC35F5:-:chr2:114493435:114476731	-	-	SLC35F5	1.43606	3.75233	1.92181	1.74981	1.52116	1.9525	0.0508785	0.140188	0	0	0	0	5	17	8
NSD1:+:chr5:176618885:176631293	-	hsa_circ_0075157	NSD1	2.02217	4.0535	2.07667	1.75887	1.58365	1.95193	0.050947	0.140265	0	0	0	0	12	18	7
APP:-:chr21:27425664:27423316	-	hsa_circ_0003038	APP	1.80711	3.54921	1.81843	1.73533	1.47437	1.9518	0.0509622	0.140265	0	0	0	0	13	4	8
ZNF566:-:chr19:36940903:36940301	-	-	ZNF566	2.32328	2.78391	1.42687	1.61734	1.2585	1.95106	0.0510501	0.14043	0	0	2	0	9	11	20
PHF8:-:chrX:54014377:54013510	-	hsa_circ_0009069	PHF8	1.50254	3.82281	1.96015	1.75065	1.53695	1.95026	0.0511451	0.140538	0	0	0	0	15	4	11
BMPR2:+:chr2:203419975:203421254	-	hsa_circ_0005078	BMPR2	14.9953	1.0544	0.540647	0.845903	0.517151	1.95026	0.0511454	0.140538	7	7	8	0	46	69	23
FMNL2:+:chr2:153399253:153437563	-	-	FMNL2	1.45457	3.32052	1.70317	1.70983	1.41705	1.94961	0.0512222	0.140672	0	0	0	0	8	9	5
CSMD3:-:chr8:113697961:113649045	-	hsa_circ_0085354	CSMD3	1.22085	3.85474	1.9778	1.7505	1.54398	1.949	0.0512949	0.140739	0	0	0	0	13	13	6
ATXN7:+:chr3:63884075:63898901	-	hsa_circ_0001988	ATXN7	1.62054	3.84648	1.97363	1.75012	1.54224	1.94894	0.0513025	0.140739	0	0	0	0	11	15	6
PPAP2B:-:chr1:57002784:56977647	-	hsa_circ_0009049	PPAP2B	1.28765	3.92868	2.01678	1.75175	1.55951	1.94799	0.0514159	0.140899	0	0	0	0	8	7	17
PTPRK:-:chr6:128411137:128385903	-	-	PTPRK	1.65038	3.83079	1.96654	1.74842	1.53909	1.94798	0.0514172	0.140899	0	0	0	0	11	11	9
BRWD1:-:chr21:40646398:40585407	-	-	BRWD1	1.47446	3.3571	1.72388	1.71198	1.4272	1.94741	0.0514852	0.141009	0	0	0	0	6	13	4
ZNF644:-:chr1:91447927:91382197	-	-	ZNF644	3.01212	2.385	1.22514	1.50285	1.12031	1.94671	0.0515699	0.141087	3	0	0	0	13	24	9
ZCCHC7:+:chr9:37126309:37127260	-	-	ZCCHC7	9.99627	2.26117	1.16149	1.46027	1.07295	1.94679	0.05156	0.141087	8	0	0	5	55	74	50
USP37:-:chr2:219425606:219411641	-	hsa_circ_0004783	USP37	1.55776	3.48481	1.79136	1.72302	1.46011	1.94534	0.051734	0.141459	0	0	0	0	15	3	6
VWA3A:+:chr16:22142526:22143050	-	hsa_circ_0038484	VWA3A	1.25561	3.89536	2.0028	1.74729	1.55321	1.94496	0.0517804	0.141509	0	0	0	0	15	13	5
TRIP12:-:chr2:230725247:230723487	-	hsa_circ_0005689	TRIP12	8.69143	1.5093	0.776475	1.11468	0.744707	1.94379	0.051921	0.141816	0	3	6	2	30	34	30
TRIM2:+:chr4:154191487:154217188	-	hsa_circ_0003969	TRIM2	1.20469	3.83447	1.97382	1.74257	1.54087	1.94266	0.052057	0.14211	0	0	0	0	14	9	8
CXorf23:-:chrX:19988416:19983162	-	-	CXorf23	12.8364	0.887482	0.457026	0.73699	0.435748	1.94186	0.0521538	0.142297	4	8	7	5	45	62	27
HFM1:-:chr1:91851391:91778906	-	-	HFM1	1.5919	3.37984	1.74206	1.70731	1.43486	1.94014	0.0523626	0.142736	0	0	0	0	8	10	5
BBS9:+:chr7:33388680:33427756	-	hsa_circ_0079812	BBS9	8.0186	1.81708	0.936604	1.27142	0.889088	1.94007	0.0523715	0.142736	0	0	5	3	19	49	19
TENM1:-:chrX:123695667:123615581	-	-	TENM1	1.30748	3.95455	2.03913	1.74241	1.56626	1.93934	0.0524604	0.1429	0	0	0	0	12	19	4
SLCO5A1:-:chr8:70674110:70617265	-	-	SLCO5A1	1.22563	3.85825	1.99036	1.7387	1.54667	1.93847	0.0525656	0.143043	0	0	0	0	7	10	14
KCNK2:+:chr1:215342542:215368435	-	hsa_circ_0007131	KCNK2	1.18971	3.81714	1.96942	1.73688	1.53803	1.93821	0.0525981	0.143043	0	0	0	0	12	12	7
NRXN1:-:chr2:50318632:50280409	-	-	NRXN1	1.18971	3.81714	1.96942	1.73688	1.53803	1.93821	0.0525981	0.143043	0	0	0	0	12	12	7
FNDC3B:+:chr3:171969050:172016577	-	hsa_circ_0067990	FNDC3B	1.18656	3.81341	1.9684	1.73574	1.5374	1.93732	0.0527061	0.143259	0	0	0	0	9	14	8
GTDC1:-:chr2:144969146:144966170	-	hsa_circ_0001072	GTDC1	14.8774	-0.88451	0.456651	-0.734471	0.435252	-1.93695	0.0527511	0.143304	17	5	11	4	17	18	23
LRP11:-:chr6:150174296:150147400	-	hsa_circ_0007771	LRP11	2.20615	2.92428	1.51046	1.63519	1.30734	1.93602	0.0528653	0.143536	2	0	0	0	18	20	7
ACTR2:+:chr2:65473657:65492309	-	hsa_circ_0008529	ACTR2	4.34092	1.42387	0.735797	1.06468	0.705583	1.93514	0.0529737	0.143675	2	2	1	2	18	17	20
ETFA:-:chr15:76588078:76566753	-	hsa_circ_0000638	ETFA	17.3375	-0.767215	0.396422	-0.655441	0.377947	-1.93535	0.0529473	0.143675	13	8	17	11	40	24	21
ATXN2:-:chr12:111924628:111923075	-	hsa_circ_0002273	ATXN2	1.35057	3.30791	1.7106	1.69291	1.41765	1.93377	0.0531414	0.143975	0	0	0	0	8	4	9
VPS37A:+:chr8:17125767:17143936	-	hsa_circ_0008555	VPS37A	8.15475	1.97012	1.01878	1.33818	0.958031	1.9338	0.0531373	0.143975	6	3	0	0	41	38	23
CACHD1:+:chr1:65095037:65099943	-	hsa_circ_0012845	CACHD1	1.59138	2.65078	1.37118	1.57132	1.2195	1.93321	0.0532099	0.144083	0	1	0	0	6	12	5
BABAM1:+:chr19:17387304:17387718	-	hsa_circ_0003253	BABAM1	7.56237	1.51374	0.783161	1.11395	0.749998	1.93286	0.0532531	0.144122	5	6	0	0	31	28	32
DMXL2:-:chr15:51757073:51748263	-	-	DMXL2	1.23173	3.86705	2.00125	1.732	1.54963	1.93232	0.0533205	0.144149	0	0	0	0	16	10	6
CANX:+:chr5:179132680:179137066	-	hsa_circ_0001564	CANX	6.63633	-1.10835	0.573534	-0.876838	0.548435	-1.93248	0.0533	0.144149	5	7	5	6	12	14	6
TP53BP1:-:chr15:43749416:43748090	-	hsa_circ_0006327	TP53BP1	2.19108	2.90051	1.50149	1.62696	1.30121	1.93176	0.0533894	0.144258	0	0	2	0	16	24	6
LARGE:-:chr22:34252790:34157358	-	hsa_circ_0063019	LARGE	4.40057	-1.87079	0.969063	-1.29253	0.915912	-1.93051	0.0535439	0.144597	2	5	0	6	4	7	0
YBX1:+:chr1:43159161:43166717	-	-	YBX1	1.27852	3.91888	2.03052	1.73079	1.56068	1.92999	0.0536083	0.144693	0	0	0	0	14	5	13
HOOK3:+:chr8:42828432:42841938	-	-	HOOK3	1.19696	3.82557	1.98298	1.72707	1.5415	1.9292	0.0537063	0.144725	0	0	0	0	14	10	7
SOCS7:+:chr17:36517594:36533668	-	hsa_circ_0005693	SOCS7	1.88252	2.78309	1.44228	1.60042	1.26456	1.92965	0.05365	0.144725	0	0	0	0	6	5	4
HLCS:-:chr21:38139586:38126481	-	hsa_circ_0006841	HLCS	2.06563	2.74101	1.42079	1.59044	1.25093	1.92922	0.0537037	0.144725	0	0	2	0	14	15	11
SAMD8:+:chr10:76910272:76928416	-	hsa_circ_0018905	SAMD8	1.20716	3.23885	1.68017	1.67852	1.40068	1.92769	0.0538931	0.14515	0	0	0	0	7	4	9
CADPS:-:chr3:62467544:62431440	-	-	CADPS	1.17449	3.79731	1.97037	1.72376	1.53587	1.9272	0.0539545	0.145238	0	0	0	0	9	10	11
BRWD1:-:chr21:40646398:40619626	-	-	BRWD1	2.00552	4.04529	2.10254	1.72582	1.58651	1.924	0.0543541	0.146167	0	0	0	0	14	18	5
SLC25A26:+:chr3:66286968:66313803	-	hsa_circ_0003101	SLC25A26	5.72292	1.61459	0.839197	1.16488	0.800809	1.92397	0.0543579	0.146167	3	3	2	0	22	27	23
FHOD3:+:chr18:34261399:34273386	-	hsa_circ_0047460	FHOD3	1.58195	3.79628	1.9759	1.7171	1.53676	1.92129	0.0546948	0.146967	0	0	0	0	13	8	9
TSEN2:+:chr3:12558110:12574272	-	-	TSEN2	1.77271	3.27096	1.70301	1.67584	1.41109	1.9207	0.05477	0.146967	0	0	0	0	8	7	6
CCT2:+:chr12:69983265:69987393	-	hsa_circ_0002940	CCT2	19.7746	-0.63316	0.329654	-0.559656	0.31543	-1.92068	0.0547724	0.146967	18	12	14	13	30	48	31
RNF138:+:chr18:29691717:29693823	-	hsa_circ_0005729	RNF138	31.7152	-1.22701	0.638784	-0.946899	0.611289	-1.92085	0.0547506	0.146967	52	18	13	19	38	22	61
STAG1:-:chr3:136141886:136117590	-	hsa_circ_0067474	STAG1	3.09957	2.57192	1.33932	1.54126	1.19621	1.92032	0.0548173	0.147009	0	0	0	3	14	25	15
TFAP2B:+:chr6:50812105:50814465	-	-	TFAP2B	1.24478	3.22806	1.68191	1.66914	1.39989	1.91929	0.0549481	0.147281	0	0	0	0	5	12	4
ESCO1:-:chr18:19148055:19144163	-	hsa_circ_0009110	ESCO1	1.36675	3.65097	1.90275	1.7074	1.50529	1.91879	0.0550113	0.147293	0	0	0	0	7	9	11
ZNF121:-:chr19:9678851:9677012	-	hsa_circ_0006476	ZNF121	4.63964	-1.78774	0.931666	-1.24909	0.882459	-1.91887	0.0550014	0.147293	6	5	3	5	5	12	0
CANX:+:chr5:179132680:179134191	-	hsa_circ_0002300	CANX	1.321	3.96608	2.06821	1.71745	1.57219	1.91764	0.0551563	0.147603	0	0	0	0	16	4	13
MORC3:+:chr21:37705944:37721706	-	hsa_circ_0006092	MORC3	1.69717	3.88388	2.02663	1.71437	1.55592	1.91642	0.0553113	0.147938	0	0	0	0	9	6	16
ADCY1:+:chr7:45688269:45701813	-	hsa_circ_0080121	ADCY1	3.22532	2.3979	1.25162	1.48753	1.13482	1.91583	0.0553872	0.148063	0	0	0	3	21	19	8
PIBF1:+:chr13:73409381:73505405	-	-	PIBF1	4.18902	2.52554	1.32066	1.52294	1.18232	1.91233	0.0558332	0.149096	0	0	2	0	13	10	11
NAA16:+:chr13:41892942:41910892	-	hsa_circ_0030069	NAA16	13.2978	1.00015	0.522986	0.805971	0.498377	1.91239	0.0558259	0.149096	8	7	5	3	46	59	32
BNIP2:-:chr15:59972507:59963382	-	-	BNIP2	2.84365	2.32581	1.2174	1.46106	1.10937	1.91046	0.0560734	0.149658	0	0	2	0	9	13	8
TNRC6A:+:chr16:24762047:24803138	-	-	TNRC6A	1.49596	3.44837	1.8053	1.68371	1.45919	1.91014	0.0561152	0.14969	0	0	0	0	4	18	3
RPAP2:+:chr1:92786156:92811471	-	hsa_circ_0013153	RPAP2	3.26137	1.91233	1.00146	1.30204	0.940716	1.90953	0.0561933	0.149819	0	0	2	2	11	19	15
HLTF:-:chr3:148793834:148773089	-	-	HLTF	2.69698	2.67456	1.4009	1.55941	1.23481	1.90917	0.0562406	0.149866	0	0	0	3	18	25	15
RUNX1T1:-:chr8:93088365:92998352	-	-	RUNX1T1	1.27677	3.91688	2.05259	1.70574	1.56399	1.90827	0.0563568	0.150096	0	0	0	0	5	10	17
KMT2C:-:chr7:151875095:151873276	-	hsa_circ_0082993	KMT2C	3.36815	1.84175	0.965435	1.26968	0.910181	1.90769	0.0564312	0.150214	2	2	0	0	13	22	8
UTP18:+:chr17:49340635:49365564	-	-	UTP18	1.18199	3.80811	1.99684	1.70156	1.5419	1.90707	0.0565116	0.150269	0	0	0	0	12	13	6
RSF1:-:chr11:77413540:77409532	-	hsa_circ_0000345	RSF1	12.5397	1.42575	0.747542	1.05837	0.714386	1.90724	0.0564889	0.150269	8	0	5	7	61	82	19
DST:-:chr6:56465019:56443612	-	-	DST	1.62026	2.76789	1.45196	1.5787	1.2665	1.90631	0.0566104	0.150452	0	0	0	0	6	6	3
PHF20:+:chr20:34446224:34459751	-	hsa_circ_0003322	PHF20	3.38626	2.65407	1.39289	1.55165	1.22902	1.90544	0.0567224	0.15067	0	0	3	0	14	25	18
TMEM50A:+:chr1:25666965:25678184	-	hsa_circ_0007054	TMEM50A	1.17355	3.79629	1.9927	1.69895	1.53977	1.9051	0.0567668	0.150708	0	0	0	0	13	8	9
KIF1B:+:chr1:10425158:10425706	-	hsa_circ_0009718	KIF1B	1.24723	3.62809	1.90525	1.69041	1.50306	1.90426	0.0568765	0.15092	0	0	0	0	17	6	4
PPP2R2D:+:chr10:133747962:133761295	-	-	PPP2R2D	1.4661	3.39504	1.78393	1.67179	1.44751	1.90312	0.0570243	0.151152	0	0	0	0	15	5	3
DEK:-:chr6:18258636:18256591	-	hsa_circ_0008846	DEK	7.66633	-1.16422	0.611697	-0.905781	0.583955	-1.90327	0.0570056	0.151152	14	6	5	5	12	15	12
MIER1:+:chr1:67411833:67428843	-	-	MIER1	1.45013	2.7837	1.4634	1.57888	1.27281	1.90221	0.0571438	0.151309	0	0	0	0	4	6	5
MAN2A1:+:chr5:109152974:109159538	-	-	MAN2A1	6.95674	-1.17114	0.615636	-0.909768	0.587715	-1.90233	0.0571282	0.151309	3	6	3	6	10	10	4
SNURF:+:chr15:25207261:25213229	-	hsa_circ_0034102	SNURF	2.23325	4.16009	2.1876	1.69902	1.61089	1.90167	0.0572142	0.151351	0	0	0	0	4	25	11
MBOAT2:-:chr2:9048846:9017159	-	hsa_circ_0052507	MBOAT2	1.19355	3.8197	2.00865	1.69579	1.54531	1.90163	0.0572199	0.151351	0	0	0	0	10	7	13
NBAS:-:chr2:15651474:15601325	-	hsa_circ_0052767	NBAS	6.29207	-1.47351	0.775006	-1.08296	0.739586	-1.90129	0.0572644	0.151389	8	4	2	2	2	10	5
KIF1B:+:chr1:10423341:10425706	-	hsa_circ_0009716	KIF1B	3.79964	1.87182	0.9849	1.28019	0.925777	1.90052	0.0573655	0.151497	0	0	2	2	15	18	11
DNAJC1:-:chr10:22209892:22171211	-	hsa_circ_0002618	DNAJC1	10.9901	0.936007	0.492446	0.763539	0.468499	1.90073	0.0573374	0.151497	3	4	8	3	36	42	25
HMGCR:+:chr5:74639678:74641483	-	hsa_circ_0073036	HMGCR	1.31736	3.59103	1.8902	1.68345	1.49549	1.89981	0.0574577	0.15166	0	0	0	0	9	8	9
RALBP1:+:chr18:9524592:9525849	-	hsa_circ_0005158	RALBP1	12.0099	0.932759	0.491473	0.761087	0.467469	1.89788	0.0577114	0.15225	6	8	5	4	50	38	41
BRWD3:-:chrX:79975155:79962925	-	hsa_circ_0001936	BRWD3	18.4893	0.733331	0.38719	0.628583	0.368609	1.89398	0.0582276	0.153531	9	5	8	11	66	45	50
SEC31A:-:chr4:83788469:83787960	-	hsa_circ_0070245	SEC31A	1.20588	3.83755	2.02698	1.68678	1.55049	1.89324	0.0583264	0.153711	0	0	0	0	11	16	5
MYT1L:-:chr2:1927035:1926040	-	-	MYT1L	1.6822	3.91059	2.06621	1.68762	1.56535	1.89264	0.0584055	0.153839	0	0	0	0	13	18	3
AKT2:-:chr19:40771258:40761065	-	hsa_circ_0008719	AKT2	3.85071	-1.63746	0.865345	-1.16587	0.821186	-1.89226	0.0584564	0.153892	3	3	4	4	4	2	7
ATP8A1:-:chr4:42526864:42505467	-	hsa_circ_0069612	ATP8A1	1.31426	3.96168	2.09433	1.68711	1.57554	1.89162	0.0585414	0.153955	0	0	0	0	16	16	3
STRBP:-:chr9:125936121:125890493	-	hsa_circ_0088415	STRBP	1.31426	3.96168	2.09433	1.68711	1.57554	1.89162	0.0585414	0.153955	0	0	0	0	16	16	3
ERC1:+:chr12:1289706:1299218	-	-	ERC1	5.239	1.87226	0.990127	1.27624	0.928999	1.89093	0.0586333	0.154116	7	0	0	0	23	37	14
PRKCA:+:chr17:64683229:64685165	-	hsa_circ_0004576	PRKCA	1.22763	3.86242	2.04357	1.68372	1.55612	1.89003	0.058754	0.154352	0	0	0	0	17	10	5
DCAF17:+:chr2:172304197:172333460	-	-	DCAF17	1.17521	3.80006	2.01154	1.68112	1.54345	1.88913	0.0588748	0.154589	0	0	0	0	8	16	7
RBM6:+:chr3:50091768:50095995	-	hsa_circ_0065773	RBM6	1.85348	2.87777	1.52394	1.58648	1.30652	1.88837	0.0589767	0.154694	0	0	0	0	3	7	6
PTK2:-:chr8:141900868:141889570	-	hsa_circ_0006646	PTK2	32.3375	-0.508946	0.269501	-0.464492	0.259708	-1.88848	0.058962	0.154694	19	21	21	25	65	70	45
KPNA5:+:chr6:117013218:117047785	-	hsa_circ_0006146	KPNA5	5.99942	2.314	1.226	1.44312	1.11215	1.88744	0.0591018	0.154942	0	6	0	0	44	24	22
ARHGEF12:+:chr11:120291462:120348235	-	-	ARHGEF12	1.25514	3.89479	2.06379	1.6811	1.56311	1.8872	0.0591334	0.154944	0	0	0	0	17	12	4
RBPJ:+:chr4:26387975:26426365	-	hsa_circ_0069377	RBPJ	1.39225	2.89074	1.53308	1.58655	1.31131	1.88558	0.0593516	0.155434	0	0	0	0	9	3	4
TSNAX:+:chr1:231672959:231678357	-	hsa_circ_0004834	TSNAX	1.7125	3.83129	2.03313	1.67664	1.55074	1.88443	0.0595065	0.155663	0	0	0	0	9	12	10
UBQLN1:-:chr9:86297981:86294690	-	hsa_circ_0001867	UBQLN1	3.8151	2.75856	1.46402	1.55928	1.26994	1.88424	0.059532	0.155663	0	0	0	3	24	15	21
PTPN4:+:chr2:120684174:120692534	-	hsa_circ_0056247	PTPN4	6.78291	1.27885	0.678618	0.969549	0.647175	1.88449	0.0594985	0.155663	4	0	5	4	36	25	31
RABGAP1:+:chr9:125760876:125827740	-	-	RABGAP1	1.3208	3.58614	1.90395	1.66577	1.49774	1.88353	0.0596291	0.155836	0	0	0	0	8	9	9
BIRC6:+:chr2:32740057:32744013	-	hsa_circ_0053836	BIRC6	1.58058	3.23384	1.71761	1.63496	1.4106	1.88276	0.0597329	0.155968	0	0	0	0	6	11	4
FBXL5:-:chr4:15632414:15626875	-	-	FBXL5	1.45832	2.68324	1.42521	1.54145	1.24564	1.8827	0.0597417	0.155968	0	0	0	0	5	5	4
SPEN:+:chr1:16237596:16242774	-	hsa_circ_0010113	SPEN	1.21066	3.8412	2.04079	1.67435	1.55315	1.88221	0.059807	0.156016	0	0	0	0	5	13	13
RNGTT:-:chr6:89563483:89554076	-	hsa_circ_0077292	RNGTT	5.35716	1.33682	0.710282	1.0021	0.677138	1.8821	0.0598222	0.156016	0	3	2	3	18	28	15
C11orf30:+:chr11:76174865:76183884	-	hsa_circ_0007458	C11orf30	12.5688	-0.820269	0.436148	-0.685912	0.414318	-1.88071	0.0600114	0.156428	9	6	10	6	16	21	15
GALNT8:+:chr12:4848329:4855424	-	-	GALNT8	2.22916	3.04488	1.61937	1.60767	1.35873	1.88029	0.0600688	0.156497	0	2	0	0	21	25	5
TMEM131:-:chr2:98449889:98430434	-	-	TMEM131	1.59583	3.76254	2.00225	1.66879	1.53738	1.87916	0.0602233	0.156818	0	0	0	0	9	8	12
SCAP:-:chr3:47484581:47476498	-	hsa_circ_0001292	SCAP	3.72749	-1.67975	0.894187	-1.18191	0.845286	-1.87852	0.0603102	0.156963	5	0	4	2	6	2	2
LRRC6:-:chr8:133673873:133634857	-	-	LRRC6	4.82036	1.81868	0.968418	1.24682	0.909199	1.87799	0.060383	0.157071	5	0	0	3	28	33	21
RB1CC1:-:chr8:53599527:53568567	-	-	RB1CC1	1.3249	3.59163	1.91346	1.65913	1.50032	1.87704	0.0605126	0.157083	0	0	0	0	7	9	10
DNAH14:+:chr1:225266909:225284941	-	-	DNAH14	1.20691	3.20528	1.70756	1.62621	1.40433	1.87711	0.0605035	0.157083	0	0	0	0	12	4	4
LARP1B:+:chr4:128995615:129019485	-	hsa_circ_0070935	LARP1B	3.36655	2.29196	1.22074	1.42994	1.10684	1.87752	0.0604467	0.157083	0	3	0	0	17	21	7
EIF4G3:-:chr1:21307720:21295966	-	hsa_circ_0000025	EIF4G3	24.3975	-0.860821	0.458572	-0.712114	0.435445	-1.87718	0.0604939	0.157083	10	13	13	25	47	35	19
YME1L1:-:chr10:27434519:27431316	-	hsa_circ_0005633	YME1L1	1.37604	3.66158	1.95157	1.66172	1.51616	1.87623	0.0606243	0.157291	0	0	0	0	5	9	13
KLHL24:+:chr3:183368084:183369064	-	hsa_circ_0001369	KLHL24	3.11808	2.48224	1.32365	1.48548	1.17831	1.8753	0.060752	0.157541	0	2	0	0	9	18	7
USP9Y:+:chrY:14821321:14851563	-	hsa_circ_0092233	USP9Y	1.39446	2.91478	1.55512	1.58133	1.32182	1.87431	0.0608875	0.157796	0	0	0	0	3	11	3
ABCD3:+:chr1:94953098:94956803	-	hsa_circ_0013235	ABCD3	5.02826	1.52357	0.81295	1.10159	0.772045	1.87413	0.0609129	0.157796	0	4	0	2	20	14	17
PPP6R3:+:chr11:68363565:68370960	-	hsa_circ_0008391	PPP6R3	2.94161	2.55735	1.36601	1.50316	1.20588	1.87213	0.0611884	0.158427	2	0	0	0	7	13	14
CAP2:+:chr6:17507399:17514185	-	hsa_circ_0002245	CAP2	1.58829	2.4099	1.2881	1.46205	1.15335	1.8709	0.0613592	0.158788	1	0	0	0	7	6	6
EIF4G3:-:chr1:21268823:21231375	-	-	EIF4G3	6.72936	1.39273	0.745339	1.02984	0.709048	1.86859	0.0616798	0.159535	2	0	6	0	22	21	19
DPY19L1:-:chr7:35013217:35006505	-	-	DPY19L1	1.20537	3.83348	2.05265	1.65756	1.55409	1.86758	0.0618213	0.159812	0	0	0	0	9	6	15
IGF2BP2:-:chr3:185416135:185404844	-	-	IGF2BP2	1.73335	3.32767	1.78201	1.62968	1.43878	1.86737	0.0618505	0.159812	0	0	0	0	5	4	12
ZFX:+:chrX:24190832:24197887	-	hsa_circ_0007108	ZFX	38.4196	0.590182	0.316205	0.524975	0.302598	1.86645	0.0619783	0.159964	23	18	12	11	103	83	95
DMTF1:+:chr7:86792811:86803985	-	hsa_circ_0005515	DMTF1	12.4674	-1.48962	0.798151	-1.0814	0.757766	-1.86634	0.0619944	0.159964	0	9	3	16	9	10	11
SMOC1:+:chr14:70477471:70490164	-	hsa_circ_0032368	SMOC1	1.76968	-3.42953	1.83765	-1.63721	1.46442	-1.86626	0.0620046	0.159964	0	2	0	0	0	0	0
HERC4:-:chr10:69726559:69714351	-	-	HERC4	1.54375	3.79365	2.03432	1.65358	1.54642	1.86483	0.0622059	0.160401	0	0	0	0	15	13	3
CTC-301O7.4:-:chr19:49835577:49834874	-	-	CTC-301O7.4	6.68895	-1.52397	0.817425	-1.09878	0.775172	-1.86436	0.0622712	0.160486	6	5	0	7	3	13	3
HCN1:-:chr5:45645710:45645287	-	-	HCN1	1.37006	3.65409	1.96068	1.64771	1.51693	1.86368	0.0623661	0.160649	0	0	0	0	14	5	8
EFTUD1:-:chr15:82444764:82443806	-	hsa_circ_0005745	EFTUD1	1.44588	2.77497	1.48942	1.54585	1.28138	1.86313	0.0624439	0.160767	0	0	0	0	7	5	3
HDAC5:-:chr17:42165064:42161922	-	hsa_circ_0006255	HDAC5	1.36233	4.01194	2.15394	1.65332	1.58948	1.86261	0.0625175	0.160874	0	0	0	0	25	5	5
ERGIC2:-:chr12:29494749:29492784	-	-	ERGIC2	3.95009	-1.44872	0.777959	-1.05846	0.738805	-1.86221	0.0625734	0.160935	3	4	5	2	6	3	6
DST:-:chr6:56501450:56496008	-	hsa_circ_0008924	DST	1.18218	3.09913	1.66507	1.59804	1.37916	1.86127	0.0627066	0.161171	0	0	0	0	6	9	4
NF1:+:chr17:29527440:29541603	-	hsa_circ_0042895	NF1	4.13531	2.4642	1.32405	1.47083	1.17621	1.8611	0.0627294	0.161171	0	0	3	0	15	27	9
GRIA1:+:chr5:153085257:153085627	-	-	GRIA1	2.9943	2.05583	1.10481	1.33737	1.01752	1.8608	0.0627728	0.1612	2	2	0	0	12	22	15
TRPM7:-:chr15:50955243:50935537	-	hsa_circ_0004951	TRPM7	2.42215	2.56839	1.38092	1.49713	1.21344	1.85991	0.0628987	0.161359	2	0	0	0	20	11	4
GANAB:-:chr11:62407203:62406455	-	hsa_circ_0008011	GANAB	4.89746	-1.57849	0.848619	-1.12531	0.802892	-1.86007	0.0628759	0.161359	3	7	4	0	4	6	4
NR3C2:-:chr4:149358014:149356256	-	hsa_circ_0071127	NR3C2	1.29613	3.9422	2.12154	1.64805	1.57701	1.85818	0.0631441	0.161823	0	0	0	0	11	21	3
RIMS2:+:chr8:104897526:104898451	-	-	RIMS2	14.4025	1.27066	0.683752	0.958925	0.650162	1.85837	0.063117	0.161823	17	5	0	4	64	73	44
PHIP:-:chr6:79770535:79752560	-	hsa_circ_0001615	PHIP	50.4552	0.42811	0.23066	0.398781	0.223694	1.85602	0.06345	0.162524	32	29	23	24	132	141	153
RSBN1L:+:chr7:77394812:77402631	-	-	RSBN1L	3.06476	1.81222	0.97703	1.23423	0.913634	1.85483	0.0636205	0.162878	0	2	0	2	14	16	12
SEPT2:+:chr2:242283167:242287606	-	-	SEPT2	1.37231	3.11989	1.6828	1.59399	1.38682	1.85398	0.0637417	0.163105	0	0	0	0	5	8	6
CDC123:+:chr10:12257739:12280484	-	-	CDC123	2.7425	2.20807	1.19134	1.3879	1.08177	1.85343	0.063821	0.163141	0	0	3	0	9	15	17
CBFA2T2:+:chr20:32207323:32211102	-	hsa_circ_0003426	CBFA2T2	14.327	1.15079	0.620827	0.888278	0.589789	1.85363	0.0637917	0.163141	5	7	8	2	56	19	65
SLC39A6:-:chr18:33706979:33691022	-	-	SLC39A6	1.52134	3.72081	2.00799	1.63837	1.53332	1.853	0.0638826	0.163216	0	0	0	0	6	14	9
PRICKLE2:-:chr3:64148805:64132505	-	-	PRICKLE2	4.02685	1.57475	0.850793	1.12039	0.803891	1.85092	0.0641805	0.163893	0	2	0	4	15	25	14
PRRG1:+:chrX:37245852:37285253	-	hsa_circ_0008077	PRRG1	4.24644	2.57042	1.38945	1.49041	1.21717	1.84996	0.0643194	0.164081	0	2	0	0	7	13	15
UTP18:+:chr17:49340635:49346265	-	hsa_circ_0002789	UTP18	22.3924	0.71123	0.384455	0.609704	0.365394	1.84997	0.0643179	0.164081	14	12	4	16	87	67	67
RAD23B:+:chr9:110064315:110087285	-	hsa_circ_0087859	RAD23B	1.19182	2.74299	1.48302	1.52858	1.27501	1.8496	0.0643716	0.164131	0	0	0	1	9	8	7
ZFYVE9:+:chr1:52698843:52705267	-	hsa_circ_0012492	ZFYVE9	2.53197	2.46176	1.33193	1.46139	1.17931	1.84827	0.0645635	0.164423	0	2	0	0	7	9	16
RYK:-:chr3:133914026:133907680	-	hsa_circ_0005768	RYK	9.68222	1.13156	0.612147	0.875913	0.581169	1.8485	0.0645294	0.164423	9	0	4	4	37	43	29
ESYT2:-:chr7:158591763:158580695	-	hsa_circ_0001777	ESYT2	20.2554	0.758107	0.410203	0.641301	0.389298	1.84813	0.0645841	0.164423	16	5	10	11	87	64	57
CLNS1A:-:chr11:77336863:77336008	-	hsa_circ_0000343	CLNS1A	5.24696	1.36654	0.739604	1.00996	0.701916	1.84767	0.0646506	0.164509	3	0	2	4	24	35	11
GPR98:+:chr5:90077247:90398157	-	-	GPR98	8.42176	1.61908	0.876427	1.14118	0.826267	1.84737	0.0646934	0.164534	2	0	8	0	26	34	31
SLC38A1:-:chr12:46637097:46633461	-	hsa_circ_0000398	SLC38A1	10.9366	1.33175	0.721417	0.990354	0.684762	1.84602	0.0648896	0.16495	7	4	5	5	54	53	48
TMED2:+:chr12:124071294:124074996	-	hsa_circ_0000458	TMED2	9.77905	-0.883685	0.47892	-0.723013	0.453791	-1.84516	0.0650143	0.165183	6	7	8	10	17	19	14
EML5:-:chr14:89131833:89123719	-	-	EML5	1.32096	3.96981	2.1521	1.63229	1.58426	1.84462	0.065093	0.165281	0	0	0	0	6	26	4
CLASP1:-:chr2:122363756:122363277	-	hsa_circ_0007052	CLASP1	21.4733	-0.94449	0.512073	-0.761326	0.485246	-1.84444	0.0651185	0.165281	19	9	7	21	22	25	37
STK33:-:chr11:8486369:8435042	-	-	STK33	17.5113	-0.952905	0.516871	-0.766463	0.489784	-1.8436	0.0652411	0.165508	18	14	11	3	18	24	27
ZDHHC3:-:chr3:45000952:44986660	-	hsa_circ_0065052	ZDHHC3	1.24375	3.11271	1.68945	1.58236	1.38777	1.84244	0.0654106	0.16585	0	0	0	0	6	8	5
NCKAP1:-:chr2:183853914:183831944	-	-	NCKAP1	1.54656	2.82333	1.53256	1.53806	1.30266	1.84223	0.0654417	0.16585	0	0	0	0	3	4	8
TRUB1:+:chr10:116719485:116734144	-	hsa_circ_0020091	TRUB1	3.20068	2.86028	1.55285	1.54443	1.31419	1.84196	0.0654807	0.165865	3	0	0	0	19	27	16
NPAS3:+:chr14:33684388:33836474	-	-	NPAS3	9.47999	1.13104	0.614355	0.874187	0.582837	1.84101	0.0656195	0.166132	4	6	0	3	26	18	38
UBE2D2:+:chr5:138979957:138994551	-	hsa_circ_0005728	UBE2D2	2.31494	4.04615	2.19823	1.62713	1.5988	1.84064	0.065675	0.166189	0	0	0	0	13	7	15
NAV3:+:chr12:78400199:78401225	-	hsa_circ_0004782	NAV3	1.17432	3.09251	1.68044	1.57783	1.38271	1.84029	0.0657254	0.166233	0	0	0	0	5	10	4
STK39:-:chr2:168986268:168931492	-	-	STK39	2.36289	2.71081	1.4733	1.51437	1.26737	1.83996	0.065774	0.166272	2	0	0	0	16	12	10
RNF19A:-:chr8:101300495:101276262	-	hsa_circ_0085121	RNF19A	1.17978	3.8053	2.06866	1.6252	1.55313	1.8395	0.0658424	0.166361	0	0	0	0	5	17	9
TRPM7:-:chr15:50884823:50878588	-	-	TRPM7	3.14709	2.60477	1.41678	1.49011	1.23242	1.83852	0.0659857	0.16664	3	0	0	0	22	18	12
CDK8:+:chr13:26911704:26928017	-	hsa_circ_0029803	CDK8	10.9685	1.54794	0.842934	1.10212	0.795358	1.83637	0.0663033	0.167266	0	4	10	0	52	29	41
BPTF:+:chr17:65924471:65928135	-	hsa_circ_0045462	BPTF	4.50712	1.53087	0.833732	1.09342	0.787092	1.83616	0.0663336	0.167266	2	0	4	0	18	24	10
DLG1:-:chr3:196846401:196817782	-	hsa_circ_0008583	DLG1	9.00186	-1.10148	0.599788	-0.85581	0.568652	-1.83645	0.0662916	0.167266	16	3	4	7	10	13	17
MBTD1:-:chr17:49302570:49294694	-	hsa_circ_0003871	MBTD1	4.43878	2.27108	1.23709	1.39785	1.11204	1.83582	0.0663838	0.167308	0	0	3	0	16	13	14
KIF21A:-:chr12:39757015:39750634	-	hsa_circ_0025873	KIF21A	1.34824	3.6323	1.98148	1.61354	1.51799	1.83313	0.0667832	0.168231	0	0	0	0	9	4	13
CHD7:+:chr8:61728946:61736575	-	-	CHD7	3.21108	-2.48084	1.35369	-1.45561	1.19099	-1.83265	0.0668546	0.168326	3	0	3	0	0	0	3
KRIT1:-:chr7:91855996:91842508	-	hsa_circ_0081006	KRIT1	5.0079	1.88594	1.02928	1.25595	0.953774	1.83228	0.0669099	0.168381	3	0	0	3	14	30	21
CCDC91:+:chr12:28603094:28637098	-	-	CCDC91	1.39275	2.76799	1.51211	1.51819	1.28854	1.83054	0.0671687	0.168863	0	0	0	0	4	7	4
LZIC:-:chr1:9995685:9991949	-	hsa_circ_0007803	LZIC	5.71775	1.35443	0.739888	0.998893	0.700731	1.83059	0.0671618	0.168863	0	2	4	4	17	41	20
TCF20:-:chr22:42611347:42605657	-	hsa_circ_0008561	TCF20	8.0634	-1.03974	0.568215	-0.817645	0.53815	-1.82984	0.0672745	0.169044	3	8	12	6	11	23	9
[truncated: 4,386 more rows]

## Sheet: Table S1c
id	manuscript id	circBase id	host gene	baseMean	log2FoldChange	lfcSE	lfc_shrink	lfc_shrink_SE	stat	pvalue	padj	CN_102	CN_103	CN_104	CN_105	CD5_109	CD5_110	CD5_210	CD5_211
KLHL1:-:chr13:70549934:70514172	circKLHL1	-	KLHL1	41.0552	6.40155	1.11543	4.26143	0.916476	5.73908	9.5195e-09	1.20104e-05	0	0	0	0	47	16	19	23
RIMS1:+:chr6:73016961:73043538	circRIMS1_b	-	RIMS1	111.029	5.49001	1.10667	3.64974	0.94588	4.96082	7.01956e-07	0.000301989	0	0	0	0	17	7	5	25
RERE:-:chr1:8617582:8568686	-	hsa_circ_0005829	RERE	23.1886	3.5846	0.789797	2.82074	0.761127	4.53863	5.66208e-06	0.00142873	2	0	2	0	36	14	14	16
AMY2B:+:chr1:104108057:104118162	circAMY2B	hsa_circ_0000099	AMY2B	15.6922	4.86069	1.0854	3.21664	0.995889	4.47825	7.52589e-06	0.00167562	0	0	0	0	12	9	6	8
FBXL17:-:chr5:107684231:107521817	circFBXL17	hsa_circ_0073517	FBXL17	18.9243	5.70521	1.30666	3.21329	1.19477	4.36627	1.26386e-05	0.00265762	0	0	0	0	26	27	0	11
NRXN1:-:chr2:51153093:51149007	-	hsa_circ_0001004	NRXN1	14.0547	5.48158	1.27051	3.15173	1.17917	4.31448	1.59979e-05	0.00318695	0	0	0	0	26	0	17	13
PBX3:+:chr9:128691934:128697886	-	hsa_circ_0004804	PBX3	8.36679	4.73794	1.13805	2.94171	1.10887	4.16323	3.1378e-05	0.00516373	0	0	0	0	10	10	4	8
KCNH8:+:chr3:19431973:19498474	-	hsa_circ_0064561	KCNH8	13.7314	3.80513	0.920941	2.7115	0.932511	4.13179	3.59948e-05	0.00552757	3	0	0	0	33	14	9	14
TMEFF1:+:chr9:103261047:103271416	-	hsa_circ_0087775	TMEFF1	5.48332	4.85574	1.17667	2.91829	1.15095	4.12667	3.68055e-05	0.00552757	0	0	0	0	7	6	8	13
FMNL2:+:chr2:153431650:153437563	-	-	FMNL2	6.81585	4.4874	1.10772	2.80232	1.11196	4.05102	5.09946e-05	0.00678547	0	0	0	0	9	6	7	5
PAK3:+:chrX:110406143:110416309	-	-	PAK3	6.46998	4.45451	1.13421	2.67121	1.16691	3.92742	8.5863e-05	0.0104458	0	0	0	0	6	4	10	6
PDCD11:+:chr10:105197772:105198565	-	hsa_circ_0000258	PDCD11	5.21109	4.49586	1.14889	2.65893	1.1832	3.91322	9.10733e-05	0.0104458	0	0	0	0	8	6	3	10
SLCO5A1:-:chr8:70674110:70650275	-	hsa_circ_0084727	SLCO5A1	9.33669	4.32282	1.14071	2.50248	1.20625	3.7896	0.000150891	0.0150296	0	0	0	0	14	3	4	4
RERE:-:chr1:8674745:8525984	-	hsa_circ_0009577	RERE	10.8917	4.71755	1.253	2.47619	1.30419	3.76501	0.000166546	0.0161635	0	0	0	0	16	0	11	6
RMST:+:chr12:97886239:97954476	-	-	RMST	8.77415	3.0964	0.82523	2.20022	0.929414	3.75217	0.000175311	0.0165888	0	0	4	0	18	16	8	14
ERC1:+:chr12:1399018:1481143	circERC1_a	hsa_circ_0024997	ERC1	13.5847	4.13264	1.10335	2.4355	1.18402	3.74555	0.00018	0.0166171	0	0	0	0	6	6	4	5
KLHL8:-:chr4:88116842:88091230	-	hsa_circ_0070389	KLHL8	4.41796	4.32585	1.15965	2.42929	1.23526	3.73031	0.000191242	0.0172345	0	0	0	0	7	4	7	6
CASC4:+:chr15:44624186:44630515	-	hsa_circ_0000596	CASC4	4.45225	4.29392	1.155	2.412	1.23395	3.71769	0.000201049	0.017697	0	0	0	0	4	7	4	8
ST18:-:chr8:53142637:53124639	-	-	ST18	4.14398	4.43721	1.21088	2.34274	1.28924	3.66445	0.000247866	0.0203951	0	0	0	0	3	7	9	6
UGGT2:-:chr13:96648389:96622365	-	-	UGGT2	7.5954	4.1536	1.13286	2.34055	1.22543	3.66646	0.000245934	0.0203951	0	0	0	0	4	8	4	5
LUZP2:+:chr11:24927537:25004839	-	-	LUZP2	4.84161	4.21597	1.15646	2.31602	1.24873	3.6456	0.000266773	0.0206499	0	0	0	0	5	6	7	4
NTRK2:+:chr9:87338488:87367000	-	hsa_circ_0087377	NTRK2	3.45574	4.24046	1.16118	2.32488	1.25151	3.65185	0.000260362	0.0206499	0	0	0	0	9	4	5	5
RANBP17:+:chr5:170610203:170632616	-	hsa_circ_0002713	RANBP17	11.7121	4.32949	1.18947	2.30971	1.2763	3.63986	0.000272787	0.0206499	0	0	0	0	7	10	7	0
DACH1:-:chr13:72147144:72131155	-	-	DACH1	8.63093	3.06893	0.844753	2.0976	0.971405	3.63294	0.000280214	0.0207963	3	2	0	0	19	28	7	13
ERC1:+:chr12:1372200:1399178	circERC1_c	-	ERC1	11.5163	4.1452	1.14318	2.28813	1.24115	3.62603	0.000287816	0.0209497	0	0	0	0	5	7	5	4
WDR37:+:chr10:1118056:1142186	-	hsa_circ_0000205	WDR37	3.38137	4.21823	1.19086	2.17437	1.29035	3.54216	0.000396862	0.026353	0	0	0	0	5	4	4	9
SLCO5A1:-:chr8:70674110:70667659	circSLCO5A1	hsa_circ_0001809	SLCO5A1	13.3604	3.91738	1.11232	2.14234	1.23091	3.52182	0.000428595	0.0279695	0	0	0	0	4	4	3	7
DCLK1:-:chr13:36410278:36379835	-	hsa_circ_0029995	DCLK1	7.88196	4.28067	1.21872	2.12956	1.31359	3.51243	0.000444026	0.0284854	0	0	0	0	11	8	0	5
NDST3:+:chr4:119026173:119064839	-	-	NDST3	5.55574	4.4102	1.25877	2.10878	1.34215	3.50358	0.000459052	0.0289585	0	0	0	0	10	0	6	10
CCSER1:+:chr4:91229395:91234198	-	-	CCSER1	7.343	3.90301	1.1335	2.03662	1.25497	3.44332	0.000574619	0.0339833	0	0	0	0	6	4	4	4
DCLK1:-:chr13:36410278:36396866	-	-	DCLK1	4.48382	4.08942	1.1909	2.02195	1.29791	3.43389	0.000594988	0.0346466	0	0	0	0	4	9	5	2
NRD1:-:chr1:52299842:52289336	-	hsa_circ_0007430	NRD1	3.38744	4.04874	1.18205	2.01051	1.29187	3.42519	0.000614367	0.035233	0	0	0	0	7	3	3	7
PEX13:+:chr2:61258554:61259248	-	hsa_circ_0008534	PEX13	3.95241	3.98442	1.16528	2.00324	1.27996	3.41927	0.000627897	0.0354715	0	0	0	0	6	5	2	6
TNFRSF21:-:chr6:47254331:47251674	-	hsa_circ_0001610	TNFRSF21	75.4881	-2.25422	0.291577	-2.17571	0.289362	-7.73114	1.06585e-14	2.01711e-11	60	70	73	76	43	19	20	16
FDFT1:+:chr8:11666303:11696082	-	-	FDFT1	9.06685	-2.52238	0.623349	-2.05638	0.690395	-4.0465	5.19891e-05	0.00678547	10	9	16	11	3	0	5	5
TMTC1:-:chr12:29921008:29904599	-	hsa_circ_0025768	TMTC1	2.97022	-5.03214	1.27245	-2.72478	1.27669	-3.95468	7.66383e-05	0.0096692	5	3	2	5	0	0	0	0
PLCH1:-:chr3:155314167:155267576	-	-	PLCH1	3.22976	-5.05473	1.29038	-2.67437	1.30051	-3.91724	8.95668e-05	0.0104458	2	2	2	9	0	0	0	0
CSPP1:+:chr8:68007528:68007967	-	hsa_circ_0084665	CSPP1	2.54221	-4.60051	1.26335	-2.3036	1.3327	-3.6415	0.000271049	0.0206499	2	3	2	4	0	0	0	0
ATG4C:+:chr1:63269390:63286880	-	hsa_circ_0012823	ATG4C	2.70852	-4.71239	1.31968	-2.18598	1.37891	-3.57087	0.000355796	0.0249386	4	5	3	0	0	0	0	0
ZCCHC7:+:chr9:37126309:37126939	-	hsa_circ_0001860	ZCCHC7	5.49447	-4.04086	1.15639	-2.10847	1.26866	-3.49436	0.000475198	0.0294856	5	6	7	13	0	3	0	0
CRIM1:+:chr2:36605500:36623930	-	hsa_circ_0005507	CRIM1	3.8279	-4.07113	1.17641	-2.06088	1.28619	-3.46065	0.000538874	0.0328974	7	3	7	4	0	0	2	0
RIMS1:+:chr6:73005640:73043538	circRIMS1_a	-	RIMS1	171.144	1.49677	0.177763	1.45945	0.182453	8.42003	3.7639e-17	1.42464e-13	33	22	33	32	170	138	119	124
ACVR2A:+:chr2:148653870:148657467	circACVR2A	hsa_circ_0001073	ACVR2A	149.557	1.34216	0.247539	1.23839	0.267134	5.42202	5.89285e-08	4.05068e-05	43	41	26	25	195	102	129	135
STK39:-:chr2:168986268:168920010	circSTK39	hsa_circ_0005882	STK39	69.3202	1.57525	0.291353	1.46494	0.313001	5.40666	6.42116e-08	4.05068e-05	12	13	6	18	84	38	55	63
TMEFF1:+:chr9:103261047:103279053	-	hsa_circ_0004425	TMEFF1	207.333	1.00661	0.185027	0.921186	0.194109	5.44035	5.31752e-08	4.05068e-05	95	64	61	55	279	252	174	189
AFF2:+:chrX:147743429:147744289	circAFF2	hsa_circ_0001947	AFF2	132.659	1.95976	0.372111	1.81702	0.388774	5.26659	1.38979e-07	7.5148e-05	7	7	5	7	69	34	28	37
LIFR:-:chr5:38530768:38523520	-	hsa_circ_0072309	LIFR	83.4338	-1.20798	0.243721	-1.08511	0.264926	-4.95641	7.18071e-07	0.000301989	65	57	99	86	75	61	46	37
RANBP17:+:chr5:170610199:170632616	circRANBP17	hsa_circ_0003718	RANBP17	59.0629	1.51502	0.311685	1.37055	0.343977	4.86073	1.16951e-06	0.00044266	10	10	7	6	44	38	30	41
RMST:+:chr12:97886239:97924637	circRMST	hsa_circ_0027821	RMST	69.4734	1.51833	0.316435	1.36843	0.350384	4.79823	1.60077e-06	0.000550811	15	6	10	11	55	63	39	37
HMGCS1:-:chr5:43297268:43294157	circHMGCS1	hsa_circ_0072387	HMGCS1	152.64	-1.55207	0.328495	-1.39378	0.364966	-4.72479	2.30359e-06	0.000674798	135	113	220	199	92	122	79	74
RMST:+:chr12:97886239:97954825	-	-	RMST	1412.14	1.21595	0.257424	1.07711	0.282608	4.72355	2.31767e-06	0.000674798	458	312	606	460	2181	2308	1263	1204
NETO2:-:chr16:47165936:47143394	-	hsa_circ_0003520	NETO2	31.2284	-1.19446	0.260455	-1.04695	0.286963	-4.58607	4.51678e-06	0.00122114	29	31	31	28	28	20	19	18
PAK3:+:chrX:110385324:110416309	-	-	PAK3	31.3218	2.25123	0.501848	1.9747	0.53659	4.48588	7.26138e-06	0.00167562	5	0	5	4	28	36	17	26
EXOC6B:-:chr2:72960247:72945232	circEXOC6B	hsa_circ_0009043	EXOC6B	156.903	1.11687	0.260803	0.951907	0.28825	4.28244	1.84858e-05	0.00347742	26	14	15	18	80	37	70	70
SOGA2:+:chr18:8718422:8720494	-	hsa_circ_0000825	SOGA2	39.7183	-1.38302	0.323671	-1.18637	0.369235	-4.27291	1.92935e-05	0.00347742	39	39	31	39	21	37	17	16
SPRED1:+:chr15:38591574:38617010	-	hsa_circ_0004229	SPRED1	10.3392	-2.0161	0.481327	-1.7269	0.544084	-4.18862	2.80652e-05	0.00482849	13	10	11	15	9	2	5	4
SLC8A3:-:chr14:70635201:70633356	circSLC8A3	hsa_circ_0000551	SLC8A3	59.7644	-2.36087	0.573096	-1.97118	0.635537	-4.1195	3.79701e-05	0.00552757	51	63	102	84	22	51	10	11
PTK2:-:chr8:141762415:141749116	circPTK2	hsa_circ_0003171	PTK2	57.521	1.0534	0.260087	0.875524	0.287338	4.05017	5.11805e-05	0.00678547	13	24	17	10	68	49	44	56
MIB1:+:chr18:19345733:19359646	-	hsa_circ_0000835	MIB1	146.88	0.78378	0.202967	0.64884	0.216109	3.86162	0.000112638	0.0125393	80	61	48	54	207	168	148	154
ATXN10:+:chr22:46125305:46136418	-	hsa_circ_0001247	ATXN10	57.6947	1.11014	0.288144	0.897091	0.324102	3.85274	0.000116801	0.0126312	18	23	15	20	102	36	70	64
NPAS3:+:chr14:33684388:33684793	-	-	NPAS3	21.8078	2.19018	0.571049	1.75389	0.669399	3.83536	0.000125383	0.0131826	9	0	6	0	27	28	20	33
PTN:-:chr7:136939721:136935977	-	hsa_circ_0003949	PTN	31.9328	-1.64954	0.434774	-1.32734	0.520754	-3.79403	0.000148222	0.0150296	11	17	19	26	17	12	4	6
RERE:-:chr1:8674745:8601273	circRERE_b	hsa_circ_0008501	RERE	74.6602	1.08058	0.292769	0.85104	0.329168	3.69089	0.000223474	0.0192238	15	22	10	15	82	38	45	52
SLC4A7:-:chr3:27465643:27420739	circSLC4A7	hsa_circ_0064615	SLC4A7	27.8946	2.7489	0.764589	1.94326	0.899449	3.59526	0.000324063	0.023143	5	0	0	0	11	11	10	21
MAML3:-:chr4:140812121:140810511	-	-	MAML3	11.0418	1.9621	0.550446	1.48247	0.67308	3.56456	0.000364462	0.0250816	3	2	2	4	23	16	17	14
HP1BP3:-:chr1:21100103:21076216	-	hsa_circ_0000023	HP1BP3	11.5843	2.14312	0.602225	1.59818	0.733159	3.55867	0.000372745	0.0251935	5	0	4	0	24	14	11	16
KIDINS220:-:chr2:8917022:8910799	-	hsa_circ_0005315	KIDINS220	9.32001	4.64588	1.34715	1.99748	1.3971	3.44867	0.000563348	0.0338456	0	0	0	0	5	8	0	16
HERC1:-:chr15:64008672:64004974	-	hsa_circ_0035803	HERC1	2.97127	4.15246	1.21589	1.99183	1.31563	3.41516	0.000637437	0.0354809	0	0	0	0	5	9	3	4
BAI3:+:chr6:69723930:69785930	circBAI3	hsa_circ_0076948	BAI3	27.7056	3.81128	1.12171	1.97254	1.24827	3.39776	0.000679401	0.0359399	0	0	0	0	7	3	0	7
DPP10:+:chr2:116066815:116101488	-	-	DPP10	10.5407	4.08499	1.20553	1.9557	1.30866	3.38854	0.000702655	0.0359399	0	0	0	0	4	0	8	8
KLHL24:+:chr3:183361268:183390272	-	hsa_circ_0001368	KLHL24	22.019	1.53013	0.450001	1.11403	0.546729	3.40029	0.000673136	0.0359399	3	3	9	5	32	15	21	27
NTRK2:+:chr9:87317074:87325706	-	-	NTRK2	38.1652	1.14924	0.338052	0.847801	0.386857	3.39959	0.000674871	0.0359399	12	8	9	8	39	25	29	40
RUNX1T1:-:chr8:93029591:93017344	-	hsa_circ_0007443	RUNX1T1	3.32943	4.13638	1.21874	1.96116	1.31753	3.39399	0.000688815	0.0359399	0	0	0	0	6	5	6	4
WSCD1:+:chr17:5983691:5998543	-	-	WSCD1	7.67836	-3.35203	0.989177	-1.92354	1.14026	-3.38871	0.000702221	0.0359399	4	10	9	9	0	0	2	3
ATL2:-:chr2:38546161:38536520	-	hsa_circ_0002918	ATL2	2.42097	-4.71873	1.39594	-1.87415	1.41651	-3.38032	0.000724006	0.0360574	3	0	3	6	0	0	0	0
ENSG00000242996:-:chr6:30222241:30202135	-	-	ENSG00000242996	3.68747	4.19342	1.23989	1.9396	1.33104	3.3821	0.000719351	0.0360574	0	0	0	0	7	4	7	4
LPHN3:+:chr4:62800558:62863983	-	-	LPHN3	11.8217	1.8394	0.547732	1.30439	0.677276	3.3582	0.000784506	0.0385595	4	5	2	0	20	15	16	13
NIPBL:+:chr5:36953720:36976504	-	hsa_circ_0001472	NIPBL	30.391	1.13949	0.339673	0.831596	0.387752	3.35466	0.000794621	0.0385595	17	16	11	8	57	28	60	41
KCNH8:+:chr3:19384079:19389457	-	-	KCNH8	6.74794	3.12127	0.932856	1.8354	1.09281	3.34593	0.000820064	0.0390005	3	0	0	0	12	9	13	8
SLC25A16:-:chr10:70266475:70246900	-	hsa_circ_0007778	SLC25A16	8.55427	4.16309	1.24476	1.88469	1.33243	3.3445	0.000824317	0.0390005	0	0	0	0	9	0	9	4
ZNF880:+:chr19:52887102:52888995	-	-	ZNF880	3.66313	3.9578	1.18563	1.88707	1.29429	3.33813	0.000843455	0.0394133	0	0	0	0	8	3	4	4
KANSL1:-:chr17:44172067:44127899	-	hsa_circ_0005940	KANSL1	2.9623	3.91444	1.18321	1.84531	1.29136	3.30832	0.00093856	0.0433226	0	0	0	0	5	4	4	5
CEP89:-:chr19:33409245:33406242	-	-	CEP89	3.18619	-4.29708	1.30146	-1.80546	1.36066	-3.30174	0.000960863	0.043635	3	3	0	3	0	0	0	0
FGD4:+:chr12:32772632:32786623	-	-	FGD4	2.79991	3.98555	1.20791	1.8291	1.30667	3.29955	0.000968386	0.043635	0	0	0	0	6	7	3	3
RP11-32K4.1:-:chr8:65063721:65046005	-	-	RP11-32K4.1	3.45063	4.3828	1.33042	1.78315	1.37425	3.2943	0.000986664	0.0439356	0	0	0	0	3	5	14	2
LPAR1:-:chr9:113735838:113703701	-	hsa_circ_0003611	LPAR1	5.93387	-2.64884	0.806091	-1.65062	0.973584	-3.28602	0.00101612	0.0447213	10	8	3	7	0	0	4	3
ARHGAP21:-:chr10:24924032:24908401	-	-	ARHGAP21	9.03089	3.46821	1.05786	1.79947	1.20019	3.27852	0.00104353	0.0448837	3	0	0	0	13	24	4	11
ELF2:-:chr4:140060651:140046318	-	hsa_circ_0001441	ELF2	21.8254	1.49822	0.456764	1.04918	0.552633	3.28008	0.00103777	0.0448837	9	5	5	4	46	12	20	30
FAM214A:-:chr15:52885933:52876942	-	-	FAM214A	6.98781	2.73517	0.836391	1.66281	1.00435	3.27021	0.00107468	0.045704	2	0	0	2	12	6	11	14
ATRNL1:+:chr10:116879949:116889297	-	hsa_circ_0020093	ATRNL1	72.7337	0.916781	0.280824	0.672593	0.305236	3.26461	0.00109615	0.0460992	27	31	27	29	105	114	48	83
MAPRE2:+:chr18:32650159:32682123	-	hsa_circ_0047391	MAPRE2	3.90645	4.10712	1.25964	1.76132	1.33309	3.26055	0.00111196	0.0461518	0	0	0	0	8	3	4	6
ZEB1:+:chr10:31676053:31750166	-	hsa_circ_0018087	ZEB1	2.30745	4.20759	1.29144	1.74728	1.34955	3.25805	0.00112179	0.0461518	0	0	0	0	6	4	8	4
AP4S1:+:chr14:31535332:31542179	-	hsa_circ_0031449	AP4S1	2.77462	3.97071	1.2237	1.7487	1.31082	3.24483	0.00117519	0.0477979	0	0	0	0	7	6	3	3
CACHD1:+:chr1:65095038:65107652	-	-	CACHD1	10.8823	2.15305	0.667758	1.40022	0.823761	3.2243	0.00126283	0.0477979	0	4	0	3	10	13	12	15
EPHA3:+:chr3:89259009:89259670	-	hsa_circ_0066596	EPHA3	8.79202	2.17717	0.673474	1.4176	0.830519	3.23274	0.00122607	0.0477979	5	4	0	0	18	22	12	13
FAT1:-:chr4:187630999:187627717	-	hsa_circ_0001461	FAT1	296.225	-0.519811	0.160542	-0.418593	0.162128	-3.23786	0.00120431	0.0477979	270	286	269	203	332	324	255	250
KIFAP3:-:chr1:170001116:169947226	-	-	KIFAP3	20.2241	3.60654	1.11819	1.73309	1.24169	3.22534	0.00125823	0.0477979	0	0	2	0	8	7	15	9
PHF3:+:chr6:64389901:64395812	-	-	PHF3	2.29754	-4.56982	1.4137	-1.65576	1.3974	-3.23253	0.00122697	0.0477979	5	4	0	2	0	0	0	0
PIK3CA:+:chr3:178921332:178922376	-	-	PIK3CA	2.6251	3.90247	1.20996	1.72427	1.30032	3.22529	0.00125845	0.0477979	0	0	0	0	6	6	4	2
RIMS1:+:chr6:73001637:73043538	circRIMS1_c	-	RIMS1	18.3194	3.73712	1.15366	1.75156	1.26687	3.23935	0.00119802	0.0477979	0	0	0	0	5	4	0	7
GOLM1:-:chr9:88661487:88648197	-	-	GOLM1	3.38682	3.84331	1.19306	1.72192	1.28977	3.2214	0.00127567	0.0478062	0	0	0	0	4	6	3	4
UNC79:+:chr14:93934017:93963632	circUNC79	-	UNC79	13.544	3.86008	1.19964	1.71561	1.29324	3.21769	0.00129228	0.0479536	0	0	0	0	9	2	0	7
NCOA1:+:chr2:24866835:24896332	-	-	NCOA1	3.02005	3.92566	1.22552	1.69016	1.30606	3.20327	0.00135877	0.0499316	0	0	0	0	10	3	3	3
EPB41L5:+:chr2:120885264:120932576	-	hsa_circ_0006834	EPB41L5	10.0413	4.02822	1.26079	1.66913	1.3235	3.19498	0.00139839	0.0508213	0	0	0	0	8	0	10	2
KLF12:-:chr13:74420510:74387289	-	hsa_circ_0030414	KLF12	2.92857	4.10821	1.28678	1.65739	1.33592	3.19263	0.00140984	0.0508213	0	0	0	0	8	6	5	2
DLG1:-:chr3:196869639:196846281	-	hsa_circ_0068697	DLG1	2.55645	3.94683	1.24005	1.6581	1.31053	3.18279	0.00145862	0.0511192	0	0	0	0	3	5	6	4
EXOC6B:-:chr2:72960247:72958135	-	hsa_circ_0001030	EXOC6B	7.97296	4.37983	1.37528	1.60952	1.37183	3.18468	0.00144915	0.0511192	0	0	0	0	4	16	4	0
FNTA:+:chr8:42914235:42919358	-	hsa_circ_0001796	FNTA	4.91317	4.28172	1.34402	1.62536	1.35987	3.18577	0.00144369	0.0511192	0	0	0	0	6	11	6	0
CNPY1:-:chr7:155301792:155295716	-	-	CNPY1	3.25062	-3.99526	1.26572	-1.61449	1.31842	-3.15652	0.00159662	0.0551722	6	4	3	7	0	2	0	0
NCOA2:-:chr8:71128999:71126137	-	-	NCOA2	3.62849	4.03243	1.27906	1.60489	1.32394	3.15264	0.00161799	0.0551722	0	0	0	0	8	6	6	0
POLB:+:chr8:42202471:42214910	-	-	POLB	6.29216	3.94035	1.24923	1.61618	1.3098	3.15422	0.0016093	0.0551722	0	0	0	0	9	7	3	0
RMST:+:chr12:97886239:97889834	-	-	RMST	3.31346	3.86225	1.22675	1.61399	1.29704	3.14836	0.00164187	0.0554865	0	0	0	0	3	8	3	3
CCDC148:-:chr2:159201830:159165945	-	hsa_circ_0056768	CCDC148	2.97517	3.85847	1.22915	1.60077	1.29644	3.13914	0.00169446	0.0567568	0	0	0	0	3	3	6	5
PAK3:+:chrX:110385324:110395675	-	hsa_circ_0091336	PAK3	7.49677	3.73429	1.19291	1.59638	1.27517	3.1304	0.00174568	0.0578636	0	0	0	0	5	0	4	7
SOGA2:+:chr18:8714137:8720494	-	-	SOGA2	15.47	-1.2561	0.401525	-0.846826	0.464881	-3.12832	0.00175807	0.0578636	10	19	12	17	14	12	6	8
CSPP1:+:chr8:68044186:68049838	-	hsa_circ_0003388	CSPP1	4.1309	3.99723	1.28184	1.55725	1.3172	3.11835	0.00181869	0.0583369	0	0	0	0	10	0	4	6
KDM1A:+:chr1:23356962:23385660	-	hsa_circ_0007822	KDM1A	12.1892	2.37759	0.762361	1.4103	0.924984	3.11873	0.00181635	0.0583369	0	2	4	0	25	12	4	12
RUNX1T1:-:chr8:93004117:92998352	-	hsa_circ_0084878	RUNX1T1	4.74466	3.63942	1.16523	1.5908	1.25797	3.12337	0.00178795	0.0583369	0	0	0	0	5	3	4	3
CDH20:+:chr18:59157635:59174793	-	-	CDH20	2.79116	-4.30775	1.38566	-1.5024	1.35444	-3.1088	0.00187849	0.0592506	2	0	5	2	0	0	0	0
PAPOLA:+:chr14:96986392:96994343	-	hsa_circ_0002793	PAPOLA	4.83789	3.8582	1.2408	1.55744	1.29584	3.10945	0.00187434	0.0592506	1	0	0	0	6	13	3	6
MYCBP2:-:chr13:77818086:77791974	-	hsa_circ_0004217	MYCBP2	3.84537	4.17116	1.34889	1.49692	1.337	3.09229	0.00198619	0.0621299	0	0	0	0	4	8	9	0
LPHN3:+:chr4:62800558:62813994	-	hsa_circ_0069863	LPHN3	16.2046	1.6205	0.52493	1.04138	0.635163	3.08708	0.00202136	0.0627119	4	3	0	6	20	12	17	16
BRWD1:-:chr21:40630598:40619626	-	hsa_circ_0008452	BRWD1	2.68255	3.87869	1.26836	1.48079	1.29537	3.05803	0.00222797	0.0643731	0	0	0	0	2	4	7	4
GFRA1:-:chr10:117856275:117849252	-	hsa_circ_0005239	GFRA1	11.3007	2.3927	0.78045	1.36902	0.9394	3.0658	0.00217089	0.0643731	0	0	5	0	19	7	10	8
MACF1:+:chr1:39816457:39824936	-	hsa_circ_0011821	MACF1	4.92504	-3.9605	1.29318	-1.47888	1.30709	-3.06261	0.00219413	0.0643731	0	8	3	8	0	0	2	0
MPP6:+:chr7:24663285:24720139	-	hsa_circ_0001687	MPP6	15.3012	1.6602	0.542895	1.04851	0.656679	3.05805	0.00222779	0.0643731	4	7	0	6	20	30	18	18
PTK2:-:chr8:141889736:141856358	-	hsa_circ_0085769	PTK2	4.71274	-4.06458	1.3232	-1.48014	1.32151	-3.07179	0.0021278	0.0643731	6	0	10	4	2	0	0	0
RIMS2:+:chr8:105053554:105161076	-	-	RIMS2	4.92813	3.78203	1.23657	1.4902	1.28113	3.05848	0.0022246	0.0643731	0	0	0	0	8	4	5	0
SETBP1:+:chr18:42281140:42339068	-	-	SETBP1	3.24024	4.17501	1.36053	1.46087	1.33375	3.06866	0.00215018	0.0643731	0	0	0	0	8	0	4	10
STX16-NPEPL1:+:chr20:57242546:57248767	-	hsa_circ_0060989	STX16-NPEPL1	4.78728	2.98415	0.971471	1.50077	1.11521	3.07179	0.00212782	0.0643731	0	3	0	0	13	11	8	7
STXBP5L:+:chr3:121097563:121100379	-	-	STXBP5L	3.27908	3.75101	1.22245	1.50682	1.27689	3.06843	0.00215185	0.0643731	0	0	0	0	4	2	3	7
RBM27:+:chr5:145634506:145638156	-	hsa_circ_0006087	RBM27	3.47882	3.93156	1.28673	1.4716	1.30238	3.05547	0.00224711	0.0644341	0	0	0	0	9	0	6	4
ACACA:-:chr17:35609962:35604934	-	hsa_circ_0043256	ACACA	4.40379	-2.79521	0.915909	-1.45144	1.0662	-3.05185	0.00227437	0.0647255	4	6	5	5	5	0	0	0
GCN1L1:-:chr12:120593523:120592774	-	hsa_circ_0000448	GCN1L1	39.165	-0.938282	0.30768	-0.647549	0.332208	-3.04954	0.00229193	0.0647383	32	35	28	35	30	18	24	38
EXOSC1:-:chr10:99197507:99196174	-	hsa_circ_0005887	EXOSC1	17.9591	2.17399	0.713857	1.27654	0.865667	3.04541	0.00232362	0.0651475	6	0	0	5	15	35	11	16
CHMP5:+:chr9:33271150:33278223	-	hsa_circ_0003575	CHMP5	4.80008	4.01328	1.32008	1.43988	1.31065	3.04018	0.00236439	0.0653227	0	0	0	0	4	0	5	10
RTN4:-:chr2:55255356:55252222	-	hsa_circ_0054598	RTN4	60.5939	1.07646	0.353847	0.721317	0.392743	3.04217	0.00234881	0.0653227	30	20	9	19	75	33	89	67
DTWD2:-:chr5:118280344:118264231	-	hsa_circ_0004509	DTWD2	3.81085	4.3755	1.44134	1.3811	1.34507	3.03571	0.00239967	0.0658172	0	0	0	0	0	13	5	5
DNAJC6:+:chr1:65830318:65831879	circDNAJC6	hsa_circ_0002454	DNAJC6	12.8474	3.75041	1.23861	1.44937	1.27363	3.02791	0.00246255	0.0668083	0	0	0	0	4	0	2	10
FAM114A2:-:chr5:153414527:153409048	-	hsa_circ_0007773	FAM114A2	4.04764	4.06514	1.34398	1.41071	1.31391	3.0247	0.00248876	0.0668083	0	0	0	0	6	8	6	0
SAR1A:-:chr10:71920825:71912019	-	-	SAR1A	2.45872	3.73607	1.23446	1.44851	1.27133	3.02647	0.00247428	0.0668083	0	0	0	0	5	3	4	4
FBXO9:+:chr6:52935855:52941341	-	hsa_circ_0003700	FBXO9	3.49188	4.15939	1.37821	1.38795	1.3222	3.01796	0.00254483	0.0678324	0	0	0	0	5	10	0	6
BRAF:-:chr7:140508795:140476712	-	hsa_circ_0007178	BRAF	3.44168	4.0724	1.35242	1.39008	1.31202	3.0112	0.00260217	0.0684729	0	0	0	0	10	4	7	0
CHD2:+:chr15:93489051:93510743	-	-	CHD2	2.25619	4.12088	1.36867	1.383	1.31688	3.01086	0.00260505	0.0684729	0	0	0	0	7	3	3	8
ATRNL1:+:chr10:116879949:116931050	-	-	ATRNL1	35.1071	1.34391	0.447711	0.854341	0.519813	3.00173	0.00268446	0.0686532	3	15	8	7	55	14	39	33
CASC4:+:chr15:44624186:44673174	-	-	CASC4	3.80028	3.53584	1.17558	1.43548	1.23727	3.00775	0.00263185	0.0686532	0	0	0	0	5	3	3	3
DHTKD1:+:chr10:12123471:12162266	-	hsa_circ_0007813	DHTKD1	13.5188	-1.3712	0.456527	-0.86963	0.532319	-3.00355	0.0026685	0.0686532	15	10	15	13	8	10	9	6
GREB1L:+:chr18:18945988:18983955	-	hsa_circ_0003653	GREB1L	52.0332	0.914114	0.304355	0.625826	0.325907	3.00345	0.0026694	0.0686532	29	23	22	16	88	38	68	82
BRWD1:-:chr21:40597123:40590078	-	hsa_circ_0061722	BRWD1	3.22656	3.56283	1.18863	1.42008	1.24108	2.99744	0.00272261	0.0691616	0	0	0	0	3	3	4	4
CRBN:-:chr3:3215945:3197902	-	hsa_circ_0003400	CRBN	3.76621	3.62257	1.21055	1.40968	1.25032	2.99251	0.00276697	0.06982	0	0	0	0	6	2	4	3
KLHL24:+:chr3:183361268:183369064	-	hsa_circ_0001367	KLHL24	10.9311	2.18119	0.730711	1.23138	0.876669	2.98503	0.00283551	0.0703309	0	0	6	3	20	25	9	13
NPAT:-:chr11:108061227:108057209	-	-	NPAT	3.11775	4.22752	1.41562	1.33188	1.32035	2.98634	0.00282342	0.0703309	0	0	0	0	5	8	9	0
VCAN:+:chr5:82832826:82838087	-	hsa_circ_0073237	VCAN	111.414	0.825332	0.276565	0.575438	0.290904	2.98423	0.00284296	0.0703309	57	42	53	51	202	66	165	158
TET1:+:chr10:70404455:70406762	-	-	TET1	50.9374	0.768663	0.258224	0.54405	0.268846	2.97673	0.00291344	0.0716064	17	18	28	18	73	46	46	61
ATP2B4:+:chr1:203676137:203677232	-	hsa_circ_0007167	ATP2B4	11.7895	1.46339	0.492376	0.905429	0.578623	2.9721	0.00295767	0.0718344	3	3	4	4	20	15	12	16
BBS9:+:chr7:33390831:33427756	-	hsa_circ_0079813	BBS9	3.25701	3.55045	1.19472	1.38602	1.23655	2.97179	0.00296068	0.0718344	0	0	0	0	4	5	3	2
MAGI2:-:chr7:77814987:77789342	circMAGI2	-	MAGI2	15.7767	3.53545	1.19257	1.37715	1.23332	2.96456	0.00303115	0.0730759	0	0	0	0	5	3	0	6
ZNF562:-:chr19:9770143:9767223	-	hsa_circ_0003516	ZNF562	2.93996	3.65456	1.23428	1.36402	1.25116	2.96089	0.00306748	0.0734836	0	0	0	0	4	3	3	5
ANK3:-:chr10:62039397:62021616	-	hsa_circ_0018440	ANK3	7.75552	3.53285	1.19473	1.36719	1.23202	2.95703	0.00310619	0.073943	0	0	0	0	5	0	4	5
AKAP2:+:chr9:112898407:112900819	-	hsa_circ_0008706	AKAP2	8.64755	-3.11006	1.0548	-1.36238	1.15101	-2.9485	0.00319323	0.0750705	6	23	5	13	8	0	0	2
RAD23B:+:chr9:110062422:110087285	-	hsa_circ_0007271	RAD23B	3.28823	3.98749	1.3516	1.31404	1.28956	2.95021	0.00317562	0.0750705	0	0	0	0	6	8	0	5
BAI3:+:chr6:69943182:69949118	-	hsa_circ_0076952	BAI3	25.3795	2.21033	0.750424	1.20877	0.891649	2.94545	0.00322486	0.0753462	5	0	0	0	9	6	8	14
ARHGAP32:-:chr11:128936763:128932175	-	hsa_circ_0024840	ARHGAP32	7.03337	2.49312	0.849823	1.27244	0.987497	2.93369	0.00334956	0.0777798	2	0	2	0	8	7	11	10
LRBA:-:chr4:151729550:151682935	-	hsa_circ_0071185	LRBA	3.19723	3.81539	1.30233	1.30597	1.26634	2.92967	0.00339324	0.0778388	0	0	0	0	6	7	0	4
MINDY3:-:chr10:15889942:15875628	-	hsa_circ_0006665	MINDY3	16.4277	1.86356	0.635974	1.07108	0.759515	2.93024	0.00338699	0.0778388	0	5	5	0	14	11	11	23
CHSY1:-:chr15:101775782:101775287	-	hsa_circ_0005019	CHSY1	9.56298	-1.5425	0.527021	-0.924403	0.619889	-2.92682	0.00342446	0.0780817	12	6	16	7	8	6	6	3
STAM:+:chr10:17746430:17747740	-	hsa_circ_0008311	STAM	5.22423	3.76198	1.28649	1.30414	1.25884	2.92421	0.00345327	0.0782672	0	0	0	0	9	5	0	3
CCSER2:+:chr10:86198268:86237420	-	hsa_circ_0018998	CCSER2	29.7999	1.06665	0.364999	0.686353	0.399455	2.92235	0.00347402	0.0782689	8	9	7	12	44	36	15	29
LPHN2:+:chr1:82302690:82456131	-	-	LPHN2	3.26191	-2.97491	1.01941	-1.31997	1.11954	-2.91826	0.0035199	0.0788333	5	3	5	6	2	2	0	0
STIL:-:chr1:47748131:47745913	-	hsa_circ_0000069	STIL	12.4956	-1.19974	0.411569	-0.750549	0.461317	-2.91503	0.00355655	0.0791854	17	10	11	17	13	10	8	8
INTU:+:chr4:128564676:128609022	-	hsa_circ_0070905	INTU	3.21267	3.55144	1.21919	1.30724	1.22852	2.91294	0.00358043	0.079251	0	0	0	0	4	5	2	3
LRRC49:+:chr15:71211389:71276596	-	-	LRRC49	4.70215	3.7565	1.29393	1.27618	1.25352	2.90318	0.00369396	0.0812886	0	0	0	0	9	0	3	5
ATRNL1:+:chr10:117221451:117228839	circATRNL1	-	ATRNL1	53.7166	1.07249	0.369688	0.683751	0.403988	2.90107	0.00371895	0.081351	17	13	11	11	53	33	31	60
TACC1:+:chr8:38677040:38678153	-	hsa_circ_0003316	TACC1	8.14653	-1.71199	0.590482	-0.987927	0.698372	-2.89932	0.00373978	0.081351	7	6	9	6	5	4	5	0
BBS9:+:chr7:33407379:33427756	-	hsa_circ_0007567	BBS9	2.57634	3.58585	1.24242	1.26933	1.22839	2.88619	0.00389942	0.0838596	0	0	0	0	2	4	3	5
NBAS:-:chr2:15679480:15644269	-	hsa_circ_0004665	NBAS	2.57306	3.89572	1.34971	1.23763	1.26378	2.88633	0.00389761	0.0838596	0	0	0	0	6	0	7	5
ANKRD13C:-:chr1:70781249:70736538	-	hsa_circ_0012938	ANKRD13C	3.88139	3.71513	1.28858	1.25353	1.24397	2.88312	0.00393761	0.0842026	0	0	0	0	6	0	6	4
ST6GAL2:-:chr2:107460490:107446522	-	hsa_circ_0055954	ST6GAL2	14.9351	2.33444	0.81153	1.18357	0.93975	2.87659	0.00401998	0.085481	2	0	2	0	12	5	7	9
AARS:-:chr16:70296427:70294946	-	hsa_circ_0003438	AARS	5.08958	-3.46759	1.20704	-1.26045	1.20903	-2.87281	0.00406837	0.0856883	0	11	6	7	4	0	0	0
DHX36:-:chr3:154024084:154013073	-	hsa_circ_0067755	DHX36	3.31004	3.79041	1.32045	1.22883	1.24903	2.87055	0.00409764	0.0856883	0	0	0	0	7	0	3	7
KLHL24:+:chr3:183361268:183382827	-	-	KLHL24	3.3921	4.05205	1.41151	1.19612	1.2718	2.87072	0.00409543	0.0856883	0	0	0	0	7	11	0	2
BARD1:-:chr2:215634036:215609790	-	hsa_circ_0007935	BARD1	7.94073	-1.59435	0.55695	-0.916567	0.64968	-2.86264	0.00420134	0.0868966	10	10	7	8	7	4	5	3
POGZ:-:chr1:151403317:151400299	-	hsa_circ_0008704	POGZ	2.12003	3.65852	1.27759	1.23332	1.23259	2.86363	0.00418823	0.0868966	0	0	0	0	4	6	2	3
ACAP2:-:chr3:195112876:195101737	-	hsa_circ_0007331	ACAP2	3.4908	-4.10529	1.43563	-1.17372	1.27149	-2.85958	0.00424205	0.0872618	4	0	0	4	0	0	0	0
MAN2A1:+:chr5:109049221:109159538	-	hsa_circ_0073542	MAN2A1	2.76447	3.8831	1.35969	1.19848	1.25364	2.85586	0.00429198	0.0878117	0	0	0	0	7	6	5	0
KLHL8:-:chr4:88116842:88104355	-	hsa_circ_0006866	KLHL8	2.83036	3.43865	1.208	1.22874	1.19968	2.84656	0.00441949	0.0899342	0	0	0	0	4	4	3	2
ASXL3:+:chr18:31187558:31263532	-	-	ASXL3	8.01808	3.33193	1.17332	1.22596	1.18204	2.83975	0.00451486	0.0912271	0	0	0	0	3	5	2	2
CAPRIN1:+:chr11:34104372:34111003	-	hsa_circ_0021639	CAPRIN1	2.18499	3.58991	1.26959	1.19307	1.2154	2.82763	0.00468944	0.0912271	0	0	0	0	2	5	2	5
EPB41L5:+:chr2:120885264:120932580	-	hsa_circ_0008278	EPB41L5	34.9096	1.72865	0.609764	0.957625	0.711245	2.83495	0.00458328	0.0912271	5	0	3	2	19	11	10	14
PCLO:-:chr7:82764972:82763566	-	hsa_circ_0080941	PCLO	4.44833	3.42257	1.20973	1.20788	1.19374	2.8292	0.00466639	0.0912271	0	0	0	0	5	3	2	3
PTK2:-:chr8:141874498:141856358	-	hsa_circ_0002162	PTK2	3.69137	4.19713	1.48163	1.12497	1.26633	2.83278	0.00461446	0.0912271	0	0	0	0	3	13	0	5
RAPGEF2:+:chr4:160107794:160164943	-	-	RAPGEF2	4.36536	3.92712	1.38674	1.16147	1.24955	2.83191	0.00462711	0.0912271	0	0	0	0	0	6	2	9
RASSF8:+:chr12:26208212:26220646	-	hsa_circ_0025640	RASSF8	8.02732	-1.63366	0.577898	-0.914565	0.67029	-2.82691	0.00469994	0.0912271	12	6	11	9	7	2	5	6
RSU1:-:chr10:16824083:16794537	-	hsa_circ_0006577	RSU1	5.52437	3.57202	1.26101	1.20107	1.2145	2.83266	0.00461623	0.0912271	0	0	0	0	3	6	0	5
SKIV2L2:+:chr5:54618155:54624639	-	-	SKIV2L2	2.26895	3.77202	1.33429	1.17378	1.2347	2.82698	0.00469897	0.0912271	0	0	0	0	3	2	9	2
ATXN10:+:chr22:46096162:46136418	-	hsa_circ_0001246	ATXN10	19.6805	1.25383	0.444846	0.744303	0.495379	2.81858	0.00482361	0.0931499	7	8	4	4	32	20	20	18
WDR49:-:chr3:167345080:167272437	-	-	WDR49	2.94868	3.79442	1.34805	1.15546	1.23295	2.81474	0.00488167	0.0937925	0	0	0	0	7	6	4	0
CCDC91:+:chr12:28458582:28544344	-	hsa_circ_0008250	CCDC91	7.00596	2.71058	0.964144	1.18095	1.05031	2.81138	0.0049329	0.0942981	3	0	0	0	12	6	4	10
CARNMT1:-:chr9:77632364:77631183	-	hsa_circ_0004189	CARNMT1	6.00469	3.54825	1.26589	1.16551	1.20396	2.80297	0.00506351	0.0945514	0	0	0	0	4	0	3	7
HMGCS1:-:chr5:43297268:43292576	-	hsa_circ_0008621	HMGCS1	23.5598	-1.09865	0.391787	-0.669717	0.424241	-2.80422	0.00504388	0.0945514	21	20	15	32	26	15	10	17
NDST4:-:chr4:115898430:115856362	-	-	NDST4	10.7957	3.05742	1.08903	1.19288	1.12808	2.80748	0.00499304	0.0945514	0	0	2	0	7	5	10	5
UNC79:+:chr14:93934017:93954101	-	-	UNC79	17.0031	2.60501	0.929536	1.16052	1.02198	2.80249	0.00507105	0.0945514	0	0	3	0	11	10	6	3
ZFX:+:chrX:24190832:24197887	-	hsa_circ_0007108	ZFX	38.4196	0.865977	0.308554	0.564582	0.321034	2.80656	0.00500733	0.0945514	23	18	12	11	58	29	50	52
ATRNL1:+:chr10:116879949:117278834	-	-	ATRNL1	3.00089	3.86418	1.38074	1.12652	1.23334	2.79862	0.00513208	0.0952202	0	0	0	0	3	0	6	8
GALNT7:+:chr4:174169131:174169591	-	hsa_circ_0001458	GALNT7	5.81203	-1.82473	0.654065	-0.965755	0.754805	-2.78983	0.00527351	0.0968944	7	5	9	5	4	0	4	4
SLC38A1:-:chr12:46637097:46622936	-	hsa_circ_0000396	SLC38A1	45.0823	0.822626	0.294713	0.541679	0.303964	2.79128	0.00525007	0.0968944	11	13	14	11	48	27	30	37
HOMER1:-:chr5:78697878:78692646	-	hsa_circ_0073127	HOMER1	2.2966	3.49592	1.25613	1.14516	1.19232	2.78308	0.00538448	0.0975866	0	0	0	0	7	2	3	2
SLAIN2:+:chr4:48371866:48385801	-	-	SLAIN2	45.2837	0.846003	0.303857	0.551173	0.31426	2.78421	0.00536575	0.0975866	15	12	15	20	58	43	37	44
ZEB1:+:chr10:31749966:31791437	-	hsa_circ_0004907	ZEB1	7.42364	1.80854	0.64989	0.955627	0.748488	2.78284	0.00538853	0.0975866	3	4	0	2	15	18	7	11
RPS6KC1:+:chr1:213251038:213290752	-	hsa_circ_0004849	RPS6KC1	9.8722	2.36517	0.851534	1.10049	0.951196	2.77754	0.00547727	0.0987213	0	0	4	0	6	8	10	9
ERBB4:-:chr2:212495319:212483902	-	-	ERBB4	22.2744	1.07746	0.389145	0.650393	0.417382	2.76879	0.00562655	0.0995164	15	10	7	6	32	33	36	27
RERE:-:chr1:8617582:8555123	-	hsa_circ_0006837	RERE	35.6125	1.21536	0.438498	0.711107	0.481168	2.77164	0.00557754	0.0995164	4	5	5	4	20	13	14	21
SCUBE3:+:chr6:35195357:35201078	-	hsa_circ_0076092	SCUBE3	4.52019	2.70417	0.976345	1.13668	1.04559	2.76969	0.00561101	0.0995164	0	3	0	0	10	8	8	6
ZNF91:-:chr19:23557566:23541232	-	-	ZNF91	5.1183	3.22421	1.16263	1.14961	1.15174	2.77321	0.00555063	0.0995164	2	0	0	0	3	8	9	9
TULP4:+:chr6:158870028:158873300	-	hsa_circ_0002073	TULP4	3.76246	-2.9937	1.08215	-1.14544	1.10944	-2.76644	0.00566727	0.0997703	4	4	3	4	0	3	0	0
SETD2:-:chr3:47103836:47098310	-	hsa_circ_0065149	SETD2	3.37278	3.9515	1.42952	1.07217	1.22649	2.76421	0.00570613	0.0999894	0	0	0	0	8	9	2	0
KAT6B:+:chr10:76598441:76603236	-	hsa_circ_0005164	KAT6B	16.6216	1.14928	0.41628	0.679111	0.451165	2.76083	0.00576541	0.100142	8	6	7	5	30	15	33	16
MPP6:+:chr7:24663282:24690331	-	-	MPP6	8.62918	2.11241	0.765172	1.03151	0.866662	2.7607	0.00576776	0.100142	2	0	3	0	10	9	9	7
MPZL1:+:chr1:167734820:167742605	-	hsa_circ_0015107	MPZL1	6.84401	2.64651	0.96157	1.11389	1.02955	2.75228	0.00591819	0.102285	4	0	0	0	18	10	6	7
EVI5:-:chr1:93170301:93029199	-	hsa_circ_0013164	EVI5	2.489	3.47652	1.26683	1.09947	1.17905	2.74427	0.00606464	0.102936	0	0	0	0	2	3	3	5
PHF21A:-:chr11:46113774:46098304	-	hsa_circ_0000296	PHF21A	59.0086	0.650604	0.236781	0.453284	0.237175	2.74771	0.00600134	0.102936	31	24	15	22	64	50	56	63
RERE:-:chr1:8617582:8601272	circRERE_a	hsa_circ_0002158	RERE	85.4573	0.923297	0.336386	0.577618	0.350289	2.74476	0.00605557	0.102936	12	12	6	18	45	49	27	27
UBASH3B:+:chr11:122646927:122647918	-	hsa_circ_0003391	UBASH3B	3.51623	-3.97134	1.44661	-1.04629	1.22003	-2.74527	0.00604602	0.102936	0	4	3	0	0	0	0	0
ARHGAP12:-:chr10:32199491:32197100	-	hsa_circ_0000231	ARHGAP12	119.019	-0.428659	0.156819	-0.333367	0.151628	-2.73347	0.00626707	0.104174	94	71	84	90	145	79	93	96
NAB1:+:chr2:191523884:191537878	-	hsa_circ_0002024	NAB1	22.7442	-0.992365	0.362776	-0.605087	0.381468	-2.73548	0.006229	0.104174	27	14	22	27	20	18	25	10
PICALM:-:chr11:85742653:85685750	-	hsa_circ_0023891	PICALM	8.17676	-2.06304	0.75485	-0.997577	0.849102	-2.73304	0.00627523	0.104174	3	5	6	6	4	0	4	0
SATB1:-:chr3:18462483:18419662	-	hsa_circ_0064555	SATB1	7.08696	2.31983	0.847916	1.0551	0.9359	2.73592	0.0062206	0.104174	0	3	0	3	18	6	11	15
ZFAND1:-:chr8:82630459:82626152	-	-	ZFAND1	2.54772	-4.26243	1.55829	-0.993599	1.22612	-2.73532	0.0062319	0.104174	5	0	0	4	0	0	0	0
CLIP1:-:chr12:122839859:122837273	-	-	CLIP1	3.15912	3.35202	1.22807	1.0912	1.15964	2.7295	0.00634301	0.104384	0	0	0	0	2	3	3	4
ME2:+:chr18:48444480:48447557	-	hsa_circ_0047697	ME2	2.40257	3.57089	1.30805	1.07385	1.18464	2.72994	0.00633462	0.104384	0	0	0	0	3	3	5	3
NR2F1-AS1:-:chr5:92899169:92889466	-	hsa_circ_0007747	NR2F1-AS1	13.891	1.55695	0.571365	0.830892	0.64282	2.72497	0.00643069	0.104915	6	3	6	0	25	16	8	23
SNHG14:+:chr15:25284858:25287662	circSNHG14_b	-	SNHG14	14.3119	3.20081	1.17443	1.09472	1.1373	2.72542	0.00642197	0.104915	0	0	0	0	3	2	3	3
CENPI:+:chrX:100356047:100364987	-	hsa_circ_0006367	CENPI	2.48154	-3.57374	1.31256	-1.06496	1.18254	-2.72273	0.00647453	0.105176	5	3	4	3	0	2	0	0
ASXL3:+:chr18:31187558:31226317	-	-	ASXL3	5.77933	3.33767	1.23062	1.07189	1.15295	2.71218	0.00668427	0.107659	0	0	0	0	3	6	0	3
GDI2:-:chr10:5842668:5815804	-	hsa_circ_0017586	GDI2	16.372	-1.26228	0.465366	-0.709875	0.507613	-2.71244	0.00667892	0.107659	31	8	10	22	18	13	7	10
AEBP2:+:chr12:19615444:19653155	-	hsa_circ_0006128	AEBP2	5.92778	2.47634	0.914938	1.0514	0.980352	2.70657	0.00679825	0.108115	0	0	0	5	11	13	7	14
SWT1:+:chr1:185183639:185200840	-	hsa_circ_0004689	SWT1	3.69766	3.43499	1.2681	1.06077	1.1636	2.70878	0.00675316	0.108115	0	0	0	0	4	0	6	3
TMEM161B:-:chr5:87541609:87516380	-	hsa_circ_0005476	TMEM161B	18.7338	1.30677	0.48272	0.725681	0.528803	2.70709	0.00678752	0.108115	5	8	0	6	21	23	14	18
DHTKD1:+:chr10:12159672:12162266	-	-	DHTKD1	2.45599	3.61968	1.33835	1.03888	1.18046	2.70457	0.00683927	0.108312	0	0	0	0	6	6	3	0
DNAH14:+:chr1:225372993:225394922	-	-	DNAH14	2.70596	-4.11734	1.52746	-0.967389	1.20418	-2.69554	0.00702736	0.110827	3	0	0	5	0	0	0	0
PHF20L1:+:chr8:133848785:133856563	-	hsa_circ_0085644	PHF20L1	2.2675	3.33623	1.23915	1.04911	1.14701	2.69236	0.00709482	0.111427	0	0	0	0	3	4	2	3
ZDHHC21:-:chr9:14674383:14639894	-	hsa_circ_0002654	ZDHHC21	4.88505	3.33667	1.24021	1.04685	1.14648	2.69041	0.00713639	0.111617	0	0	0	0	3	5	4	0
RERE:-:chr1:8684439:8616534	-	hsa_circ_0009591	RERE	2.27975	3.33449	1.24027	1.04483	1.14565	2.68851	0.00717707	0.111791	0	0	0	0	3	2	3	4
ARHGAP32:-:chr11:129034322:128993340	-	hsa_circ_0007843	ARHGAP32	13.6477	1.78141	0.663424	0.885213	0.740927	2.68518	0.00724903	0.112193	0	7	0	3	19	7	11	20
ARID1B:+:chr6:157357969:157431695	-	hsa_circ_0004019	ARID1B	5.15276	2.84675	1.06078	1.05322	1.06593	2.68364	0.00728263	0.112193	0	3	0	0	9	10	11	5
SSH2:-:chr17:28030080:28011580	-	hsa_circ_0000754	SSH2	2.64727	3.85188	1.43554	0.987659	1.18821	2.68322	0.00729179	0.112193	0	0	0	0	13	3	0	3
AL132709.5:+:chr14:101403740:101417831	-	hsa_circ_0002571	AL132709.5	2.68118	3.63826	1.35737	1.00871	1.17316	2.68038	0.00735394	0.112237	0	0	0	0	5	5	5	0
ASPH:-:chr8:62566219:62531537	-	hsa_circ_0084606	ASPH	7.64505	2.29957	0.857616	1.00399	0.926884	2.68136	0.00733246	0.112237	4	0	0	0	12	9	4	7
PSMD14:+:chr2:162223989:162251714	-	hsa_circ_0007303	PSMD14	2.3937	-4.45116	1.6644	-0.896121	1.19755	-2.67434	0.00748772	0.112912	3	0	7	0	0	0	0	0
RALY:+:chr20:32617575:32619410	-	-	RALY	3.7436	-2.56728	0.959559	-1.03095	1.00121	-2.67548	0.00746232	0.112912	6	2	2	5	0	2	2	0
STK39:-:chr2:168931741:168869144	-	hsa_circ_0005280	STK39	2.35576	3.43832	1.28527	1.02165	1.15317	2.67517	0.00746916	0.112912	0	0	0	0	4	3	3	3
EVI5:-:chr1:93170301:93070864	-	hsa_circ_0013168	EVI5	2.17886	3.48408	1.307	1.00691	1.15452	2.66571	0.0076825	0.115055	0	0	0	0	2	7	2	2
FGD4:+:chr12:32729200:32764217	-	hsa_circ_0025842	FGD4	3.21306	3.57447	1.3413	0.997492	1.16229	2.66494	0.00770023	0.115055	0	0	0	0	3	4	0	7
HADHB:+:chr2:26486248:26500028	-	hsa_circ_0008257	HADHB	6.17052	2.54445	0.955114	1.01805	0.993991	2.66403	0.007721	0.115055	3	0	0	0	7	5	8	8
SMC6:-:chr2:17927218:17846770	-	-	SMC6	9.72839	-2.19701	0.826468	-0.967237	0.893175	-2.65831	0.00785325	0.116567	15	5	10	10	4	0	0	10
PDE4B:+:chr1:66378928:66384518	-	hsa_circ_0008433	PDE4B	26.9725	2.06554	0.778668	0.936914	0.848705	2.65266	0.00798606	0.118075	0	2	0	3	9	6	4	15
SPAG9:-:chr17:49071296:49067811	-	hsa_circ_0044646	SPAG9	5.16679	3.05087	1.15146	1.01565	1.09518	2.64958	0.00805928	0.118694	2	0	0	0	15	3	6	4
SLC8A1:-:chr2:40657441:40655613	-	hsa_circ_0005232	SLC8A1	15.1542	1.54584	0.58432	0.786569	0.641495	2.64554	0.00815604	0.119654	0	3	3	4	16	14	8	10
PCNXL2:-:chr1:233344435:233270759	-	-	PCNXL2	2.68149	-4.16612	1.57888	-0.896736	1.17817	-2.63865	0.00832369	0.120709	0	0	3	5	0	0	0	0
ROBO1:-:chr3:78767033:78763547	-	hsa_circ_0066568	ROBO1	8.61596	1.91634	0.726221	0.89228	0.794157	2.63878	0.00832055	0.120709	0	0	3	4	22	7	7	9
SMC3:+:chr10:112356156:112358048	-	hsa_circ_0000260	SMC3	35.7378	-0.795704	0.301524	-0.502632	0.303393	-2.63894	0.00831652	0.120709	30	32	21	16	31	26	15	21
HOOK3:+:chr8:42812237:42819617	-	hsa_circ_0006376	HOOK3	4.73269	3.39524	1.28805	0.981125	1.13547	2.63595	0.00839012	0.121208	0	0	0	0	6	0	4	3
C2CD5:-:chr12:22659753:22637631	-	hsa_circ_0025612	C2CD5	15.0604	2.07662	0.788367	0.925108	0.851781	2.63407	0.00843678	0.121283	0	3	3	0	25	7	3	9
DDX6:-:chr11:118629611:118625413	-	hsa_circ_0002294	DDX6	2.55451	3.75289	1.42524	0.942575	1.16193	2.63316	0.00845939	0.121283	0	0	0	0	4	0	7	5
DENND1A:-:chr9:126641300:126519981	-	hsa_circ_0002544	DENND1A	6.20755	4.50942	1.71388	0.841529	1.17441	2.63112	0.00851038	0.121554	0	0	0	0	0	20	0	5
KIAA1919:+:chr6:111583460:111585149	-	hsa_circ_0001638	KIAA1919	2.66562	3.57167	1.3591	0.95625	1.14809	2.62796	0.00858985	0.122228	0	0	0	0	8	0	3	4
EPT1:+:chr2:26587170:26597957	-	-	EPT1	2.50503	3.576	1.36327	0.950472	1.14653	2.62311	0.00871299	0.123516	0	0	0	0	3	6	5	0
MPP6:+:chr7:24663285:24708279	-	hsa_circ_0001686	MPP6	50.1044	0.905616	0.345566	0.542882	0.351552	2.62068	0.00877555	0.123938	15	17	24	27	93	76	52	37
PVT1:+:chr8:128902835:128903244	-	hsa_circ_0001821	PVT1	33.1694	-0.902398	0.345145	-0.540269	0.350578	-2.61455	0.0089346	0.125716	48	30	23	30	29	17	37	29
FAM13B:-:chr5:137290065:137288317	-	hsa_circ_0008177	FAM13B	6.51739	1.90492	0.730725	0.867722	0.789169	2.6069	0.00913664	0.12761	2	2	0	2	8	10	8	10
FBXO38:+:chr5:147774277:147796767	-	hsa_circ_0074471	FBXO38	2.17267	3.55377	1.36276	0.935897	1.13887	2.60777	0.00911354	0.12761	0	0	0	0	4	4	0	6
RAPGEF2:+:chr4:160159961:160164943	-	-	RAPGEF2	3.28052	3.64708	1.41095	0.901696	1.13565	2.58483	0.00974263	0.135573	0	0	0	0	0	8	2	4
ATRNL1:+:chr10:116879949:117001514	-	-	ATRNL1	5.70302	2.5789	1.00009	0.940039	0.989039	2.57867	0.00991824	0.137511	3	0	0	0	10	4	9	6
BCAR3:-:chr1:94033408:94032836	-	hsa_circ_0006427	BCAR3	2.71448	-3.47732	1.35088	-0.907188	1.1199	-2.57411	0.0100499	0.138044	4	3	4	3	0	0	0	2
EPB41L4A:-:chr5:111576507:111570330	-	-	EPB41L4A	3.62284	3.59633	1.39946	0.891098	1.12635	2.56981	0.0101755	0.138044	0	0	0	0	7	5	0	3
KAT6A:-:chr8:41845081:41832222	-	hsa_circ_0084089	KAT6A	13.2654	1.14961	0.447049	0.618817	0.464338	2.57156	0.0101241	0.138044	8	5	2	6	26	15	19	16
LIFR:-:chr5:38530768:38510566	-	-	LIFR	13.0741	-1.11341	0.433236	-0.605701	0.447875	-2.56999	0.0101702	0.138044	8	12	16	10	12	7	9	7
SMG1:-:chr16:18853776:18851020	-	hsa_circ_0008216	SMG1	3.09228	3.39241	1.31837	0.913706	1.11256	2.57318	0.0100768	0.138044	0	0	0	0	6	0	5	2
TTC3:+:chr21:38480692:38505066	-	hsa_circ_0061667	TTC3	11.5975	2.00861	0.780905	0.865774	0.824992	2.57216	0.0101068	0.138044	0	0	0	6	9	8	15	7
PKD2:+:chr4:88983058:88987031	-	hsa_circ_0004577	PKD2	4.54473	-2.26204	0.880668	-0.9035	0.905423	-2.56855	0.0102124	0.138049	2	4	4	8	0	0	3	3
RUNX1T1:-:chr8:93029591:92998352	-	hsa_circ_0084879	RUNX1T1	3.00932	3.33963	1.30243	0.908584	1.10441	2.56416	0.0103425	0.139312	0	0	0	0	3	4	0	5
XPO1:-:chr2:61724142:61721028	-	hsa_circ_0006493	XPO1	3.50409	-2.8457	1.11082	-0.92927	1.03869	-2.56181	0.0104129	0.139762	7	4	6	0	3	0	1	0
DDX26B:+:chrX:134679348:134683730	-	-	DDX26B	11.8681	1.48126	0.57884	0.723196	0.615471	2.55902	0.0104968	0.13997	6	0	2	2	13	10	12	10
EZH1:-:chr17:40882936:40879652	-	hsa_circ_0043898	EZH1	2.59829	-3.90483	1.52675	-0.844111	1.13408	-2.55761	0.0105393	0.13997	4	0	3	0	0	0	0	0
GPHN:+:chr14:67431908:67525503	-	hsa_circ_0032254	GPHN	2.10834	3.59047	1.40322	0.880135	1.12136	2.55873	0.0105054	0.13997	0	0	0	0	7	0	2	6
PAK3:+:chrX:110385324:110406955	-	-	PAK3	4.23788	3.334	1.30474	0.899856	1.10061	2.5553	0.0106096	0.14041	0	0	0	0	3	0	7	2
SETBP1:+:chr18:42529846:42533305	-	-	SETBP1	41.3705	0.796018	0.312992	0.48509	0.309939	2.54325	0.0109825	0.144839	8	23	14	22	68	45	45	35
AKAP6:+:chr14:33290607:33294021	-	-	AKAP6	2.46469	3.43539	1.35177	0.877055	1.10379	2.54139	0.0110412	0.145107	0	0	0	0	4	0	3	6
KAT6B:+:chr10:76729418:76748870	-	-	KAT6B	7.20542	2.01746	0.794986	0.842694	0.825646	2.53773	0.0111574	0.145123	4	2	0	0	17	8	7	8
PGAP1:-:chr2:197787849:197777606	-	hsa_circ_0004191	PGAP1	41.1079	-0.661318	0.260586	-0.430834	0.254592	-2.53781	0.011155	0.145123	25	29	27	32	38	22	31	26
UBAP2:-:chr9:33973235:33971648	-	hsa_circ_0001851	UBAP2	6.33062	4.07872	1.60629	0.804571	1.12807	2.53922	0.0111101	0.145123	0	0	0	0	5	0	0	15
ZFY:+:chrY:2821950:2829687	-	hsa_circ_0001953	ZFY	41.9193	0.664852	0.262129	0.432102	0.256126	2.53635	0.0112015	0.145197	26	15	12	21	63	39	42	47
FBXL17:-:chr5:107684231:107356625	-	hsa_circ_0073516	FBXL17	8.05834	3.58817	1.41761	0.85209	1.10952	2.53114	0.0113692	0.146868	0	0	0	0	7	0	8	0
LPHN3:+:chr4:62862009:62910267	-	-	LPHN3	4.44855	3.18243	1.25796	0.884776	1.07618	2.52985	0.0114112	0.14691	0	0	0	0	4	0	4	3
KLHL1:-:chr13:70568930:70514172	-	-	KLHL1	4.24391	3.07757	1.2171	0.889486	1.06347	2.52861	0.0114516	0.14693	0	0	0	0	2	3	2	3
SETBP1:+:chr18:42281140:42281797	-	hsa_circ_0006491	SETBP1	18.273	-0.885692	0.350588	-0.514372	0.349265	-2.5263	0.011527	0.147398	17	19	10	18	22	13	11	11
XPO1:-:chr2:61717911:61712903	-	hsa_circ_0005050	XPO1	11.9413	-1.11405	0.441196	-0.59185	0.450767	-2.52507	0.0115674	0.147416	20	9	7	12	13	9	6	8
C11orf80:+:chr11:66589114:66595835	-	hsa_circ_0005611	C11orf80	3.71169	3.34379	1.33148	0.854586	1.08474	2.51133	0.0120277	0.152579	0	0	0	0	3	7	0	2
TROVE2:+:chr1:193038164:193046180	-	-	TROVE2	2.22628	3.54858	1.41345	0.835429	1.09853	2.51058	0.0120532	0.152579	0	0	0	0	4	0	5	5
PCNXL2:-:chr1:233344435:233296029	-	hsa_circ_0006635	PCNXL2	2.26308	3.36876	1.34436	0.847094	1.08458	2.50584	0.012216	0.154126	0	0	0	0	7	0	3	3
FAM13B:-:chr5:137354835:137342679	-	hsa_circ_0074082	FAM13B	4.25046	-3.16757	1.26493	-0.860312	1.06552	-2.50416	0.0122743	0.154347	6	2	3	0	2	0	0	0
VEZT:+:chr12:95688048:95690034	-	hsa_circ_0008775	VEZT	2.64016	3.53764	1.41554	0.825211	1.09302	2.49915	0.0124493	0.156029	0	0	0	0	0	7	3	3
CEP85:+:chr1:26594974:26596105	-	-	CEP85	2.06845	-3.923	1.57118	-0.781803	1.10535	-2.49686	0.01253	0.156521	3	4	0	0	0	0	0	0
CASC4:+:chr15:44620883:44673174	-	hsa_circ_0035052	CASC4	8.06852	2.8082	1.12738	0.862072	1.01327	2.4909	0.012742	0.158234	2	0	0	0	9	2	6	6
EIF4G3:-:chr1:21437876:21324094	-	hsa_circ_0010490	EIF4G3	3.6029	3.03267	1.21876	0.852545	1.04457	2.48833	0.0128343	0.158234	2	0	0	0	11	2	10	4
OXCT1:-:chr5:41807540:41794104	-	hsa_circ_0004873	OXCT1	4.0501	3.44378	1.38369	0.823907	1.08303	2.48884	0.0128162	0.158234	0	0	0	0	4	7	0	2
ZNF823:-:chr19:11836142:11833769	-	-	ZNF823	3.61799	3.01284	1.21021	0.854601	1.04248	2.48952	0.0127915	0.158234	0	2	0	0	11	3	9	4
TCF12:+:chr15:57523350:57526305	-	hsa_circ_0006380	TCF12	12.5885	1.66532	0.670053	0.735419	0.693001	2.48535	0.0129424	0.159049	5	0	8	0	31	13	8	17
TMTC1:-:chr12:29911710:29904599	-	hsa_circ_0025767	TMTC1	4.58722	-2.32137	0.93717	-0.835031	0.908537	-2.477	0.0132493	0.162293	4	5	3	7	0	0	2	4
BBX:+:chr3:107429299:107451870	-	hsa_circ_0001325	BBX	9.11902	1.81365	0.733041	0.761542	0.749492	2.47414	0.0133557	0.162553	5	6	0	0	14	23	12	12
TMEFF1:+:chr9:103261047:103312442	-	-	TMEFF1	16.2035	1.28805	0.520608	0.628302	0.531735	2.47412	0.0133564	0.162553	7	7	3	0	25	15	16	12
NEDD4L:+:chr18:55912659:55919286	-	-	NEDD4L	2.77583	3.20279	1.29528	0.827586	1.05753	2.47267	0.0134109	0.162693	0	0	0	0	3	0	4	4
DOK5:+:chr20:53171472:53227062	-	-	DOK5	3.36917	-3.74888	1.52069	-0.771089	1.08649	-2.46525	0.0136918	0.165043	0	2	4	0	0	0	0	0
ZDBF2:+:chr2:207144264:207162097	-	hsa_circ_0002141	ZDBF2	11.6478	1.32148	0.535925	0.634698	0.546884	2.46579	0.0136711	0.165043	4	3	3	5	24	10	20	8
ATAD2B:-:chr2:24056948:24021008	-	hsa_circ_0052943	ATAD2B	4.564	2.21817	0.902147	0.811479	0.878108	2.45877	0.0139414	0.166462	0	2	2	0	12	4	8	7
SHOC2:+:chr10:112723883:112745523	-	hsa_circ_0020028	SHOC2	49.6777	0.656729	0.266978	0.417911	0.257603	2.45986	0.013899	0.166462	23	13	28	23	72	39	52	61
WHSC1L1:-:chr8:38205733:38194823	-	hsa_circ_0083995	WHSC1L1	3.58521	2.81924	1.14647	0.832705	1.00581	2.45907	0.0139298	0.166462	2	0	0	0	8	4	4	7
ARIH1:+:chr15:72810408:72864506	-	-	ARIH1	3.77403	3.28956	1.33948	0.805301	1.05856	2.45586	0.0140548	0.167288	0	0	0	0	5	0	4	3
ANKHD1:+:chr5:139819704:139825560	-	hsa_circ_0001540	ANKHD1	8.03576	-1.5814	0.647338	-0.692687	0.658172	-2.44293	0.0145685	0.168214	5	12	7	8	8	0	7	3
APBB2:-:chr4:41016415:41015600	-	hsa_circ_0005991	APBB2	5.1227	2.93735	1.20112	0.816785	1.01831	2.4455	0.014465	0.168214	2	0	0	0	4	8	7	5
CYP51A1:-:chr7:91761186:91746357	-	hsa_circ_0007299	CYP51A1	3.42651	-2.41005	0.983395	-0.819604	0.925312	-2.45074	0.0142562	0.168214	2	2	6	3	1	0	2	1
EPHA3:+:chr3:89390066:89391240	-	hsa_circ_0066598	EPHA3	5.54687	1.96254	0.802484	0.769611	0.799182	2.44558	0.0144618	0.168214	2	4	0	0	12	14	6	6
FBXO30:-:chr6:146127557:146125508	-	-	FBXO30	5.51192	-2.05071	0.83952	-0.780316	0.827002	-2.44272	0.0145771	0.168214	9	8	6	0	3	0	4	2
G3BP1:+:chr5:151169884:151170623	-	hsa_circ_0003967	G3BP1	2.23879	3.55576	1.45374	0.77266	1.07072	2.44594	0.0144476	0.168214	0	0	0	0	4	5	0	5
SBDS:-:chr7:66459328:66458203	-	hsa_circ_0003203	SBDS	2.7004	3.18464	1.30107	0.805329	1.04644	2.4477	0.0143769	0.168214	0	0	0	0	4	3	0	4
STX6:-:chr1:180962561:180953812	-	hsa_circ_0007905	STX6	49.2776	0.625568	0.25593	0.403435	0.245819	2.4443	0.0145135	0.168214	23	20	20	22	63	45	57	48
TSHZ2:+:chr20:51870038:51873110	-	-	TSHZ2	2.88981	3.5484	1.45069	0.773428	1.07042	2.446	0.014445	0.168214	0	0	0	0	4	0	6	4
WBSCR17:+:chr7:70880875:70886091	-	hsa_circ_0080425	WBSCR17	5.21611	-2.42546	0.990724	-0.818289	0.928329	-2.44817	0.0143583	0.168214	4	3	3	7	0	0	5	0
CCDC146:+:chr7:76903799:76909970	-	-	CCDC146	2.674	3.45887	1.41741	0.776459	1.06343	2.44028	0.014676	0.168697	0	0	0	0	3	0	4	6
KLHL24:+:chr3:183368084:183390272	-	hsa_circ_0006667	KLHL24	4.04603	3.41103	1.39826	0.779978	1.06033	2.43949	0.0147081	0.168697	0	0	0	0	5	0	5	3
LIFR:-:chr5:38530768:38481401	-	-	LIFR	4.56939	-2.05977	0.845859	-0.776155	0.828853	-2.43513	0.0148866	0.170229	2	4	4	5	3	0	0	3
SMARCA5:+:chr4:144464662:144465125	-	hsa_circ_0001445	SMARCA5	195.78	0.383473	0.157685	0.291425	0.148458	2.43189	0.0150201	0.170724	125	90	79	106	237	203	209	192
ZC3H12C:+:chr11:110007388:110030215	-	hsa_circ_0003541	ZC3H12C	6.05738	-1.56776	0.644644	-0.68386	0.652392	-2.43198	0.0150163	0.170724	4	7	5	4	3	2	3	3
PODXL2:+:chr3:127358087:127381154	-	-	PODXL2	3.37954	-3.72652	1.53437	-0.739797	1.06881	-2.4287	0.015153	0.171719	1	0	0	5	0	0	0	0
MIB1:+:chr18:19345733:19379935	-	hsa_circ_0047098	MIB1	2.47491	3.20316	1.32042	0.783932	1.03972	2.42587	0.0152717	0.172547	0	0	0	0	3	0	4	4
CSNK1G1:-:chr15:64508912:64495281	-	hsa_circ_0001955	CSNK1G1	2.31686	3.29459	1.36044	0.773317	1.04527	2.42172	0.0154474	0.173531	0	0	0	0	5	5	2	0
DOCK1:+:chr10:128768966:128926028	-	hsa_circ_0020397	DOCK1	5.42045	-1.63105	0.673598	-0.692707	0.677445	-2.4214	0.0154608	0.173531	4	7	4	10	2	2	5	4
VCAN:+:chr5:82832826:82850857	-	hsa_circ_0073239	VCAN	15.0004	-0.902222	0.372731	-0.495471	0.363	-2.42057	0.0154963	0.173531	16	13	13	13	16	13	9	10
CDC42BPA:-:chr1:227204751:227192694	-	hsa_circ_0016733	CDC42BPA	2.33389	3.41783	1.41709	0.754167	1.04901	2.41187	0.015871	0.176681	0	0	0	0	0	5	4	3
RAB23:-:chr6:57075243:57058639	-	hsa_circ_0004119	RAB23	15.0023	1.17872	0.488523	0.57446	0.485041	2.41282	0.0158295	0.176681	7	4	7	3	13	25	19	18
RNF38:-:chr9:36353328:36352738	-	hsa_circ_0008698	RNF38	4.20945	4.25639	1.76601	0.666345	1.06155	2.41017	0.0159451	0.176986	0	0	0	0	0	17	4	0
CCNT2-AS1:-:chr2:135626611:135624112	-	-	CCNT2-AS1	9.62413	2.50813	1.04465	0.782549	0.935299	2.40092	0.0163539	0.180993	0	3	0	0	9	12	2	5
ARL8B:+:chr3:5215702:5216099	-	hsa_circ_0001263	ARL8B	2.23789	3.17975	1.32572	0.760954	1.02712	2.39851	0.0164618	0.181655	0	0	0	0	4	0	4	3
TMEM181:+:chr6:158994452:159010814	-	hsa_circ_0004587	TMEM181	9.83347	1.86973	0.782652	0.718608	0.762729	2.38896	0.016896	0.185905	4	0	0	4	28	5	12	5
ARHGEF12:+:chr11:120339997:120348235	-	hsa_circ_0024648	ARHGEF12	4.35648	3.08848	1.30099	0.745409	1.00969	2.37394	0.0175996	0.190419	0	0	0	0	2	6	2	0
CCNY:+:chr10:35805451:35819171	-	hsa_circ_0000235	CCNY	9.30919	1.37698	0.580599	0.610247	0.572321	2.37165	0.0177087	0.190419	4	4	4	0	12	13	13	12
FAM178A:+:chr10:102683732:102685776	-	hsa_circ_0006654	FAM178A	20.2883	-0.790581	0.333309	-0.449951	0.318553	-2.37192	0.0176961	0.190419	25	12	14	15	21	12	14	15
FUT8:+:chr14:66028055:66028484	-	hsa_circ_0003028	FUT8	45.4645	0.711036	0.299655	0.424093	0.285413	2.37285	0.0176516	0.190419	34	20	11	13	65	42	55	44
GAS2:+:chr11:22696396:22777499	-	-	GAS2	2.63607	3.31539	1.39492	0.731664	1.02819	2.37675	0.0174657	0.190419	0	0	0	0	4	2	0	6
TXNDC16:-:chr14:53011089:53003436	-	hsa_circ_0031940	TXNDC16	6.35386	3.34012	1.405	0.730151	1.02992	2.37731	0.0174392	0.190419	0	0	0	0	8	0	0	5
VMP1:+:chr17:57808782:57851246	-	hsa_circ_0005077	VMP1	6.65064	3.24123	1.36664	0.733	1.02119	2.37168	0.0177075	0.190419	0	0	0	0	7	0	0	5
ZNF536:+:chr19:31038850:31040421	-	hsa_circ_0000922	ZNF536	8.00161	1.66712	0.701536	0.67591	0.689338	2.37639	0.0174832	0.190419	0	0	5	3	9	10	7	15
PIBF1:+:chr13:73409381:73505405	-	-	PIBF1	4.18902	3.05591	1.29029	0.742604	1.00455	2.3684	0.0178653	0.191558	0	0	2	0	12	8	0	8
CSRNP2:-:chr12:51467865:51467606	-	hsa_circ_0004538	CSRNP2	3.06768	3.0616	1.2934	0.741156	1.00461	2.3671	0.017928	0.191687	0	0	0	0	3	3	4	0
SCAF8:+:chr6:155095123:155116273	-	hsa_circ_0001654	SCAF8	21.561	1.02161	0.432137	0.515637	0.417874	2.36408	0.0180748	0.192713	11	3	6	5	31	19	13	20
HMGCS1:-:chr5:43299077:43292576	-	hsa_circ_0072386	HMGCS1	13.3814	-1.14807	0.485907	-0.549164	0.473285	-2.36273	0.0181409	0.192875	7	18	17	9	12	3	10	13
GLS:+:chr2:191765290:191789319	-	hsa_circ_0001085	GLS	15.2299	-1.13256	0.479735	-0.544457	0.466558	-2.3608	0.0182353	0.193172	20	11	9	12	10	5	16	7
KMT2E:+:chr7:104707174:104731761	-	-	KMT2E	5.26361	3.75595	1.59145	0.677274	1.03706	2.36008	0.018271	0.193172	0	0	0	0	0	6	0	9
BPTF:+:chr17:65924471:65925603	-	hsa_circ_0004392	BPTF	2.36567	3.15538	1.34139	0.722562	1.00706	2.35233	0.0186564	0.196358	0	0	0	0	5	0	3	3
NRXN1:-:chr2:50850753:50847160	-	hsa_circ_0054525	NRXN1	10.2653	2.97815	1.26626	0.73292	0.99074	2.35193	0.0186761	0.196358	0	0	0	0	7	0	0	3
CMTM3:+:chr16:66642212:66643906	-	hsa_circ_0008450	CMTM3	4.70707	-1.83122	0.780214	-0.687236	0.745705	-2.34707	0.0189217	0.197296	4	7	8	4	6	0	3	2
DOCK4:-:chr7:111585853:111575594	-	hsa_circ_0005937	DOCK4	5.9388	3.53667	1.50684	0.687292	1.02578	2.34707	0.0189216	0.197296	0	0	0	0	5	9	0	0
PGAP1:-:chr2:197786910:197777606	-	hsa_circ_0057608	PGAP1	25.9395	-0.724155	0.308446	-0.424113	0.292398	-2.34775	0.0188871	0.197296	18	18	11	20	20	17	15	14
ROCK1:-:chr18:18600200:18571137	-	-	ROCK1	3.13493	3.17939	1.35737	0.71246	1.00493	2.34232	0.0191643	0.199277	0	0	0	0	4	0	2	5
ELAVL2:-:chr9:23765097:23731020	-	-	ELAVL2	7.57461	2.23888	0.956351	0.725532	0.86264	2.34107	0.0192287	0.199399	0	3	0	0	6	4	8	5
ADRBK2:+:chr22:26074783:26091181	-	hsa_circ_0062656	ADRBK2	2.56041	3.17846	1.35876	0.709944	1.00363	2.33924	0.0193231	0.199433	0	0	0	0	4	0	5	2
ATAD2B:-:chr2:24046439:24021008	-	hsa_circ_0052941	ATAD2B	5.0029	2.41403	1.03254	0.730738	0.900994	2.33795	0.01939	0.199433	0	0	0	3	7	3	8	8
DOCK1:+:chr10:128768966:128798571	-	hsa_circ_0002669	DOCK1	14.475	-1.00959	0.431666	-0.505222	0.413848	-2.33882	0.0193446	0.199433	17	11	10	18	13	12	9	11
SAMD4A:+:chr14:55168780:55169298	-	hsa_circ_0004846	SAMD4A	8.99743	-1.50131	0.642698	-0.622137	0.623164	-2.33595	0.0194937	0.199955	7	6	14	4	6	0	5	7
RASA3:-:chr13:114839312:114806475	-	hsa_circ_0004096	RASA3	3.3355	-2.96725	1.27101	-0.719001	0.98333	-2.33456	0.0195664	0.200159	5	3	7	0	0	0	0	3
FAT1:-:chr4:187630999:187584453	-	hsa_circ_0071616	FAT1	38.7187	-0.567619	0.24332	-0.366464	0.228921	-2.33281	0.0196581	0.200555	36	40	33	35	40	38	43	36
HP1BP3:-:chr1:21100103:21091870	-	hsa_circ_0002238	HP1BP3	4.96417	2.34223	1.00496	0.722984	0.884175	2.33067	0.0197708	0.200623	3	0	0	0	11	5	3	6
RPRD1A:-:chr18:33613800:33606863	-	hsa_circ_0000842	RPRD1A	23.5131	1.09443	0.469421	0.52517	0.450993	2.33145	0.0197298	0.200623	19	7	6	2	28	37	31	18
RERE:-:chr1:8674745:8555122	-	hsa_circ_0009117	RERE	38.4334	1.47075	0.631448	0.612608	0.610713	2.32917	0.0198499	0.200887	12	0	11	0	24	17	30	29
GNB4:-:chr3:179137293:179131199	-	hsa_circ_0001364	GNB4	8.35572	-1.95735	0.840802	-0.692045	0.783785	-2.32795	0.0199147	0.201006	10	7	4	7	0	9	0	2
LRP6:-:chr12:12340053:12332743	-	hsa_circ_0008932	LRP6	4.95941	2.51695	1.08178	0.723781	0.917879	2.32667	0.0199829	0.201157	3	0	0	0	7	12	3	5
DCP2:+:chr5:112321532:112337371	-	hsa_circ_0073608	DCP2	4.27174	2.27753	0.979659	0.715907	0.868427	2.32481	0.0200819	0.201618	0	2	0	2	6	14	8	3
SORBS2:-:chr4:186551752:186532934	-	-	SORBS2	3.59073	-3.69418	1.59173	-0.651204	1.01767	-2.32086	0.0202943	0.203211	0	6	0	10	0	0	0	2
CYP26B1:-:chr2:72362548:72361890	-	hsa_circ_0055161	CYP26B1	2.30964	3.59749	1.55303	0.656642	1.01366	2.31644	0.0205343	0.204532	0	0	0	0	2	0	6	6
DENND2A:-:chr7:140302342:140301203	-	hsa_circ_0002142	DENND2A	6.84651	-1.92292	0.829818	-0.681333	0.771877	-2.31728	0.0204886	0.204532	12	5	7	5	2	0	2	8
ARHGAP26:+:chr5:142416761:142437312	-	hsa_circ_0074368	ARHGAP26	4.1835	-4.49292	1.94253	-0.566828	1.00677	-2.31292	0.0207268	0.205908	0	0	0	10	0	0	0	0
MPP6:+:chr7:24663282:24708279	-	-	MPP6	30.8169	0.896681	0.389236	0.465844	0.367235	2.3037	0.0212396	0.21045	9	17	7	19	69	43	28	23
CEP290:-:chr12:88524995:88504979	-	-	CEP290	2.63349	3.0156	1.31161	0.687565	0.974897	2.29917	0.0214953	0.211905	0	0	0	0	5	3	0	2
KANSL1L:-:chr2:211019335:210968828	-	hsa_circ_0002617	KANSL1L	8.62452	1.19225	0.518791	0.538021	0.494222	2.29813	0.0215544	0.211905	5	4	2	4	19	9	13	15
LIFR:-:chr5:38530768:38527257	-	-	LIFR	3.21474	-2.85839	1.24378	-0.694669	0.958697	-2.29815	0.021553	0.211905	6	0	5	3	0	0	3	0
DDX26B:+:chrX:134679348:134690225	-	-	DDX26B	24.5942	0.872761	0.380494	0.457038	0.357664	2.29376	0.0218044	0.213255	16	12	6	8	32	42	30	19
INTU:+:chr4:128590191:128609022	-	hsa_circ_0003390	INTU	32.2587	0.95322	0.415496	0.478317	0.391758	2.29418	0.0217804	0.213255	17	13	17	12	48	81	28	26
VCAN:+:chr5:82815168:82818128	-	hsa_circ_0073236	VCAN	12.6248	-0.982803	0.428901	-0.485127	0.404518	-2.29144	0.0219377	0.214006	7	10	12	18	12	11	7	9
SLAIN1:+:chr13:78293667:78327493	-	hsa_circ_0000497	SLAIN1	48.2033	0.698712	0.305094	0.405953	0.285439	2.29015	0.0220124	0.214182	20	20	24	12	73	61	29	40
ATRNL1:+:chr10:117185760:117228839	-	-	ATRNL1	3.66389	3.0649	1.3426	0.671611	0.972816	2.28281	0.0224418	0.216954	0	0	0	0	3	5	2	0
EPT1:+:chr2:26587170:26598016	-	hsa_circ_0004269	EPT1	6.41345	2.69406	1.1824	0.684935	0.931703	2.27847	0.0226985	0.216954	3	0	0	0	15	0	8	9
FGFR2:-:chr10:123325218:123298106	-	-	FGFR2	10.419	1.76096	0.772583	0.63812	0.715464	2.27932	0.0226483	0.216954	6	0	3	4	11	23	22	12
IARS:-:chr9:95032265:95018962	-	hsa_circ_0006702	IARS	6.53415	-2.05223	0.900019	-0.670766	0.803732	-2.2802	0.0225957	0.216954	13	10	5	4	7	0	6	0
SHC3:-:chr9:91727541:91723963	-	hsa_circ_0007738	SHC3	4.3014	-2.21512	0.970881	-0.682358	0.844895	-2.28156	0.0225154	0.216954	6	5	0	3	3	0	2	0
TMEM116:-:chr12:112381173:112371689	-	hsa_circ_0004206	TMEM116	6.60045	3.10486	1.3613	0.667489	0.975096	2.2808	0.0225601	0.216954	0	0	0	0	7	0	0	4
UBAP2:-:chr9:33998862:33986757	-	hsa_circ_0001852	UBAP2	8.15215	2.80893	1.2302	0.685021	0.947895	2.28331	0.0224118	0.216954	2	0	0	0	9	4	10	0
TET2:+:chr4:106155054:106158508	-	hsa_circ_0070562	TET2	57.4906	0.669809	0.294108	0.394667	0.274329	2.27743	0.0227608	0.217002	36	25	37	13	95	48	86	59
ANK3:-:chr10:61845011:61844359	-	-	ANK3	5.75081	3.54393	1.5575	0.629142	0.993785	2.2754	0.0228818	0.217607	0	0	0	0	0	4	0	9
RAVER2:+:chr1:65234339:65255197	-	-	RAVER2	2.54788	3.05827	1.34685	0.662524	0.967617	2.27068	0.0231662	0.21976	0	0	0	0	3	0	5	2
WDR33:-:chr2:128528578:128520636	-	hsa_circ_0003192	WDR33	6.76729	-1.39991	0.617377	-0.570979	0.580828	-2.26751	0.0233593	0.221037	5	9	5	4	2	4	6	2
SCMH1:-:chr1:41608784:41578955	-	hsa_circ_0000063	SCMH1	7.35245	1.97389	0.871923	0.653654	0.779458	2.26384	0.0235841	0.222608	0	0	2	2	10	6	4	6
BARD1:-:chr2:215661841:215645284	-	hsa_circ_0058055	BARD1	8.89941	-1.05174	0.46559	-0.492574	0.435279	-2.25895	0.0238866	0.224903	12	11	7	8	11	5	7	7
PRRG1:+:chrX:37245852:37285253	-	hsa_circ_0008077	PRRG1	4.24644	3.04978	1.35149	0.652169	0.961534	2.25661	0.0240327	0.225717	0	2	0	0	8	13	6	0
RLF:+:chr1:40654727:40668286	-	hsa_circ_0006373	RLF	20.4194	0.930956	0.413145	0.462134	0.384292	2.25334	0.0242376	0.226516	5	6	7	6	25	9	24	17
USP34:-:chr2:61508377:61505299	-	hsa_circ_0007493	USP34	4.20214	-1.9248	0.853981	-0.642931	0.763864	-2.25391	0.0242018	0.226516	3	6	4	3	3	0	0	4
XYLT1:-:chr16:17353355:17352845	-	hsa_circ_0003559	XYLT1	3.26632	3.74978	1.66704	0.591298	0.985084	2.24936	0.0244894	0.228307	0	0	0	0	0	0	6	9
CDK8:+:chr13:26974590:26975761	-	hsa_circ_0003489	CDK8	13.9618	1.60929	0.715833	0.599238	0.660055	2.24814	0.0245673	0.22847	3	0	0	10	13	18	22	10
ZKSCAN1:+:chr7:99621042:99621930	-	hsa_circ_0001727	ZKSCAN1	168.456	0.33372	0.148586	0.255532	0.137721	2.24597	0.0247062	0.229198	81	63	75	90	211	140	129	157
GPATCH8:-:chr17:42552271:42501717	-	hsa_circ_0044079	GPATCH8	6.06666	-1.35555	0.604136	-0.552431	0.562552	-2.24378	0.0248468	0.229939	9	4	5	6	3	4	4	4
DEK:-:chr6:18258636:18256591	-	hsa_circ_0008846	DEK	7.66633	-1.42055	0.63379	-0.563757	0.588418	-2.24136	0.0250027	0.230818	14	6	5	5	6	8	0	4
KIAA2026:-:chr9:5969436:5968019	-	-	KIAA2026	2.67967	3.23609	1.44615	0.625238	0.965932	2.23772	0.0252391	0.231285	0	0	0	0	7	2	0	3
MYT1L:-:chr2:1927035:1926064	circMYT1L	-	MYT1L	5.1695	2.87736	1.28717	0.645579	0.938567	2.23542	0.0253896	0.231285	0	0	0	0	4	0	3	2
NAA16:+:chr13:41890982:41910892	-	hsa_circ_0030067	NAA16	7.53523	2.57912	1.15226	0.657339	0.902919	2.23831	0.0252011	0.231285	0	0	3	0	11	0	12	7
PITPNB:-:chr22:28310335:28269726	-	hsa_circ_0004441	PITPNB	3.42035	-1.95754	0.875735	-0.634815	0.770468	-2.23531	0.0253971	0.231285	3	5	3	3	3	0	3	0
PSMB1:-:chr6:170858201:170846321	-	hsa_circ_0078784	PSMB1	25.9793	0.900892	0.402497	0.450969	0.372391	2.23826	0.0252042	0.231285	12	4	4	6	21	22	20	15
SEPT10:-:chr2:110350696:110342702	-	hsa_circ_0008953	SEPT10	13.1034	-1.09713	0.490895	-0.495511	0.455296	-2.23496	0.02542	0.231285	19	8	5	16	10	4	13	9
MAN2A1:+:chr5:109049221:109065214	-	hsa_circ_0001519	MAN2A1	38.5734	0.701059	0.314052	0.396627	0.289928	2.2323	0.0255949	0.231763	31	20	23	9	76	39	41	64
ZCCHC11:-:chr1:52962855:52959282	-	-	ZCCHC11	2.21557	3.15442	1.41277	0.627317	0.959358	2.23279	0.0255626	0.231763	0	0	0	0	5	2	0	4
BPTF:+:chr17:65941525:65944422	-	hsa_circ_0000798	BPTF	5.11268	1.57691	0.706895	0.585658	0.647187	2.23075	0.0256977	0.231792	0	3	2	2	9	7	10	8
PRKACB:+:chr1:84644860:84680000	-	hsa_circ_0004083	PRKACB	5.45913	-2.01112	0.901683	-0.636207	0.78432	-2.2304	0.0257206	0.231792	5	3	8	2	0	0	5	2
TBCEL:+:chr11:120907214:120930794	-	-	TBCEL	6.444	1.75811	0.789278	0.609363	0.709216	2.22749	0.0259143	0.232982	0	0	3	4	17	5	6	12
ORC4:-:chr2:148739650:148730307	-	hsa_circ_0004491	ORC4	18.1945	1.20269	0.540971	0.514051	0.499802	2.22321	0.0262019	0.234454	8	0	6	10	25	12	35	17
YTHDF2:+:chr1:29068914:29070498	-	hsa_circ_0000039	YTHDF2	19.0873	-0.825868	0.371455	-0.428785	0.341905	-2.22333	0.0261933	0.234454	27	14	13	18	23	21	12	10
SEPT7:+:chr7:35919433:35925489	-	-	SEPT7	2.33701	-2.90268	1.30659	-0.63407	0.93599	-2.22158	0.026312	0.234885	3	3	0	3	2	0	0	0
RAB6A:-:chr11:73431944:73418464	circRAB6A	hsa_circ_0003908	RAB6A	49.6963	0.849129	0.382787	0.433485	0.351826	2.21828	0.0265357	0.236324	9	15	6	20	30	48	28	38
AKT3:-:chr1:244006584:243776972	-	hsa_circ_0017252	AKT3	20.6333	0.876057	0.395396	0.439454	0.363155	2.21564	0.0267159	0.23737	7	6	9	6	34	19	14	18
ATRNL1:+:chr10:116879949:117185812	-	-	ATRNL1	12.5041	1.08496	0.490278	0.486005	0.450786	2.21295	0.026901	0.238455	5	5	3	4	20	8	14	17
ZNF79:+:chr9:130206308:130207528	-	hsa_circ_0006984	ZNF79	5.23494	1.78369	0.806516	0.603769	0.715598	2.2116	0.0269946	0.238726	0	0	3	3	11	10	4	9
MTMR3:+:chr22:30366965:30375041	-	hsa_circ_0006303	MTMR3	4.25673	2.58002	1.16773	0.636664	0.894343	2.20943	0.0271451	0.239497	0	2	0	0	9	4	4	3
EIF4G3:-:chr1:21329301:21324094	-	-	EIF4G3	2.20719	3.14887	1.42759	0.607733	0.948192	2.20571	0.027404	0.240659	0	0	0	0	0	3	2	5
XPNPEP3:+:chr22:41277774:41278181	-	hsa_circ_0008360	XPNPEP3	4.53808	2.20987	1.00188	0.63152	0.827412	2.20572	0.0274034	0.240659	3	0	0	0	5	7	6	4
ATP9B:+:chr18:76856476:76936907	-	hsa_circ_0048000	ATP9B	3.43977	3.38105	1.53614	0.587341	0.956579	2.201	0.0277362	0.241893	0	0	0	0	6	0	7	0
PRR5L:+:chr11:36415396:36424928	-	hsa_circ_0005044	PRR5L	4.8983	-2.23031	1.01281	-0.629841	0.830961	-2.2021	0.0276581	0.241893	3	7	0	13	2	3	3	0
PTBP2:+:chr1:97216981:97250810	-	hsa_circ_0013250	PTBP2	4.14087	2.83914	1.28944	0.622762	0.922882	2.20184	0.0276767	0.241893	0	2	0	0	10	7	0	7
DNTTIP2:-:chr1:94343418:94341823	-	hsa_circ_0013218	DNTTIP2	9.10768	-1.29063	0.587532	-0.521589	0.53585	-2.1967	0.0280416	0.243994	8	9	8	10	5	9	2	7
C2CD5:-:chr12:22659753:22635490	-	-	C2CD5	2.78932	3.56793	1.62688	0.566756	0.957634	2.19311	0.0282994	0.24511	0	0	0	0	8	7	0	0
NCOA1:+:chr2:24866835:24905997	-	-	NCOA1	3.17794	2.71388	1.23726	0.62182	0.906586	2.19345	0.0282747	0.24511	2	0	0	0	11	5	4	2
CACHD1:+:chr1:65131740:65141666	-	hsa_circ_0007009	CACHD1	11.8418	1.09328	0.499285	0.480512	0.454866	2.18969	0.0285471	0.246129	5	3	6	4	28	14	7	15
KPNB1:+:chr17:45741525:45745776	-	hsa_circ_0000779	KPNB1	8.34101	-1.35463	0.618441	-0.530727	0.561223	-2.19039	0.0284956	0.246129	9	5	7	7	0	8	5	4
TRIM24:+:chr7:138199957:138223548	-	hsa_circ_0082579	TRIM24	2.80854	3.7629	1.72042	0.546348	0.956713	2.1872	0.0287281	0.247127	0	0	0	0	0	10	5	0
CTBP2:-:chr10:126811437:126799559	-	hsa_circ_0004875	CTBP2	4.70444	-1.76496	0.808059	-0.586983	0.706553	-2.18419	0.028948	0.248454	3	9	2	7	2	5	3	0
ATXN2:-:chr12:111957880:111951161	-	hsa_circ_0000438	ATXN2	2.27184	2.90222	1.33164	0.60371	0.920637	2.17943	0.0293	0.25034	0	0	0	0	3	2	0	4
SIRT5:+:chr6:13579683:13584457	-	hsa_circ_0007218	SIRT5	7.05322	1.78171	0.817397	0.586399	0.711206	2.17974	0.0292768	0.25034	0	0	6	0	11	10	7	6
KIF5B:-:chr10:32326535:32323618	-	-	KIF5B	4.06429	-1.93025	0.886319	-0.598825	0.753943	-2.17783	0.0294189	0.25079	4	3	4	6	0	4	3	0
ABAT:+:chr16:8839858:8851663	-	hsa_circ_0037794	ABAT	3.12527	2.93196	1.34901	0.597914	0.920904	2.17342	0.0297485	0.252284	0	0	0	0	2	5	2	0
DHTKD1:+:chr10:12123471:12136270	-	hsa_circ_0004630	DHTKD1	11.0215	-1.11609	0.515121	-0.477807	0.46481	-2.16666	0.0302607	0.252284	19	13	8	5	8	11	10	4
FAM172A:-:chr5:93410474:93386435	-	-	FAM172A	3.20818	3.5675	1.64462	0.550333	0.947131	2.16919	0.0300683	0.252284	0	0	0	0	8	7	0	0
KNOP1:-:chr16:19722762:19717914	-	hsa_circ_0006795	KNOP1	7.20393	-1.84943	0.853161	-0.586452	0.729793	-2.16774	0.0301785	0.252284	9	7	12	5	0	8	0	6
MANBA:-:chr4:103647840:103635595	-	hsa_circ_0001432	MANBA	4.01291	2.55342	1.17611	0.6106	0.87899	2.17108	0.0299252	0.252284	0	2	0	0	11	3	3	3
MBOAT2:-:chr2:9098771:9028147	-	hsa_circ_0008847	MBOAT2	13.1837	1.65066	0.759872	0.567514	0.668406	2.17228	0.0298343	0.252284	9	0	0	1	23	9	7	12
PITRM1:-:chr10:3202522:3201105	-	hsa_circ_0017510	PITRM1	2.27071	2.85224	1.31289	0.60133	0.913724	2.17249	0.0298189	0.252284	0	0	0	0	5	1	1	2
RERE:-:chr1:8684439:8674619	-	hsa_circ_0009594	RERE	4.55311	2.14307	0.988063	0.605795	0.804837	2.16896	0.030086	0.252284	0	0	0	3	9	4	4	5
UBQLN1:-:chr9:86284242:86276692	-	hsa_circ_0007698	UBQLN1	3.9129	3.26506	1.50676	0.572064	0.938122	2.16694	0.0302392	0.252284	0	0	0	0	6	6	0	0
ZSWIM5:-:chr1:45553909:45553553	-	-	ZSWIM5	8.28337	1.69827	0.782784	0.571879	0.683784	2.16952	0.0300432	0.252284	3	2	0	0	6	8	7	5
AKAP6:+:chr14:32902666:32903023	-	hsa_circ_0031587	AKAP6	4.59908	3.25717	1.50558	0.570177	0.936347	2.16339	0.0305109	0.252858	0	0	0	0	6	0	0	6
GCLM:-:chr1:94367225:94360170	-	hsa_circ_0003513	GCLM	5.1896	-1.52885	0.706401	-0.5474	0.625653	-2.16429	0.0304424	0.252858	5	6	2	6	6	3	0	2
METTL6:-:chr3:15457449:15452752	-	-	METTL6	7.18766	-1.52686	0.705853	-0.5466	0.62487	-2.16315	0.03053	0.252858	5	2	6	9	8	0	3	2
LCLAT1:+:chr2:30775359:30791042	-	-	LCLAT1	2.64978	2.85005	1.3183	0.594085	0.909766	2.16191	0.0306249	0.25309	0	0	0	0	5	0	2	2
AC068533.7:+:chr7:65592691:65599361	-	hsa_circ_0004604	AC068533.7	3.79338	3.54047	1.63935	0.546075	0.942589	2.15968	0.0307978	0.253412	0	0	0	0	0	0	5	8
CDC25A:-:chr3:48219478:48209336	-	hsa_circ_0005467	CDC25A	2.87302	-2.31694	1.07249	-0.60457	0.837981	-2.16033	0.030747	0.253412	3	3	4	5	2	0	3	0
FAM228B:+:chr2:24357989:24369956	-	hsa_circ_0000982	FAM228B	24.0493	0.921291	0.427288	0.43508	0.384707	2.15613	0.0310732	0.254525	11	4	6	4	32	9	16	21
FGFR2:-:chr10:123325218:123324016	-	hsa_circ_0020238	FGFR2	4.43578	2.11378	0.980696	0.596341	0.795466	2.15539	0.0311312	0.254525	0	5	0	0	8	14	7	6
ZNF423:-:chr16:49765372:49764682	-	-	ZNF423	12.4007	-1.0121	0.469576	-0.453752	0.422209	-2.15535	0.0311348	0.254525	20	10	6	18	12	9	13	9
USP7:-:chr16:9011013:9009110	-	hsa_circ_0005152	USP7	9.41658	1.33962	0.622115	0.513498	0.554544	2.15334	0.0312919	0.255258	6	0	0	4	14	8	9	10
C5orf15:-:chr5:133295711:133295185	-	-	C5orf15	2.14302	2.87313	1.33747	0.583522	0.906879	2.14819	0.0316989	0.257966	0	0	0	0	4	0	2	3
LPAR1:-:chr9:113773970:113734353	-	hsa_circ_0087961	LPAR1	5.40909	-1.57948	0.735526	-0.546535	0.642216	-2.14742	0.0317601	0.257966	6	9	5	3	7	0	3	3
ELAVL2:-:chr9:23765097:23762004	-	-	ELAVL2	9.35968	2.09919	0.979992	0.587731	0.789445	2.14205	0.0321897	0.260304	0	2	0	3	18	0	7	12
EPB41:+:chr1:29362338:29365938	-	hsa_circ_0000042	EPB41	5.30578	2.27906	1.06478	0.59146	0.826025	2.14039	0.032323	0.260304	3	0	0	0	6	8	3	6
KLHDC4:-:chr16:87795646:87782279	-	hsa_circ_0000724	KLHDC4	4.84514	-1.9955	0.932021	-0.58209	0.764715	-2.14104	0.0322706	0.260304	2	3	3	6	4	0	0	2
ZMYM2:+:chr13:20632715:20641530	-	hsa_circ_0029636	ZMYM2	9.86178	1.23082	0.574804	0.490465	0.51158	2.14129	0.0322504	0.260304	3	0	4	4	13	12	7	10
PIK3R3:-:chr1:46546422:46521467	-	hsa_circ_0012300	PIK3R3	37.3541	1.13237	0.52959	0.471753	0.47194	2.1382	0.0325004	0.261176	23	19	0	18	47	52	47	61
LMBR1L:-:chr12:49491888:49491349	-	hsa_circ_0004602	LMBR1L	10.3247	-1.26706	0.592913	-0.495154	0.525915	-2.13701	0.0325969	0.261397	6	5	7	9	3	2	3	10
CTBP1:-:chr4:1235307:1219147	-	hsa_circ_0001386	CTBP1	3.63512	-3.97527	1.8654	-0.492457	0.930516	-2.13106	0.0330843	0.262524	0	0	0	7	0	0	0	0
EIF4G3:-:chr1:21415706:21377359	-	hsa_circ_0005075	EIF4G3	2.7914	3.66173	1.71571	0.519666	0.932823	2.13423	0.032824	0.262524	0	0	0	0	0	9	5	0
FAM178A:+:chr10:102683735:102685776	-	-	FAM178A	3.30402	-2.02735	0.950792	-0.578749	0.770863	-2.13228	0.0329842	0.262524	5	2	4	2	0	3	0	2
PKNOX1:+:chr21:44424436:44445057	-	hsa_circ_0061853	PKNOX1	2.45238	3.65968	1.71681	0.518188	0.931701	2.13168	0.0330334	0.262524	0	0	0	0	0	6	0	8
RP11-407N17.3:+:chr14:39782543:39796226	-	hsa_circ_0031749	RP11-407N17.3	3.44832	-2.67585	1.2556	-0.580465	0.881765	-2.13113	0.0330786	0.262524	3	1	0	4	0	0	1	1
EEF2K:+:chr16:22236974:22237296	-	hsa_circ_0038487	EEF2K	2.21295	-2.85063	1.34121	-0.569296	0.896855	-2.12542	0.033552	0.26526	2	1	5	1	0	1	1	0
SLC30A6:+:chr2:32399132:32409407	-	hsa_circ_0005695	SLC30A6	3.55941	-3.8339	1.80401	-0.500198	0.928987	-2.12521	0.0335692	0.26526	7	0	0	0	0	0	0	0
APC:+:chr5:112102023:112137080	-	hsa_circ_0073587	APC	4.16809	3.09326	1.45646	0.55445	0.912867	2.12382	0.0336855	0.265624	0	0	0	0	7	0	0	4
CD99L2:-:chrX:149984551:149962164	-	hsa_circ_0001948	CD99L2	2.44324	3.50914	1.65466	0.522908	0.925434	2.12076	0.0339417	0.266534	0	0	0	0	6	8	0	0
PAN3:+:chr13:28830429:28855516	-	hsa_circ_0029853	PAN3	3.43717	-1.94754	0.918172	-0.568	0.749181	-2.1211	0.0339134	0.266534	5	4	3	2	3	0	0	3
LRP6:-:chr12:12356334:12332744	-	hsa_circ_0025489	LRP6	5.00194	1.72598	0.815622	0.547975	0.686633	2.11615	0.0343319	0.26904	3	0	0	3	10	12	5	5
KLHL1:-:chr13:70549934:70535440	-	-	KLHL1	6.32955	3.03087	1.43456	0.550995	0.905101	2.11275	0.0346221	0.270753	0	0	0	0	4	0	0	6
CDKAL1:+:chr6:20781376:21000603	-	hsa_circ_0004302	CDKAL1	3.69665	2.2801	1.0804	0.572913	0.818805	2.11043	0.0348216	0.27128	0	0	0	3	3	8	6	6
MTCH2:-:chr11:47648679:47647226	-	hsa_circ_0022025	MTCH2	3.325	-2.5576	1.21292	-0.569315	0.860588	-2.10864	0.0349761	0.27128	0	3	4	3	3	0	0	0
TBC1D1:+:chr4:38091553:38104778	-	hsa_circ_0001402	TBC1D1	13.9607	-0.848045	0.402142	-0.408016	0.356913	-2.10882	0.0349602	0.27128	9	11	16	14	18	12	6	10
TCF20:-:chr22:42611347:42605657	-	hsa_circ_0008561	TCF20	8.0634	-1.2456	0.590387	-0.481751	0.517235	-2.1098	0.0348755	0.27128	3	8	12	6	5	4	6	5
KCMF1:+:chr2:85270687:85276771	-	hsa_circ_0004964	KCMF1	4.88614	1.83558	0.872671	0.550848	0.716728	2.1034	0.0354309	0.273679	2	0	2	0	6	5	7	5
UXS1:-:chr2:106782539:106739426	-	hsa_circ_0055945	UXS1	19.9365	-1.12002	0.53269	-0.458134	0.467441	-2.10258	0.0355023	0.273679	15	19	17	14	20	0	15	15
ZNF568:+:chr19:37408481:37428144	-	-	ZNF568	3.25055	2.70281	1.28479	0.561533	0.875635	2.1037	0.0354044	0.273679	0	0	0	0	4	2	2	0
MBOAT2:-:chr2:9098771:9048750	-	hsa_circ_0000972	MBOAT2	27.2062	1.13471	0.540232	0.459982	0.473349	2.10041	0.0356924	0.274585	0	7	6	10	36	8	22	20
CSMD3:-:chr8:113988377:113933856	-	-	CSMD3	4.31276	3.03055	1.44493	0.540992	0.899277	2.09738	0.0359601	0.274968	0	0	0	0	4	0	0	6
MPP6:+:chr7:24659671:24708279	-	-	MPP6	17.8491	1.08548	0.517502	0.450511	0.453639	2.09753	0.0359466	0.274968	5	9	6	11	39	43	12	15
ZNF133:+:chr20:18278629:18287037	-	hsa_circ_0006099	ZNF133	9.17047	1.67919	0.800128	0.534806	0.67032	2.09865	0.0358474	0.274968	9	0	0	2	12	14	11	17
COP1:-:chr1:176105683:176050287	-	hsa_circ_0003572	COP1	13.9523	1.1413	0.544401	0.459827	0.476021	2.09644	0.0360429	0.275045	3	4	7	0	19	6	13	13
AARS:-:chr16:70296427:70292883	-	hsa_circ_0040188	AARS	4.93188	-1.43394	0.686855	-0.501242	0.587349	-2.0877	0.0368251	0.276006	2	4	5	7	4	3	2	2
ARHGAP5:+:chr14:32559708:32586493	-	hsa_circ_0031584	ARHGAP5	62.1863	0.528476	0.253043	0.322656	0.22789	2.08848	0.0367545	0.276006	44	24	38	20	85	65	73	70
ARIH1:+:chr15:72855735:72864506	-	hsa_circ_0036232	ARIH1	2.60029	-2.73986	1.31084	-0.551348	0.874771	-2.09016	0.0366031	0.276006	2	3	0	3	2	0	0	0
CCT4:-:chr2:62110683:62099217	-	hsa_circ_0054903	CCT4	3.8455	-1.81656	0.867882	-0.544067	0.709996	-2.0931	0.0363404	0.276006	5	5	5	0	3	2	2	0
CDON:-:chr11:125893432:125848199	-	hsa_circ_0024803	CDON	10.4856	-0.943347	0.451376	-0.422402	0.396406	-2.08993	0.0366237	0.276006	9	10	10	9	8	9	7	8
EPHB2:+:chr1:23107914:23111569	-	hsa_circ_0004085	EPHB2	3.89558	3.29405	1.57767	0.517708	0.90701	2.08792	0.0368047	0.276006	0	0	0	0	0	0	4	7
PDE4D:-:chr5:58511794:58476420	-	hsa_circ_0072568	PDE4D	5.70032	2.8201	1.34715	0.549812	0.883024	2.09338	0.0363156	0.276006	0	0	0	0	6	0	0	3
SPAST:+:chr2:32323865:32353548	-	hsa_circ_0053410	SPAST	2.58276	3.5089	1.67854	0.503746	0.91269	2.09044	0.0365779	0.276006	0	0	0	0	6	8	0	0
STK39:-:chr2:168931741:168920009	-	hsa_circ_0003279	STK39	7.05978	1.96296	0.939974	0.5508	0.74732	2.08831	0.0367696	0.276006	0	0	0	4	5	9	5	6
CLK1:-:chr2:201721708:201721405	-	hsa_circ_0004001	CLK1	2.1229	2.84666	1.365	0.543451	0.882412	2.08546	0.0370275	0.276428	0	0	0	0	5	2	0	2
RHOT1:+:chr17:30500850:30521126	-	hsa_circ_0043004	RHOT1	2.26425	3.49853	1.67729	0.501652	0.910624	2.08583	0.0369944	0.276428	0	0	0	0	6	0	0	8
ATAD2B:-:chr2:24111269:24080285	-	hsa_circ_0052955	ATAD2B	4.10821	2.39454	1.15149	0.553936	0.829567	2.07952	0.0375693	0.279921	0	2	0	0	4	3	4	6
FIP1L1:+:chr4:54265897:54294350	-	hsa_circ_0005912	FIP1L1	3.81576	2.47024	1.18979	0.550846	0.839472	2.0762	0.0378751	0.280543	0	2	0	0	5	6	5	2
NEDD4L:+:chr18:55833020:55919286	-	-	NEDD4L	10.8006	2.80398	1.35003	0.540125	0.875989	2.07698	0.0378033	0.280543	0	0	0	0	0	0	5	3
PCNXL2:-:chr1:233372726:233353645	-	hsa_circ_0016979	PCNXL2	5.09444	-1.39716	0.672541	-0.492152	0.573622	-2.07743	0.0377616	0.280543	5	7	2	4	2	3	3	3
ATRNL1:+:chr10:117221451:117278834	-	hsa_circ_0020097	ATRNL1	5.39797	2.12711	1.02607	0.548379	0.780871	2.07305	0.0381672	0.28085	0	0	3	0	4	7	5	5
CERS6:+:chr2:169547544:169574488	-	hsa_circ_0007024	CERS6	14.0898	1.10946	0.535247	0.446954	0.463611	2.0728	0.0381911	0.28085	4	4	0	5	17	13	6	10
EDIL3:-:chr5:83362425:83356119	-	hsa_circ_0073244	EDIL3	5.58548	2.899	1.39894	0.53242	0.881646	2.07229	0.0382381	0.28085	0	0	0	0	3	0	0	6
PTPRK:-:chr6:128388937:128385903	-	hsa_circ_0005771	PTPRK	3.29283	3.30329	1.59249	0.508526	0.901817	2.07429	0.0380524	0.28085	0	0	0	0	0	5	0	6
TBCK:-:chr4:107230146:107216250	-	hsa_circ_0003673	TBCK	2.34522	2.69571	1.30117	0.541509	0.864395	2.07176	0.0382876	0.28085	1	0	0	0	5	2	2	4
CADM1:-:chr11:115111140:115085327	-	-	CADM1	3.52104	3.14736	1.52309	0.514083	0.893275	2.06644	0.0387874	0.283966	0	0	0	0	5	0	0	6
BACE2:+:chr21:42598193:42629253	-	hsa_circ_0061774	BACE2	3.92594	-2.78348	1.3495	-0.532064	0.869334	-2.0626	0.0391503	0.286069	3	3	7	9	0	0	5	0
ANKS1B:-:chr12:99225914:99145133	-	-	ANKS1B	2.60166	2.81249	1.36509	0.529278	0.870929	2.0603	0.0393695	0.286586	0	0	0	0	0	4	2	2
PICALM:-:chr11:85712201:85707868	-	hsa_circ_0002513	PICALM	3.94032	2.40342	1.16656	0.542213	0.825581	2.06027	0.0393725	0.286586	1	0	1	0	4	5	4	4
ZCCHC11:-:chr1:52975384:52959283	-	hsa_circ_0003632	ZCCHC11	38.1771	0.64039	0.311548	0.349941	0.275861	2.05551	0.03983	0.28936	18	8	9	11	41	20	30	26
PANK3:-:chr5:167996003:167993018	-	hsa_circ_0009089	PANK3	6.06276	1.47732	0.719549	0.492367	0.60056	2.05312	0.0400614	0.290483	0	2	4	2	8	11	10	7
MLYCD:+:chr16:83940592:83945972	-	-	MLYCD	3.75676	2.17566	1.06025	0.537334	0.785672	2.05203	0.0401666	0.290622	0	3	0	0	11	5	2	5
ORC5:-:chr7:103844682:103828699	-	hsa_circ_0003000	ORC5	2.6692	3.40832	1.66151	0.487169	0.895059	2.05134	0.0402341	0.290622	0	0	0	0	5	0	0	8
MDN1:-:chr6:90463341:90461149	-	hsa_circ_0001619	MDN1	4.56286	-3.33195	1.62884	-0.489039	0.891147	-2.04559	0.0407962	0.294121	0	0	9	10	0	0	0	3
FARS2:+:chr6:5404775:5431405	-	hsa_circ_0075533	FARS2	4.08902	1.78081	0.871655	0.516297	0.693173	2.04303	0.0410498	0.295387	3	0	0	2	5	8	9	5
ARHGAP10:+:chr4:148778704:148803083	-	hsa_circ_0071106	ARHGAP10	8.89685	1.31419	0.645303	0.465313	0.541887	2.03654	0.0416961	0.298901	6	6	3	0	31	10	11	11
RERE:-:chr1:8568734:8555122	-	hsa_circ_0009580	RERE	2.94875	3.43509	1.68652	0.476661	0.889685	2.03679	0.0416709	0.298901	0	0	0	0	0	6	0	6
TAOK1:+:chr17:27809215:27838010	-	hsa_circ_0003928	TAOK1	2.59012	2.8679	1.41093	0.509595	0.865444	2.03263	0.04209	0.301155	0	0	0	0	4	0	3	2
POLI:+:chr18:51797730:51800460	-	hsa_circ_0007180	POLI	5.00861	2.45568	1.20887	0.52421	0.824644	2.03138	0.0422165	0.30149	0	0	3	0	8	8	3	8
PNRC1:+:chr6:89793472:89794362	-	-	PNRC1	3.09845	2.38308	1.17583	0.522722	0.813454	2.02671	0.0426918	0.30431	2	0	0	0	6	2	4	5
DAB1:-:chr1:57538087:57528557	-	-	DAB1	3.46838	2.21221	1.09223	0.522679	0.786079	2.0254	0.0428268	0.304698	3	0	0	0	6	4	8	4
ATRX:-:chrX:76912143:76907604	-	hsa_circ_0001932	ATRX	3.99889	1.88386	0.931397	0.512284	0.716818	2.02262	0.0431128	0.306158	2	2	0	0	8	5	4	7
ARFGEF1:-:chr8:68214701:68200190	-	-	ARFGEF1	7.90538	2.38216	1.18072	0.517457	0.810832	2.01755	0.0436378	0.307162	0	3	0	0	0	7	7	10
CPNE1:-:chr20:34246936:34241450	-	hsa_circ_0001146	CPNE1	12.2167	-0.94677	0.46928	-0.403979	0.400352	-2.0175	0.0436436	0.307162	10	14	15	7	12	12	9	6
FAM126A:-:chr7:23023664:23015828	-	hsa_circ_0001971	FAM126A	7.18902	1.31073	0.649733	0.457813	0.540064	2.01734	0.0436601	0.307162	6	5	0	0	14	10	12	8
NEDD4L:+:chr18:55833020:56001124	-	hsa_circ_0047788	NEDD4L	2.87609	3.16676	1.56888	0.483843	0.875727	2.01848	0.0435409	0.307162	0	0	0	0	9	0	0	3
RSF1:-:chr11:77413540:77404552	-	-	RSF1	2.52287	3.35213	1.66029	0.471985	0.881131	2.019	0.0434872	0.307162	0	0	0	0	7	0	0	6
RELL1:-:chr4:37640126:37633007	-	hsa_circ_0001400	RELL1	29.2489	-1.39888	0.694515	-0.46748	0.571311	-2.01418	0.0439908	0.307956	18	21	21	42	0	11	22	26
RP11-37B2.1:-:chr8:90737869:90734243	-	hsa_circ_0008587	RP11-37B2.1	12.0435	1.03478	0.513814	0.417243	0.435144	2.01393	0.044017	0.307956	7	4	6	0	15	12	17	12
RSRC1:+:chr3:157839891:157921034	-	hsa_circ_0067808	RSRC1	2.9533	-1.83093	0.908528	-0.505815	0.70242	-2.01527	0.0438759	0.307956	3	3	3	2	1	1	2	1
ARHGAP32:-:chr11:129034322:128963515	-	hsa_circ_0024843	ARHGAP32	6.4968	2.34764	1.16776	0.513809	0.803966	2.01038	0.0443906	0.309427	0	3	0	0	7	6	12	0
PCBP1-AS1:-:chr2:70224020:70215873	-	hsa_circ_0055102	PCBP1-AS1	2.64744	3.12322	1.55335	0.481965	0.871146	2.01064	0.0443636	0.309427	0	0	0	0	6	5	0	0
RNF13:+:chr3:149563798:149639014	-	hsa_circ_0001346	RNF13	17.0834	-0.830443	0.413666	-0.38123	0.354643	-2.00752	0.0446945	0.310972	11	14	8	14	12	4	15	12
CARKD:+:chr13:111274563:111276626	-	hsa_circ_0030883	CARKD	3.30386	-2.11912	1.05653	-0.510945	0.764641	-2.00574	0.0448843	0.31172	3	0	5	3	0	2	0	2
CRIM1:+:chr2:36623757:36669878	-	hsa_circ_0002346	CRIM1	12.1664	-0.953867	0.47655	-0.400957	0.403674	-2.00161	0.0453267	0.313464	9	6	6	9	6	8	3	8
GFM2:-:chr5:74046492:74041503	-	-	GFM2	10.8502	1.11292	0.555762	0.425629	0.465678	2.00252	0.0452287	0.313464	6	3	0	6	19	13	14	7
KLHL1:-:chr13:70549934:70370870	-	-	KLHL1	2.51002	2.87196	1.4352	0.490678	0.854745	2.00108	0.0453839	0.313464	0	0	0	0	4	3	0	2
PRMT5:-:chr14:23396023:23395341	-	hsa_circ_0031250	PRMT5	5.19373	-1.66865	0.834718	-0.487371	0.656154	-1.99905	0.0456025	0.314161	6	5	5	7	5	3	0	4
TNPO3:-:chr7:128658211:128655033	-	hsa_circ_0001741	TNPO3	63.0288	0.442494	0.221401	0.283975	0.197546	1.99861	0.0456508	0.314161	36	26	31	40	96	80	59	60
MDGA1:-:chr6:37612425:37611584	-	hsa_circ_0076246	MDGA1	2.82939	3.1865	1.59574	0.470056	0.868267	1.99688	0.0458385	0.314376	0	0	0	0	4	7	0	0
NTNG1:+:chr1:107866904:107867544	-	hsa_circ_0002286	NTNG1	32.729	0.826903	0.414117	0.378141	0.35374	1.99679	0.0458483	0.314376	9	5	10	13	38	21	22	27
DMXL2:-:chr15:51839605:51827860	-	-	DMXL2	5.26413	2.3552	1.18225	0.503452	0.800199	1.99213	0.0463569	0.315421	0	0	0	2	7	3	4	3
EPB41:+:chr1:29313943:29314417	-	hsa_circ_0011167	EPB41	11.5134	0.948569	0.476044	0.397728	0.401881	1.99261	0.0463044	0.315421	8	4	5	3	28	10	15	11
SCYL2:+:chr12:100676721:100691953	-	hsa_circ_0006258	SCYL2	33.9437	-0.553842	0.277937	-0.317623	0.244472	-1.99269	0.0462952	0.315421	38	25	21	23	36	21	37	24
UNC13B:+:chr9:35228012:35243361	-	-	UNC13B	5.86876	1.6392	0.822642	0.482185	0.64688	1.9926	0.0463055	0.315421	4	0	3	0	6	10	11	7
VRK1:+:chr14:97299804:97327072	circVRK1	hsa_circ_0000566	VRK1	61.019	-0.51754	0.259864	-0.307171	0.229535	-1.99158	0.0464173	0.315421	64	43	66	47	87	41	76	48
BTBD10:-:chr11:13466728:13435076	-	hsa_circ_0003234	BTBD10	15.0516	0.905023	0.455417	0.389285	0.38496	1.98724	0.0468959	0.318014	7	7	3	3	20	15	17	9
ZNF644:-:chr1:91406866:91403042	-	-	ZNF644	3.83674	-1.58356	0.797121	-0.474975	0.629658	-1.9866	0.0469669	0.318014	6	5	4	3	5	0	2	3
PCNXL4:+:chr14:60581418:60592541	-	-	PCNXL4	3.83966	-1.65656	0.835733	-0.478891	0.650781	-1.98217	0.0474602	0.32078	5	2	4	4	5	0	0	3
MID1:-:chrX:10535643:10534928	-	hsa_circ_0007933	MID1	9.58706	-1.01997	0.514807	-0.405659	0.430061	-1.98126	0.0475618	0.320894	9	13	8	7	4	8	5	12
ZNF827:-:chr4:146813567:146791397	-	hsa_circ_0007606	ZNF827	8.2985	-1.22698	0.619926	-0.433669	0.508577	-1.97923	0.0477903	0.321862	17	6	6	3	8	3	3	8
BBS9:+:chr7:33397467:33427756	-	hsa_circ_0008336	BBS9	8.61096	1.52901	0.773383	0.466127	0.611974	1.97705	0.0480364	0.322944	0	0	3	5	7	14	6	10
ASH1L:-:chr1:155429689:155385534	-	hsa_circ_0014586	ASH1L	4.66994	1.8422	0.934297	0.485257	0.698528	1.97175	0.048638	0.324325	2	0	0	3	4	5	9	10
COP1:-:chr1:176133027:176104145	-	hsa_circ_0008566	COP1	2.4102	3.29961	1.67271	0.449206	0.862207	1.97262	0.0485391	0.324325	0	0	0	0	9	4	0	0
DNA2:-:chr10:70229920:70218861	-	hsa_circ_0009172	DNA2	11.4694	-0.827213	0.419175	-0.372875	0.354941	-1.97343	0.0484466	0.324325	10	11	11	11	8	13	8	10
KANSL1L:-:chr2:211019335:210962809	-	hsa_circ_0058010	KANSL1L	5.15314	1.67362	0.848498	0.475797	0.654516	1.97245	0.0485583	0.324325	0	3	2	0	7	5	4	10
RIC3:-:chr11:8161740:8158925	-	-	RIC3	4.9	2.92793	1.48515	0.470756	0.847841	1.97147	0.0486702	0.324325	0	0	0	0	2	0	7	0
FAM135A:+:chr6:71136142:71162274	-	-	FAM135A	3.20746	2.1146	1.07499	0.490443	0.755376	1.96708	0.0491741	0.326533	0	0	3	0	5	6	3	7
SENP6:+:chr6:76357447:76380436	-	hsa_circ_0077086	SENP6	6.44228	-1.32232	0.672199	-0.440991	0.542568	-1.96715	0.0491658	0.326533	9	3	3	7	3	5	3	3
CARF:+:chr2:203817282:203820481	-	hsa_circ_0004919	CARF	5.54308	1.93512	0.985329	0.485091	0.718699	1.96393	0.0495382	0.328375	0	4	0	0	7	7	6	5
SENP6:+:chr6:76344423:76412788	-	-	SENP6	2.39134	3.3592	1.71267	0.439223	0.859141	1.96138	0.0498346	0.329762	0	0	0	0	7	6	0	0
SPAST:+:chr2:32323865:32341281	-	-	SPAST	8.45887	1.52205	0.777287	0.45774	0.608264	1.95815	0.0502124	0.331682	0	0	4	2	7	5	12	4
ZNF91:-:chr19:23545541:23541232	-	-	ZNF91	2.85499	3.29784	1.685	0.440874	0.856388	1.95718	0.0503264	0.331856	0	0	0	0	0	0	5	6
EPB41L5:+:chr2:120885264:120903865	-	hsa_circ_0056280	EPB41L5	3.31968	2.83396	1.44926	0.466646	0.836774	1.95545	0.0505297	0.332135	0	0	0	0	5	0	4	0
GPR75-ASB3:-:chr2:53943880:53941520	-	hsa_circ_0003959	GPR75-ASB3	8.45951	1.09388	0.55965	0.408341	0.458795	1.95459	0.0506319	0.332135	4	4	5	0	13	8	11	13
ZNF577:-:chr19:52380630:52364157	-	-	ZNF577	5.92201	2.29118	1.1722	0.483757	0.781306	1.9546	0.0506307	0.332135	0	0	2	0	5	3	4	4
ATRNL1:+:chr10:116879949:117075246	-	-	ATRNL1	6.91719	1.38337	0.709472	0.441269	0.56282	1.94985	0.0511939	0.333509	0	0	4	4	9	9	11	5
CRIM1:+:chr2:36668401:36669878	-	hsa_circ_0007386	CRIM1	8.25125	-1.35486	0.694388	-0.438763	0.553211	-1.95115	0.0510391	0.333509	11	7	7	5	6	0	6	7
NCOR1:-:chr17:16005119:16004564	-	hsa_circ_0042174	NCOR1	8.68012	-1.13419	0.58145	-0.412448	0.473966	-1.95062	0.0511019	0.333509	5	12	5	7	9	5	6	2
TULP4:+:chr6:158850768:158873300	-	hsa_circ_0002987	TULP4	3.26327	-2.0477	1.04984	-0.481081	0.739347	-1.95049	0.0511179	0.333509	3	3	4	0	2	0	0	2
RARS:+:chr5:167915607:167929110	-	hsa_circ_0074875	RARS	2.21416	-2.67646	1.37448	-0.469281	0.822562	-1.94725	0.0515048	0.334958	2	2	4	0	0	2	0	0
PPP6R2:+:chr22:50810449:50832564	-	hsa_circ_0001258	PPP6R2	30.802	0.692995	0.356163	0.342388	0.30346	1.94572	0.0516881	0.335574	15	13	9	11	23	28	39	33
KDM1A:+:chr1:23356962:23377013	-	hsa_circ_0009061	KDM1A	46.0786	0.578825	0.298323	0.316476	0.258032	1.94026	0.0523483	0.339278	13	16	14	17	50	43	22	32
ELMOD3:+:chr2:85595809:85598685	-	hsa_circ_0004726	ELMOD3	14.2736	-0.833812	0.429987	-0.366127	0.359068	-1.93916	0.0524821	0.339564	10	8	6	14	13	4	10	8
ACER2:+:chr9:19423860:19424839	-	hsa_circ_0086482	ACER2	4.49764	2.45574	1.26706	0.471861	0.798206	1.93814	0.0526062	0.339786	0	0	2	0	11	4	0	4
RAB2A:+:chr8:61484605:61504528	circRAB2A	hsa_circ_0007581	RAB2A	10.1885	1.33615	0.690379	0.431062	0.54616	1.93539	0.0529422	0.340793	5	4	0	0	8	10	10	8
SETBP1:+:chr18:42281140:42283072	-	hsa_circ_0005942	SETBP1	3.06485	2.41713	1.24869	0.471537	0.793022	1.93574	0.0528997	0.340793	0	2	0	0	3	8	4	2
ALMS1:+:chr2:73784347:73786269	-	-	ALMS1	3.84019	2.68889	1.39252	0.459887	0.818457	1.93094	0.05349	0.343152	0	0	0	0	4	0	0	4
TTC3:+:chr21:38480692:38519903	-	hsa_circ_0061668	TTC3	3.94825	2.63373	1.36384	0.462212	0.813936	1.9311	0.0534702	0.343152	0	0	2	0	5	11	0	4
BRAF:-:chr7:140494267:140476712	-	hsa_circ_0006460	BRAF	5.44754	2.21741	1.15014	0.470405	0.763734	1.92794	0.0538621	0.344955	2	0	0	0	4	3	5	3
ACACA:-:chr17:35646430:35640168	-	hsa_circ_0000759	ACACA	4.92325	-1.36598	0.710926	-0.429026	0.555615	-1.9214	0.0546807	0.346454	2	4	5	6	5	3	0	3
ALS2:-:chr2:202626541:202625604	-	hsa_circ_0001093	ALS2	14.7461	-0.820517	0.427168	-0.359807	0.354719	-1.92083	0.0547531	0.346454	13	6	12	18	13	14	8	10
ATP9A:-:chr20:50346517:50342357	-	hsa_circ_0008253	ATP9A	3.47767	2.83188	1.47375	0.448278	0.825409	1.92154	0.0546634	0.346454	0	0	0	0	5	0	4	0
DCUN1D4:+:chr4:52729603:52758017	-	hsa_circ_0007646	DCUN1D4	27.8243	0.660351	0.343891	0.331198	0.291997	1.92023	0.0548286	0.346454	11	16	11	10	40	40	20	24
PIK3C3:+:chr18:39595440:39609405	-	hsa_circ_0002560	PIK3C3	2.10041	3.11097	1.61929	0.432988	0.838258	1.92119	0.0547074	0.346454	0	0	0	0	6	0	5	0
ST3GAL3:+:chr1:44386076:44387310	-	hsa_circ_0007205	ST3GAL3	2.93095	2.60977	1.35708	0.458826	0.809397	1.92308	0.0544703	0.346454	0	0	0	0	0	2	2	3
ZNF562:-:chr19:9764557:9763629	-	-	ZNF562	6.84821	1.20528	0.626939	0.412191	0.499868	1.92249	0.0545443	0.346454	2	3	0	5	14	7	7	10
ZNF827:-:chr4:146824367:146823317	-	hsa_circ_0006204	ZNF827	3.31432	2.39676	1.24788	0.464044	0.786478	1.92067	0.0547734	0.346454	3	0	0	0	4	7	7	6
GMIP:-:chr19:19751380:19750894	-	hsa_circ_0000918	GMIP	6.42487	1.77215	0.923898	0.457166	0.673446	1.91812	0.0550959	0.346985	2	2	0	0	6	3	5	8
PIAS1:+:chr15:68434284:68446033	-	hsa_circ_0003916	PIAS1	2.82621	3.20705	1.67162	0.425906	0.840156	1.91853	0.0550434	0.346985	0	0	0	0	3	0	0	8
LRIG1:-:chr3:66467690:66455621	-	hsa_circ_0066474	LRIG1	4.62504	1.99911	1.04372	0.462949	0.722977	1.91536	0.0554462	0.348611	5	0	0	0	4	4	6	16
ATXN2:-:chr12:111924628:111916874	-	-	ATXN2	2.29579	3.30824	1.73039	0.4163	0.839981	1.91185	0.0558957	0.34887	0	0	0	0	0	6	5	0
EPHA5:-:chr4:66468022:66467359	-	-	EPHA5	4.79727	2.52093	1.31872	0.455885	0.797652	1.91165	0.0559212	0.34887	0	0	0	0	3	0	2	2
FAM53B:-:chr10:126384781:126370175	-	hsa_circ_0003570	FAM53B	2.68135	3.16917	1.65607	0.425627	0.837403	1.91367	0.0556618	0.34887	0	0	0	0	0	7	3	0
MBTD1:-:chr17:49302570:49294694	-	hsa_circ_0003871	MBTD1	4.43878	2.30575	1.20613	0.461117	0.772502	1.91169	0.0559164	0.34887	0	0	3	0	10	5	10	0
PTPN12:+:chr7:77210744:77221573	-	hsa_circ_0002458	PTPN12	2.48383	3.03666	1.58868	0.432095	0.83216	1.91144	0.0559483	0.34887	0	0	0	0	4	6	0	0
CACNB4:-:chr2:152717334:152698417	-	hsa_circ_0056731	CACNB4	5.56082	2.60777	1.36555	0.4518	0.805195	1.90968	0.0561738	0.3497	0	0	0	0	0	0	4	3
KTN1:+:chr14:56078737:56086030	-	hsa_circ_0032029	KTN1	10.3337	-0.872059	0.457071	-0.364677	0.375177	-1.90793	0.0564007	0.350536	11	8	11	8	12	4	12	6
MTO1:+:chr6:74175932:74176329	-	hsa_circ_0007874	MTO1	2.49953	-2.38424	1.25178	-0.456021	0.780695	-1.90468	0.0568216	0.352573	3	3	0	4	0	3	0	0
ZNF124:-:chr1:247323115:247319708	-	-	ZNF124	321.921	0.23256	0.122235	0.187292	0.112317	1.90257	0.0570964	0.353699	247	182	203	201	446	391	389	353
NRXN1:-:chr2:50733755:50692580	-	-	NRXN1	7.74181	2.47518	1.30296	0.451058	0.789566	1.89967	0.0574769	0.354882	0	0	0	0	5	0	2	0
PTPRM:+:chr18:8113484:8143777	-	hsa_circ_0002872	PTPRM	5.1011	2.61536	1.3763	0.44658	0.803033	1.90028	0.0573968	0.354882	0	0	0	0	0	4	3	0
UBP1:-:chr3:33467233:33450727	-	hsa_circ_0001985	UBP1	2.17886	2.78108	1.46452	0.438788	0.814938	1.89897	0.0575687	0.354882	0	0	0	1	6	0	1	7
DOCK1:+:chr10:128768966:128788867	-	hsa_circ_0007142	DOCK1	13.8747	-1.06422	0.561662	-0.386893	0.448258	-1.89477	0.0581233	0.355334	21	8	9	19	19	11	7	8
DYNC2H1:+:chr11:103173822:103229087	-	hsa_circ_0024144	DYNC2H1	2.81369	3.44189	1.81587	0.399792	0.835932	1.89544	0.0580335	0.355334	0	0	0	0	0	9	3	0
NUFIP2:-:chr17:27614734:27613010	-	-	NUFIP2	8.94802	-1.28546	0.678575	-0.411466	0.527372	-1.89435	0.0581782	0.355334	8	5	6	16	10	0	5	9
PCNXL4:+:chr14:60582437:60592541	-	hsa_circ_0000544	PCNXL4	8.17441	-1.07957	0.568943	-0.389557	0.453915	-1.8975	0.0577621	0.355334	11	9	8	4	4	6	11	3
PKD2:+:chr4:88957372:88987031	-	-	PKD2	2.86152	-2.29205	1.21007	-0.452407	0.76626	-1.89415	0.0582054	0.355334	3	5	3	0	4	0	0	0
SMURF2:-:chr17:62602758:62587202	-	hsa_circ_0002862	SMURF2	4.8929	1.76797	0.933152	0.446537	0.669113	1.89462	0.0581431	0.355334	0	0	4	0	5	7	4	6
ATP8A1:-:chr4:42546003:42505467	-	hsa_circ_0069613	ATP8A1	5.29665	2.65667	1.40506	0.440009	0.803549	1.89079	0.0586528	0.355879	0	0	0	0	5	0	0	3
FOXP1:-:chr3:71102924:71064700	-	hsa_circ_0001320	FOXP1	2.66143	2.32479	1.23041	0.449478	0.769364	1.88944	0.0588327	0.355879	0	0	2	0	3	7	2	4
NLGN4X:-:chrX:6069812:6069036	-	hsa_circ_0089842	NLGN4X	16.4162	-0.825393	0.43689	-0.353381	0.358011	-1.88925	0.0588587	0.355879	16	11	11	11	21	4	15	6
RC3H1:-:chr1:173962273:173961893	-	hsa_circ_0004927	RC3H1	11.5298	1.07423	0.568569	0.386534	0.452014	1.88936	0.0588443	0.355879	5	4	2	4	25	5	8	15
SHPRH:-:chr6:146254314:146240483	-	hsa_circ_0078143	SHPRH	3.82409	2.29668	1.214	0.451169	0.766303	1.89183	0.0585132	0.355879	3	0	0	0	2	14	2	4
TBPL1:+:chr6:134301220:134305809	-	hsa_circ_0077892	TBPL1	8.82195	1.2542	0.662741	0.407625	0.516561	1.89244	0.0584328	0.355879	3	7	0	0	13	9	11	6
TTTY14:-:chrY:21095361:21088962	-	-	TTTY14	3.76208	2.8251	1.49605	0.43119	0.814242	1.88838	0.0589751	0.356014	0	0	0	0	0	3	5	0
COG6:+:chr13:40268771:40301685	-	hsa_circ_0030034	COG6	2.78833	2.87194	1.5229	0.42756	0.816019	1.88583	0.0593179	0.356944	0	0	0	0	4	5	0	0
VAT1L:+:chr16:77850818:77859358	-	hsa_circ_0004077	VAT1L	4.47925	-3.06276	1.62404	-0.417427	0.824388	-1.88589	0.05931	0.356944	4	0	0	0	0	0	0	0
PSD3:-:chr8:18662408:18656805	-	hsa_circ_0004458	PSD3	35.5474	0.566423	0.300479	0.305249	0.256522	1.88507	0.0594205	0.356995	13	13	18	27	58	32	40	43
ELF2:-:chr4:140060651:140037803	-	hsa_circ_0007710	ELF2	10.4252	1.01081	0.536498	0.377289	0.428543	1.88409	0.0595528	0.357027	3	2	3	6	14	6	13	13
FUT8:+:chr14:66082696:66096324	-	-	FUT8	5.24064	1.84453	0.97924	0.444452	0.685195	1.88363	0.0596146	0.357027	4	0	0	0	8	6	4	5
RBM33:+:chr7:155457869:155473602	-	hsa_circ_0001771	RBM33	29.9056	0.607016	0.322406	0.313824	0.273026	1.88277	0.0597322	0.357167	11	13	8	12	32	18	34	25
BRWD1:-:chr21:40584633:40578034	-	-	BRWD1	22.4083	0.651668	0.346539	0.322411	0.290914	1.88051	0.0600392	0.357313	12	10	4	10	29	16	24	23
CDK17:-:chr12:96728643:96717725	-	hsa_circ_0002762	CDK17	6.45314	1.48155	0.78785	0.423783	0.589817	1.8805	0.0600399	0.357313	0	4	4	0	12	8	3	14
UBAP2:-:chr9:33963789:33948372	-	hsa_circ_0004774	UBAP2	3.19923	-1.9621	1.04327	-0.445909	0.709228	-1.88072	0.0600105	0.357313	3	3	3	4	6	0	0	0
STAM2:-:chr2:153006743:152980280	-	-	STAM2	2.79626	2.83096	1.50721	0.425724	0.811343	1.87828	0.0603429	0.358552	0	0	0	0	5	0	0	4
MED17:+:chr11:93523740:93527201	-	hsa_circ_0000349	MED17	3.35177	2.23844	1.19249	0.444663	0.754746	1.87712	0.060502	0.358593	0	0	2	0	2	5	5	3
STK39:-:chr2:168997268:168986050	-	hsa_circ_0003296	STK39	15.81	0.782348	0.416842	0.344088	0.342022	1.87685	0.0605393	0.358593	8	6	5	8	26	11	21	18
BAZ1A:-:chr14:35331528:35331250	-	hsa_circ_0006137	BAZ1A	2.41255	2.64498	1.41047	0.432518	0.797962	1.87525	0.0607581	0.359327	0	2	0	0	4	6	5	5
RIC8B:+:chr12:107236367:107237725	-	hsa_circ_0002154	RIC8B	5.59128	1.42586	0.761593	0.416323	0.572203	1.8722	0.0611784	0.3607	4	0	0	2	8	4	7	7
UGGT2:-:chr13:96648389:96637493	-	hsa_circ_0003836	UGGT2	10.6943	-1.16241	0.620886	-0.391402	0.484002	-1.87219	0.0611808	0.3607	4	7	9	5	3	0	7	8
BMPR1B:+:chr4:96025559:96052663	-	hsa_circ_0070476	BMPR1B	10.8142	0.973275	0.520337	0.368918	0.414807	1.87047	0.0614185	0.361347	6	2	10	4	20	10	15	25
DCAF17:+:chr2:172305191:172333460	-	hsa_circ_0057051	DCAF17	7.49457	1.69561	0.907612	0.431956	0.647791	1.86821	0.0617325	0.361347	0	4	0	0	5	5	7	4
KIAA0907:-:chr1:155896947:155896467	-	hsa_circ_0008339	KIAA0907	2.19178	2.54732	1.36425	0.432149	0.787418	1.86719	0.0618749	0.361347	0	0	0	0	2	0	2	3
PCCA:+:chr13:100953714:101101559	-	hsa_circ_0030764	PCCA	3.63562	2.6851	1.43858	0.426415	0.798335	1.86649	0.0619724	0.361347	0	0	0	0	4	0	0	4
TXNDC16:-:chr14:53011089:52977958	-	hsa_circ_0031939	TXNDC16	4.2505	2.75174	1.47413	0.423576	0.802924	1.86669	0.0619454	0.361347	0	0	0	0	2	0	0	6
UGGT2:-:chr13:96592345:96577934	-	-	UGGT2	2.82436	3.00023	1.60622	0.411761	0.816019	1.86788	0.0617783	0.361347	0	0	0	0	0	0	6	3
USP22:-:chr17:20914622:20910209	-	hsa_circ_0042458	USP22	2.95753	3.00105	1.60549	0.412397	0.816501	1.86924	0.0615892	0.361347	0	0	0	0	0	0	4	5
ZFPM2:+:chr8:106431372:106456609	-	hsa_circ_0003380	ZFPM2	3.70187	-2.64383	1.41691	-0.427836	0.795088	-1.86591	0.0620543	0.361347	4	0	4	0	0	0	0	2
MYO5A:-:chr15:52725482:52697483	-	hsa_circ_0035338	MYO5A	2.43153	2.99132	1.60435	0.410549	0.814551	1.86451	0.0622507	0.361934	0	0	0	0	5	0	5	0
PMS1:+:chr2:190656516:190682906	-	hsa_circ_0001083	PMS1	36.7934	-0.582342	0.31254	-0.305456	0.264354	-1.86326	0.0624257	0.362394	38	35	27	23	49	15	36	35
C9orf41:-:chr9:77632364:77611363	-	hsa_circ_0087220	C9orf41	2.68167	-2.47245	1.32928	-0.431029	0.77831	-1.85999	0.0628876	0.362834	3	2	0	2	0	0	0	2
NKAIN1:-:chr1:31661034:31656664	-	hsa_circ_0011259	NKAIN1	2.08013	2.54701	1.36894	0.428847	0.785508	1.86058	0.062804	0.362834	0	0	0	0	2	0	3	2
NOM1:+:chr7:156758964:156759786	-	hsa_circ_0004210	NOM1	3.88213	-2.2857	1.22789	-0.436305	0.757357	-1.86148	0.0626768	0.362834	7	0	4	5	0	0	5	0
RNF130:-:chr5:179407200:179393805	-	hsa_circ_0075338	RNF130	11.3549	1.8244	0.980979	0.433257	0.677026	1.85977	0.0629179	0.362834	0	4	3	0	20	0	16	7
TEX10:-:chr9:103111654:103082546	-	-	TEX10	3.03146	-1.68012	0.903947	-0.42724	0.642717	-1.85865	0.0630766	0.362834	3	4	3	5	5	2	0	1
ZNF462:+:chr9:109734286:109746690	-	hsa_circ_0009029	ZNF462	22.696	0.713145	0.383586	0.329376	0.316195	1.85915	0.0630056	0.362834	18	9	7	6	29	26	26	24
GTF2H3:+:chr12:124123811:124137282	-	-	GTF2H3	2.88985	2.3393	1.25924	0.433423	0.763111	1.85771	0.0632097	0.363048	0	0	2	0	2	3	6	5
ARHGAP32:-:chr11:128994789:128963515	-	hsa_circ_0002984	ARHGAP32	2.7603	2.86322	1.54481	0.411641	0.805171	1.85344	0.0638192	0.364662	0	0	0	0	4	0	0	5
MCF2L2:-:chr3:182925611:182923663	circMCF2L2	-	MCF2L2	9.64547	2.30634	1.24462	0.431822	0.757909	1.85304	0.063876	0.364662	0	0	0	0	3	3	0	0
NRXN1:-:chr2:50282182:50280409	circNRXN1	-	NRXN1	12.4736	2.29371	1.23741	0.432345	0.756463	1.85363	0.0637918	0.364662	0	0	0	0	4	0	0	2
PARD3B:+:chr2:206305094:206305396	-	hsa_circ_0004575	PARD3B	3.76864	1.90372	1.02724	0.432328	0.692749	1.85325	0.0638467	0.364662	2	2	0	0	2	9	4	8
ZNF131:+:chr5:43122141:43139411	-	hsa_circ_0007071	ZNF131	3.52017	-1.90795	1.03005	-0.431986	0.693441	-1.8523	0.0639825	0.36472	3	4	5	6	3	0	5	0
AKT3:-:chr1:244006584:243727021	-	hsa_circ_0017244	AKT3	7.46926	2.14883	1.16151	0.432409	0.735431	1.85003	0.0643085	0.366027	0	0	5	0	16	0	10	12
ATRNL1:+:chr10:116879949:117093929	-	-	ATRNL1	7.83127	1.22661	0.664359	0.389752	0.506024	1.8463	0.0648484	0.367013	5	3	0	3	15	6	14	7
CASC4:+:chr15:44620883:44630515	-	hsa_circ_0035051	CASC4	6.11267	-1.4998	0.813968	-0.410673	0.592268	-1.84258	0.0653902	0.367013	6	5	0	6	5	0	3	2
DGKE:+:chr17:54926057:54933986	-	hsa_circ_0000786	DGKE	3.85423	2.76199	1.49923	0.410953	0.796061	1.84227	0.0654353	0.367013	0	0	0	0	2	6	0	0
ECE1:-:chr1:21616649:21599192	-	hsa_circ_0002402	ECE1	2.39233	-2.39945	1.29914	-0.426711	0.767219	-1.84695	0.0647543	0.367013	2	0	5	3	0	0	3	0
GTF3C5:+:chr9:135917474:135919313	-	hsa_circ_0089310	GTF3C5	4.40429	-1.41393	0.767539	-0.404443	0.566676	-1.84216	0.0654514	0.367013	4	4	5	5	3	0	3	5
NARS2:-:chr11:78204241:78176922	-	hsa_circ_0005935	NARS2	6.95443	1.22629	0.665571	0.388489	0.505838	1.84247	0.0654068	0.367013	4	3	0	3	7	14	9	7
TEX9:+:chr15:56686363:56687032	-	-	TEX9	2.9955	-3.3588	1.82316	-0.379045	0.816358	-1.8423	0.0654311	0.367013	5	0	0	0	0	0	0	0
TMEM87A:-:chr15:42560230:42553155	-	hsa_circ_0034803	TMEM87A	10.6932	1.14166	0.61809	0.381503	0.476493	1.84707	0.0647365	0.367013	4	3	4	0	10	13	10	6
TXNL4B:-:chr16:72124685:72122885	-	hsa_circ_0040414	TXNL4B	3.09953	3.02377	1.64095	0.398068	0.808622	1.8427	0.0653726	0.367013	0	0	0	0	4	0	6	0
XRN2:+:chr20:21306917:21349228	-	hsa_circ_0059581	XRN2	9.60286	-1.02828	0.557364	-0.368541	0.435678	-1.84491	0.065051	0.367013	8	7	12	7	7	7	10	3
KIAA0368:-:chr9:114154104:114148657	-	hsa_circ_0001882	KIAA0368	36.7939	-0.510468	0.277231	-0.285742	0.236481	-1.84131	0.0655763	0.367169	39	28	18	25	39	37	24	25
CHD7:+:chr8:61653818:61693989	-	-	CHD7	6.34864	1.37119	0.745718	0.399913	0.553218	1.83875	0.0659519	0.367347	3	3	4	0	13	15	7	7
CLEC16A:+:chr16:11114050:11154879	-	hsa_circ_0000672	CLEC16A	3.28457	3.0019	1.6324	0.397412	0.806608	1.83895	0.0659222	0.367347	0	0	0	0	0	0	5	4
KPNB1:+:chr17:45741525:45752148	-	hsa_circ_0000780	KPNB1	13.4491	-0.826472	0.449087	-0.342378	0.36055	-1.84034	0.0657183	0.367347	17	10	11	6	12	14	8	6
VRK3:-:chr19:50501271:50500761	-	-	VRK3	2.14328	2.61988	1.42556	0.414845	0.785005	1.83779	0.0660934	0.367347	0	0	0	0	0	2	2	3
ZNF720:+:chr16:31733947:31734674	-	hsa_circ_0007059	ZNF720	30.7982	0.629122	0.342232	0.310746	0.284558	1.83829	0.0660194	0.367347	11	9	7	12	29	18	33	18
SENP1:-:chr12:48491907:48482584	-	hsa_circ_0026028	SENP1	3.19805	-1.80257	0.982719	-0.421596	0.668374	-1.83427	0.0666142	0.369699	2	2	4	3	0	3	0	2
PSME3IP1:-:chr16:57207781:57197912	-	hsa_circ_0006886	PSME3IP1	9.09684	-0.914933	0.49952	-0.351698	0.394121	-1.83162	0.0670076	0.371338	10	9	6	7	4	6	6	11
ENC1:-:chr5:73932323:73930509	-	hsa_circ_0006859	ENC1	13.7667	-0.840414	0.459214	-0.341895	0.366249	-1.83011	0.0672331	0.3715	14	13	5	15	9	8	16	9
QSER1:+:chr11:32948703:32956981	-	hsa_circ_0021570	QSER1	52.0867	-0.460867	0.251823	-0.271446	0.21649	-1.83012	0.0672319	0.3715	48	38	34	33	53	33	53	41
EIF4G3:-:chr1:21268823:21231375	-	-	EIF4G3	6.72936	1.35235	0.740103	0.394413	0.546723	1.82725	0.0676623	0.372242	2	0	6	0	14	4	8	8
UGGT2:-:chr13:96651561:96636057	-	hsa_circ_0030632	UGGT2	10.4804	0.989538	0.541251	0.359604	0.421791	1.82824	0.0675132	0.372242	6	0	4	6	13	7	15	16
[truncated: 5,698 more rows]

## Sheet: Table S1d
id	manuscript id	circBase id	host gene	baseMean	log2FoldChange	lfcSE	lfc_shrink	lfc_shrink_SE	stat	pvalue	padj	CD5_109	CD5_110	CD5_210	CD5_211	CD28_146	CD28_147	CD28_148
[truncated: 6,385 more rows]

[truncated: 2 more sheets: Table S1e, Table S1f]
