# Supplementary material for: Circular RNAs arising from synaptic host genes during human neuronal differentiation are modulated by SFPQ RNA-binding protein
Source: BMC Biol. 2023 May 26;21:127. doi: 10.1186/s12915-023-01627-w (PMC10224606; doi:10.1186/s12915-023-01627-w)
Supplement: Supplementary file 5 — Additional file 5: Table S4. Analysis of linear RNA expression in NES differentiation. a. Differential expression analysis of linear RNAs at D28 compared to NES. b. Positive gene set enrichment analysis of linear RNAs at D28 compared to NES. [file 12915_2023_1627_MOESM5_ESM.xlsx]

## Sheet: Info
Supplementary Table 4. Analysis of linear RNA expression in NES differentiation. a. Differential expression analysis of linear RNAs at D28 compared to NES. b. Positive gene set enrichment analysis of linear RNAs at D28 compared to NES.
Linear RNAs with increased expression [lfc-shrink >2, padj <0.05]
Linear RNAs with decreased expression[lfc-shrink < -2, padj <0.05]

## Sheet: Table S4a
ensemble gene id	gene symbol	baseMean	log2FoldChange	lfcSE	stat	pvalue	padj	lfc_shrink	lfc_shrink_SE
ENSG00000168959	GRM5	634.97	6.88728	0.231759	29.7174	4.57674e-194	1.28387e-189	6.84744	0.231248
ENSG00000170500	LONRF2	2040.4	3.42001	0.118359	28.8953	1.36825e-183	1.9191e-179	3.41012	0.118384
ENSG00000015592	STMN4	1246.21	5.63787	0.198379	28.4197	1.15328e-177	1.07839e-173	5.61189	0.198223
ENSG00000186868	MAPT	2375.34	7.28401	0.257005	28.3419	1.05466e-176	7.39632e-173	7.23286	0.256271
ENSG00000154917	RAB6B	1243.64	4.89022	0.173449	28.1939	6.94329e-175	3.89546e-171	4.8707	0.173479
ENSG00000186487	MYT1L	1101.66	6.42843	0.230513	27.8875	3.78491e-171	1.76957e-167	6.39092	0.230069
ENSG00000120251	GRIA2	3229.02	6.03516	0.218781	27.5854	1.66439e-167	6.66991e-164	6.0026	0.21847
ENSG00000162849	KIF26B	720.59	4.34743	0.160098	27.1549	2.21557e-162	7.76889e-159	4.33041	0.160188
ENSG00000132872	SYT4	5820.28	5.69453	0.21672	26.276	3.61024e-152	1.12527e-148	5.66341	0.216503
ENSG00000145362	ANK2	14975.8	3.56608	0.136283	26.1668	6.35346e-151	1.78227e-147	3.55306	0.13633
ENSG00000187957	DNER	2137.28	6.7359	0.257973	26.1108	2.74716e-150	7.00576e-147	6.6874	0.257295
ENSG00000133958	UNC79	1157.59	4.59584	0.176647	26.017	3.177e-149	7.42676e-146	4.5754	0.176734
ENSG00000130287	NCAN	1737.8	4.28669	0.165201	25.9483	1.89948e-148	4.09878e-145	4.26849	0.165306
ENSG00000080224	EPHA6	838.284	6.97363	0.268822	25.9415	2.26922e-148	4.54686e-145	6.9196	0.268017
ENSG00000157680	DGKI	1764.21	3.43119	0.133719	25.6597	3.29469e-145	6.16151e-142	3.41858	0.133757
ENSG00000101349	PAK5	594.006	4.74162	0.186355	25.4441	8.21207e-143	1.43978e-139	4.719	0.186427
ENSG00000166257	SCN3B	990.054	5.8387	0.234135	24.9374	2.92679e-137	4.32117e-134	5.80202	0.233814
ENSG00000179915	NRXN1	6055.18	5.88625	0.236455	24.8938	8.68788e-137	1.21856e-133	5.8487	0.23611
ENSG00000152932	RAB3C	3059.87	5.36789	0.216079	24.8423	3.13409e-136	4.18655e-133	5.33745	0.215966
ENSG00000128872	TMOD2	3282.95	4.76283	0.197053	24.1703	4.5681e-129	5.82474e-126	4.73755	0.197133
ENSG00000176204	LRRTM4	456.68	5.03981	0.209005	24.1134	1.80892e-128	2.20626e-125	5.01149	0.209009
ENSG00000166780	BMERB1	1022.02	2.22096	0.0947798	23.4329	1.97669e-121	2.31042e-118	2.21343	0.0949348
ENSG00000124194	GDAP1L1	556.258	5.27953	0.22533	23.4302	2.10633e-121	2.36347e-118	5.24651	0.225239
ENSG00000198208	RPS6KL1	431.557	4.10324	0.175439	23.3884	5.60431e-121	6.04662e-118	4.08243	0.175574
ENSG00000162105	SHANK2	340.014	5.03873	0.217288	23.1892	5.85861e-119	6.08688e-116	5.00812	0.217295
ENSG00000136531	SCN2A	2958.14	6.40129	0.276584	23.1441	1.66853e-118	1.67162e-115	6.34749	0.275835
ENSG00000167654	ATCAY	1928.97	3.80448	0.164781	23.0881	6.09509e-118	5.89584e-115	3.78572	0.164885
ENSG00000184305	CCSER1	473.8	3.97322	0.173075	22.9566	1.26569e-116	1.1835e-113	3.95277	0.173205
ENSG00000101489	CELF4	610.493	6.43483	0.283004	22.7376	1.90353e-114	1.72251e-111	6.37833	0.282192
ENSG00000186472	PCLO	1849.94	3.82213	0.169207	22.5885	5.62279e-113	4.92908e-110	3.80237	0.169321
ENSG00000170091	NSG2	4065.72	8.10412	0.362466	22.3583	1.00306e-110	8.52658e-108	7.99345	0.36033
ENSG00000184408	KCND2	594.731	5.77792	0.259367	22.277	6.17241e-110	5.0926e-107	5.7331	0.258965
ENSG00000002746	HECW1	911.143	5.09769	0.228953	22.2653	8.02482e-110	6.43178e-107	5.06369	0.228936
ENSG00000116675	DNAJC6	1052.78	5.32273	0.239627	22.2125	2.59899e-109	2.02519e-106	5.28534	0.239499
ENSG00000178104	PDE4DIP	4154.7	2.40742	0.108963	22.094	3.61131e-108	2.66591e-105	2.39812	0.109121
ENSG00000073910	FRY	2248.21	2.6742	0.121248	22.0557	8.41429e-108	6.05225e-105	2.66334	0.121346
ENSG00000125966	MMP24	596.681	6.96164	0.317027	21.9592	7.07833e-107	4.96403e-104	6.88674	0.315721
ENSG00000009694	TENM1	1699.35	6.64686	0.302889	21.9448	9.69996e-107	6.63666e-104	6.58074	0.301827
ENSG00000104112	SCG3	726.169	3.57588	0.163688	21.8457	8.54177e-106	5.70509e-103	3.55711	0.163771
ENSG00000171817	ZNF540	262.509	4.22173	0.193654	21.8004	2.30159e-105	1.5015e-102	4.19658	0.193827
ENSG00000153558	FBXL2	555.857	3.03326	0.139953	21.6734	3.65895e-104	2.28091e-101	3.01922	0.139999
ENSG00000074410	CA12	235.996	5.37768	0.248431	21.6465	6.55138e-104	3.9952e-101	5.33742	0.248261
ENSG00000164742	ADCY1	2821.93	4.09619	0.190728	21.4767	2.5735e-102	1.536e-99	4.07157	0.1909
ENSG00000110427	KIAA1549L	1562.5	3.14831	0.146613	21.4737	2.74571e-102	1.57189e-99	3.13298	0.146656
ENSG00000156113	KCNMA1	404.384	5.81993	0.272041	21.3936	1.5333e-101	8.6024e-99	5.77048	0.271559
ENSG00000116852	KIF21B	2005.38	3.96567	0.187713	21.1262	4.56991e-99	2.51363e-96	3.94159	0.187877
ENSG00000163053	SLC16A14	538.147	5.50243	0.260623	21.1126	6.09718e-99	3.28919e-96	5.45789	0.260358
ENSG00000151150	ANK3	7168.22	3.26467	0.155068	21.0532	2.13629e-98	1.1307e-95	3.24759	0.155118
ENSG00000139970	RTN1	1721.41	5.76516	0.27462	20.9933	7.55709e-98	3.92577e-95	5.71496	0.274154
ENSG00000152208	GRID2	411.32	5.0249	0.239837	20.9513	1.82695e-97	9.15169e-95	4.98758	0.239856
ENSG00000206579	XKR4	1743.09	6.11259	0.294623	20.7472	1.29968e-95	6.28595e-93	6.05323	0.293849
ENSG00000221890	NPTXR	265.907	5.37882	0.259342	20.7403	1.50117e-95	7.13742e-93	5.33494	0.259151
ENSG00000067606	PRKCZ	388.307	3.00827	0.14548	20.6782	5.44789e-95	2.50531e-92	2.99308	0.145537
ENSG00000138670	RASGEF1B	422.076	4.18698	0.203239	20.6013	2.67352e-94	1.20964e-91	4.1592	0.203442
ENSG00000079841	RIMS1	1748.23	4.7785	0.232086	20.5894	3.41752e-94	1.52172e-91	4.74341	0.232212
ENSG00000050030	NEXMIF	980.833	9.66316	0.470802	20.5249	1.29053e-93	5.65654e-91	9.44761	0.466363
ENSG00000145416	MARCHF1	499.17	5.68369	0.278288	20.4238	1.02806e-92	4.36958e-90	5.63241	0.277853
ENSG00000111674	ENO2	1373.52	4.30237	0.210793	20.4105	1.35016e-92	5.65293e-90	4.27273	0.211005
ENSG00000174460	ZCCHC12	703.952	5.29397	0.259939	20.3662	3.33527e-92	1.3759e-89	5.25	0.259798
ENSG00000131242	RAB11FIP4	673.349	3.24545	0.159807	20.3085	1.08053e-91	4.33016e-89	3.2273	0.159862
ENSG00000136854	STXBP1	568.524	3.82864	0.188614	20.2989	1.31573e-91	5.19844e-89	3.8041	0.18877
ENSG00000171368	TPPP	284.472	4.82017	0.237679	20.2802	1.92501e-91	7.50005e-89	4.78341	0.237796
ENSG00000163618	CADPS	2078.99	5.08523	0.252344	20.152	2.58354e-90	9.66314e-88	5.04391	0.252333
ENSG00000197959	DNM3	1410.63	4.62842	0.230297	20.0976	7.73979e-90	2.81969e-87	4.59367	0.230479
ENSG00000007402	CACNA2D2	317.103	4.50333	0.224969	20.0175	3.87331e-89	1.393e-86	4.46997	0.225179
ENSG00000170419	VSTM2A	797.644	7.82464	0.391794	19.9713	9.78546e-89	3.47471e-86	7.6994	0.38913
ENSG00000050165	DKK3	1358.07	2.53852	0.128468	19.76	6.58179e-87	2.30791e-84	2.52601	0.128652
ENSG00000108309	RUNDC3A	366.411	4.34301	0.220163	19.7264	1.28036e-86	4.43414e-84	4.31075	0.220396
ENSG00000136928	GABBR2	335.006	8.27707	0.419851	19.7143	1.62595e-86	5.56234e-84	8.12646	0.416539
ENSG00000107864	CPEB3	513.559	5.07282	0.257674	19.687	2.78849e-86	9.42442e-84	5.02973	0.257671
ENSG00000110076	NRXN2	599.793	6.52802	0.332816	19.6145	1.16187e-85	3.83444e-83	6.44926	0.331471
ENSG00000068615	REEP1	1220.2	5.40729	0.276013	19.5907	1.85632e-85	6.05507e-83	5.35752	0.275768
ENSG00000221866	PLXNA4	1234.91	6.27461	0.320603	19.5713	2.71874e-85	8.76622e-83	6.2033	0.319521
ENSG00000155966	AFF2	1571.87	4.55435	0.233198	19.53	6.10116e-85	1.94488e-82	4.51859	0.233414
ENSG00000149294	NCAM1	5760.94	3.56627	0.182672	19.5228	7.02454e-85	2.21407e-82	3.54288	0.182785
ENSG00000116983	HPCAL4	903.712	7.33216	0.377183	19.4393	3.59241e-84	1.11971e-81	7.22207	0.374889
ENSG00000132639	SNAP25	997.838	3.95291	0.204957	19.2865	6.96908e-83	2.10211e-80	3.92418	0.205167
ENSG00000136828	RALGPS1	984.413	3.03292	0.157762	19.2247	2.30041e-82	6.86502e-80	3.01507	0.157831
ENSG00000198934	MAGEE1	185.869	4.67934	0.245306	19.0756	4.03034e-81	1.1777e-78	4.63999	0.245503
ENSG00000163328	GPR155	247.476	3.17734	0.166772	19.0519	6.33041e-81	1.83073e-78	3.15751	0.166838
ENSG00000077080	ACTL6B	395.64	6.14894	0.322823	19.0474	6.90683e-81	1.97705e-78	6.07748	0.321796
ENSG00000157064	NMNAT2	912.082	3.8628	0.203267	19.0036	1.59207e-80	4.51118e-78	3.83436	0.203465
ENSG00000102003	SYP	1017.08	4.59185	0.241673	19.0003	1.69724e-80	4.76109e-78	4.5535	0.241898
ENSG00000101098	RIMS4	502.521	4.48352	0.23622	18.9803	2.48372e-80	6.89834e-78	4.44668	0.236469
ENSG00000137449	CPEB2	463.871	2.92019	0.154303	18.925	7.10346e-80	1.89777e-77	2.903	0.154395
ENSG00000171435	KSR2	250.935	5.58813	0.295683	18.8991	1.16094e-79	3.07232e-77	5.53055	0.295242
ENSG00000146005	PSD2	355.672	6.85787	0.364517	18.8136	5.84746e-79	1.50489e-76	6.76018	0.362595
ENSG00000136052	SLC41A2	362.699	4.05447	0.215753	18.7922	8.75076e-79	2.2316e-76	4.02285	0.216
ENSG00000166111	SVOP	501.44	6.15986	0.327825	18.7901	9.1019e-79	2.30024e-76	6.0861	0.326745
ENSG00000198794	SCAMP5	640.858	4.38655	0.233496	18.7865	9.74826e-79	2.44159e-76	4.35035	0.233763
ENSG00000163637	PRICKLE2	1776.37	3.2183	0.171546	18.7606	1.58712e-78	3.94e-76	3.19735	0.171616
ENSG00000054793	ATP9A	6560.55	2.56569	0.136974	18.7312	2.75462e-78	6.77831e-76	2.55153	0.137182
ENSG00000132932	ATP8A2	1059.67	4.84782	0.259044	18.7143	3.78649e-78	9.15679e-76	4.80415	0.259181
ENSG00000069712	-	900.338	4.9196	0.263077	18.7002	4.93278e-78	1.18269e-75	4.87462	0.263176
ENSG00000154654	NCAM2	759.198	4.68779	0.251633	18.6294	1.85437e-77	4.37133e-75	4.64637	0.251842
ENSG00000153253	SCN3A	4855.97	3.65093	0.196108	18.6169	2.34312e-77	5.47743e-75	3.6241	0.196261
ENSG00000018236	CNTN1	2937.87	6.56004	0.352625	18.6034	3.01478e-77	6.98932e-75	6.4714	0.35102
ENSG00000088538	DOCK3	849.762	4.25256	0.228599	18.6028	3.05238e-77	7.01847e-75	4.21756	0.228876
ENSG00000065609	SNAP91	884.971	4.85443	0.261052	18.5957	3.48454e-77	7.94701e-75	4.81008	0.261188
ENSG00000172260	NEGR1	1983.94	5.53821	0.29814	18.5759	5.03922e-77	1.14e-74	5.47981	0.29773
ENSG00000173452	TMEM196	315.1	6.05362	0.325979	18.5706	5.56199e-77	1.2482e-74	5.98135	0.324991
ENSG00000156687	UNC5D	471.024	6.56689	0.354038	18.5485	8.38004e-77	1.86569e-74	6.47748	0.35241
ENSG00000161082	CELF5	430.162	7.39294	0.398744	18.5406	9.71815e-77	2.14656e-74	7.26925	0.396027
ENSG00000105784	RUNDC3B	371.161	6.15039	0.331761	18.5386	1.00737e-76	2.20771e-74	6.07492	0.33065
ENSG00000146267	FAXC	853.309	2.67501	0.144531	18.5081	1.77496e-76	3.85977e-74	2.65954	0.144705
ENSG00000185477	GPRIN3	1417.24	3.36955	0.18307	18.4058	1.18109e-75	2.5486e-73	3.34584	0.183162
ENSG00000243444	-	285.717	4.79199	0.260377	18.4041	1.21872e-75	2.60974e-73	4.7478	0.260549
ENSG00000101958	GLRA2	853.568	6.794	0.370529	18.3359	4.27523e-75	9.08551e-73	6.69378	0.368544
ENSG00000166405	RIC3	488.322	4.90691	0.267764	18.3255	5.18176e-75	1.09292e-72	4.86029	0.267877
ENSG00000145990	GFOD1	367.403	2.86777	0.156815	18.2877	1.03775e-74	2.17245e-72	2.84995	0.156931
ENSG00000119866	BCL11A	753.103	3.40587	0.186721	18.2404	2.46468e-74	5.08377e-72	3.38124	0.186821
ENSG00000165548	TMEM63C	159.907	4.6075	0.252751	18.2295	3.01311e-74	6.16962e-72	4.56558	0.253002
ENSG00000180998	GPR137C	573.833	2.88865	0.159183	18.1467	1.36431e-73	2.75336e-71	2.87031	0.159297
ENSG00000107742	SPOCK2	443.837	5.75038	0.317112	18.1336	1.72995e-73	3.44174e-71	5.68352	0.316431
ENSG00000152583	SPARCL1	416.539	6.25214	0.346101	18.0645	6.06953e-73	1.17422e-70	6.16927	0.344772
ENSG00000177679	SRRM3	263.776	3.61643	0.200417	18.0445	8.71084e-73	1.67367e-70	3.58835	0.200574
ENSG00000145920	CPLX2	460.702	2.53195	0.14066	18.0004	1.93252e-72	3.68783e-70	2.5169	0.140911
ENSG00000188580	NKAIN2	407.882	5.62677	0.312776	17.9898	2.34245e-72	4.4399e-70	5.5622	0.312228
ENSG00000185666	SYN3	160.711	4.78278	0.265874	17.9889	2.38068e-72	4.48206e-70	4.73668	0.266065
ENSG00000119547	ONECUT2	1366.26	4.23639	0.236044	17.9475	5.02159e-72	9.39104e-70	4.19902	0.23635
ENSG00000153823	PID1	188.143	4.26239	0.23756	17.9424	5.50447e-72	1.02259e-69	4.22461	0.237868
ENSG00000079102	RUNX1T1	2478.27	3.00614	0.167753	17.9201	8.22389e-72	1.51774e-69	2.98593	0.167846
ENSG00000124140	SLC12A5	279.051	5.61902	0.314006	17.8946	1.29929e-71	2.38219e-69	5.55396	0.313459
ENSG00000183715	OPCML	315.039	5.70503	0.319375	17.8631	2.28668e-71	4.16532e-69	5.6374	0.318722
ENSG00000187672	ERC2	1223.11	3.14745	0.176241	17.8588	2.46767e-71	4.46601e-69	3.12528	0.176322
ENSG00000101210	EEF1A2	533.635	6.92307	0.387675	17.8579	2.50882e-71	4.51138e-69	6.81193	0.385345
ENSG00000168824	NSG1	2534.23	3.84233	0.215561	17.8248	4.54022e-71	8.0609e-69	3.81029	0.215793
ENSG00000198626	RYR2	309.259	5.99152	0.3366	17.8001	7.05477e-71	1.24466e-68	5.91487	0.33557
ENSG00000084731	KIF3C	2053.65	2.35289	0.132344	17.7787	1.03433e-70	1.80217e-68	2.33887	0.132672
ENSG00000148408	CACNA1B	402.884	6.20488	0.349572	17.7499	1.7253e-70	2.98753e-68	6.12071	0.348241
ENSG00000078687	TNRC6C	1351.61	2.13597	0.120793	17.683	5.67454e-70	9.70623e-68	2.1232	0.121162
ENSG00000065413	ANKRD44	520.575	2.83772	0.160536	17.6765	6.35881e-70	1.08107e-67	2.81899	0.160676
ENSG00000169302	STK32A	193.566	5.40077	0.306122	17.6426	1.16101e-69	1.95021e-67	5.33953	0.305809
ENSG00000133878	DUSP26	235.096	4.72207	0.267977	17.6212	1.6937e-69	2.79481e-67	4.67514	0.26821
ENSG00000139973	SYT16	331.15	6.33568	0.359596	17.6189	1.76424e-69	2.89418e-67	6.24555	0.358048
ENSG00000188227	ZNF793	332.723	4.78451	0.27308	17.5206	9.98087e-69	1.5999e-66	4.73587	0.273286
ENSG00000197535	MYO5A	4922.97	2.17584	0.124283	17.5071	1.26522e-68	2.00519e-66	2.16255	0.124663
ENSG00000185634	SHC4	365.36	4.12167	0.235856	17.4754	2.20682e-68	3.45842e-66	4.08405	0.236173
ENSG00000151632	AKR1C2	150.292	5.70985	0.327077	17.4572	3.03431e-68	4.7288e-66	5.63889	0.326375
ENSG00000135298	ADGRB3	2118.83	2.80563	0.16084	17.4436	3.84789e-68	5.96359e-66	2.78677	0.160998
ENSG00000196132	MYT1	380.602	4.2471	0.243793	17.4209	5.72492e-68	8.82392e-66	4.20725	0.244128
ENSG00000122584	NXPH1	178.97	6.66556	0.382891	17.4085	7.10804e-68	1.08959e-65	6.56005	0.380785
ENSG00000166501	PRKCB	178.094	5.21054	0.299448	17.4005	8.17766e-68	1.24674e-65	5.15222	0.299327
ENSG00000174938	SEZ6L2	395.173	6.24212	0.35899	17.388	1.01673e-67	1.5417e-65	6.15308	0.357524
ENSG00000174482	LINGO2	291.106	4.67745	0.269242	17.3727	1.32864e-67	2.00381e-65	4.62999	0.269506
ENSG00000164796	CSMD3	2647.21	4.36941	0.25167	17.3617	1.6087e-67	2.41322e-65	4.32728	0.252008
ENSG00000068971	PPP2R5B	416.048	2.97199	0.171223	17.3574	1.73272e-67	2.58544e-65	2.95089	0.171334
ENSG00000144460	NYAP2	183.329	6.272	0.36154	17.348	2.04153e-67	3.03011e-65	6.18145	0.360019
ENSG00000215218	UBE2QL1	276.77	4.26971	0.246201	17.3424	2.25192e-67	3.32478e-65	4.22913	0.246541
ENSG00000167232	ZNF91	5431.6	2.46235	0.142012	17.339	2.38669e-67	3.48705e-65	2.44672	0.142324
ENSG00000130477	UNC13A	942.629	2.97984	0.172372	17.2873	5.864e-67	8.47923e-65	2.95846	0.172483
ENSG00000135472	FAIM2	244.903	4.66353	0.270173	17.2613	9.20451e-67	1.32413e-64	4.61571	0.270447
ENSG00000176749	CDK5R1	1034.14	3.79302	0.220113	17.2321	1.52471e-66	2.18221e-64	3.7595	0.220353
ENSG00000172995	ARPP21	587.07	7.86294	0.457072	17.2028	2.52837e-66	3.58211e-64	7.69259	0.452871
ENSG00000148123	PLPPR1	425.471	6.10101	0.355496	17.1619	5.11714e-66	7.21337e-64	6.01476	0.354192
ENSG00000067798	NAV3	1456.44	3.51708	0.20494	17.1615	5.15786e-66	7.23441e-64	3.48757	0.205091
ENSG00000099365	STX1B	274.889	4.28083	0.249561	17.1535	5.92274e-66	8.26591e-64	4.23916	0.249913
ENSG00000145242	EPHA5	3009.77	5.37689	0.314022	17.1227	1.00589e-65	1.39002e-63	5.31249	0.313713
ENSG00000149972	CNTN5	385.411	7.90081	0.461856	17.1067	1.32363e-65	1.81125e-63	7.72624	0.457516
ENSG00000013293	SLC7A14	598.218	8.06282	0.471439	17.1026	1.42008e-65	1.93379e-63	7.8779	0.466799
ENSG00000144057	ST6GAL2	1136.46	4.4591	0.260878	17.0927	1.68226e-65	2.27974e-63	4.41406	0.261221
ENSG00000104435	STMN2	15136.4	4.42988	0.25929	17.0847	1.92963e-65	2.6024e-63	4.38532	0.259638
ENSG00000138650	PCDH10	1821.07	4.4682	0.261935	17.0584	3.0251e-65	4.00283e-63	4.42282	0.262279
ENSG00000177432	NAP1L5	443.03	2.65416	0.155652	17.0519	3.38516e-65	4.45824e-63	2.63614	0.15589
ENSG00000156486	KCNS2	154.333	5.11374	0.299966	17.0477	3.63274e-65	4.76194e-63	5.05526	0.299937
ENSG00000198133	TMEM229B	268.423	5.04383	0.296095	17.0345	4.55573e-65	5.91654e-63	4.98686	0.29613
ENSG00000196104	SPOCK3	184.445	6.53638	0.384511	16.9992	8.32363e-65	1.07108e-62	6.43137	0.382471
ENSG00000069020	MAST4	856.541	2.54621	0.149964	16.9789	1.17766e-64	1.50163e-62	2.52914	0.150258
ENSG00000107282	APBA1	780.105	3.39473	0.199961	16.977	1.21582e-64	1.54326e-62	3.36647	0.200084
ENSG00000070808	CAMK2A	273.6	5.57938	0.328695	16.9743	1.27179e-64	1.60704e-62	5.50823	0.32812
ENSG00000151025	GPR158	175.352	3.93616	0.232006	16.9658	1.47204e-64	1.85173e-62	3.89928	0.232305
ENSG00000186231	KLHL32	143.86	4.43344	0.261622	16.946	2.06105e-64	2.5811e-62	4.38808	0.261979
ENSG00000135127	BICDL1	166.936	5.79931	0.342738	16.9205	3.17625e-64	3.96e-62	5.72095	0.341845
ENSG00000183023	SLC8A1	2758.89	4.36984	0.2589	16.8785	6.48002e-64	7.9727e-62	4.32525	0.259267
ENSG00000253230	MIR124-1HG	446.257	4.04637	0.239783	16.8752	6.85341e-64	8.39527e-62	4.00728	0.240117
ENSG00000141431	ASXL3	3557.54	2.96835	0.176204	16.8462	1.11944e-63	1.36533e-61	2.94599	0.176329
ENSG00000171033	PKIA	3386.86	3.21903	0.191173	16.8384	1.27709e-63	1.55087e-61	3.19302	0.191274
ENSG00000028277	POU2F2	327.73	4.35956	0.259006	16.8319	1.42511e-63	1.72316e-61	4.3149	0.259377
ENSG00000139220	PPFIA2	2100.65	3.40415	0.202556	16.806	2.20557e-63	2.64405e-61	3.37517	0.202685
ENSG00000156298	TSPAN7	433.164	4.62622	0.275937	16.7655	4.36324e-63	5.20841e-61	4.57625	0.276253
ENSG00000166402	TUB	1639.76	2.39224	0.142796	16.7528	5.40132e-63	6.42024e-61	2.3761	0.143176
ENSG00000111912	NCOA7	279.244	2.48765	0.148513	16.7504	5.6216e-63	6.65389e-61	2.47066	0.14885
ENSG00000273301	-	213.638	6.83653	0.409095	16.7113	1.08375e-62	1.27202e-60	6.71405	0.406427
ENSG00000149571	KIRREL3	315.062	4.01494	0.240967	16.6618	2.48516e-62	2.86888e-60	3.97537	0.241305
ENSG00000181072	CHRM2	306.637	5.79428	0.347866	16.6567	2.70709e-62	3.11227e-60	5.7136	0.346942
ENSG00000146151	HMGCLL1	246.341	3.83463	0.230267	16.653	2.87995e-62	3.29748e-60	3.79805	0.230546
ENSG00000106688	SLC1A1	297.16	5.66982	0.340541	16.6495	3.05212e-62	3.48041e-60	5.59309	0.339804
ENSG00000101298	SNPH	182.792	5.59182	0.336904	16.5977	7.24575e-62	8.16296e-60	5.51702	0.336276
ENSG00000206077	ZDHHC11B	176.515	3.36871	0.203142	16.583	9.24258e-62	1.02479e-59	3.33951	0.203269
ENSG00000017373	-	239.322	5.14714	0.310909	16.5552	1.46952e-61	1.61659e-59	5.08429	0.310846
ENSG00000261115	TMEM178B	1934.9	3.13598	0.189918	16.5123	2.99321e-61	3.26714e-59	3.11022	0.190027
ENSG00000092051	JPH4	226.743	6.25948	0.379886	16.4773	5.34437e-61	5.78843e-59	6.15967	0.378151
ENSG00000138641	HERC3	305.025	2.43949	0.148125	16.4692	6.10719e-61	6.58919e-59	2.42236	0.148504
ENSG00000145451	GLRA3	853.796	5.90118	0.358827	16.4457	9.00005e-61	9.67315e-59	5.81469	0.357697
ENSG00000105409	ATP1A3	1255.68	4.97748	0.303373	16.4071	1.70082e-60	1.81412e-58	4.91763	0.303479
ENSG00000182132	KCNIP1	164.995	5.95055	0.363018	16.3919	2.18557e-60	2.30488e-58	5.86171	0.361795
ENSG00000233723	LINC01122	147.614	4.63639	0.28291	16.3882	2.32204e-60	2.43962e-58	4.58387	0.283244
ENSG00000151690	MFSD6	328.708	3.61936	0.220961	16.3801	2.65402e-60	2.778e-58	3.58523	0.221171
ENSG00000063015	SEZ6	328.684	6.89115	0.420813	16.3758	2.84695e-60	2.96887e-58	6.76088	0.417882
ENSG00000178233	TMEM151B	614.838	3.33624	0.204061	16.3492	4.40599e-60	4.57766e-58	3.30674	0.204188
ENSG00000198910	L1CAM	984.691	5.04755	0.308785	16.3465	4.60737e-60	4.75169e-58	4.98556	0.308826
ENSG00000110318	CEP126	202.711	3.06452	0.187711	16.3257	6.4805e-60	6.65901e-58	3.03926	0.187831
ENSG00000163539	CLASP2	7775.55	2.6696	0.163669	16.311	8.2438e-60	8.40928e-58	2.64971	0.163936
ENSG00000143469	SYT14	491.997	3.55836	0.21848	16.2869	1.22221e-59	1.23774e-57	3.52488	0.21867
ENSG00000164604	GPR85	249.328	4.145	0.254672	16.2758	1.46532e-59	1.4733e-57	4.10119	0.255065
ENSG00000142599	RERE	2213.38	2.29896	0.141509	16.246	2.38439e-59	2.38882e-57	2.28256	0.141962
ENSG00000103056	SMPD3	366.887	5.98445	0.368496	16.2402	2.62023e-59	2.61575e-57	5.89268	0.367182
ENSG00000214076	CPSF1P1	385.344	5.9602	0.367879	16.2015	4.91869e-59	4.89288e-57	5.86891	0.3666
ENSG00000236901	MIR600HG	631.771	2.3975	0.148078	16.1907	5.86236e-59	5.79052e-57	2.38015	0.148498
ENSG00000023171	GRAMD1B	661.74	2.60603	0.161499	16.1365	1.41336e-58	1.37189e-56	2.58644	0.161812
ENSG00000180660	MAB21L1	375.839	4.18644	0.259533	16.1307	1.55283e-58	1.50207e-56	4.14107	0.259943
ENSG00000130540	SULT4A1	230.589	5.27131	0.326821	16.129	1.59463e-58	1.5372e-56	5.20172	0.326606
ENSG00000233452	STXBP5-AS1	197.2	6.43475	0.400152	16.0808	3.48066e-58	3.29863e-56	6.32224	0.397962
ENSG00000187134	AKR1C1	440.581	3.42952	0.213526	16.0613	4.76305e-58	4.48366e-56	3.39734	0.213683
ENSG00000198673	TAFA2	459.562	3.5136	0.219158	16.0322	7.60939e-58	7.13909e-56	3.47984	0.219342
ENSG00000159307	SCUBE1	395.255	4.24817	0.265044	16.0282	8.12463e-58	7.59707e-56	4.20105	0.26547
ENSG00000100027	YPEL1	768.496	2.07313	0.129587	15.998	1.31875e-57	1.22091e-55	2.05794	0.130079
ENSG00000153956	CACNA2D1	2782.8	3.54988	0.221998	15.9906	1.48655e-57	1.37173e-55	3.5153	0.222196
ENSG00000143061	IGSF3	1841.67	2.12723	0.133267	15.9621	2.34558e-57	2.15732e-55	2.11158	0.133769
ENSG00000156050	FAM161B	293.623	2.47052	0.154838	15.9556	2.60641e-57	2.3816e-55	2.45194	0.15524
ENSG00000164398	ACSL6	661.48	3.48616	0.218886	15.9268	4.1263e-57	3.74599e-55	3.45244	0.219064
ENSG00000133134	BEX2	299.649	3.72914	0.234569	15.8979	6.55529e-57	5.87504e-55	3.69092	0.234843
ENSG00000137571	SLCO5A1	707.18	4.65071	0.293352	15.8537	1.32611e-56	1.17722e-54	4.59424	0.293715
ENSG00000160469	BRSK1	627.214	3.04066	0.191893	15.8456	1.50865e-56	1.33504e-54	3.01423	0.192032
ENSG00000152642	GPD1L	455.735	2.46501	0.156337	15.7673	5.22226e-56	4.59232e-54	2.44604	0.156758
ENSG00000173208	ABCD2	166.671	3.37555	0.214444	15.741	7.92349e-56	6.92429e-54	3.34302	0.214596
ENSG00000170396	ZNF804A	311.944	3.32716	0.211663	15.7191	1.11857e-55	9.71457e-54	3.2954	0.211806
ENSG00000053524	MCF2L2	404.731	4.74222	0.301772	15.7146	1.20146e-55	1.04023e-53	4.68267	0.302092
ENSG00000173210	ABLIM3	354.178	9.17583	0.583924	15.7141	1.2114e-55	1.0456e-53	8.86192	0.575244
ENSG00000101977	MCF2	121.396	5.47427	0.34851	15.7076	1.34084e-55	1.15378e-53	5.39463	0.34798
ENSG00000185737	NRG3	377.806	3.61429	0.230105	15.7071	1.35194e-55	1.15977e-53	3.57727	0.23034
ENSG00000160716	CHRNB2	487.763	3.00977	0.192584	15.6283	4.66793e-55	3.93227e-53	2.98311	0.192737
ENSG00000114631	PODXL2	1353.16	2.57326	0.165149	15.5814	9.73459e-55	8.15148e-53	2.55263	0.165521
ENSG00000103723	AP3B2	595.525	2.06572	0.133108	15.5191	2.57724e-54	2.12338e-52	2.04962	0.133645
ENSG00000126351	THRA	749.998	2.62478	0.169143	15.5182	2.61416e-54	2.14422e-52	2.60335	0.169487
ENSG00000124785	NRN1	640.316	4.80683	0.310693	15.4713	5.41796e-54	4.40535e-52	4.74381	0.310982
ENSG00000164506	STXBP5	1202.71	2.62627	0.169804	15.4665	5.84218e-54	4.73655e-52	2.60467	0.170151
ENSG00000260230	FRRS1L	1264.08	3.95045	0.255626	15.454	7.08676e-54	5.72904e-52	3.90571	0.256021
ENSG00000172348	RCAN2	488.251	4.79471	0.310433	15.4452	8.12254e-54	6.52875e-52	4.73177	0.310732
ENSG00000139910	NOVA1	1616.99	2.54044	0.164532	15.4404	8.75414e-54	7.01632e-52	2.5198	0.164936
ENSG00000183775	KCTD16	369.132	4.23797	0.274513	15.4381	9.07197e-54	7.25034e-52	4.18736	0.274986
ENSG00000175395	ZNF25	1023.87	2.36824	0.153573	15.4209	1.18481e-53	9.41535e-52	2.34937	0.154077
ENSG00000165521	EML5	458.007	4.69909	0.305306	15.3914	1.86931e-53	1.46885e-51	4.63802	0.305675
ENSG00000171189	GRIK1	338.984	5.82661	0.379353	15.3593	3.06725e-53	2.39673e-51	5.73046	0.378143
ENSG00000187164	SHTN1	857.121	2.26734	0.147632	15.358	3.13172e-53	2.4403e-51	2.24924	0.14818
ENSG00000178947	SMIM10L2A	237.698	4.08086	0.265856	15.3499	3.54828e-53	2.75724e-51	4.03289	0.266304
ENSG00000119283	TRIM67	616.244	3.71777	0.242432	15.3353	4.44251e-53	3.44258e-51	3.67692	0.242731
ENSG00000137502	RAB30	842.732	2.72525	0.178042	15.3068	6.8868e-53	5.27838e-51	2.70187	0.178338
ENSG00000073464	CLCN4	572.406	4.0485	0.264815	15.288	9.18667e-53	7.00284e-51	4.0008	0.265258
ENSG00000066032	CTNNA2	2098.93	2.90482	0.190139	15.2774	1.08227e-52	8.20535e-51	2.87864	0.190342
ENSG00000163531	NFASC	2377.26	3.53164	0.231346	15.2657	1.29505e-52	9.77728e-51	3.49406	0.231566
ENSG00000128512	DOCK4	1905.24	2.35978	0.154615	15.2623	1.36319e-52	1.02521e-50	2.3406	0.155139
ENSG00000183166	CALN1	156.608	6.90454	0.452478	15.2594	1.42575e-52	1.06939e-50	6.75399	0.448861
ENSG00000075945	KIFAP3	2332.99	2.83728	0.186364	15.2244	2.43544e-52	1.817e-50	2.81198	0.186601
ENSG00000141338	ABCA8	102.176	5.15883	0.338991	15.2182	2.6785e-52	1.98776e-50	5.08403	0.33891
ENSG00000134313	KIDINS220	11441.6	2.15128	0.141546	15.1985	3.61944e-52	2.67191e-50	2.13379	0.142128
ENSG00000058404	CAMK2B	328.438	7.57139	0.498359	15.1926	3.95615e-52	2.91281e-50	7.37578	0.493063
ENSG00000080561	MID2	99.2314	3.86253	0.254939	15.1508	7.4853e-52	5.42578e-50	3.81776	0.255317
ENSG00000136944	LMX1B	948.25	4.25615	0.281566	15.116	1.27087e-51	9.11774e-50	4.20297	0.282071
ENSG00000100364	KIAA0930	1086.67	2.23486	0.147935	15.1071	1.4542e-51	1.04064e-49	2.21644	0.148519
ENSG00000072071	ADGRL1	754.647	4.05449	0.268465	15.1025	1.55935e-51	1.11305e-49	4.00548	0.268925
ENSG00000135709	KIAA0513	854.154	2.95861	0.19636	15.0672	2.65982e-51	1.87471e-49	2.93079	0.196552
ENSG00000112309	B3GAT2	118.725	5.67768	0.37702	15.0594	2.99651e-51	2.10145e-49	5.58356	0.376048
ENSG00000126950	TMEM35A	642.736	4.6992	0.312459	15.0394	4.05268e-51	2.828e-49	4.63522	0.312856
ENSG00000144285	SCN1A	826.107	6.02221	0.400783	15.0261	4.95166e-51	3.43822e-49	5.91339	0.399079
ENSG00000182667	NTM	636.292	4.53676	0.302412	15.0019	7.13168e-51	4.9397e-49	4.4764	0.302893
ENSG00000198785	GRIN3A	114.929	4.70983	0.314079	14.9957	7.83682e-51	5.41474e-49	4.6452	0.314472
ENSG00000008056	SYN1	160.144	4.51687	0.301689	14.9719	1.12049e-50	7.68506e-49	4.45673	0.30218
ENSG00000175497	DPP10	777.846	3.47287	0.232663	14.9266	2.21275e-50	1.49932e-48	3.43474	0.232876
ENSG00000214595	EML6	274.302	3.39517	0.22747	14.9258	2.24013e-50	1.51422e-48	3.35859	0.227656
ENSG00000154118	JPH3	108.326	5.49935	0.368661	14.9171	2.55078e-50	1.71593e-48	5.41012	0.368013
ENSG00000118997	DNAH7	319.533	2.47216	0.165974	14.8949	3.55804e-50	2.37643e-48	2.45078	0.166474
ENSG00000169432	SCN9A	1210.68	3.33332	0.223982	14.8821	4.306e-50	2.86237e-48	3.29777	0.224154
ENSG00000158560	DYNC1I1	183.799	6.58399	0.443877	14.8329	8.97697e-50	5.95324e-48	6.44375	0.440765
ENSG00000168843	FSTL5	2258.68	4.82596	0.325402	14.8308	9.26687e-50	6.11657e-48	4.75682	0.325716
ENSG00000181541	MAB21L2	424.945	8.48172	0.571961	14.8292	9.48419e-50	6.24531e-48	8.20001	0.563709
ENSG00000113578	FGF1	102.453	6.47387	0.436651	14.8262	9.92326e-50	6.51914e-48	6.33958	0.433808
ENSG00000131370	SH3BP5	546.244	3.77489	0.254828	14.8135	1.19858e-49	7.8374e-48	3.7299	0.255187
ENSG00000144868	TMEM108	169.42	3.75848	0.253857	14.8055	1.35017e-49	8.78773e-48	3.71379	0.254209
ENSG00000169891	REPS2	81.6411	4.51665	0.305261	14.796	1.55348e-49	1.00643e-47	4.45508	0.305769
ENSG00000123570	RAB9B	439.787	3.11264	0.210469	14.7891	1.72318e-49	1.11123e-47	3.08094	0.210635
ENSG00000206052	DOK6	1171.94	3.93827	0.26651	14.7772	2.05572e-49	1.32264e-47	3.88958	0.266952
ENSG00000243156	MICAL3	1191.36	2.02296	0.137103	14.755	2.85786e-49	1.83033e-47	2.00549	0.137714
ENSG00000165084	C8orf34	154.764	6.68899	0.453367	14.754	2.89798e-49	1.85108e-47	6.5412	0.449941
ENSG00000110436	SLC1A2	5502.88	3.24662	0.220438	14.7281	4.2577e-49	2.67796e-47	3.21205	0.220603
ENSG00000111249	CUX2	537.196	2.3958	0.163219	14.6785	8.85817e-49	5.53428e-47	2.37464	0.163791
ENSG00000250091	DNAH10OS	244.761	2.63271	0.17945	14.671	9.89198e-49	6.16644e-47	2.60858	0.17986
ENSG00000089199	CHGB	425.789	4.96178	0.338213	14.6706	9.95172e-49	6.18993e-47	4.88727	0.338396
ENSG00000100167	SEPTIN3	3641.74	2.59319	0.176819	14.6658	1.06818e-48	6.60011e-47	2.56959	0.177259
ENSG00000125675	GRIA3	262.378	4.31151	0.294054	14.6623	1.12361e-48	6.92734e-47	4.25369	0.294607
ENSG00000138622	HCN4	144.359	4.1527	0.283299	14.6584	1.19075e-48	7.30916e-47	4.09847	0.28383
ENSG00000174473	GALNTL6	430.388	7.0171	0.478761	14.6568	1.21921e-48	7.46751e-47	6.8468	0.474406
ENSG00000006128	TAC1	372.188	2.98252	0.203791	14.6352	1.67543e-48	1.0173e-46	2.95258	0.203996
ENSG00000010818	HIVEP2	995.528	2.71347	0.186151	14.5768	3.94775e-48	2.38155e-46	2.68784	0.18651
ENSG00000220205	VAMP2	336.693	2.22933	0.153092	14.562	4.90091e-48	2.9439e-46	2.20954	0.153747
ENSG00000106536	POU6F2	260.065	6.89974	0.473902	14.5594	5.08869e-48	3.05017e-46	6.73489	0.469782
ENSG00000159784	FAM131B	715.129	3.01296	0.207266	14.5367	7.09468e-48	4.2435e-46	2.98205	0.207466
ENSG00000160145	KALRN	4987.74	2.17851	0.14999	14.5244	8.48708e-48	5.05477e-46	2.15909	0.150657
ENSG00000162692	VCAM1	168.736	4.10669	0.282883	14.5173	9.42111e-48	5.59917e-46	4.05245	0.283416
ENSG00000178235	SLITRK1	560.167	3.12579	0.215376	14.5131	1.00039e-47	5.93299e-46	3.09261	0.215553
ENSG00000011347	SYT7	138.374	5.3459	0.368706	14.4991	1.22761e-47	7.24987e-46	5.25709	0.368309
ENSG00000167100	SAMD14	263.097	3.01102	0.207687	14.4979	1.24952e-47	7.36377e-46	2.97998	0.207889
ENSG00000182836	PLCXD3	174.715	4.03999	0.278831	14.489	1.42104e-47	8.357e-46	3.98706	0.279343
ENSG00000163995	ABLIM2	122.883	3.06262	0.211503	14.4803	1.61494e-47	9.47748e-46	3.03052	0.211692
ENSG00000100604	CHGA	205.823	5.23004	0.361241	14.478	1.66866e-47	9.7723e-46	5.14499	0.361045
ENSG00000132938	MTUS2	161.878	4.51161	0.312669	14.4294	3.38216e-47	1.96026e-45	4.44697	0.313217
ENSG00000155886	SLC24A2	118.646	6.0743	0.421708	14.404	4.88213e-47	2.81797e-45	5.95336	0.419671
ENSG00000143153	ATP1B1	1180.89	2.82241	0.196113	14.3917	5.8347e-47	3.354e-45	2.79432	0.196414
ENSG00000133083	DCLK1	5144.76	2.49083	0.173156	14.3849	6.43646e-47	3.68508e-45	2.46765	0.173702
ENSG00000273274	ZBTB8B	429.331	3.29737	0.229224	14.3849	6.43693e-47	3.68508e-45	3.26007	0.229411
ENSG00000159409	CELF3	566.654	3.84341	0.267755	14.3542	1.0022e-46	5.65669e-45	3.79396	0.268185
ENSG00000089818	NECAP1	1195.64	2.39965	0.167269	14.3461	1.12765e-46	6.33924e-45	2.37744	0.167881
ENSG00000187068	C3orf70	287.921	3.1385	0.219031	14.329	1.44168e-46	8.08842e-45	3.1042	0.219215
ENSG00000184611	KCNH7	579.301	2.80146	0.195682	14.3164	1.72834e-46	9.63885e-45	2.77343	0.196001
ENSG00000154127	UBASH3B	770.027	3.08208	0.215304	14.315	1.76322e-46	9.81388e-45	3.04885	0.215497
ENSG00000128266	GNAZ	874.251	2.55583	0.17863	14.3079	1.95243e-46	1.08241e-44	2.53153	0.179137
ENSG00000204681	GABBR1	1348.69	2.41464	0.168854	14.3002	2.18192e-46	1.20724e-44	2.39211	0.169463
ENSG00000140323	DISP2	153.456	5.27974	0.36981	14.2769	3.04846e-46	1.66697e-44	5.19051	0.369523
ENSG00000084764	MAPRE3	313.607	3.297	0.230953	14.2756	3.1048e-46	1.69447e-44	3.25913	0.231145
ENSG00000115896	PLCL1	536.456	3.20123	0.224312	14.2714	3.30122e-46	1.79817e-44	3.16536	0.224495
ENSG00000164176	EDIL3	1526.86	4.03094	0.282455	14.2711	3.31399e-46	1.80163e-44	3.97658	0.282986
ENSG00000165379	LRFN5	317.658	5.63324	0.39503	14.2603	3.86915e-46	2.09937e-44	5.53014	0.394016
ENSG00000224531	SMIM13	1114.47	2.1795	0.15315	14.2312	5.86712e-46	3.16509e-44	2.15925	0.153859
ENSG00000144369	FAM171B	1797.43	2.8057	0.197183	14.2289	6.062e-46	3.26394e-44	2.77726	0.197507
ENSG00000065923	SLC9A7	365.859	2.98354	0.209757	14.2238	6.52188e-46	3.50482e-44	2.95182	0.209985
ENSG00000088808	PPP1R13B	171.7	3.88171	0.273085	14.2143	7.46823e-46	4.00571e-44	3.83039	0.273548
ENSG00000196263	ZNF471	451.452	2.11141	0.148672	14.2018	8.931e-46	4.77205e-44	2.09172	0.149383
ENSG00000171303	KCNK3	104.609	6.72035	0.47331	14.1986	9.34265e-46	4.96364e-44	6.55893	0.469407
ENSG00000178662	CSRNP3	7292.13	2.39292	0.168596	14.1932	1.00896e-45	5.33022e-44	2.3703	0.169234
ENSG00000157388	CACNA1D	133.54	5.92297	0.417435	14.189	1.07245e-45	5.65494e-44	5.80581	0.415706
ENSG00000053108	FSTL4	117.998	5.71805	0.403279	14.1789	1.23775e-45	6.50211e-44	5.61011	0.402052
ENSG00000154162	CDH12	210.908	4.95877	0.349972	14.1691	1.42397e-45	7.45249e-44	4.87895	0.350185
ENSG00000129990	SYT5	128.122	6.30981	0.445605	14.1601	1.61729e-45	8.4015e-44	6.17213	0.442834
ENSG00000121871	SLITRK3	310.008	4.06897	0.287432	14.1563	1.70781e-45	8.85533e-44	4.01282	0.28799
ENSG00000141404	GNAL	687.401	2.96606	0.209713	14.1435	2.04977e-45	1.05699e-43	2.93432	0.209953
ENSG00000169122	FAM110B	323.701	2.08903	0.147794	14.1347	2.32082e-45	1.19237e-43	2.06936	0.148511
ENSG00000185565	LSAMP	3158.25	2.8431	0.201485	14.1108	3.25986e-45	1.66871e-43	2.81351	0.201794
ENSG00000116299	KIAA1324	137.802	3.90846	0.27727	14.0962	4.00732e-45	2.03647e-43	3.85564	0.277759
ENSG00000160190	SLC37A1	179.482	3.81737	0.271142	14.0789	5.12254e-45	2.58915e-43	3.76657	0.271582
ENSG00000184792	OSBP2	96.1339	4.01561	0.285262	14.0769	5.26703e-45	2.65739e-43	3.9601	0.285807
ENSG00000163536	SERPINI1	225.226	4.12013	0.292779	14.0725	5.60515e-45	2.8229e-43	4.06207	0.293365
ENSG00000259796	-	98.2026	6.15094	0.437265	14.0668	6.07311e-45	3.0531e-43	6.02014	0.434886
ENSG00000172020	GAP43	4342.75	3.86211	0.275049	14.0415	8.68307e-45	4.30349e-43	3.80997	0.275518
ENSG00000141639	MAPK4	464.77	2.46351	0.175605	14.0287	1.0405e-44	5.1297e-43	2.43947	0.176218
ENSG00000019505	SYT13	1557.32	9.75793	0.695795	14.0241	1.10936e-44	5.45003e-43	9.294	0.681675
ENSG00000006283	CACNA1G	87.9513	4.431	0.316341	14.0071	1.41114e-44	6.88439e-43	4.36452	0.316962
ENSG00000231121	-	103.652	3.66824	0.261948	14.0037	1.47992e-44	7.20742e-43	3.6204	0.262308
ENSG00000143669	LYST	1394.6	2.54476	0.181747	14.0017	1.52153e-44	7.39724e-43	2.51953	0.182299
ENSG00000100321	SYNGR1	661.27	3.29632	0.235731	13.9834	1.96919e-44	9.52409e-43	3.25687	0.235938
ENSG00000141668	CBLN2	364.172	5.62331	0.402314	13.9774	2.14102e-44	1.03019e-42	5.51642	0.401273
ENSG00000148541	FAM13C	524.819	3.85034	0.275616	13.97	2.37747e-44	1.142e-42	3.79796	0.276085
ENSG00000145526	CDH18	533.943	4.16051	0.298256	13.9495	3.16959e-44	1.51729e-42	4.10041	0.298869
ENSG00000204967	PCDHA4	399.921	2.1638	0.155567	13.9091	5.5743e-44	2.65035e-42	2.14274	0.156328
ENSG00000269975	-	122.92	7.15739	0.515154	13.8937	6.9188e-44	3.27848e-42	6.95775	0.509644
ENSG00000109472	CPE	3197.38	3.06541	0.220792	13.8837	7.95194e-44	3.75535e-42	3.03042	0.221013
ENSG00000133069	TMCC2	271.463	2.91334	0.209959	13.8758	8.88472e-44	4.16084e-42	2.88139	0.210244
ENSG00000198963	RORB	825.088	2.87393	0.207143	13.8741	9.08962e-44	4.2497e-42	2.84273	0.207452
ENSG00000162706	CADM3	965.585	4.51822	0.325689	13.8728	9.25622e-44	4.32039e-42	4.44807	0.326302
ENSG00000143324	XPR1	7790.64	2.19698	0.158409	13.869	9.76171e-44	4.54876e-42	2.17546	0.159175
ENSG00000099715	PCDH11Y	267.345	5.28037	0.380783	13.8671	1.00198e-43	4.66127e-42	5.18574	0.380479
ENSG00000080854	IGSF9B	173.854	3.92767	0.283355	13.8613	1.08666e-43	5.04687e-42	3.87257	0.283878
ENSG00000177519	RPRM	306.728	5.71446	0.412344	13.8585	1.13033e-43	5.241e-42	5.60163	0.411054
ENSG00000087495	PHACTR3	204.525	5.18372	0.374152	13.8546	1.19389e-43	5.51745e-42	5.09248	0.37403
ENSG00000197584	KCNMB2	106.54	4.7845	0.345526	13.847	1.32667e-43	6.11097e-42	4.70638	0.345962
ENSG00000225206	MIR137HG	345.849	4.02188	0.290604	13.8397	1.46739e-43	6.73705e-42	3.96429	0.291178
ENSG00000198797	BRINP2	298.67	4.61861	0.334225	13.8189	1.96085e-43	8.94405e-42	4.54508	0.334795
ENSG00000167081	PBX3	5032.15	2.41999	0.175158	13.8161	2.03951e-43	9.28773e-42	2.39576	0.175834
ENSG00000104833	TUBB4A	98.3932	6.55962	0.475492	13.7954	2.71493e-43	1.23235e-41	6.39932	0.471762
ENSG00000138769	CDKL2	240.965	3.56502	0.25863	13.7842	3.1705e-43	1.4345e-41	3.51812	0.258948
ENSG00000121653	MAPK8IP1	806.803	2.99803	0.217671	13.7732	3.69457e-43	1.66892e-41	2.96389	0.217923
ENSG00000249937	LINC02223	70.7333	4.80106	0.348933	13.7592	4.482e-43	2.01812e-41	4.72142	0.349361
ENSG00000205336	ADGRG1	864.545	3.15089	0.229031	13.7575	4.59213e-43	2.0644e-41	3.1134	0.229244
ENSG00000155980	KIF5A	2568.74	2.51038	0.182572	13.7501	5.08562e-43	2.27894e-41	2.48469	0.183188
ENSG00000273079	GRIN2B	2700.8	4.59443	0.334411	13.7389	5.9376e-43	2.65225e-41	4.52073	0.335005
ENSG00000072201	LNX1	108.53	4.24446	0.309412	13.7178	7.94374e-43	3.52591e-41	4.18012	0.310075
ENSG00000167037	SGSM1	131.56	5.71467	0.41689	13.7079	9.11139e-43	4.0378e-41	5.59934	0.415565
ENSG00000103021	CCDC113	178.562	2.62273	0.191344	13.7069	9.23647e-43	4.08677e-41	2.59519	0.191868
ENSG00000150361	KLHL1	1047.01	5.52617	0.403245	13.7042	9.57751e-43	4.231e-41	5.41924	0.402392
ENSG00000107295	SH3GL2	421.958	4.11082	0.300263	13.6908	1.15298e-42	5.06951e-41	4.0497	0.300892
ENSG00000126733	DACH2	329.513	5.63594	0.412182	13.6734	1.46364e-42	6.41533e-41	5.52366	0.411052
ENSG00000184702	SEPTIN5	609.137	3.38152	0.247327	13.6723	1.48709e-42	6.4978e-41	3.33825	0.247572
ENSG00000106089	STX1A	238.671	3.67546	0.268996	13.6636	1.67498e-42	7.30739e-41	3.62502	0.269387
ENSG00000171735	CAMTA1	2101.66	2.24634	0.164446	13.6601	1.75808e-42	7.65801e-41	2.22361	0.165238
ENSG00000006432	MAP3K9	1107.87	2.30095	0.168619	13.6458	2.1376e-42	9.25369e-41	2.27755	0.169394
ENSG00000143845	ETNK2	458.098	2.55771	0.187479	13.6427	2.23271e-42	9.65055e-41	2.53092	0.18807
ENSG00000215196	BASP1-AS1	103.687	4.83502	0.354694	13.6315	2.60187e-42	1.11773e-40	4.75279	0.355098
ENSG00000091664	SLC17A6	2422.44	3.99496	0.293339	13.6189	3.09073e-42	1.32368e-40	3.93617	0.293925
ENSG00000150672	DLG2	681.38	2.50027	0.183656	13.6139	3.31255e-42	1.41652e-40	2.4742	0.184301
ENSG00000152954	NRSN1	104.862	4.90509	0.36074	13.5973	4.15434e-42	1.75773e-40	4.82015	0.361062
ENSG00000137460	FHDC1	73.9584	3.39076	0.249396	13.5959	4.23537e-42	1.78932e-40	3.34678	0.249648
ENSG00000047579	DTNBP1	104.706	2.8244	0.207775	13.5935	4.37461e-42	1.84536e-40	2.79284	0.208143
ENSG00000175264	CHST1	73.8445	5.41117	0.398162	13.5904	4.56569e-42	1.92307e-40	5.30734	0.397563
ENSG00000138814	PPP3CA	1203.17	2.46746	0.18181	13.5716	5.89984e-42	2.47758e-40	2.44169	0.182489
ENSG00000095637	SORBS1	1212.42	2.2635	0.166855	13.5656	6.40227e-42	2.68455e-40	2.24025	0.167659
ENSG00000151079	KCNA6	218.687	3.36663	0.248317	13.5578	7.12423e-42	2.97837e-40	3.32298	0.248564
ENSG00000166707	ZCCHC18	175.508	2.88299	0.212652	13.5573	7.16913e-42	2.99269e-40	2.85012	0.212982
ENSG00000105649	RAB3A	207.358	4.08459	0.301427	13.5508	7.83188e-42	3.25964e-40	4.02288	0.302064
ENSG00000003987	MTMR7	455.532	2.69533	0.199052	13.5408	8.98031e-42	3.73208e-40	2.66588	0.199533
ENSG00000091844	RGS17	1024.92	3.33366	0.246507	13.5236	1.13523e-41	4.68314e-40	3.29058	0.246748
ENSG00000184828	ZBTB7C	110.256	2.78897	0.206391	13.513	1.31023e-41	5.38923e-40	2.7577	0.206795
ENSG00000078053	AMPH	1213.72	2.46107	0.182216	13.5064	1.43416e-41	5.88172e-40	2.43513	0.18291
ENSG00000005379	TSPOAP1	343.307	3.68934	0.273187	13.5048	1.46517e-41	6.00015e-40	3.63735	0.2736
ENSG00000186106	ANKRD46	1271.98	2.46263	0.182678	13.4807	2.03161e-41	8.27151e-40	2.43657	0.183376
ENSG00000177181	RIMKLA	247.697	3.62169	0.268748	13.4762	2.16086e-41	8.77228e-40	3.5712	0.269122
ENSG00000105613	MAST1	294.272	4.1761	0.310158	13.4644	2.53309e-41	1.01949e-39	4.11115	0.31084
ENSG00000136895	GARNL3	782.825	2.08324	0.154751	13.4618	2.623e-41	1.05416e-39	2.06158	0.155578
ENSG00000140538	NTRK3	802.402	3.19637	0.237461	13.4606	2.66722e-41	1.0704e-39	3.15615	0.237689
ENSG00000133019	CHRM3	368.997	3.32126	0.246761	13.4594	2.71033e-41	1.08615e-39	3.27806	0.247002
ENSG00000187902	SHISA7	75.577	5.37274	0.399291	13.4557	2.85003e-41	1.1405e-39	5.26842	0.398768
ENSG00000104059	FAM189A1	75.8154	4.6927	0.348969	13.4473	3.19189e-41	1.27186e-39	4.61274	0.349533
ENSG00000153233	PTPRR	110.094	6.42238	0.478018	13.4354	3.74842e-41	1.48728e-39	6.26249	0.47446
ENSG00000139767	SRRM4	639.536	3.68356	0.274174	13.4351	3.76523e-41	1.49184e-39	3.63118	0.274589
ENSG00000158856	DMTN	124.376	5.46387	0.40699	13.4251	4.31121e-41	1.70096e-39	5.35519	0.40625
ENSG00000182901	RGS7	117.873	3.57074	0.266467	13.4003	6.02093e-41	2.35893e-39	3.52097	0.266816
ENSG00000125814	NAPB	1363.82	3.49254	0.260945	13.3842	7.47941e-41	2.92218e-39	3.44461	0.261253
ENSG00000197872	CYRIA	789.189	2.41595	0.180511	13.384	7.50206e-41	2.92695e-39	2.39015	0.181262
ENSG00000175874	CREG2	224.042	8.71283	0.651113	13.3814	7.7629e-41	3.02451e-39	8.34232	0.639052
ENSG00000165186	PTCHD1	206.756	8.41303	0.628749	13.3806	7.8525e-41	3.05518e-39	8.07696	0.617886
ENSG00000127561	SYNGR3	208.128	6.04568	0.452373	13.3644	9.76468e-41	3.77299e-39	5.9069	0.449978
ENSG00000198216	CACNA1E	742.29	5.49458	0.411519	13.352	1.15369e-40	4.45161e-39	5.38333	0.410693
ENSG00000113742	CPEB4	1550.38	2.20801	0.16559	13.3342	1.46398e-40	5.62569e-39	2.18457	0.166451
ENSG00000095203	EPB41L4B	258.006	3.2686	0.245169	13.332	1.50754e-40	5.77727e-39	3.22586	0.245409
ENSG00000085433	WDR47	1940.88	2.21675	0.166352	13.3257	1.6414e-40	6.28165e-39	2.19317	0.167213
ENSG00000143067	ZNF697	607.927	2.43114	0.183079	13.2792	3.05562e-40	1.15677e-38	2.40472	0.183837
ENSG00000137558	PI15	3267.2	4.69025	0.353332	13.2743	3.26178e-40	1.23315e-38	4.60825	0.353922
ENSG00000163947	ARHGEF3	157.583	2.80346	0.211226	13.2724	3.34847e-40	1.26421e-38	2.77076	0.211644
ENSG00000091428	RAPGEF4	419.858	3.28022	0.24758	13.2491	4.56425e-40	1.71172e-38	3.23666	0.247827
ENSG00000003249	DBNDD1	211.07	2.93721	0.222071	13.2265	6.17089e-40	2.30808e-38	2.9015	0.222398
ENSG00000177706	FAM20C	101.333	4.53511	0.343142	13.2164	7.05373e-40	2.61734e-38	4.45724	0.343841
ENSG00000186310	NAP1L3	1165.02	2.85348	0.215909	13.2161	7.08628e-40	2.62595e-38	2.81948	0.216295
ENSG00000112137	PHACTR1	314.409	2.70893	0.205521	13.1808	1.13159e-39	4.16035e-38	2.67758	0.206036
ENSG00000156475	PPP2R2B	899.414	3.3416	0.253659	13.1736	1.24548e-39	4.56707e-38	3.296	0.253925
ENSG00000196482	ESRRG	248.81	4.14349	0.314779	13.1632	1.42965e-39	5.23559e-38	4.07644	0.315495
ENSG00000163631	ALB	112.859	5.96246	0.4537	13.1418	1.89565e-39	6.91506e-38	5.82371	0.451468
ENSG00000198822	GRM3	495.575	5.10955	0.389408	13.1213	2.48476e-39	9.04053e-38	5.01068	0.389433
ENSG00000156959	LHFPL4	104.704	7.05446	0.537889	13.1151	2.69849e-39	9.80545e-38	6.83952	0.531792
ENSG00000166448	TMEM130	208.874	5.42694	0.413959	13.1099	2.89166e-39	1.04802e-37	5.31461	0.413274
ENSG00000113070	HBEGF	136.312	3.44579	0.263075	13.0982	3.37375e-39	1.22117e-37	3.39697	0.263383
ENSG00000127124	HIVEP3	176.547	3.31101	0.253479	13.0623	5.407e-39	1.94209e-37	3.26541	0.253745
ENSG00000185532	PRKG1	255.083	2.87857	0.220394	13.061	5.49805e-39	1.97227e-37	2.84322	0.220778
ENSG00000163624	CDS1	133.125	5.33015	0.408554	13.0464	6.66339e-39	2.38116e-37	5.22102	0.408103
ENSG00000151490	PTPRO	1573.98	3.20031	0.24541	13.0407	7.18378e-39	2.55735e-37	3.15735	0.245668
ENSG00000125827	TMX4	2318.42	2.50356	0.192063	13.0351	7.72966e-39	2.74819e-37	2.47503	0.192804
ENSG00000132879	FBXO44	183.262	3.13184	0.240269	13.0347	7.76376e-39	2.75682e-37	3.09052	0.240534
ENSG00000184156	KCNQ3	206.685	7.32677	0.562889	13.0164	9.87536e-39	3.48896e-37	7.08498	0.555605
ENSG00000260412	-	191.953	5.01379	0.385922	12.9917	1.36357e-38	4.80539e-37	4.91664	0.386128
ENSG00000171877	FRMD5	555.866	2.02372	0.155789	12.9901	1.39241e-38	4.90086e-37	2.00109	0.156679
ENSG00000187398	LUZP2	479.476	2.8242	0.217442	12.9883	1.42526e-38	5.01018e-37	2.7896	0.217877
ENSG00000108852	MPP2	382.604	2.41325	0.186011	12.9737	1.72532e-38	6.04228e-37	2.38579	0.186843
ENSG00000248383	PCDHAC1	473.267	2.28374	0.176202	12.9609	2.03863e-38	7.11291e-37	2.25796	0.177118
ENSG00000113494	PRLR	132.508	3.31204	0.255695	12.9531	2.2575e-38	7.86674e-37	3.26563	0.25597
ENSG00000156097	GPR61	74.302	5.75139	0.444787	12.9307	3.02135e-38	1.04895e-36	5.61982	0.443144
ENSG00000112530	PACRG	84.2615	2.94456	0.228189	12.904	4.2719e-38	1.47218e-36	2.90686	0.228544
ENSG00000157514	TSC22D3	401.724	2.23573	0.173472	12.8881	5.2496e-38	1.80468e-36	2.21026	0.174421
ENSG00000160460	-	88.7458	6.66419	0.517165	12.886	5.39641e-38	1.85288e-36	6.47301	0.512276
ENSG00000100505	TRIM9	1013.43	2.33869	0.182416	12.8206	1.25696e-37	4.24824e-36	2.31161	0.183334
ENSG00000175764	TTLL11	143.965	2.08392	0.162629	12.814	1.36974e-37	4.60166e-36	2.05996	0.163586
ENSG00000173175	ADCY5	217.994	4.75732	0.371818	12.7948	1.75388e-37	5.8711e-36	4.66666	0.37241
ENSG00000142875	PRKACB	2123.8	2.50809	0.196107	12.7894	1.8794e-37	6.28378e-36	2.47835	0.196891
ENSG00000153291	SLC25A27	136.612	4.19445	0.328232	12.7789	2.14989e-37	7.17107e-36	4.12176	0.329027
ENSG00000260966	-	285.792	2.28294	0.178695	12.7756	2.24308e-37	7.46416e-36	2.25641	0.179653
ENSG00000224165	DNAJC27-AS1	93.639	3.34801	0.262313	12.7634	2.62434e-37	8.70187e-36	3.29924	0.262611
ENSG00000197381	ADARB1	224.287	2.34323	0.183671	12.7577	2.82324e-37	9.35036e-36	2.31581	0.184601
ENSG00000143473	KCNH1	73.1048	3.38024	0.26508	12.7518	3.04782e-37	1.00822e-35	3.33051	0.26539
ENSG00000008277	ADAM22	899.278	2.37803	0.186614	12.743	3.40831e-37	1.12615e-35	2.35006	0.187523
ENSG00000261292	-	120.907	7.74282	0.60764	12.7424	3.43484e-37	1.13358e-35	7.44948	0.598129
ENSG00000179163	FUCA1	165.017	2.8619	0.224643	12.7397	3.5558e-37	1.17212e-35	2.82509	0.225078
ENSG00000184985	SORCS2	253.134	4.31541	0.338996	12.73	4.03073e-37	1.32711e-35	4.23844	0.339823
ENSG00000172209	GPR22	111.154	6.72599	0.528688	12.722	4.4604e-37	1.46343e-35	6.52509	0.52338
ENSG00000116745	RPE65	66.0058	4.81235	0.378985	12.698	6.06637e-37	1.97877e-35	4.7183	0.379525
ENSG00000105088	OLFM2	145.998	6.88395	0.542589	12.6872	6.95978e-37	2.26755e-35	6.66914	0.536603
ENSG00000077063	CTTNBP2	583.94	2.34441	0.184993	12.673	8.34959e-37	2.71405e-35	2.3166	0.185942
ENSG00000067715	SYT1	4027.81	2.10557	0.166183	12.6702	8.65004e-37	2.80846e-35	2.0808	0.167181
ENSG00000140600	SH3GL3	119.621	5.89656	0.466936	12.6282	1.47661e-36	4.75022e-35	5.75027	0.464701
ENSG00000105520	PLPPR2	313.325	3.67874	0.291346	12.6267	1.50461e-36	4.83475e-35	3.61957	0.29184
ENSG00000146006	LRRTM2	524.53	2.48035	0.196569	12.6182	1.67548e-36	5.3715e-35	2.45024	0.197416
ENSG00000167642	SPINT2	155.837	6.01012	0.476614	12.61	1.85884e-36	5.95254e-35	5.85653	0.473964
ENSG00000102109	PCSK1N	57.8174	4.99069	0.395921	12.6053	1.97461e-36	6.30885e-35	4.88837	0.396197
ENSG00000196189	SEMA4A	107.27	4.93754	0.391984	12.5963	2.21301e-36	7.05448e-35	4.83717	0.392353
ENSG00000197748	CFAP43	69.7983	4.45371	0.353835	12.587	2.49085e-36	7.91318e-35	4.3705	0.354673
ENSG00000188848	BEND4	71.8197	6.36156	0.505557	12.5833	2.61019e-36	8.27355e-35	6.18389	0.501556
ENSG00000184545	DUSP8	97.8928	5.16693	0.411108	12.5683	3.15486e-36	9.97747e-35	5.05663	0.411029
ENSG00000213626	LBH	395.458	2.71097	0.215947	12.5539	3.78416e-36	1.18873e-34	2.67631	0.216556
ENSG00000147676	MAL2	93.7487	4.30099	0.342655	12.552	3.87711e-36	1.21656e-34	4.22227	0.343513
ENSG00000151746	BICD1	981.975	2.11525	0.168734	12.536	4.74557e-36	1.48409e-34	2.08981	0.169768
ENSG00000118507	AKAP7	448.676	2.64472	0.21128	12.5176	5.97866e-36	1.86348e-34	2.61118	0.21197
ENSG00000233930	KRTAP5-AS1	89.7169	6.49082	0.518648	12.5149	6.18865e-36	1.92466e-34	6.30172	0.514068
ENSG00000167619	TMEM145	84.8001	3.26364	0.260789	12.5145	6.21984e-36	1.93221e-34	3.21525	0.261093
ENSG00000103034	NDRG4	2392.46	2.98841	0.239057	12.5008	7.38847e-36	2.28765e-34	2.94714	0.23943
ENSG00000144583	MARCHF4	78.5913	6.44927	0.515922	12.5005	7.42078e-36	2.29512e-34	6.26284	0.511497
ENSG00000185250	PPIL6	97.4983	2.38503	0.190904	12.4933	8.11713e-36	2.50773e-34	2.3558	0.191866
ENSG00000196361	ELAVL3	511.108	2.19904	0.176231	12.4782	9.81924e-36	3.02359e-34	2.17231	0.177286
ENSG00000168702	LRP1B	1809.93	3.15231	0.252661	12.4764	1.0037e-35	3.08727e-34	3.10665	0.252973
ENSG00000105379	ETFB	320.499	3.45067	0.277523	12.4338	1.71273e-35	5.21665e-34	3.39634	0.277892
ENSG00000215447	-	400.613	2.10866	0.16971	12.4251	1.90938e-35	5.80931e-34	2.08284	0.170769
ENSG00000132535	DLG4	812.681	2.27873	0.183587	12.4123	2.24227e-35	6.77804e-34	2.25064	0.184637
ENSG00000177570	SAMD12	358.628	3.3031	0.26623	12.4069	2.3966e-35	7.22897e-34	3.25276	0.26655
ENSG00000168913	ENHO	201.814	3.71172	0.299214	12.4049	2.4585e-35	7.4077e-34	3.64943	0.29976
ENSG00000165238	WNK2	294.22	3.48613	0.281157	12.3992	2.63848e-35	7.91601e-34	3.43046	0.281548
ENSG00000139182	CLSTN3	635.731	3.02882	0.244332	12.3963	2.73547e-35	8.19821e-34	2.98582	0.244695
ENSG00000086300	SNX10	193.204	4.81815	0.389159	12.3809	3.31508e-35	9.90357e-34	4.71895	0.389738
ENSG00000156453	PCDH1	496.789	3.0714	0.248238	12.3728	3.6678e-35	1.09224e-33	3.02712	0.248584
ENSG00000240038	AMY2B	292.921	3.25518	0.26326	12.3649	4.04735e-35	1.20399e-33	3.20585	0.263577
ENSG00000162630	B3GALT2	707.362	3.68148	0.298205	12.3455	5.15249e-35	1.52627e-33	3.6195	0.298735
ENSG00000163032	VSNL1	94.7425	7.44079	0.603665	12.326	6.55989e-35	1.93907e-33	7.1603	0.594645
ENSG00000186648	CARMIL3	212.611	4.09998	0.332678	12.3241	6.71497e-35	1.98282e-33	4.02481	0.333516
ENSG00000177875	CCDC184	330.673	2.58007	0.209621	12.3083	8.17705e-35	2.40443e-33	2.5466	0.210428
ENSG00000175048	ZDHHC14	130.457	2.41339	0.196384	12.2892	1.03577e-34	3.04244e-33	2.38272	0.197373
ENSG00000125388	GRK4	233.812	2.41491	0.196518	12.2885	1.04409e-34	3.06368e-33	2.3842	0.197506
ENSG00000154511	DIPK1A	159.969	2.17703	0.177469	12.2671	1.36047e-34	3.97956e-33	2.14964	0.178581
ENSG00000091972	CD200	1088.09	2.65996	0.216856	12.266	1.3786e-34	4.02837e-33	2.62469	0.217578
ENSG00000162728	KCNJ9	99.664	7.4484	0.60798	12.2511	1.6581e-34	4.81003e-33	7.16376	0.598768
ENSG00000148798	INA	3414.05	2.67401	0.218467	12.2399	1.9029e-34	5.50878e-33	2.63829	0.219178
ENSG00000133169	BEX1	1200.27	2.35994	0.192841	12.2377	1.95399e-34	5.65086e-33	2.32983	0.193888
ENSG00000158186	MRAS	869.993	2.32706	0.190291	12.229	2.17728e-34	6.28366e-33	2.2974	0.191364
ENSG00000116147	TNR	234.779	9.60702	0.787454	12.2001	3.10449e-34	8.89552e-33	9.02742	0.766911
ENSG00000188596	CFAP54	232.983	2.5724	0.21089	12.1978	3.19292e-34	9.13024e-33	2.53845	0.211732
ENSG00000171224	FAM241B	75.1334	3.16298	0.259321	12.1971	3.21991e-34	9.19807e-33	3.11489	0.25966
ENSG00000172264	MACROD2	242.47	2.37655	0.19485	12.1969	3.23079e-34	9.21974e-33	2.34598	0.195895
ENSG00000182771	GRID1	156.953	3.56278	0.292144	12.1953	3.29281e-34	9.38718e-33	3.50291	0.292605
ENSG00000146352	CLVS2	905.469	2.23818	0.183748	12.1807	3.94109e-34	1.12125e-32	2.20956	0.184876
ENSG00000162670	BRINP3	163.647	7.68315	0.631222	12.1719	4.38901e-34	1.2449e-32	7.36931	0.620687
ENSG00000078295	ADCY2	694.29	3.08533	0.253493	12.1713	4.42239e-34	1.25184e-32	3.03918	0.253857
ENSG00000158828	PINK1	617.707	2.14607	0.176517	12.1579	5.20877e-34	1.46851e-32	2.11859	0.177656
ENSG00000272796	-	785.592	2.44599	0.201209	12.1564	5.30188e-34	1.49326e-32	2.41408	0.202202
ENSG00000076864	RAP1GAP	127.676	3.84924	0.316706	12.154	5.46433e-34	1.53439e-32	3.78001	0.317399
ENSG00000203685	STUM	78.1119	4.62259	0.380456	12.1501	5.72689e-34	1.6033e-32	4.52711	0.38129
ENSG00000204624	DISP3	448.126	3.01133	0.247919	12.1464	5.99251e-34	1.67599e-32	2.96699	0.248323
ENSG00000119771	KLHL29	303.249	3.04077	0.250543	12.1367	6.74977e-34	1.8859e-32	2.99557	0.250932
ENSG00000111670	GNPTAB	1279.71	2.3114	0.190509	12.1327	7.08428e-34	1.9774e-32	2.28149	0.191618
ENSG00000171951	SCG2	2587.9	3.88182	0.320433	12.1143	8.87169e-34	2.45918e-32	3.8111	0.321159
ENSG00000134709	HOOK1	188.529	2.84772	0.235549	12.0897	1.19711e-33	3.3085e-32	2.80714	0.236094
ENSG00000121753	ADGRB2	284.822	2.99259	0.248389	12.048	1.98721e-33	5.45452e-32	2.94801	0.248819
ENSG00000101746	NOL4	516.981	3.93478	0.326648	12.0459	2.03778e-33	5.5824e-32	3.86153	0.327428
ENSG00000146216	TTBK1	175.684	2.9054	0.241228	12.0442	2.08111e-33	5.69553e-32	2.86306	0.241726
ENSG00000144406	UNC80	1015.06	2.65115	0.220163	12.0417	2.14388e-33	5.8616e-32	2.61471	0.220945
ENSG00000105696	TMEM59L	113.933	7.46763	0.620632	12.0323	2.40393e-33	6.53441e-32	7.17076	0.610847
ENSG00000164976	MYORG	232.786	2.17938	0.181703	11.9942	3.81058e-33	1.02684e-31	2.15067	0.182893
ENSG00000253457	SMIM18	113.435	3.95942	0.330157	11.9926	3.88746e-33	1.04655e-31	3.8847	0.330966
ENSG00000155052	CNTNAP5	1107.9	4.5628	0.380479	11.9922	3.90233e-33	1.04955e-31	4.46703	0.381391
ENSG00000109832	DDX25	183.434	3.02734	0.252452	11.9918	3.92502e-33	1.05464e-31	2.9814	0.252867
ENSG00000147408	CSGALNACT1	173.127	2.9694	0.248041	11.9714	5.01793e-33	1.34316e-31	2.92487	0.248499
ENSG00000125170	DOK4	438.472	2.66156	0.222596	11.9569	5.97273e-33	1.59569e-31	2.62437	0.223383
ENSG00000186462	NAP1L2	212.262	9.07081	0.758801	11.9541	6.17692e-33	1.64867e-31	8.55658	0.740033
ENSG00000170961	HAS2	50.0135	4.55345	0.380935	11.9533	6.23777e-33	1.66333e-31	4.4574	0.381861
ENSG00000118596	SLC16A7	81.2211	3.47327	0.290901	11.9397	7.34929e-33	1.94676e-31	3.41363	0.291336
ENSG00000067840	PDZD4	848.672	3.16764	0.265382	11.9361	7.66951e-33	2.02967e-31	3.11727	0.265751
ENSG00000154153	RETREG1	194.444	5.09382	0.427519	11.9148	9.90564e-33	2.61159e-31	4.97445	0.427639
ENSG00000117598	PLPPR5	213.344	3.7761	0.317086	11.9088	1.06526e-32	2.80589e-31	3.70639	0.317756
ENSG00000105737	GRIK5	63.4625	5.54838	0.465938	11.908	1.07554e-32	2.83031e-31	5.40533	0.464699
ENSG00000108176	DNAJC12	127.389	3.05231	0.256358	11.9064	1.09572e-32	2.88071e-31	3.00501	0.256772
ENSG00000092096	SLC22A17	404.143	3.34079	0.280852	11.8952	1.25355e-32	3.2895e-31	3.28484	0.281235
ENSG00000110786	PTPN5	211.844	9.41099	0.791788	11.8857	1.40374e-32	3.68015e-31	8.83558	0.770732
ENSG00000169330	MINAR1	327.636	2.68561	0.226123	11.8768	1.56253e-32	4.09263e-31	2.64738	0.226899
ENSG00000150625	GPM6A	6419.82	3.04107	0.256082	11.8754	1.58899e-32	4.15807e-31	2.99383	0.256506
ENSG00000151229	SLC2A13	829.148	2.97542	0.250703	11.8683	1.72921e-32	4.51236e-31	2.92994	0.251172
ENSG00000164128	NPY1R	83.2339	3.12128	0.263069	11.8649	1.80193e-32	4.69774e-31	3.07166	0.263459
ENSG00000261185	-	111.252	3.81984	0.322107	11.8589	1.93473e-32	5.03927e-31	3.74809	0.322824
ENSG00000169783	LINGO1	194.854	4.10719	0.346437	11.8555	2.01424e-32	5.23664e-31	4.02569	0.347374
ENSG00000151320	AKAP6	4013.96	2.45862	0.207506	11.8484	2.19285e-32	5.69045e-31	2.42476	0.208572
ENSG00000182389	CACNB4	730.818	2.44173	0.206092	11.8477	2.21057e-32	5.73114e-31	2.40816	0.207176
ENSG00000146950	SHROOM2	439.152	2.92607	0.2471	11.8416	2.37747e-32	6.15247e-31	2.88171	0.247614
ENSG00000164120	HPGD	47.4629	4.87607	0.412244	11.8281	2.79334e-32	7.18888e-31	4.7648	0.412821
ENSG00000166924	NYAP1	120.814	4.36677	0.369516	11.8175	3.16891e-32	8.13306e-31	4.27549	0.370536
ENSG00000150394	CDH8	1063	2.87134	0.243258	11.8037	3.73684e-32	9.56441e-31	2.82813	0.243831
ENSG00000129355	CDKN2D	244.319	3.74053	0.317075	11.797	4.04583e-32	1.03082e-30	3.67068	0.317733
ENSG00000072954	TMEM38A	132.19	2.50402	0.212992	11.7564	6.55019e-32	1.65686e-30	2.46876	0.214032
ENSG00000179981	TSHZ1	193.288	2.91475	0.247991	11.7535	6.77741e-32	1.71125e-30	2.87002	0.24853
ENSG00000102290	PCDH11X	1277.44	2.62668	0.223488	11.7531	6.80449e-32	1.71654e-30	2.58892	0.224371
ENSG00000151623	NR3C2	119.55	4.64631	0.395426	11.7501	7.04965e-32	1.77679e-30	4.5432	0.396326
ENSG00000142235	LMTK3	98.8095	7.17521	0.61075	11.7482	7.21484e-32	1.81516e-30	6.89614	0.601854
ENSG00000158987	RAPGEF6	677.947	2.05649	0.175135	11.7423	7.73365e-32	1.94221e-30	2.02824	0.176359
ENSG00000081181	ARG2	531.216	2.62969	0.224075	11.7357	8.36012e-32	2.09391e-30	2.59175	0.224959
ENSG00000047597	XK	50.1333	4.15905	0.355048	11.714	1.08009e-31	2.69802e-30	4.07371	0.356044
ENSG00000162989	KCNJ3	137.64	7.9172	0.676408	11.7048	1.205e-31	3.00202e-30	7.54958	0.663324
ENSG00000176406	RIMS2	1586.79	2.05878	0.17596	11.7003	1.27078e-31	3.16027e-30	2.03029	0.177199
ENSG00000118160	SLC8A2	84.3881	6.78992	0.581623	11.6741	1.7288e-31	4.28412e-30	6.54602	0.574603
ENSG00000069966	GNB5	388.602	2.11407	0.181322	11.6592	2.05903e-31	5.08451e-30	2.08459	0.182604
ENSG00000059915	PSD	306.693	3.74622	0.321329	11.6585	2.07631e-31	5.12267e-30	3.6745	0.322015
ENSG00000066382	MPPED2	126.182	4.33264	0.371736	11.6552	2.15979e-31	5.31926e-30	4.24007	0.372796
ENSG00000127241	MASP1	315.718	4.88794	0.419895	11.6409	2.55427e-31	6.2415e-30	4.77248	0.420484
ENSG00000260006	-	326.882	2.38793	0.205171	11.6388	2.61746e-31	6.39034e-30	2.35408	0.206373
ENSG00000183018	SPNS2	114.659	5.22532	0.44923	11.6317	2.84297e-31	6.91083e-30	5.09337	0.449015
ENSG00000166619	BLCAP	2078.53	2.37159	0.204053	11.6224	3.17048e-31	7.68034e-30	2.33792	0.205276
ENSG00000162981	LRATD1	302.68	4.45238	0.383541	11.6086	3.72675e-31	8.99679e-30	4.35447	0.384598
ENSG00000223768	LINC00205	268.22	2.3771	0.205329	11.577	5.38833e-31	1.28971e-29	2.34306	0.206562
ENSG00000138653	NDST4	601.885	2.46018	0.212602	11.5717	5.73061e-31	1.36929e-29	2.42461	0.213751
ENSG00000161647	MPP3	214.127	2.52836	0.218499	11.5715	5.74517e-31	1.37161e-29	2.49146	0.219564
ENSG00000153815	CMIP	555.875	2.62388	0.227936	11.5115	1.15458e-30	2.72857e-29	2.58454	0.228889
ENSG00000165617	DACT1	242.54	2.81769	0.244839	11.5083	1.1979e-30	2.8262e-29	2.77362	0.245533
ENSG00000136237	RAPGEF5	569.572	2.78061	0.24174	11.5025	1.2818e-30	3.01907e-29	2.73746	0.242482
ENSG00000154217	PITPNC1	660.324	2.2394	0.194715	11.501	1.30457e-30	3.07011e-29	2.20719	0.196059
ENSG00000138028	CGREF1	91.6248	5.47904	0.477345	11.4781	1.69883e-30	3.98457e-29	5.32921	0.476274
ENSG00000226711	FAM66C	287.722	2.25247	0.19643	11.467	1.93242e-30	4.51735e-29	2.21985	0.197783
ENSG00000198689	SLC9A6	1273.29	2.26371	0.197417	11.4667	1.94019e-30	4.53173e-29	2.23091	0.198765
ENSG00000117016	RIMS3	1973.03	2.05364	0.179326	11.452	2.2977e-30	5.34453e-29	2.02395	0.180642
ENSG00000163491	NEK10	169.561	2.43977	0.213402	11.4327	2.86883e-30	6.64226e-29	2.4037	0.214621
ENSG00000197705	KLHL14	103.551	2.73065	0.239231	11.4143	3.54769e-30	8.1842e-29	2.68809	0.240062
ENSG00000147481	SNTG1	219.906	3.327	0.291708	11.4052	3.93698e-30	9.05989e-29	3.26659	0.292153
ENSG00000158555	GDPD5	131.243	3.87903	0.340244	11.4007	4.14745e-30	9.52861e-29	3.79924	0.341102
ENSG00000077279	DCX	10904	2.96495	0.260703	11.3729	5.70435e-30	1.30308e-28	2.91568	0.261269
ENSG00000188613	NANOS1	125.623	2.14866	0.188998	11.3687	5.98893e-30	1.36587e-28	2.11709	0.190393
ENSG00000169306	IL1RAPL1	143.876	3.6375	0.320084	11.3642	6.30377e-30	1.43533e-28	3.56589	0.320722
ENSG00000070729	CNGB1	89.8411	6.82559	0.60077	11.3614	6.51031e-30	1.48116e-28	6.56477	0.593024
ENSG00000197106	SLC6A17	151.884	7.62914	0.672127	11.3507	7.35361e-30	1.67031e-28	7.27676	0.659642
ENSG00000151743	AMN1	347.681	2.40718	0.212238	11.3419	8.137e-30	1.84229e-28	2.37112	0.213525
ENSG00000001617	SEMA3F	94.8772	6.00872	0.530327	11.3302	9.29876e-30	2.09854e-28	5.81871	0.526885
ENSG00000077264	PAK3	3456.59	2.24275	0.198131	11.3196	1.04992e-29	2.36565e-28	2.20941	0.199541
ENSG00000204128	C2orf72	248.989	4.92104	0.434925	11.3147	1.11009e-29	2.49921e-28	4.79716	0.435508
ENSG00000177098	SCN4B	45.7692	5.35694	0.474225	11.2962	1.36994e-29	3.07682e-28	5.20952	0.473575
ENSG00000182348	ZNF804B	153.254	5.90862	0.523116	11.295	1.38831e-29	3.11558e-28	5.72493	0.520135
ENSG00000165995	CACNB2	171.684	5.34225	0.47317	11.2903	1.46468e-29	3.27911e-28	5.19552	0.472571
ENSG00000105499	PLA2G4C	50.5327	4.41052	0.39079	11.2862	1.53568e-29	3.43258e-28	4.3086	0.391945
ENSG00000142303	ADAMTS10	94.1754	4.80307	0.426123	11.2715	1.81351e-29	4.04392e-28	4.68384	0.426934
ENSG00000198853	RUSC2	874.552	3.05116	0.270857	11.2649	1.95662e-29	4.35957e-28	2.99829	0.271377
ENSG00000167778	SPRYD3	209.027	2.5044	0.222333	11.2642	1.97204e-29	4.39046e-28	2.4659	0.223532
ENSG00000125510	OPRL1	101.304	5.93927	0.527369	11.2621	2.01929e-29	4.49208e-28	5.75223	0.524219
ENSG00000137261	KIAA0319	76.0543	4.09553	0.363853	11.256	2.16313e-29	4.80063e-28	4.00551	0.364925
ENSG00000153820	SPHKAP	253.451	10.1344	0.901033	11.2475	2.38233e-29	5.27459e-28	9.35313	0.871521
ENSG00000130294	KIF1A	4526.03	3.05991	0.272075	11.2466	2.40776e-29	5.32669e-28	3.00659	0.272593
ENSG00000243232	PCDHAC2	116.255	2.23323	0.198624	11.2435	2.49289e-29	5.50634e-28	2.19958	0.200066
ENSG00000133985	TTC9	387.175	2.54883	0.226827	11.2368	2.68819e-29	5.93304e-28	2.50919	0.227974
ENSG00000081842	PCDHA6	79.5209	2.76519	0.246143	11.2341	2.77371e-29	6.11598e-28	2.72032	0.246975
ENSG00000165566	AMER2	1392.2	3.01897	0.268886	11.2277	2.98248e-29	6.55678e-28	2.96675	0.269437
ENSG00000184271	POU6F1	208.635	2.1356	0.190271	11.224	3.10913e-29	6.82985e-28	2.10339	0.191716
ENSG00000272327	-	195.092	2.32527	0.207208	11.2219	3.18234e-29	6.97976e-28	2.28992	0.208613
ENSG00000164484	TMEM200A	366.886	2.38934	0.213224	11.2058	3.81984e-29	8.33884e-28	2.35272	0.214581
ENSG00000087085	ACHE	55.1947	5.20705	0.465423	11.1878	4.67999e-29	1.01849e-27	5.06534	0.465274
ENSG00000185261	KIAA0825	176.98	2.24175	0.200397	11.1866	4.74322e-29	1.03145e-27	2.20761	0.201859
ENSG00000248019	FAM13A-AS1	59.1425	2.98903	0.267212	11.186	4.77577e-29	1.03772e-27	2.93734	0.267795
ENSG00000091622	PITPNM3	159.659	4.01663	0.359304	11.1789	5.17167e-29	1.12201e-27	3.9284	0.360337
ENSG00000054356	PTPRN	113.439	8.19457	0.733827	11.1669	5.92059e-29	1.28053e-27	7.75222	0.717045
ENSG00000125848	FLRT3	774.184	2.03702	0.182467	11.1638	6.13381e-29	1.32562e-27	2.00601	0.18387
ENSG00000057704	TMCC3	437.945	2.71292	0.243253	11.1527	6.94913e-29	1.49721e-27	2.66875	0.244184
ENSG00000182050	MGAT4C	139.983	5.11597	0.458788	11.1511	7.07553e-29	1.52094e-27	4.97831	0.458915
ENSG00000149527	PLCH2	60.7675	5.69898	0.511513	11.1414	7.88589e-29	1.69384e-27	5.52535	0.509436
ENSG00000188322	SBK1	642.211	2.64448	0.237793	11.1209	9.92205e-29	2.11983e-27	2.60177	0.238838
ENSG00000267784	-	125.066	3.44772	0.310739	11.0952	1.32303e-28	2.81163e-27	3.37956	0.311281
ENSG00000265148	TSPOAP1-AS1	62.9597	2.83558	0.255649	11.0917	1.37636e-28	2.92275e-27	2.78757	0.256424
ENSG00000104427	ZC2HC1A	961.946	2.30504	0.207845	11.0902	1.40038e-28	2.97152e-27	2.26918	0.209318
ENSG00000157445	CACNA2D3	132.971	4.65582	0.42022	11.0795	1.57747e-28	3.34223e-27	4.53927	0.421282
ENSG00000169213	RAB3B	883.023	4.71506	0.4257	11.076	1.63997e-28	3.46941e-27	4.5957	0.426691
ENSG00000135824	RGS8	174.816	3.7572	0.339566	11.0647	1.86014e-28	3.92631e-27	3.67714	0.340375
ENSG00000273032	DGCR9	159.695	2.90075	0.26221	11.0627	1.90313e-28	4.01402e-27	2.85058	0.262912
ENSG00000185046	ANKS1B	1638.62	2.19566	0.198507	11.0609	1.94141e-28	4.08861e-27	2.16149	0.200028
ENSG00000067221	STOML1	167.083	2.57893	0.23353	11.0433	2.36297e-28	4.96524e-27	2.53716	0.234701
ENSG00000189221	MAOA	144.026	3.76228	0.340753	11.0411	2.4212e-28	5.0838e-27	3.68167	0.341573
ENSG00000101204	CHRNA4	77.8292	7.25493	0.657196	11.0392	2.4718e-28	5.18616e-27	6.93041	0.646149
ENSG00000196660	SLC30A10	61.9704	3.66507	0.332042	11.038	2.50615e-28	5.25429e-27	3.58811	0.332766
ENSG00000130822	PNCK	87.2373	4.37157	0.396641	11.0215	3.01013e-28	6.29212e-27	4.26631	0.397879
ENSG00000168675	LDLRAD4	212.987	3.03065	0.275193	11.0128	3.31596e-28	6.9108e-27	2.97597	0.27578
ENSG00000072657	TRHDE	95.3864	3.22475	0.29296	11.0075	3.51623e-28	7.3173e-27	3.16349	0.293462
ENSG00000259153	-	73.6878	2.61714	0.237894	11.0013	3.7679e-28	7.82942e-27	2.57413	0.239022
ENSG00000188730	VWC2	179.633	3.85925	0.35128	10.9863	4.44922e-28	9.19069e-27	3.77408	0.352212
ENSG00000169255	B3GALNT1	296.568	4.23174	0.385458	10.9785	4.85024e-28	1.00043e-26	4.13151	0.386684
ENSG00000196381	ZNF781	92.362	2.42798	0.221163	10.9782	4.86398e-28	1.00253e-26	2.389	0.222569
ENSG00000115226	FNDC4	341.897	2.32604	0.211907	10.9767	4.94631e-28	1.01875e-26	2.28903	0.213413
ENSG00000168016	TRANK1	154.547	3.44911	0.314249	10.9757	4.99979e-28	1.02901e-26	3.3794	0.314814
ENSG00000163673	DCLK3	44.733	5.86097	0.534352	10.9684	5.42455e-28	1.11561e-26	5.66985	0.531407
ENSG00000127152	BCL11B	46.7471	5.73481	0.523572	10.9532	6.41151e-28	1.31377e-26	5.55257	0.521247
ENSG00000236537	-	734.172	2.22774	0.203588	10.9424	7.22669e-28	1.47542e-26	2.19225	0.205156
ENSG00000153237	CCDC148	92.3482	2.34207	0.214147	10.9367	7.69198e-28	1.56814e-26	2.30448	0.215658
ENSG00000100095	SEZ6L	250.189	5.03136	0.460237	10.9321	8.09504e-28	1.64911e-26	4.89272	0.460627
ENSG00000177453	NIM1K	51.869	4.02996	0.369103	10.9183	9.4281e-28	1.91928e-26	3.93691	0.370217
ENSG00000124788	ATXN1	691.747	2.47961	0.227119	10.9177	9.48537e-28	1.92954e-26	2.4391	0.228483
ENSG00000055813	CCDC85A	99.0456	4.79914	0.440219	10.9017	1.13136e-27	2.28982e-26	4.67177	0.441128
ENSG00000175161	CADM2	1687.7	2.47878	0.227375	10.9017	1.13125e-27	2.28982e-26	2.43816	0.228748
ENSG00000124406	ATP8A1	2659.25	3.71505	0.341225	10.8874	1.32401e-27	2.66245e-26	3.634	0.342031
ENSG00000125462	C1orf61	1294.69	11.0261	1.0134	10.8803	1.43057e-27	2.87262e-26	9.98599	0.975466
ENSG00000204175	GPRIN2	126.608	6.58245	0.605298	10.8747	1.5211e-27	3.05221e-26	6.32379	0.598135
ENSG00000162599	NFIA	375.373	2.54856	0.234421	10.8717	1.57206e-27	3.15222e-26	2.50614	0.235704
ENSG00000233251	-	62.6205	6.59739	0.606867	10.8712	1.58036e-27	3.16208e-26	6.33706	0.599605
ENSG00000163888	CAMK2N2	64.2874	3.64895	0.335905	10.863	1.72889e-27	3.45187e-26	3.57011	0.33665
ENSG00000113319	RASGRF2	89.064	4.12858	0.380352	10.8546	1.89561e-27	3.77668e-26	4.03036	0.381561
ENSG00000180287	PLD5	111.437	3.33657	0.307412	10.8537	1.91425e-27	3.81111e-26	3.26948	0.307952
ENSG00000165434	PGM2L1	6014.99	2.33778	0.215514	10.8475	2.05052e-27	4.07375e-26	2.29963	0.217068
ENSG00000144596	GRIP2	53.0008	4.09592	0.378021	10.8351	2.34587e-27	4.64406e-26	3.9987	0.379213
ENSG00000174453	VWC2L	103.258	4.17132	0.385233	10.8281	2.53489e-27	5.01471e-26	4.07082	0.386476
ENSG00000182674	KCNB2	141.678	7.89613	0.729988	10.8168	2.86619e-27	5.64623e-26	7.47142	0.713818
ENSG00000205363	INSYN1	95.9073	4.11411	0.38062	10.809	3.12096e-27	6.13518e-26	4.01566	0.381832
ENSG00000259969	-	120.873	2.09887	0.194185	10.8086	3.13455e-27	6.15759e-26	2.06469	0.195782
ENSG00000165795	NDRG2	164.546	3.6443	0.337262	10.8056	3.23998e-27	6.36024e-26	3.5648	0.338015
ENSG00000258405	ZNF578	168.75	2.18523	0.202342	10.7997	3.45439e-27	6.77168e-26	2.14952	0.203977
ENSG00000171130	ATP6V0E2	971.951	2.32842	0.215814	10.789	3.87957e-27	7.57339e-26	2.29002	0.217402
ENSG00000136040	PLXNC1	1663.1	3.14321	0.29165	10.7773	4.40475e-27	8.5807e-26	3.0822	0.292221
ENSG00000177272	KCNA3	68.4154	5.41394	0.502739	10.7689	4.82823e-27	9.38611e-26	5.2479	0.501819
ENSG00000270171	-	42.4301	3.49137	0.324528	10.7583	5.41508e-27	1.04906e-25	3.41717	0.325161
ENSG00000219438	TAFA5	68.3231	4.14943	0.386214	10.7439	6.33421e-27	1.22374e-25	4.04827	0.387471
ENSG00000163406	SLC15A2	187.405	3.27938	0.305917	10.7198	8.21613e-27	1.58079e-25	3.21274	0.306475
ENSG00000111052	LIN7A	1284.89	2.15705	0.201639	10.6976	1.04424e-26	1.99953e-25	2.12114	0.203315
ENSG00000158445	KCNB1	207.555	5.42224	0.507441	10.6855	1.1907e-26	2.2722e-25	5.25302	0.506476
ENSG00000163013	FBXO41	282.673	3.45139	0.323066	10.6832	1.21975e-26	2.32449e-25	3.3777	0.32369
ENSG00000069667	RORA	848.526	3.65319	0.34218	10.6762	1.31517e-26	2.50204e-25	3.57139	0.342971
ENSG00000119782	FKBP1B	119.537	2.38359	0.223285	10.6751	1.33113e-26	2.52987e-25	2.34323	0.224876
ENSG00000156395	SORCS3	283.844	4.54024	0.425361	10.6739	1.34913e-26	2.56061e-25	4.42013	0.426656
ENSG00000188674	C2orf80	150.809	3.20817	0.300882	10.6625	1.52381e-26	2.89019e-25	3.14346	0.301458
ENSG00000177182	CLVS1	407.52	3.29193	0.308816	10.6599	1.5683e-26	2.97256e-25	3.22406	0.309387
ENSG00000242173	ARHGDIG	74.9872	7.60643	0.71402	10.653	1.68874e-26	3.19652e-25	7.2114	0.699314
ENSG00000169933	FRMPD4	70.7941	7.47473	0.701921	10.649	1.76314e-26	3.33286e-25	7.09765	0.688165
ENSG00000154027	AK5	217.605	2.91981	0.274466	10.6381	1.98074e-26	3.73662e-25	2.86487	0.275263
ENSG00000165966	PDZRN4	78.8878	4.88625	0.45951	10.6336	2.07869e-26	3.91614e-25	4.74768	0.460318
ENSG00000169282	KCNAB1	54.2665	3.36294	0.316255	10.6337	2.07811e-26	3.91614e-25	3.29202	0.316847
ENSG00000230910	-	138.883	2.84699	0.268368	10.6085	2.71997e-26	5.0901e-25	2.79406	0.269273
ENSG00000213760	ATP6V1G2	235.525	3.00544	0.283398	10.605	2.82407e-26	5.28139e-25	2.94729	0.284109
ENSG00000173898	SPTBN2	1146.92	2.39943	0.226295	10.6031	2.88262e-26	5.3837e-25	2.35817	0.227903
ENSG00000117600	PLPPR4	492.615	3.17454	0.29949	10.5998	2.9852e-26	5.57158e-25	3.1103	0.300089
ENSG00000116396	KCNC4	85.6494	2.65092	0.250124	10.5984	3.03021e-26	5.64807e-25	2.6036	0.251353
ENSG00000186469	GNG2	6362.76	2.09323	0.197704	10.5877	3.39905e-26	6.31459e-25	2.05768	0.199398
ENSG00000149403	GRIK4	93.5794	3.26618	0.308564	10.5851	3.49428e-26	6.47862e-25	3.19832	0.309151
ENSG00000171408	PDE7B	70.9016	5.61571	0.530815	10.5794	3.71356e-26	6.87608e-25	5.42933	0.528928
ENSG00000126217	MCF2L	970.929	2.62305	0.247974	10.5779	3.77256e-26	6.98072e-25	2.57627	0.249259
ENSG00000164116	GUCY1A1	219.227	3.26001	0.308378	10.5715	4.04055e-26	7.46676e-25	3.19222	0.308968
ENSG00000203709	MIR29B2CHG	157.47	2.34517	0.222203	10.5542	4.86002e-26	8.94576e-25	2.30465	0.223891
ENSG00000078725	BRINP1	503.924	4.06753	0.385981	10.5382	5.76188e-26	1.0585e-24	3.96596	0.387242
ENSG00000224223	VSTM2A-OT1	133.599	7.85871	0.7475	10.5133	7.5002e-26	1.37334e-24	7.41597	0.730299
ENSG00000153234	NR4A2	50.8367	3.86713	0.368143	10.5044	8.24096e-26	1.50701e-24	3.7736	0.369211
ENSG00000123119	NECAB1	50.0308	3.51057	0.334346	10.4998	8.65528e-26	1.58072e-24	3.43187	0.33505
ENSG00000260987	-	50.8446	5.85926	0.558153	10.4976	8.86205e-26	1.61742e-24	5.65075	0.554918
ENSG00000189056	RELN	1691.56	8.12841	0.77435	10.4971	8.91012e-26	1.62514e-24	7.64155	0.754925
ENSG00000091513	TF	50.3261	3.4001	0.324338	10.4832	1.0317e-25	1.87444e-24	3.32563	0.324978
ENSG00000139537	CCDC65	42.8654	3.37827	0.322386	10.479	1.07911e-25	1.95677e-24	3.30461	0.323018
ENSG00000203727	SAMD5	352.32	3.32251	0.317253	10.4727	1.15261e-25	2.08735e-24	3.25097	0.317871
ENSG00000164061	BSN	704.539	3.07876	0.294485	10.4547	1.39398e-25	2.5162e-24	3.01627	0.295175
ENSG00000162545	CAMK2N1	253.445	3.54011	0.338745	10.4507	1.45472e-25	2.62261e-24	3.45945	0.339483
ENSG00000112038	OPRM1	230.061	9.83556	0.942484	10.4358	1.70205e-25	3.06259e-24	9.00735	0.908151
ENSG00000270059	-	56.0785	3.46278	0.332089	10.4273	1.86196e-25	3.34389e-24	3.38495	0.332777
ENSG00000058335	RASGRF1	58.7948	5.67926	0.545054	10.4196	2.01735e-25	3.6137e-24	5.4822	0.542776
ENSG00000145864	GABRB2	80.6252	7.36819	0.707485	10.4146	2.1264e-25	3.80663e-24	6.98947	0.6937
ENSG00000177103	DSCAML1	64.6678	7.36824	0.707603	10.413	2.16409e-25	3.87162e-24	6.9894	0.693812
ENSG00000230772	VN1R108P	52.6552	3.03893	0.292071	10.4048	2.3581e-25	4.21066e-24	2.97728	0.292808
ENSG00000152582	SPEF2	180.748	2.42279	0.233027	10.3971	2.55712e-25	4.56022e-24	2.37931	0.234711
ENSG00000235944	ZNF815P	109.901	2.92853	0.281853	10.3903	2.74538e-25	4.88353e-24	2.87059	0.282718
ENSG00000173221	GLRX	110.741	2.07378	0.199602	10.3895	2.76663e-25	4.91822e-24	2.03717	0.201375
ENSG00000143674	MAP3K21	106.666	2.77013	0.26664	10.389	2.78236e-25	4.94305e-24	2.71732	0.267749
ENSG00000109794	FAM149A	134.085	2.58757	0.249181	10.3843	2.923e-25	5.18305e-24	2.53993	0.250615
ENSG00000175352	NRIP3	253.731	2.30256	0.221778	10.3823	2.98534e-25	5.28692e-24	2.26153	0.223589
ENSG00000171714	ANO5	366.903	4.31935	0.416329	10.3748	3.22742e-25	5.70843e-24	4.2029	0.41779
ENSG00000227165	WDR11-AS1	46.0162	4.18312	0.403502	10.367	3.50237e-25	6.18303e-24	4.07287	0.404911
ENSG00000104154	SLC30A4	191.273	2.45602	0.236946	10.3653	3.56574e-25	6.29096e-24	2.41148	0.238602
ENSG00000196338	NLGN3	445.16	2.44576	0.235976	10.3645	3.59796e-25	6.3438e-24	2.40146	0.237647
ENSG00000197444	OGDHL	167.492	2.80848	0.271298	10.352	4.09738e-25	7.2153e-24	2.75408	0.272357
ENSG00000198939	ZFP2	52.6418	2.95485	0.285733	10.3413	4.58285e-25	8.03991e-24	2.89544	0.286581
ENSG00000081189	MEF2C	581.205	3.07708	0.297662	10.3375	4.76879e-25	8.35044e-24	3.0132	0.298387
ENSG00000228214	-	39.7353	5.24511	0.507705	10.331	5.10109e-25	8.92119e-24	5.07614	0.507459
ENSG00000185275	CD24P4	1403.7	2.26512	0.219441	10.3222	5.59204e-25	9.76762e-24	2.22436	0.221305
ENSG00000067191	CACNB1	309.953	2.52692	0.244812	10.3219	5.61e-25	9.79289e-24	2.48027	0.246381
ENSG00000103154	NECAB2	99.294	2.98682	0.289558	10.3151	6.02247e-25	1.05064e-23	2.92597	0.290377
ENSG00000088899	LZTS3	334.223	2.58787	0.250978	10.3112	6.27416e-25	1.09319e-23	2.53953	0.252447
ENSG00000108231	LGI1	100.579	7.49904	0.727581	10.3068	6.5637e-25	1.14221e-23	7.09392	0.712361
ENSG00000224897	POT1-AS1	176.748	2.1279	0.206464	10.3064	6.59336e-25	1.14595e-23	2.08967	0.208324
ENSG00000254305	MRPL9P1	37.6428	4.24161	0.411688	10.303	6.83253e-25	1.18605e-23	4.12722	0.413152
ENSG00000237517	DGCR5	329.431	2.2693	0.220811	10.2771	8.93797e-25	1.54675e-23	2.22808	0.222699
ENSG00000236609	ZNF853	226.171	2.08959	0.203444	10.2711	9.51254e-25	1.64516e-23	2.05182	0.205293
ENSG00000163485	ADORA1	68.9729	3.82851	0.372816	10.2692	9.70232e-25	1.67695e-23	3.73235	0.37391
ENSG00000173947	PIFO	49.4795	3.98791	0.388362	10.2685	9.76802e-25	1.68727e-23	3.88455	0.389638
ENSG00000143502	SUSD4	142.522	9.22508	0.899827	10.2521	1.15844e-24	1.98635e-23	8.50571	0.869236
ENSG00000170629	DPY19L2P2	207.326	2.46398	0.240451	10.2473	1.21654e-24	2.08215e-23	2.41819	0.242159
ENSG00000106686	SPATA6L	49.7874	3.0857	0.301217	10.2441	1.25747e-24	2.15088e-23	3.02032	0.301963
ENSG00000147234	FRMPD3	90.4834	2.54067	0.248329	10.2311	1.43934e-24	2.453e-23	2.4928	0.249922
ENSG00000198780	FAM169A	1479.46	2.09245	0.204549	10.2296	1.46123e-24	2.48879e-23	2.05431	0.206423
ENSG00000220563	PKMP3	48.6718	2.9859	0.291907	10.2289	1.47116e-24	2.50266e-23	2.92404	0.292757
ENSG00000185052	SLC24A3	158.448	9.33817	0.914183	10.2148	1.70276e-24	2.89315e-23	8.58949	0.882224
ENSG00000129244	ATP1B2	149.402	3.30781	0.324693	10.1875	2.25516e-24	3.81785e-23	3.23279	0.325381
ENSG00000005249	PRKAR2B	1688.25	2.09221	0.205573	10.1774	2.50033e-24	4.22017e-23	2.05367	0.207475
ENSG00000214944	ARHGEF28	56.5087	3.41946	0.336047	10.1755	2.54975e-24	4.29842e-23	3.33956	0.336773
ENSG00000135439	AGAP2	290.072	3.29349	0.323731	10.1735	2.60271e-24	4.38242e-23	3.21887	0.324423
ENSG00000197776	KLHDC1	57.3073	2.94151	0.289259	10.1691	2.72363e-24	4.58053e-23	2.88051	0.290186
ENSG00000114757	PEX5L	116.352	5.86351	0.577604	10.1514	3.26537e-24	5.4654e-23	5.64016	0.574104
ENSG00000170382	LRRN2	140.49	3.05426	0.300952	10.1487	3.35951e-24	5.61293e-23	2.98883	0.301757
ENSG00000144847	IGSF11	53.515	4.10731	0.405662	10.125	4.28147e-24	7.12782e-23	3.99533	0.407106
ENSG00000087258	GNAO1	582.12	4.02797	0.399269	10.0884	6.22059e-24	1.02708e-22	3.91896	0.400652
ENSG00000167680	SEMA6B	149.877	3.24372	0.321696	10.0832	6.55642e-24	1.08125e-22	3.16982	0.322416
ENSG00000242082	SLC5A4-AS1	56.4764	4.44962	0.441648	10.075	7.12376e-24	1.17137e-22	4.31939	0.443224
ENSG00000171132	PRKCE	558.827	2.06835	0.205327	10.0734	7.23949e-24	1.1897e-22	2.02946	0.207262
ENSG00000156042	CFAP70	65.5108	2.91995	0.289927	10.0713	7.39858e-24	1.21442e-22	2.85852	0.290924
ENSG00000213983	AP1G2	71.4642	3.73332	0.371293	10.0549	8.74102e-24	1.43142e-22	3.63739	0.37234
ENSG00000119636	BBOF1	44.912	2.86428	0.28492	10.0529	8.9183e-24	1.4596e-22	2.8046	0.286011
ENSG00000175426	PCSK1	648.974	3.84971	0.382991	10.0517	9.02992e-24	1.47615e-22	3.74833	0.384182
ENSG00000136010	ALDH1L2	123.887	3.72579	0.370872	10.046	9.56498e-24	1.56089e-22	3.63004	0.371913
ENSG00000164197	RNF180	247.385	4.42728	0.440707	10.0459	9.57985e-24	1.56241e-22	4.29746	0.442302
ENSG00000169427	KCNK9	83.2568	8.0578	0.802513	10.0407	1.0095e-23	1.64452e-22	7.54041	0.781197
ENSG00000198944	SOWAHA	42.412	4.96347	0.495113	10.0249	1.18441e-23	1.92385e-22	4.80256	0.495895
ENSG00000081148	IMPG2	263.919	2.22175	0.221886	10.013	1.33612e-23	2.16402e-22	2.17926	0.223943
ENSG00000076826	CAMSAP3	74.7786	5.4065	0.540782	9.99755	1.5622e-23	2.5229e-22	5.21415	0.539812
ENSG00000186976	EFCAB6	104.824	2.44588	0.244709	9.99504	1.60227e-23	2.58612e-22	2.39812	0.246592
ENSG00000250241	-	101.757	3.23145	0.323432	9.99114	1.66662e-23	2.68381e-22	3.15669	0.324183
ENSG00000152128	TMEM163	331.939	2.14881	0.215256	9.98256	1.81711e-23	2.91778e-22	2.10756	0.217314
ENSG00000131831	RAI2	38.8721	4.69761	0.470848	9.97692	1.92343e-23	3.08673e-22	4.55111	0.472238
ENSG00000157087	ATP2B2	218.941	10.4929	1.05192	9.97501	1.96081e-23	3.14492e-22	9.42279	1.00663
ENSG00000215241	LINC02449	35.9373	4.31779	0.433278	9.9654	2.15999e-23	3.45451e-22	4.19155	0.434909
ENSG00000113212	PCDHB7	60.5692	2.6673	0.267852	9.95815	2.32354e-23	3.7034e-22	2.613	0.269356
ENSG00000144278	GALNT13	792.103	2.22898	0.224088	9.9469	2.60157e-23	4.13715e-22	2.18575	0.226186
ENSG00000204961	PCDHA9	111.491	2.39807	0.241651	9.92368	3.28422e-23	5.19037e-22	2.35079	0.243645
ENSG00000118402	ELOVL4	463.649	2.11971	0.213687	9.91968	3.41841e-23	5.39333e-22	2.07852	0.215764
ENSG00000179399	GPC5	60.5495	2.92345	0.294798	9.91679	3.51885e-23	5.54866e-22	2.85992	0.295855
ENSG00000176658	MYO1D	125.168	3.16783	0.319464	9.91607	3.54428e-23	5.58563e-22	3.09461	0.320265
ENSG00000180354	MTURN	2452.04	2.42814	0.244907	9.91452	3.59979e-23	5.66674e-22	2.38002	0.246867
ENSG00000163644	PPM1K	1292.08	2.09384	0.211376	9.90575	3.92997e-23	6.1761e-22	2.05306	0.213437
ENSG00000167702	KIFC2	215.615	3.2269	0.325929	9.90064	4.13615e-23	6.48922e-22	3.15095	0.326711
ENSG00000113211	PCDHB6	50.9333	3.02084	0.305268	9.89569	4.34618e-23	6.80732e-22	2.95329	0.306202
ENSG00000235370	DNM1P51	42.5343	3.79825	0.383983	9.89172	4.52209e-23	7.06705e-22	3.69602	0.385165
ENSG00000153814	JAZF1	378.914	2.63725	0.267059	9.87517	5.33427e-23	8.29934e-22	2.58293	0.268671
ENSG00000260903	XKR7	416.271	2.80165	0.284001	9.86494	5.90681e-23	9.17485e-22	2.74184	0.285291
ENSG00000144290	SLC4A10	537.388	9.29858	0.94325	9.85802	6.32869e-23	9.80842e-22	8.50795	0.908298
ENSG00000128573	FOXP2	1468.05	2.89908	0.294352	9.84902	6.92187e-23	1.071e-21	2.83556	0.295478
ENSG00000197177	ADGRA1	40.5679	4.92062	0.499802	9.84514	7.19389e-23	1.11186e-21	4.75645	0.500764
ENSG00000158220	ESYT3	40.8817	4.14551	0.421178	9.84266	7.37349e-23	1.13899e-21	4.02502	0.422772
ENSG00000179935	LINC00652	36.4934	4.36394	0.44417	9.82494	8.79255e-23	1.35224e-21	4.23157	0.445872
ENSG00000107130	NCS1	1890.24	2.26276	0.230332	9.82392	8.88187e-23	1.36523e-21	2.21766	0.232504
ENSG00000173809	TDRD12	33.9336	5.27061	0.537153	9.81211	9.98545e-23	1.52983e-21	5.08119	0.536831
ENSG00000177380	PPFIA3	254.058	3.33487	0.340128	9.80477	1.07391e-22	1.64081e-21	3.25263	0.340937
ENSG00000085365	SCAMP1	2431.53	2.123	0.217203	9.77426	1.45215e-22	2.20432e-21	2.08047	0.219376
ENSG00000124772	CPNE5	37.78	4.50013	0.461251	9.75635	1.73274e-22	2.61468e-21	4.35832	0.462951
ENSG00000108001	EBF3	1317.25	3.83239	0.393402	9.74167	2.00231e-22	3.01335e-21	3.72528	0.394684
ENSG00000185567	AHNAK2	211.377	4.31792	0.443614	9.7335	2.16996e-22	3.25865e-21	4.18552	0.445354
ENSG00000143847	PPFIA4	89.2482	3.78225	0.388782	9.72846	2.28015e-22	3.41681e-21	3.67734	0.390004
ENSG00000186642	PDE2A	149.348	2.67482	0.275004	9.72648	2.32511e-22	3.47861e-21	2.61757	0.276628
ENSG00000185774	KCNIP4	101.893	8.041	0.827189	9.72088	2.45647e-22	3.66731e-21	7.49392	0.804076
ENSG00000162753	SLC9C2	36.3181	3.37441	0.347256	9.71736	2.543e-22	3.79449e-21	3.28885	0.348106
ENSG00000142549	IGLON5	66.9421	6.98592	0.719902	9.70398	2.89948e-22	4.31722e-21	6.60877	0.706837
ENSG00000197380	DACT3	212.86	2.05887	0.212416	9.69263	3.24086e-22	4.8051e-21	2.01698	0.214568
ENSG00000163288	GABRB1	83.3363	10.5521	1.08961	9.6843	3.51619e-22	5.20233e-21	9.40592	1.0396
ENSG00000115266	APC2	739.931	3.16567	0.32704	9.67975	3.67597e-22	5.43586e-21	3.08887	0.327931
ENSG00000230606	-	229.965	2.13985	0.221238	9.67216	3.9595e-22	5.83667e-21	2.09601	0.223493
ENSG00000102466	FGF14	550.954	2.80017	0.289618	9.66848	4.10417e-22	6.04041e-21	2.73789	0.291018
ENSG00000104043	ATP8B4	39.0169	4.15484	0.429885	9.66501	4.24559e-22	6.24527e-21	4.02934	0.431568
ENSG00000250510	GPR162	266.365	2.30337	0.238894	9.64182	5.32355e-22	7.81048e-21	2.25552	0.241175
ENSG00000162188	GNG3	643.15	2.67213	0.27737	9.63379	5.75665e-22	8.42386e-21	2.61382	0.279058
ENSG00000186952	TMEM232	175.877	2.07998	0.215953	9.63166	5.87747e-22	8.59618e-21	2.03708	0.218174
ENSG00000134030	CTIF	837.031	2.11419	0.219578	9.62844	6.06444e-22	8.84779e-21	2.07051	0.22184
ENSG00000129946	SHC2	87.5923	4.8483	0.504173	9.61635	6.82118e-22	9.92983e-21	4.68088	0.505414
ENSG00000141433	ADCYAP1	322.234	3.63689	0.378489	9.60898	7.32747e-22	1.06337e-20	3.53664	0.379578
ENSG00000137203	TFAP2A	133.392	7.66657	0.800261	9.58009	9.69628e-22	1.39774e-20	7.17192	0.780094
ENSG00000157890	MEGF11	91.0205	3.02549	0.316325	9.56451	1.12734e-21	1.61678e-20	2.9529	0.3174
ENSG00000188191	PRKAR1B	177.102	3.12485	0.326811	9.56166	1.15882e-21	1.66023e-20	3.04794	0.327781
ENSG00000107819	SFXN3	409.322	2.71409	0.284177	9.55071	1.28806e-21	1.84068e-20	2.6533	0.285828
ENSG00000033122	LRRC7	1595.99	2.89274	0.302919	9.54953	1.3029e-21	1.86095e-20	2.82533	0.304209
ENSG00000163630	SYNPR	375.033	11.2586	1.17973	9.54335	1.38288e-21	1.96817e-20	9.86494	1.12103
ENSG00000177511	ST8SIA3	443.157	6.49192	0.680557	9.53913	1.44029e-21	2.0478e-20	6.16868	0.671463
ENSG00000232040	ZBED9	243.924	4.01753	0.421335	9.53524	1.49539e-21	2.12399e-20	3.89597	0.42294
ENSG00000050344	NFE2L3	98.3936	3.96716	0.41647	9.52569	1.6395e-21	2.32279e-20	3.84803	0.418018
ENSG00000260918	-	78.9046	10.47	1.0997	9.52078	1.71882e-21	2.42659e-20	9.31205	1.04796
ENSG00000101605	MYOM1	51.1638	2.83978	0.298578	9.511	1.8884e-21	2.66065e-20	2.77386	0.29999
ENSG00000151023	ENKUR	86.1538	2.66282	0.280005	9.50992	1.90807e-21	2.68566e-20	2.60325	0.281795
ENSG00000128268	MGAT3	491.302	2.37307	0.249573	9.50853	1.93372e-21	2.71903e-20	2.32206	0.251893
ENSG00000249504	PCDHA14	91.9489	2.14264	0.225545	9.49982	2.10259e-21	2.94761e-20	2.09708	0.227926
ENSG00000107954	NEURL1	86.9818	5.07659	0.534414	9.49936	2.11184e-21	2.95842e-20	4.88903	0.534972
ENSG00000189212	DPY19L2P1	39.2911	3.96333	0.417221	9.49933	2.11241e-21	2.95842e-20	3.84374	0.418777
ENSG00000116254	CHD5	420.237	9.27157	0.976956	9.49027	2.3043e-21	3.21594e-20	8.43	0.938359
ENSG00000204962	PCDHA8	57.0985	2.34616	0.247286	9.48766	2.36282e-21	3.29596e-20	2.29561	0.249651
ENSG00000261534	-	65.3757	2.48788	0.262649	9.47226	2.73848e-21	3.81241e-20	2.43329	0.264825
ENSG00000081818	PCDHB4	69.2455	2.68899	0.284021	9.46757	2.86435e-21	3.98368e-20	2.62797	0.285783
ENSG00000186297	GABRA5	69.2358	3.86851	0.409007	9.45831	3.1295e-21	4.33953e-20	3.75294	0.410455
ENSG00000235652	-	59.4745	2.63873	0.27915	9.45273	3.30098e-21	4.5728e-20	2.57921	0.281033
ENSG00000185345	PRKN	76.0884	2.1482	0.227259	9.45266	3.30327e-21	4.57372e-20	2.10204	0.229679
ENSG00000248485	PCP4L1	113.571	10.278	1.08793	9.44727	3.47778e-21	4.81295e-20	9.15974	1.03711
ENSG00000151067	CACNA1C	411.114	3.15198	0.334038	9.43601	3.87264e-21	5.34359e-20	3.07174	0.335044
ENSG00000272091	-	156.945	2.17463	0.230477	9.43535	3.8968e-21	5.37165e-20	2.12769	0.232928
ENSG00000117152	RGS4	1427.8	2.70061	0.286344	9.43137	4.04785e-21	5.57439e-20	2.6387	0.288105
ENSG00000005884	ITGA3	190.281	3.48859	0.370247	9.42233	4.41189e-21	6.05787e-20	3.39186	0.371268
ENSG00000149926	TLCD3B	55.2518	5.01001	0.532164	9.4144	4.75797e-21	6.52668e-20	4.82387	0.532997
ENSG00000142449	FBN3	69.883	6.04112	0.642976	9.39556	5.69168e-21	7.76572e-20	5.76156	0.637485
ENSG00000128482	RNF112	51.9962	6.00645	0.640893	9.372	7.11713e-21	9.64958e-20	5.72927	0.635656
ENSG00000160097	FNDC5	269.619	2.74414	0.293212	9.35889	8.05807e-21	1.08818e-19	2.67965	0.294926
ENSG00000174514	MFSD4A	30.1751	4.41178	0.471722	9.35249	8.56043e-21	1.1534e-19	4.26266	0.47367
ENSG00000205856	C22orf42	77.3778	9.713	1.0422	9.31969	1.16683e-20	1.56387e-19	8.72708	0.996153
ENSG00000128253	RFPL2	58.0373	9.99301	1.07225	9.31962	1.16752e-20	1.56406e-19	8.92936	1.02279
ENSG00000224842	-	58.7524	3.93223	0.42229	9.31169	1.25818e-20	1.68069e-19	3.80946	0.423895
ENSG00000237289	CKMT1B	60.9782	4.3305	0.465768	9.29755	1.43721e-20	1.91346e-19	4.18449	0.467744
ENSG00000273081	-	84.6315	2.25424	0.242627	9.29097	1.52884e-20	2.03449e-19	2.20381	0.245208
ENSG00000224940	PRRT4	44.4907	6.74666	0.727756	9.2705	1.85282e-20	2.45398e-19	6.36984	0.715551
ENSG00000187416	LHFPL3	90.6754	10.6197	1.14567	9.26945	1.87116e-20	2.4771e-19	9.35831	1.088
ENSG00000132692	BCAN	202.541	9.38062	1.01203	9.26915	1.87631e-20	2.48275e-19	8.47362	0.969429
ENSG00000137843	PAK6	72.1606	8.28306	0.89375	9.26776	1.90099e-20	2.51422e-19	7.63444	0.864631
ENSG00000164483	SAMD3	52.07	5.04842	0.545286	9.25831	2.07697e-20	2.7405e-19	4.85297	0.546032
ENSG00000181211	HECW1-IT1	43.9952	5.5333	0.598615	9.24349	2.38577e-20	3.1391e-19	5.29648	0.596799
ENSG00000260244	-	49.9717	3.50073	0.378762	9.24256	2.40678e-20	3.16527e-19	3.39954	0.379871
ENSG00000185924	RTN4RL1	42.975	4.4953	0.486394	9.2421	2.41696e-20	3.17715e-19	4.33735	0.488376
ENSG00000117480	FAAH	116.222	4.66776	0.505338	9.23691	2.53729e-20	3.33221e-19	4.49845	0.507139
ENSG00000105464	GRIN2D	44.1347	5.88987	0.638249	9.22818	2.75278e-20	3.61014e-19	5.61672	0.633807
ENSG00000155265	GOLGA7B	79.5961	8.02136	0.869565	9.22457	2.84709e-20	3.73208e-19	7.4212	0.843193
ENSG00000068831	RASGRP2	40.8432	4.78917	0.519475	9.21925	2.99185e-20	3.91635e-19	4.61093	0.521049
ENSG00000271860	-	63.6459	5.5567	0.602934	9.21611	3.08079e-20	4.02991e-19	5.31627	0.600955
ENSG00000224116	INHBA-AS1	45.3932	6.58865	0.715231	9.21192	3.20339e-20	4.18739e-19	6.22935	0.704427
ENSG00000183087	GAS6	123.487	2.19001	0.237739	9.21184	3.20592e-20	4.18875e-19	2.1403	0.24038
ENSG00000088543	C3orf18	48.0771	3.28897	0.357074	9.21091	3.23377e-20	4.22317e-19	3.19798	0.358126
ENSG00000142408	CACNG8	138.071	2.65109	0.287911	9.20801	3.32217e-20	4.33458e-19	2.58781	0.289954
ENSG00000176956	LY6H	85.6036	9.86603	1.07329	9.19236	3.8431e-20	4.99336e-19	8.81201	1.02345
ENSG00000185742	C11orf87	262.26	3.17202	0.345139	9.19055	3.90854e-20	5.07604e-19	3.08639	0.346254
ENSG00000253974	NRG1-IT1	85.3038	5.42854	0.590671	9.19046	3.91162e-20	5.07768e-19	5.19855	0.589512
ENSG00000188573	FBLL1	103.273	3.63146	0.395741	9.17634	4.45986e-20	5.7627e-19	3.52176	0.397009
ENSG00000100346	CACNA1I	57.4013	7.96004	0.869217	9.15772	5.3006e-20	6.82075e-19	7.36398	0.843066
ENSG00000124507	PACSIN1	38.0006	6.58673	0.719273	9.15749	5.31172e-20	6.83192e-19	6.22349	0.708339
ENSG00000214711	CAPN14	33.9806	4.97566	0.54361	9.153	5.53733e-20	7.10581e-19	4.78118	0.54467
ENSG00000158806	NPM2	37.8472	4.07984	0.445946	9.14872	5.76111e-20	7.38623e-19	3.94406	0.447826
ENSG00000067842	ATP2B3	60.0263	10.0372	1.09713	9.14859	5.76794e-20	7.39161e-19	8.92427	1.04441
ENSG00000272341	-	31.0449	3.84726	0.420648	9.14605	5.9052e-20	7.56406e-19	3.72482	0.422219
ENSG00000151615	POU4F2	119.423	3.75282	0.411323	9.12378	7.25471e-20	9.24202e-19	3.63511	0.412772
ENSG00000112379	ARFGEF3	496.75	12.3897	1.35966	9.11236	8.06108e-20	1.02414e-18	10.4648	1.2845
ENSG00000153982	GDPD1	400.362	2.4191	0.265532	9.11041	8.20738e-20	1.04131e-18	2.362	0.268131
ENSG00000103037	SETD6	35.9076	4.15034	0.455766	9.1063	8.52392e-20	1.08098e-18	4.00908	0.457745
ENSG00000185008	ROBO2	2429.77	2.34633	0.257728	9.10389	8.71502e-20	1.10472e-18	2.29123	0.260424
ENSG00000230633	-	34.5642	3.25391	0.357423	9.10381	8.72193e-20	1.10509e-18	3.16253	0.35854
ENSG00000261451	-	82.8924	2.55501	0.280675	9.1031	8.779e-20	1.11132e-18	2.49354	0.283026
ENSG00000135144	DTX1	104.399	4.91721	0.541011	9.08894	1.00006e-19	1.25971e-18	4.72437	0.542298
ENSG00000183117	CSMD1	455.796	2.66337	0.29322	9.08316	1.05463e-19	1.32725e-18	2.59782	0.295338
ENSG00000166897	ELFN2	55.1952	9.94739	1.10002	9.04295	1.52495e-19	1.90208e-18	8.83764	1.04672
ENSG00000105143	SLC1A6	61.2636	10.1133	1.11842	9.0425	1.5313e-19	1.90916e-18	8.95371	1.0629
ENSG00000102452	NALCN	328.031	4.14622	0.458548	9.04206	1.53741e-19	1.91592e-18	4.00317	0.460562
ENSG00000157152	SYN2	63.0487	10.1482	1.12262	9.0398	1.56954e-19	1.95494e-18	8.97738	1.06659
ENSG00000184144	CNTN2	1847.49	2.45631	0.272037	9.02931	1.72754e-19	2.14714e-18	2.39699	0.274653
ENSG00000260837	-	41.1453	3.19206	0.35394	9.01863	1.90452e-19	2.36187e-18	3.10207	0.355139
ENSG00000129951	PLPPR3	189.155	3.28951	0.365581	8.99804	2.2979e-19	2.83718e-18	3.19408	0.366747
ENSG00000259834	-	61.9683	5.7639	0.641018	8.99179	2.43226e-19	3.00043e-18	5.48996	0.637405
ENSG00000128591	FLNC	272.533	3.20001	0.355964	8.98972	2.4787e-19	3.05637e-18	3.10904	0.357174
ENSG00000154134	ROBO3	784.345	2.64377	0.29432	8.98264	2.64354e-19	3.25391e-18	2.57742	0.296574
ENSG00000167972	ABCA3	691.77	2.6403	0.29424	8.97326	2.87866e-19	3.53866e-18	2.57393	0.296512
ENSG00000102924	CBLN1	222.952	7.7717	0.866107	8.97313	2.88198e-19	3.54119e-18	7.19062	0.84089
ENSG00000135116	HRK	35.0156	3.14298	0.350364	8.97063	2.94811e-19	3.62086e-18	3.0545	0.351633
ENSG00000154263	ABCA10	35.663	4.17739	0.465683	8.97046	2.95268e-19	3.62489e-18	4.0301	0.467772
ENSG00000007516	BAIAP3	159.902	4.31482	0.481096	8.96873	2.99947e-19	3.6791e-18	4.15879	0.483274
ENSG00000186094	AGBL4	43.3967	4.38019	0.489704	8.94457	3.73405e-19	4.56018e-18	4.21905	0.49191
ENSG00000272301	-	55.1507	2.35276	0.263382	8.93287	4.15083e-19	5.06036e-18	2.29525	0.266238
ENSG00000197550	-	68.8	2.69915	0.302197	8.93174	4.19351e-19	5.11018e-18	2.6299	0.304361
ENSG00000159363	ATP13A2	462.466	3.04708	0.341406	8.92511	4.45238e-19	5.42093e-18	2.96243	0.342825
ENSG00000157103	SLC6A1	278.088	8.08683	0.907844	8.90773	5.20877e-19	6.32812e-18	7.43167	0.878072
ENSG00000136653	-	29.3727	3.76682	0.422889	8.90735	5.2269e-19	6.3474e-18	3.64245	0.424475
ENSG00000080493	SLC4A4	161.227	2.47241	0.277581	8.907	5.24309e-19	6.36431e-18	2.41086	0.280288
ENSG00000127585	FBXL16	93.549	2.44312	0.274392	8.90374	5.39961e-19	6.54863e-18	2.38246	0.277155
ENSG00000184564	SLITRK6	64.5083	4.00816	0.450314	8.90081	5.54428e-19	6.72118e-18	3.86907	0.452254
ENSG00000120645	IQSEC3	45.2633	9.58946	1.07795	8.89603	5.78775e-19	7.00423e-18	8.55249	1.02721
ENSG00000128655	PDE11A	103.143	2.90545	0.326947	8.88659	6.3013e-19	7.61258e-18	2.82672	0.328657
ENSG00000104863	LIN7B	55.9674	3.87156	0.43649	8.86976	7.33028e-19	8.83286e-18	3.73984	0.438252
ENSG00000163083	INHBB	49.8934	3.93091	0.44403	8.85281	8.53456e-19	1.02664e-17	3.79506	0.44589
ENSG00000172137	CALB2	337.055	5.95677	0.672936	8.85191	8.60374e-19	1.03451e-17	5.65204	0.667537
ENSG00000095370	SH2D3C	96.1638	4.25814	0.481173	8.84951	8.7902e-19	1.05648e-17	4.10154	0.483405
ENSG00000225302	-	28.2169	4.27315	0.48292	8.84856	8.86523e-19	1.06459e-17	4.11553	0.485161
ENSG00000111885	MAN1A1	217.041	2.07898	0.235066	8.84422	9.21683e-19	1.10492e-17	2.02784	0.237911
ENSG00000174521	TTC9B	67.1074	7.57929	0.857665	8.83713	9.82123e-19	1.17486e-17	7.01961	0.833919
ENSG00000100427	MLC1	211.871	4.18181	0.473362	8.83428	1.00743e-18	1.20411e-17	4.02961	0.475546
ENSG00000168490	PHYHIP	52.4412	4.40492	0.498691	8.83297	1.01931e-18	1.21727e-17	4.23796	0.500974
ENSG00000144481	TRPM8	26.987	4.37369	0.495361	8.8293	1.05336e-18	1.2574e-17	4.2087	0.497648
ENSG00000168743	NPNT	82.6513	8.09525	0.917543	8.82274	1.11691e-18	1.33099e-17	7.42632	0.886902
ENSG00000074211	PPP2R2C	222.122	11.9661	1.35718	8.81689	1.17686e-18	1.39946e-17	10.0949	1.27539
ENSG00000181322	NME9	33.2956	4.71235	0.534504	8.8163	1.18308e-18	1.40567e-17	4.52294	0.53649
ENSG00000170175	CHRNB1	98.8062	2.33755	0.265448	8.80605	1.29634e-18	1.53828e-17	2.27875	0.268452
ENSG00000162426	SLC45A1	31.5058	3.73743	0.424701	8.80013	1.36654e-18	1.61816e-17	3.61175	0.426309
ENSG00000176945	MUC20	39.9909	3.92027	0.445575	8.79823	1.3899e-18	1.64512e-17	3.78338	0.447455
ENSG00000008283	CYB561	167.186	2.49042	0.283134	8.7959	1.41901e-18	1.67817e-17	2.42663	0.285923
ENSG00000172461	FUT9	1765.2	2.95987	0.33651	8.79578	1.42061e-18	1.67934e-17	2.8769	0.338181
ENSG00000164600	NEUROD6	35.3788	9.32062	1.0607	8.78724	1.53278e-18	1.80814e-17	8.33765	1.01218
ENSG00000237440	ZNF737	383.304	2.1355	0.243025	8.78716	1.5339e-18	1.8087e-17	2.08215	0.246014
ENSG00000126861	OMG	55.0769	9.85782	1.12259	8.78129	1.6161e-18	1.90243e-17	8.71543	1.06601
ENSG00000185668	POU3F1	122.282	2.30236	0.26245	8.77255	1.74663e-18	2.05178e-17	2.24414	0.265515
ENSG00000128285	MCHR1	34.6403	3.50398	0.399584	8.76906	1.80159e-18	2.11457e-17	3.39127	0.400947
ENSG00000272108	-	58.8868	2.75069	0.313693	8.76872	1.80706e-18	2.12011e-17	2.67661	0.315878
ENSG00000223572	CKMT1A	28.8614	4.38321	0.499989	8.76661	1.8412e-18	2.15925e-17	4.21517	0.502322
ENSG00000185352	HS6ST3	63.9416	3.84629	0.439492	8.75168	2.10198e-18	2.45175e-17	3.71253	0.44129
ENSG00000167178	ISLR2	44.6411	4.98458	0.56994	8.7458	2.21446e-18	2.5776e-17	4.7705	0.571167
ENSG00000115756	HPCAL1	188.251	2.77167	0.317463	8.7307	2.53105e-18	2.93879e-17	2.69603	0.319631
ENSG00000163393	SLC22A15	194.133	2.25817	0.258812	8.72515	2.65825e-18	3.08519e-17	2.20058	0.261941
ENSG00000078549	ADCYAP1R1	1027.67	2.21441	0.253816	8.72449	2.6738e-18	3.10197e-17	2.15806	0.256937
ENSG00000164853	UNCX	60.08	7.64452	0.879433	8.69255	3.54388e-18	4.08939e-17	7.05376	0.853806
ENSG00000141665	FBXO15	36.4079	2.66918	0.30725	8.68732	3.71102e-18	4.27171e-17	2.59703	0.309731
ENSG00000120820	GLT8D2	27.0318	5.72073	0.658759	8.6841	3.81744e-18	4.3924e-17	5.4318	0.655314
ENSG00000039139	DNAH5	56.5764	2.70628	0.312277	8.66628	4.46451e-18	5.11595e-17	2.63225	0.314682
ENSG00000186369	LINC00643	44.7737	6.11506	0.706614	8.65402	4.97146e-18	5.68295e-17	5.77611	0.699407
ENSG00000196391	ZNF774	86.0809	2.33749	0.270473	8.64222	5.51333e-18	6.29211e-17	2.27633	0.27366
ENSG00000176533	GNG7	48.9929	2.66279	0.308222	8.6392	5.6609e-18	6.45265e-17	2.59006	0.310772
ENSG00000166006	KCNC2	67.8399	9.48236	1.09811	8.63516	5.86432e-18	6.67638e-17	8.42013	1.04469
ENSG00000170537	TMC7	66.1609	2.1663	0.25097	8.63171	6.04396e-18	6.87531e-17	2.11006	0.254157
ENSG00000135423	GLS2	41.4287	4.65161	0.538978	8.63042	6.1127e-18	6.94787e-17	4.45848	0.541207
ENSG00000111490	TBC1D30	353.613	3.03939	0.352253	8.62844	6.21955e-18	7.06074e-17	2.94907	0.353916
ENSG00000172346	CSDC2	74.0367	3.27248	0.379274	8.62829	6.22766e-18	7.06709e-17	3.16954	0.380685
ENSG00000170616	-	55.3193	4.2779	0.496006	8.6247	6.42624e-18	7.28653e-17	4.11156	0.498415
ENSG00000102468	HTR2A	33.9818	6.19855	0.71948	8.61532	6.9745e-18	7.89224e-17	5.8454	0.711329
ENSG00000082497	SERTAD4	427.954	2.12256	0.246617	8.60669	7.52017e-18	8.496e-17	2.06723	0.249774
ENSG00000225135	-	132.832	3.46622	0.403001	8.60102	7.9009e-18	8.91537e-17	3.3513	0.404449
ENSG00000134853	PDGFRA	42.7643	5.10476	0.593669	8.59866	8.06493e-18	9.08949e-17	4.8726	0.594441
ENSG00000141013	GAS8	127.452	2.08737	0.243699	8.56535	1.07745e-17	1.20947e-16	2.03249	0.246837
ENSG00000215217	C5orf49	43.0122	4.17435	0.487375	8.56497	1.08102e-17	1.21299e-16	4.01283	0.489751
ENSG00000152214	RIT2	31.3899	9.13779	1.06699	8.5641	1.08925e-17	1.22174e-16	8.16066	1.01785
ENSG00000180178	FAR2P1	516.544	2.10443	0.245762	8.56286	1.10102e-17	1.23444e-16	2.04903	0.248935
ENSG00000100557	CCDC198	49.1415	9.05868	1.05823	8.56023	1.1264e-17	1.26239e-16	8.10315	1.01029
ENSG00000036448	MYOM2	84.4189	3.46139	0.404583	8.55545	1.1741e-17	1.31428e-16	3.34551	0.40606
ENSG00000232859	LYRM9	78.5658	2.38364	0.27876	8.55085	1.22188e-17	1.36558e-16	2.31962	0.282008
ENSG00000109944	JHY	127.681	2.10701	0.246435	8.54996	1.23131e-17	1.37558e-16	2.05136	0.249626
ENSG00000119508	NR4A3	85.3735	4.24563	0.496658	8.54839	1.24812e-17	1.39381e-16	4.07853	0.499108
ENSG00000138311	ZNF365	100.061	2.60368	0.305144	8.53261	1.43084e-17	1.59468e-16	2.53143	0.30797
ENSG00000111077	TNS2	45.5905	2.63841	0.309249	8.53166	1.44267e-17	1.60722e-16	2.56475	0.311985
ENSG00000185518	SV2B	34.2533	5.98721	0.703214	8.51407	1.67939e-17	1.86427e-16	5.65391	0.697118
ENSG00000249464	LINC01091	47.4608	3.98466	0.468019	8.51388	1.68206e-17	1.8665e-16	3.83409	0.470195
ENSG00000153933	DGKE	306.316	2.50255	0.293988	8.51241	1.70356e-17	1.88962e-16	2.43379	0.297079
ENSG00000237764	-	26.6599	4.54852	0.534388	8.51165	1.71478e-17	1.9013e-16	4.35783	0.536846
ENSG00000172159	FRMD3	365.496	2.32162	0.272839	8.50912	1.75251e-17	1.94185e-16	2.25896	0.276198
ENSG00000184905	TCEAL2	89.1068	9.89375	1.16305	8.50675	1.78884e-17	1.98107e-16	8.67264	1.10063
ENSG00000108387	SEPTIN4	78.8706	3.66939	0.431442	8.50496	1.81663e-17	2.01105e-16	3.53913	0.433154
ENSG00000266413	-	26.939	4.05229	0.476829	8.49841	1.92202e-17	2.12437e-16	3.8966	0.479112
ENSG00000130758	MAP3K10	121.857	2.99748	0.353023	8.49088	2.0507e-17	2.25947e-16	2.90633	0.35489
ENSG00000185053	SGCZ	56.8402	9.08177	1.06967	8.49022	2.06243e-17	2.2715e-16	8.10521	1.02029
ENSG00000136750	GAD2	78.0955	9.72876	1.14623	8.48765	2.10866e-17	2.32151e-16	8.55594	1.08615
ENSG00000224050	-	32.8364	5.10431	0.601523	8.48565	2.14522e-17	2.35991e-16	4.86586	0.602353
ENSG00000187773	DIPK1C	45.0722	9.59529	1.13214	8.47539	2.34299e-17	2.5684e-16	8.4616	1.07404
ENSG00000179292	TMEM151A	36.0025	6.83513	0.806869	8.47117	2.42933e-17	2.66097e-16	6.37071	0.79071
ENSG00000112796	ENPP5	32.7069	4.40035	0.519686	8.46731	2.51115e-17	2.74845e-16	4.21877	0.522256
ENSG00000183317	EPHA10	62.9535	9.38615	1.10869	8.46597	2.54032e-17	2.77713e-16	8.31461	1.0539
ENSG00000090661	CERS4	109.531	2.80944	0.333144	8.4331	3.36622e-17	3.66004e-16	2.72639	0.335525
ENSG00000254938	-	35.6316	3.15273	0.373941	8.43109	3.42471e-17	3.72219e-16	3.05175	0.375611
ENSG00000055118	KCNH2	160.4	3.01538	0.357765	8.42838	3.5047e-17	3.80472e-16	2.92188	0.359657
ENSG00000179083	FAM133A	52.2039	3.05732	0.362834	8.42621	3.57027e-17	3.8729e-16	2.96152	0.364651
ENSG00000250303	LINC02762	72.8462	3.13357	0.372037	8.42273	3.67797e-17	3.98357e-16	3.03347	0.373739
ENSG00000170624	SGCD	27.726	5.81054	0.690046	8.42052	3.74828e-17	4.05659e-16	5.49225	0.685608
ENSG00000130643	CALY	49.0594	9.0672	1.07682	8.42036	3.75335e-17	4.06051e-16	8.08005	1.02657
ENSG00000166793	YPEL4	39.8263	3.6783	0.436963	8.41788	3.83366e-17	4.14579e-16	3.54472	0.438752
ENSG00000176697	BDNF	214.221	3.9043	0.46415	8.41171	4.04078e-17	4.36137e-16	3.7555	0.466282
ENSG00000258882	-	22.885	4.91592	0.584847	8.40548	4.26133e-17	4.59412e-16	4.68993	0.586548
ENSG00000152822	GRM1	312.806	3.7901	0.450944	8.4048	4.286e-17	4.61894e-16	3.64872	0.452904
ENSG00000167733	HSD11B1L	134.117	2.20046	0.262183	8.39286	4.74472e-17	5.09372e-16	2.13979	0.26568
ENSG00000166546	BEAN1	22.5612	4.39486	0.524373	8.38117	5.24042e-17	5.61943e-16	4.20989	0.527018
ENSG00000204837	FGF7P3	32.5229	3.8347	0.457862	8.37522	5.51194e-17	5.90381e-16	3.68931	0.459914
ENSG00000154736	ADAMTS5	75.7232	2.68348	0.320489	8.37307	5.61376e-17	6.01058e-16	2.60494	0.323295
ENSG00000102678	FGF9	141.699	2.39737	0.286773	8.35984	6.28028e-17	6.70375e-16	2.32977	0.290248
ENSG00000226684	-	49.7634	4.15804	0.497796	8.35288	6.66166e-17	7.10543e-16	3.98927	0.500331
ENSG00000233006	MIR3936HG	93.1852	3.28215	0.393461	8.34174	7.32061e-17	7.7905e-16	3.1713	0.395101
ENSG00000183662	TAFA1	36.8662	5.48018	0.657408	8.33605	7.68114e-17	8.16798e-16	5.19428	0.655845
ENSG00000162374	ELAVL4	647.27	5.36558	0.643907	8.33285	7.89212e-17	8.38915e-16	5.09184	0.643205
ENSG00000185133	INPP5J	38.3313	3.33707	0.400595	8.33027	8.0655e-17	8.56696e-16	3.22255	0.402227
ENSG00000175267	VWA3A	25.5999	5.21004	0.625751	8.32605	8.35827e-17	8.87121e-16	4.95184	0.626074
ENSG00000186862	PDZD7	37.994	5.42063	0.651565	8.31939	8.84162e-17	9.3665e-16	5.14009	0.650462
ENSG00000196557	CACNA1H	183.29	3.08897	0.371464	8.31568	9.12278e-17	9.64979e-16	2.98876	0.373336
ENSG00000179796	LRRC3B	63.4562	4.38772	0.527884	8.3119	9.41856e-17	9.94764e-16	4.20015	0.530592
ENSG00000136274	NACAD	197.175	3.04221	0.36635	8.30411	1.00567e-16	1.06057e-15	2.94434	0.368319
ENSG00000187634	SAMD11	41.0617	4.46852	0.538254	8.30188	1.02476e-16	1.07988e-15	4.27423	0.540953
ENSG00000215018	COL28A1	51.0089	2.61098	0.3151	8.28617	1.16949e-16	1.22782e-15	2.53384	0.318221
ENSG00000149927	DOC2A	51.3168	2.92324	0.353123	8.27825	1.24999e-16	1.30937e-15	2.83116	0.355384
ENSG00000205593	DENND6B	204.01	3.406	0.411583	8.27537	1.28061e-16	1.33943e-15	3.28559	0.413264
ENSG00000229481	-	39.2974	6.56505	0.793346	8.27515	1.28299e-16	1.34093e-15	6.12545	0.779964
ENSG00000183837	PNMA3	51.24	7.80982	0.944744	8.2666	1.37836e-16	1.43739e-15	7.12244	0.913131
ENSG00000167861	HID1	257.706	2.62599	0.317752	8.26428	1.40539e-16	1.46395e-15	2.54779	0.320861
ENSG00000118733	OLFM3	366.636	2.4419	0.295604	8.26072	1.44797e-16	1.50662e-15	2.37096	0.299147
ENSG00000133101	CCNA1	36.6878	3.09778	0.375312	8.2539	1.53312e-16	1.59226e-15	2.99552	0.377234
ENSG00000255509	-	45.2298	7.47133	0.907046	8.237	1.76584e-16	1.82652e-15	6.85509	0.880473
ENSG00000187601	MAGEH1	349.531	3.82546	0.46469	8.23228	1.83683e-16	1.89855e-15	3.67558	0.466848
ENSG00000272501	-	35.3979	2.67305	0.325011	8.22449	1.96017e-16	2.0238e-15	2.59198	0.328042
ENSG00000177301	KCNA2	55.6045	5.90228	0.717845	8.22222	1.99769e-16	2.06179e-15	5.55635	0.712297
ENSG00000163462	TRIM46	135.074	3.01193	0.367499	8.19575	2.49034e-16	2.55426e-15	2.91308	0.36965
ENSG00000170954	ZNF415	93.9653	4.22985	0.516195	8.19429	2.52075e-16	2.5845e-15	4.04899	0.518944
ENSG00000099814	CEP170B	184.9	3.35029	0.409078	8.18987	2.615e-16	2.67821e-15	3.23091	0.410837
ENSG00000261374	-	33.1195	6.6157	0.808866	8.17898	2.86261e-16	2.92966e-15	6.15728	0.794469
ENSG00000158296	SLC13A3	115.054	2.08038	0.254366	8.17872	2.86883e-16	2.93495e-15	2.02021	0.25793
ENSG00000244128	LINC01322	26.8179	8.81917	1.07837	8.17823	2.8804e-16	2.94571e-15	7.85196	1.02856
ENSG00000169758	TMEM266	40.3728	8.73591	1.06867	8.17455	2.96983e-16	3.03385e-15	7.79193	1.02029
ENSG00000120322	PCDHB8	32.3658	4.03394	0.494021	8.16553	3.20033e-16	3.26219e-15	3.86649	0.496566
ENSG00000118307	CASC1	33.0721	2.90065	0.355476	8.1599	3.35297e-16	3.41406e-15	2.807	0.35794
ENSG00000188394	GPR21	42.3726	2.79302	0.342512	8.15451	3.50612e-16	3.56354e-15	2.70477	0.345287
ENSG00000072195	SPEG	187.521	2.4505	0.300578	8.15262	3.56125e-16	3.61695e-15	2.37723	0.304264
ENSG00000249889	ALG1L11P	25.3763	4.15869	0.510121	8.15237	3.56866e-16	3.62317e-15	3.98137	0.512841
ENSG00000254768	-	85.8023	2.98933	0.367155	8.14187	3.89235e-16	3.94466e-15	2.89039	0.369421
ENSG00000196267	ZNF836	215.454	3.03483	0.372746	8.1418	3.89438e-16	3.94529e-15	2.93331	0.374912
ENSG00000246250	-	29.0809	6.29998	0.773982	8.1397	3.96262e-16	4.00863e-15	5.88906	0.763636
ENSG00000099864	PALM	413.316	2.67101	0.328173	8.13902	3.98501e-16	4.02881e-15	2.58824	0.331331
ENSG00000257499	-	28.6961	3.87604	0.476231	8.139	3.98543e-16	4.02881e-15	3.71904	0.478554
ENSG00000197653	DNAH10	62.8429	2.16543	0.266228	8.13377	4.16157e-16	4.19477e-15	2.10181	0.270024
ENSG00000073670	ADAM11	100.248	2.65968	0.326996	8.13366	4.16503e-16	4.19675e-15	2.57731	0.330195
ENSG00000272636	DOC2B	55.6743	9.18717	1.12955	8.13347	4.17162e-16	4.20037e-15	8.09869	1.07224
ENSG00000163873	GRIK3	412.746	7.00321	0.861079	8.13307	4.1856e-16	4.21293e-15	6.46865	0.840931
ENSG00000050628	PTGER3	151.567	7.92591	0.974639	8.13215	4.21749e-16	4.24199e-15	7.18895	0.939788
ENSG00000204789	ZNF204P	31.9266	9.14978	1.12626	8.12406	4.50828e-16	4.52636e-15	8.07071	1.06947
ENSG00000237321	-	28.9615	3.88561	0.478284	8.12407	4.50804e-16	4.52636e-15	3.72733	0.480636
ENSG00000162543	UBXN10	37.5572	3.29043	0.405148	8.12155	4.60276e-16	4.61956e-15	3.17284	0.406997
ENSG00000224557	HLA-DPB2	37.0593	9.38779	1.15759	8.10976	5.07186e-16	5.07403e-15	8.22941	1.09605
ENSG00000120049	KCNIP2	86.8043	2.32413	0.28669	8.10676	5.19882e-16	5.19578e-15	2.25467	0.290598
ENSG00000245864	MEF2C-AS2	20.8015	4.35012	0.536829	8.10336	5.34599e-16	5.33876e-15	4.15564	0.539735
ENSG00000167995	BEST1	28.8678	4.32406	0.533673	8.10244	5.38675e-16	5.37755e-15	4.13161	0.536572
ENSG00000166446	CDYL2	48.7638	3.44465	0.425329	8.0988	5.55052e-16	5.53709e-15	3.31628	0.427187
ENSG00000148219	ASTN2	328.92	2.68214	0.331508	8.0907	5.93206e-16	5.90511e-15	2.59781	0.334704
ENSG00000247199	-	79.7655	2.1519	0.266288	8.08109	6.41908e-16	6.3786e-15	2.08785	0.270136
ENSG00000136297	MMD2	23.4615	8.70723	1.07869	8.07204	6.91328e-16	6.85028e-15	7.74957	1.02924
ENSG00000171246	NPTX1	114.442	3.33912	0.414193	8.06176	7.52017e-16	7.42279e-15	3.21658	0.416085
ENSG00000196277	GRM7	266.102	5.4069	0.671687	8.04974	8.29728e-16	8.17259e-15	5.10854	0.670731
ENSG00000188931	CFAP126	25.0265	5.63496	0.700279	8.04675	8.5024e-16	8.36288e-15	5.30898	0.697325
ENSG00000223414	-	42.2515	5.89257	0.732349	8.04612	8.54586e-16	8.39973e-15	5.53262	0.726727
ENSG00000113231	PDE8B	70.4748	2.20757	0.274384	8.04556	8.58524e-16	8.43549e-15	2.14106	0.278358
ENSG00000131409	LRRC4B	124.587	2.97637	0.370174	8.04045	8.95059e-16	8.78523e-15	2.87558	0.3726
ENSG00000165152	PGAP4	337.268	3.54894	0.442127	8.02696	9.99138e-16	9.77942e-15	3.41103	0.44412
ENSG00000161381	PLXDC1	29.3872	4.88569	0.608738	8.02594	1.00754e-15	9.85474e-15	4.64029	0.610858
ENSG00000171462	DLK2	20.1334	4.06562	0.506558	8.02598	1.00721e-15	9.85474e-15	3.8898	0.509287
ENSG00000140280	LYSMD2	33.1649	2.74226	0.342052	8.01708	1.08289e-15	1.0566e-14	2.65338	0.345177
ENSG00000139890	REM2	68.0748	2.11338	0.263757	8.01261	1.123e-15	1.09497e-14	2.04948	0.267621
ENSG00000175416	CLTB	286.219	2.13055	0.266244	8.00227	1.22149e-15	1.18853e-14	2.0659	0.270161
ENSG00000151834	GABRA2	191.962	10.3303	1.29124	8.00026	1.24157e-15	1.20765e-14	8.80657	1.20872
ENSG00000095539	SEMA4G	136.311	2.09547	0.262112	7.99455	1.30045e-15	1.2623e-14	2.03186	0.265956
ENSG00000105642	KCNN1	65.5321	2.50264	0.313113	7.99276	1.31946e-15	1.27985e-14	2.42413	0.316945
ENSG00000273238	TMEM271	22.1686	8.61296	1.07787	7.99075	1.34125e-15	1.30009e-14	7.66504	1.0289
ENSG00000134198	TSPAN2	60.8458	7.24603	0.908954	7.97184	1.56329e-15	1.50855e-14	6.63995	0.884003
ENSG00000185633	NDUFA4L2	23.551	3.48993	0.438199	7.96427	1.66203e-15	1.60273e-14	3.35396	0.440217
ENSG00000139200	PIANP	33.9992	4.17362	0.524049	7.96417	1.66334e-15	1.60343e-14	3.98651	0.526981
ENSG00000154975	CA10	145.175	10.6004	1.33202	7.95815	1.74624e-15	1.68162e-14	8.95675	1.24289
ENSG00000164512	ANKRD55	23.3944	8.67538	1.09034	7.95656	1.76891e-15	1.70228e-14	7.70162	1.03965
ENSG00000154478	GPR26	31.8572	9.15206	1.15066	7.95377	1.80918e-15	1.73984e-14	8.03019	1.09058
ENSG00000101460	MAP1LC3A	69.1642	3.93844	0.495507	7.94829	1.89096e-15	1.816e-14	3.76897	0.498123
ENSG00000182700	IGIP	55.0355	2.15815	0.27157	7.94696	1.9114e-15	1.83436e-14	2.09161	0.275621
ENSG00000020129	NCDN	484.418	2.11662	0.266511	7.94196	1.99011e-15	1.9073e-14	2.05141	0.270483
ENSG00000164175	SLC45A2	43.9999	3.13165	0.394753	7.93318	2.13604e-15	2.04297e-14	3.01858	0.396999
ENSG00000263069	RNF213-AS1	50.1716	3.03412	0.382791	7.92632	2.2574e-15	2.15756e-14	2.92687	0.385237
ENSG00000253598	SLC10A5	54.7748	2.37266	0.300448	7.89709	2.85498e-15	2.70841e-14	2.29741	0.304655
ENSG00000224430	MKRN5P	45.7715	2.7579	0.349446	7.89223	2.96833e-15	2.81119e-14	2.66525	0.352719
ENSG00000166762	CATSPER2	88.6076	2.11769	0.268646	7.88283	3.20059e-15	3.02708e-14	2.05143	0.272707
ENSG00000167971	CASKIN1	101.292	3.4225	0.434265	7.88114	3.24419e-15	3.06521e-14	3.28837	0.436356
ENSG00000004838	ZMYND10	37.3717	2.52918	0.321097	7.87669	3.36161e-15	3.17402e-14	2.44707	0.325063
ENSG00000170927	PKHD1	114.539	3.62494	0.460279	7.87554	3.39284e-15	3.20242e-14	3.47605	0.46251
ENSG00000165591	FAAH2	26.9024	3.70706	0.471088	7.86916	3.57034e-15	3.3677e-14	3.55183	0.473429
ENSG00000008735	MAPK8IP2	458.103	2.09745	0.266559	7.8686	3.58618e-15	3.38149e-14	2.03164	0.270588
ENSG00000141505	ASGR1	36.0327	3.23195	0.410845	7.86658	3.64458e-15	3.43426e-14	3.11036	0.413041
ENSG00000172803	SNX32	37.8065	2.80319	0.356348	7.86644	3.64887e-15	3.43714e-14	2.70751	0.359521
ENSG00000114923	SLC4A3	227.962	4.09482	0.520641	7.86497	3.69174e-15	3.47636e-14	3.90929	0.523586
ENSG00000198354	DCAF12L2	26.7209	4.15428	0.528745	7.85687	3.93846e-15	3.69628e-14	3.96353	0.531775
ENSG00000188385	JAKMIP3	52.9901	3.269	0.416235	7.85375	4.03794e-15	3.7871e-14	3.14453	0.418412
ENSG00000213023	SYT3	35.7388	7.26498	0.925062	7.85351	4.04545e-15	3.79161e-14	6.6371	0.89894
ENSG00000259946	-	56.853	4.27021	0.544022	7.84933	4.18265e-15	3.91889e-14	4.06949	0.54717
ENSG00000235026	DPP10-AS1	23.3807	4.06386	0.518406	7.83915	4.53595e-15	4.24566e-14	3.87959	0.521338
ENSG00000140015	KCNH5	76.8285	3.05132	0.389899	7.82593	5.03922e-15	4.69948e-14	2.94013	0.392451
ENSG00000182218	HHIPL1	58.1208	2.5897	0.33113	7.82079	5.24908e-15	4.8822e-14	2.50359	0.335036
ENSG00000136367	ZFHX2	292.575	2.52307	0.322701	7.81859	5.34165e-15	4.96501e-14	2.43993	0.326784
ENSG00000175040	CHST2	117.524	2.47092	0.316061	7.81786	5.37286e-15	4.99236e-14	2.39002	0.320259
ENSG00000182379	NXPH4	38.5332	5.74638	0.735372	7.81425	5.52923e-15	5.13426e-14	5.38539	0.731184
ENSG00000090975	PITPNM2	80.8874	2.25482	0.288556	7.81416	5.53299e-15	5.13605e-14	2.18238	0.292933
ENSG00000186897	C1QL4	79.3042	3.72508	0.476972	7.80985	5.72577e-15	5.31148e-14	3.56607	0.479407
ENSG00000255545	-	32.8333	3.21767	0.412143	7.80717	5.84845e-15	5.4217e-14	3.09514	0.414434
ENSG00000184368	MAP7D2	161.893	2.36125	0.302519	7.8053	5.93602e-15	5.49925e-14	2.28457	0.306896
ENSG00000132130	-	120.992	8.27968	1.0625	7.79267	6.56081e-15	6.06605e-14	7.38487	1.01701
ENSG00000220804	LINC01881	42.0606	2.27524	0.292014	7.79154	6.61967e-15	6.11845e-14	2.20159	0.296439
ENSG00000174939	ASPHD1	28.5582	6.35373	0.815947	7.78694	6.86523e-15	6.33915e-14	5.89592	0.803967
ENSG00000156711	MAPK13	30.2639	3.44687	0.44392	7.76462	8.18872e-15	7.52654e-14	3.30684	0.446159
ENSG00000249853	HS3ST5	115.964	2.17757	0.28135	7.73974	9.96216e-15	9.10585e-14	2.10654	0.285762
ENSG00000161681	SHANK1	42.4257	8.0746	1.04505	7.72655	1.10497e-14	1.00704e-13	7.22331	1.00271
ENSG00000250686	KHDRBS2-OT1	29.0776	2.81456	0.364283	7.72629	1.10723e-14	1.00877e-13	2.71457	0.367659
ENSG00000001461	NIPAL3	113.206	2.96393	0.383837	7.72184	1.14659e-14	1.04395e-13	2.85508	0.38677
ENSG00000165553	NGB	28.8904	5.6591	0.733671	7.7134	1.22508e-14	1.1136e-13	5.30068	0.730383
ENSG00000124613	ZNF391	50.5885	2.96637	0.384618	7.71249	1.23385e-14	1.12122e-13	2.85709	0.387561
ENSG00000186007	LEMD1	32.0701	5.0015	0.648918	7.70744	1.28369e-14	1.165e-13	4.7227	0.650836
ENSG00000021645	NRXN3	500.148	3.77994	0.490448	7.70711	1.28694e-14	1.16757e-13	3.61229	0.49309
ENSG00000183092	BEGAIN	61.9366	2.9031	0.376946	7.70162	1.34353e-14	1.21695e-13	2.79732	0.380089
ENSG00000185818	NAT8L	183.289	2.08026	0.270136	7.70078	1.35236e-14	1.22455e-13	2.01205	0.274364
ENSG00000230006	ANKRD36BP2	46.3902	8.23967	1.07117	7.69222	1.44609e-14	1.30647e-13	7.33472	1.02505
ENSG00000172824	CES4A	46.7449	3.72858	0.485083	7.68648	1.51234e-14	1.36456e-13	3.56408	0.487675
ENSG00000182870	GALNT9	23.0432	8.69301	1.13182	7.68055	1.58407e-14	1.42745e-13	7.64895	1.07605
ENSG00000185615	PDIA2	21.9186	8.58268	1.11802	7.67668	1.63264e-14	1.46933e-13	7.57204	1.06452
ENSG00000252835	SCARNA21	718.318	2.60002	0.338925	7.67138	1.70154e-14	1.52912e-13	2.50983	0.343081
ENSG00000247121	-	41.5068	3.26368	0.425739	7.66593	1.77546e-14	1.59478e-13	3.13325	0.428184
ENSG00000181035	SLC25A42	107.953	2.24761	0.293852	7.64879	2.0288e-14	1.81538e-13	2.17211	0.298515
ENSG00000171551	ECEL1	44.3517	4.56646	0.597349	7.64454	2.09688e-14	1.8739e-13	4.32743	0.600691
ENSG00000246379	-	46.7745	3.07964	0.402897	7.64374	2.10998e-14	1.885e-13	2.96104	0.405673
ENSG00000267381	-	51.3525	2.16068	0.282767	7.64119	2.15229e-14	1.92096e-13	2.08835	0.287314
ENSG00000065717	TLE2	18.0425	8.3172	1.08996	7.63074	2.33411e-14	2.07664e-13	7.376	1.04132
ENSG00000173227	SYT12	20.2334	3.75799	0.492593	7.62898	2.3661e-14	2.10443e-13	3.5886	0.495304
ENSG00000177551	NHLH2	52.9433	3.97205	0.520802	7.6268	2.4066e-14	2.13774e-13	3.78499	0.523859
ENSG00000172985	SH3RF3	49.781	3.81405	0.500421	7.62168	2.50401e-14	2.22076e-13	3.63979	0.503228
ENSG00000130584	ZBTB46	200.618	2.59212	0.340115	7.62131	2.51123e-14	2.22645e-13	2.50106	0.344392
ENSG00000204052	LRRC73	28.8611	3.53115	0.463689	7.61535	2.62985e-14	2.32721e-13	3.37905	0.466167
ENSG00000124493	GRM4	28.3431	6.00192	0.788627	7.6106	2.72827e-14	2.41279e-13	5.5823	0.781168
ENSG00000084674	APOB	19.4245	8.46007	1.11236	7.60551	2.83776e-14	2.50487e-13	7.47004	1.06028
ENSG00000163285	GABRG1	59.1322	8.62145	1.1338	7.60402	2.87079e-14	2.53323e-13	7.58094	1.0782
ENSG00000176383	B3GNT4	26.0367	3.94304	0.518707	7.60167	2.92336e-14	2.57881e-13	3.75716	0.521752
ENSG00000118432	CNR1	1821.19	2.56767	0.337902	7.59886	2.98749e-14	2.63455e-13	2.47724	0.342293
ENSG00000230699	-	43.1645	2.63358	0.346809	7.59374	3.108e-14	2.73653e-13	2.53973	0.35102
ENSG00000125895	TMEM74B	30.895	8.38413	1.10558	7.5835	3.36357e-14	2.95413e-13	7.41199	1.05477
ENSG00000203772	SPRN	27.5738	5.44462	0.718764	7.57498	3.59193e-14	3.14976e-13	5.10208	0.717615
ENSG00000273045	C2orf15	20.2767	4.57806	0.604785	7.56974	3.73978e-14	3.27123e-13	4.33306	0.608213
ENSG00000115290	GRB14	151.415	2.5604	0.338275	7.56897	3.76183e-14	3.28949e-13	2.46955	0.342747
ENSG00000128564	VGF	53.1504	4.14743	0.548189	7.5657	3.85786e-14	3.37136e-13	3.94209	0.551585
ENSG00000130226	DPP6	23.5864	8.72272	1.1538	7.56001	4.03041e-14	3.51558e-13	7.63859	1.09514
ENSG00000110002	VWA5A	894.755	2.17129	0.287461	7.55335	4.24207e-14	3.69446e-13	2.09677	0.292186
ENSG00000103044	HAS3	27.9446	2.83323	0.375137	7.55251	4.26949e-14	3.71719e-13	2.72726	0.378779
ENSG00000183186	C2CD4C	27.6437	3.82686	0.506803	7.55098	4.32002e-14	3.76001e-13	3.64821	0.509728
ENSG00000260464	-	28.0607	3.80091	0.503655	7.54665	4.46593e-14	3.8846e-13	3.62421	0.506546
ENSG00000099822	HCN2	30.4167	4.54301	0.603618	7.5263	5.2198e-14	4.52071e-13	4.29857	0.60715
ENSG00000169750	RAC3	224.188	2.26014	0.300644	7.51765	5.5769e-14	4.82254e-13	2.18133	0.305567
ENSG00000174951	FUT1	24.6789	6.33274	0.842641	7.51535	5.67568e-14	4.90191e-13	5.84541	0.830229
ENSG00000151572	ANO4	131.773	2.48492	0.330745	7.51309	5.77465e-14	4.98126e-13	2.39626	0.335514
ENSG00000119946	CNNM1	20.3789	4.6078	0.613638	7.50899	5.95871e-14	5.13372e-13	4.35576	0.617106
ENSG00000135333	EPHA7	986.61	2.21063	0.29456	7.50485	6.14999e-14	5.29526e-13	2.13353	0.299449
ENSG00000120262	CCDC170	24.0982	3.36009	0.448632	7.48963	6.90686e-14	5.92693e-13	3.21605	0.451286
ENSG00000132563	REEP2	602.04	2.20348	0.29451	7.48187	7.32711e-14	6.28178e-13	2.12618	0.299431
ENSG00000273108	-	21.1365	4.90104	0.6556	7.47565	7.68211e-14	6.57409e-13	4.61562	0.65825
ENSG00000136002	ARHGEF4	202.989	2.24741	0.300674	7.47456	7.74628e-14	6.62496e-13	2.16816	0.305671
ENSG00000230327	MTCO1P42	29.6715	4.94619	0.662135	7.47006	8.01587e-14	6.84718e-13	4.65528	0.664587
ENSG00000225465	RFPL1S	138.555	6.80359	0.911288	7.4659	8.27308e-14	7.05185e-13	6.21649	0.890795
ENSG00000147255	IGSF1	122.54	2.96073	0.396632	7.46467	8.35071e-14	7.11543e-13	2.84412	0.400046
ENSG00000197461	PDGFA	22.9896	5.32002	0.713612	7.45505	8.98341e-14	7.63645e-13	4.98266	0.713624
ENSG00000271614	ATP2B1-AS1	57.4153	2.15774	0.289732	7.44737	9.52163e-14	8.07439e-13	2.08152	0.294621
ENSG00000269998	-	48.5982	4.27848	0.574772	7.44378	9.7846e-14	8.29238e-13	4.05412	0.578474
ENSG00000158125	XDH	22.2938	8.56704	1.15112	7.44237	9.88942e-14	8.37362e-13	7.50273	1.0938
ENSG00000177807	KCNJ10	28.8693	6.23419	0.838004	7.43933	1.01199e-13	8.56618e-13	5.75489	0.826923
ENSG00000205978	NYNRIN	129.793	2.83858	0.381731	7.43606	1.03729e-13	8.77774e-13	2.72876	0.385595
ENSG00000110169	HPX	35.5354	2.49941	0.336203	7.43422	1.05189e-13	8.89853e-13	2.40804	0.341114
ENSG00000008118	CAMK1G	22.2255	4.83384	0.650833	7.42715	1.1096e-13	9.36414e-13	4.55207	0.653817
ENSG00000153930	ANKFN1	26.7024	8.15846	1.09861	7.42617	1.11787e-13	9.43112e-13	7.2173	1.05029
ENSG00000102878	HSF4	18.5206	5.12128	0.689651	7.4259	1.12013e-13	9.44738e-13	4.80621	0.691169
ENSG00000155962	CLIC2	30.2061	2.54514	0.342798	7.42462	1.13108e-13	9.53393e-13	2.45128	0.347623
ENSG00000260878	-	18.7319	8.40776	1.13247	7.42427	1.13404e-13	9.55606e-13	7.38963	1.07849
ENSG00000215397	SCRT2	21.2733	8.09244	1.09016	7.42319	1.14331e-13	9.62835e-13	7.17021	1.04326
ENSG00000205562	-	22.9543	3.40599	0.460286	7.39973	1.3646e-13	1.14302e-12	3.25475	0.463078
ENSG00000136999	CCN3	23.5478	2.98318	0.403182	7.39909	1.37126e-13	1.14825e-12	2.8629	0.406665
ENSG00000225485	-	156.667	2.28615	0.309091	7.39635	1.39977e-13	1.17178e-12	2.20348	0.314281
ENSG00000119888	EPCAM	30.4413	3.14239	0.42522	7.39004	1.46787e-13	1.22696e-12	3.01071	0.428324
ENSG00000139508	SLC46A3	21.0385	5.13922	0.695547	7.38875	1.48216e-13	1.23853e-12	4.8187	0.696986
ENSG00000264919	-	17.4081	4.16276	0.563808	7.38329	1.54421e-13	1.28924e-12	3.94555	0.567498
ENSG00000011083	SLC6A7	18.9277	8.41346	1.13998	7.38036	1.57865e-13	1.31603e-12	7.38241	1.08511
ENSG00000168594	ADAM29	22.7718	4.36455	0.591403	7.37999	1.58297e-13	1.31924e-12	4.12791	0.595239
ENSG00000178773	CPNE7	43.2391	4.51841	0.612276	7.3797	1.58645e-13	1.32135e-12	4.26645	0.616053
ENSG00000143590	EFNA3	61.5598	2.93489	0.398043	7.3733	1.66458e-13	1.38396e-12	2.81695	0.401727
ENSG00000182255	KCNA4	241.594	2.86239	0.388265	7.37228	1.67735e-13	1.39417e-12	2.74908	0.392188
ENSG00000146285	SCML4	21.955	5.38182	0.730512	7.36719	1.74265e-13	1.44715e-12	5.02793	0.730043
ENSG00000258375	-	26.4042	3.10931	0.423219	7.34681	2.02993e-13	1.68074e-12	2.97842	0.426481
ENSG00000183914	DNAH2	32.2444	2.86759	0.390335	7.34649	2.03483e-13	1.68381e-12	2.7531	0.394298
ENSG00000246528	-	37.699	2.80457	0.382095	7.34	2.13598e-13	1.76542e-12	2.69381	0.386289
ENSG00000270005	-	39.4691	2.43432	0.331693	7.33906	2.15099e-13	1.77626e-12	2.34357	0.33694
ENSG00000161243	FBXO27	23.8511	6.23064	0.849407	7.33528	2.21262e-13	1.825e-12	5.73835	0.838145
ENSG00000119632	IFI27L2	62.9019	2.12041	0.289187	7.33232	2.26209e-13	1.86471e-12	2.04321	0.294186
ENSG00000087250	MT3	16.9437	8.25471	1.12701	7.32443	2.3992e-13	1.97252e-12	7.25954	1.0749
ENSG00000224849	-	30.1948	5.09481	0.695938	7.32078	2.46536e-13	2.02454e-12	4.77371	0.697745
ENSG00000198108	CHSY3	82.5239	2.30295	0.314688	7.3182	2.51311e-13	2.06255e-12	2.21767	0.320056
ENSG00000074317	SNCB	29.0707	8.30138	1.1344	7.31788	2.51919e-13	2.06693e-12	7.28992	1.08108
ENSG00000105339	DENND3	118.182	2.31861	0.317017	7.31384	2.59606e-13	2.12751e-12	2.23253	0.3224
ENSG00000207093	SNORD116-8	71.6968	2.59003	0.354137	7.31364	2.59994e-13	2.13007e-12	2.49076	0.3591
ENSG00000224383	PRR29	19.2598	3.97373	0.543488	7.31153	2.64108e-13	2.16251e-12	3.76976	0.547027
ENSG00000159753	CARMIL2	22.5691	4.99575	0.684111	7.30255	2.82363e-13	2.30794e-12	4.68512	0.686527
ENSG00000270557	-	16.2452	4.30891	0.590865	7.29256	3.04131e-13	2.48441e-12	4.07198	0.594829
ENSG00000124302	CHST8	26.556	5.09282	0.699319	7.28254	3.27589e-13	2.67215e-12	4.76851	0.701186
ENSG00000142459	EVI5L	318.409	2.11596	0.290817	7.27594	3.44027e-13	2.80542e-12	2.03769	0.29591
ENSG00000167889	MGAT5B	252.037	2.29293	0.315428	7.26925	3.61476e-13	2.94258e-12	2.20687	0.320903
ENSG00000102383	ZDHHC15	115.154	10.9991	1.51371	7.26628	3.69521e-13	3.00371e-12	8.89073	1.38886
ENSG00000273151	-	17.1994	8.18327	1.12958	7.2445	4.3405e-13	3.50892e-12	7.19035	1.07786
ENSG00000204963	PCDHA7	37.4312	2.18016	0.300967	7.24385	4.36136e-13	3.52477e-12	2.09841	0.306322
ENSG00000105605	CACNG7	138.301	2.12662	0.293624	7.24268	4.39907e-13	3.5532e-12	2.04714	0.298821
ENSG00000129295	LRRC6	104.295	2.18038	0.301252	7.23774	4.56228e-13	3.67868e-12	2.09847	0.30662
ENSG00000159685	CHCHD6	169.331	2.09819	0.290242	7.22909	4.86248e-13	3.91286e-12	2.01961	0.295361
ENSG00000089116	LHX5	33.8964	8.26306	1.14374	7.2246	5.02582e-13	4.03966e-12	7.23981	1.08976
ENSG00000261003	-	26.6239	3.22938	0.447151	7.22213	5.11807e-13	4.10876e-12	3.0846	0.450448
ENSG00000184524	CEND1	48.4684	3.01958	0.418609	7.21336	5.45883e-13	4.37642e-12	2.89015	0.4224
ENSG00000134533	RERG	19.1813	4.60232	0.638165	7.21179	5.52204e-13	4.42584e-12	4.32919	0.642112
ENSG00000173621	LRFN4	84.4149	2.66524	0.369573	7.21169	5.52611e-13	4.42679e-12	2.55872	0.374559
ENSG00000266916	ZNF793-AS1	21.6808	4.38504	0.608047	7.21168	5.52638e-13	4.42679e-12	4.1349	0.612172
ENSG00000196116	TDRD7	41.1291	5.13299	0.711947	7.20979	5.60381e-13	4.48625e-12	4.79679	0.713636
ENSG00000261462	-	20.7738	4.26007	0.59107	7.20738	5.70368e-13	4.56099e-12	4.0223	0.595156
ENSG00000164438	TLX3	28.9645	2.90816	0.403672	7.20427	5.83555e-13	4.66512e-12	2.78615	0.407836
ENSG00000198883	PNMA5	14.4247	8.02498	1.11655	7.18731	6.60824e-13	5.26482e-12	7.06683	1.06773
ENSG00000132821	VSTM2L	169.669	2.91843	0.40613	7.18594	6.67454e-13	5.31331e-12	2.79506	0.410305
ENSG00000159314	ARHGAP27	42.1211	2.16184	0.300916	7.1842	6.76005e-13	5.37813e-12	2.07946	0.306349
ENSG00000235244	DANT2	18.0798	5.52913	0.769921	7.18143	6.89853e-13	5.48519e-12	5.1348	0.768077
ENSG00000188779	SKOR1	45.625	4.56017	0.635021	7.18113	6.91378e-13	5.49576e-12	4.28925	0.639086
ENSG00000077522	ACTN2	20.1416	4.36904	0.60876	7.17695	7.12818e-13	5.65817e-12	4.11808	0.612948
ENSG00000260838	-	47.8607	8.21178	1.14487	7.17266	7.3555e-13	5.83366e-12	7.19138	1.09128
ENSG00000064687	ABCA7	64.7349	2.76102	0.384998	7.17152	7.417e-13	5.87911e-12	2.64744	0.38976
ENSG00000110324	IL10RA	19.7279	5.59349	0.780073	7.17046	7.47435e-13	5.9229e-12	5.18814	0.777508
ENSG00000236993	GAPDHP21	29.1628	3.2208	0.449705	7.16203	7.9492e-13	6.2832e-12	3.07417	0.453151
ENSG00000204851	PNMA8B	107.056	2.84988	0.39796	7.16123	7.99538e-13	6.31793e-12	2.73024	0.402434
ENSG00000116544	DLGAP3	24.2522	4.36517	0.609659	7.16002	8.06632e-13	6.37219e-12	4.1134	0.613879
ENSG00000162951	LRRTM1	48.5347	2.66129	0.371839	7.15709	8.24057e-13	6.50618e-12	2.55327	0.376982
ENSG00000178031	ADAMTSL1	474.175	2.50346	0.349919	7.1544	8.40368e-13	6.63309e-12	2.40411	0.355504
ENSG00000074416	MGLL	20.5554	5.66409	0.792224	7.14961	8.70267e-13	6.86329e-12	5.24527	0.78882
ENSG00000130037	KCNA5	22.3797	7.92966	1.10958	7.14652	8.90073e-13	7.01555e-12	6.99057	1.06246
ENSG00000232784	-	19.1629	8.06943	1.13023	7.13966	9.356e-13	7.36611e-12	7.08556	1.0796
ENSG00000109158	GABRA4	19.4615	8.45576	1.18468	7.13761	9.49685e-13	7.47491e-12	7.34552	1.12432
ENSG00000227888	FAM66A	75.0559	3.08161	0.432362	7.1274	1.02282e-12	8.03705e-12	2.94429	0.43619
ENSG00000250616	-	37.6597	2.31336	0.325179	7.11409	1.1265e-12	8.8245e-12	2.22231	0.331038
ENSG00000260664	-	26.1613	8.86271	1.24586	7.11372	1.12957e-12	8.84611e-12	7.60189	1.17431
ENSG00000113430	IRX4	14.2163	7.85472	1.10525	7.10675	1.18809e-12	9.29143e-12	6.92859	1.05937
ENSG00000188171	ZNF626	176.129	2.22961	0.313899	7.10295	1.22118e-12	9.53959e-12	2.14216	0.319683
ENSG00000148935	GAS2	67.73	2.26881	0.319501	7.10108	1.23783e-12	9.66425e-12	2.17949	0.325353
ENSG00000126500	-	35.7681	7.20871	1.01556	7.09829	1.26306e-12	9.84755e-12	6.46155	0.984524
ENSG00000207263	SNORD116-16	59.7352	2.63833	0.372309	7.08639	1.37655e-12	1.06997e-11	2.52936	0.377719
ENSG00000082556	OPRK1	241.879	3.45625	0.487921	7.08363	1.40428e-12	1.09061e-11	3.28648	0.491342
ENSG00000184916	JAG2	30.1438	4.07356	0.575268	7.08114	1.4297e-12	1.10943e-11	3.84601	0.579393
ENSG00000128965	CHAC1	52.555	3.21435	0.453992	7.08019	1.43959e-12	1.11618e-11	3.0647	0.457644
ENSG00000245156	-	21.829	2.98814	0.422804	7.06744	1.57819e-12	1.2206e-11	2.85537	0.427058
ENSG00000238961	SNORA47	42.0264	3.02013	0.427399	7.0663	1.59115e-12	1.23029e-11	2.88496	0.431558
ENSG00000207174	SNORD116-15	101.582	2.61682	0.370364	7.06553	1.60002e-12	1.23681e-11	2.50842	0.375899
ENSG00000234841	-	34.6631	2.54263	0.36004	7.06209	1.64022e-12	1.26614e-11	2.43835	0.365788
ENSG00000184307	ZDHHC23	63.4259	2.47188	0.350121	7.06006	1.66425e-12	1.28398e-11	2.37136	0.356022
ENSG00000214575	CPEB1	19.1916	3.31926	0.470283	7.058	1.68918e-12	1.30178e-11	3.15997	0.473841
ENSG00000149575	SCN2B	15.7445	8.13542	1.15274	7.05745	1.69582e-12	1.30654e-11	7.10908	1.09915
ENSG00000213420	GPC2	688.118	2.23776	0.317161	7.05561	1.71843e-12	1.32323e-11	2.14868	0.323076
ENSG00000211574	MIR770	19.3862	4.23138	0.599954	7.05285	1.75287e-12	1.34865e-11	3.98585	0.60432
ENSG00000187556	NANOS3	15.1298	7.90151	1.12188	7.0431	1.88007e-12	1.44374e-11	6.94535	1.07396
ENSG00000235447	TRAPPC13P1	50.9588	2.10853	0.299419	7.04206	1.89417e-12	1.45416e-11	2.02504	0.30497
ENSG00000129993	CBFA2T3	18.5871	7.57498	1.07622	7.03853	1.94273e-12	1.49022e-11	6.71498	1.0362
ENSG00000113327	GABRG2	29.2605	7.53752	1.071	7.03786	1.95221e-12	1.49668e-11	6.68807	1.03186
ENSG00000228010	-	26.6763	2.76893	0.393885	7.02979	2.06842e-12	1.58188e-11	2.64992	0.399009
ENSG00000144645	OSBPL10	87.9774	2.1263	0.302575	7.02735	2.1049e-12	1.60759e-11	2.04163	0.308231
ENSG00000255794	RMST	11006.3	2.08566	0.297175	7.0183	2.24584e-12	1.71382e-11	2.00263	0.302674
ENSG00000196074	SYCP2	42.5613	3.39403	0.483963	7.013	2.33267e-12	1.7767e-11	3.22619	0.487571
ENSG00000258986	TMEM179	19.654	7.67792	1.09496	7.01206	2.34829e-12	1.78812e-11	6.7817	1.05214
ENSG00000171385	KCND3	361.603	2.76227	0.394276	7.00593	2.45354e-12	1.86522e-11	2.64283	0.399494
ENSG00000149654	CDH22	36.4004	5.96896	0.852923	6.99824	2.5919e-12	1.96721e-11	5.47843	0.84523
ENSG00000257877	-	25.5526	3.83048	0.547441	6.99707	2.61377e-12	1.98327e-11	3.6215	0.551374
ENSG00000254944	ATP5PBP5	22.9799	3.57626	0.511365	6.99355	2.68024e-12	2.03205e-11	3.39109	0.515026
ENSG00000155792	DEPTOR	34.6078	2.19338	0.313691	6.99217	2.70664e-12	2.05152e-11	2.10468	0.319657
ENSG00000269696	-	37.9693	2.41579	0.345543	6.99127	2.72414e-12	2.06366e-11	2.31612	0.35171
ENSG00000186479	RGS7BP	132.442	5.94999	0.851356	6.98884	2.77168e-12	2.09912e-11	5.46161	0.843948
ENSG00000154258	ABCA9	20.568	4.6268	0.662135	6.98771	2.7941e-12	2.11495e-11	4.33258	0.666462
ENSG00000122477	LRRC39	41.4318	2.16092	0.309554	6.98077	2.9356e-12	2.21966e-11	2.07345	0.315446
ENSG00000260614	-	19.0906	8.27999	1.18625	6.97999	2.95196e-12	2.23143e-11	7.18431	1.12753
ENSG00000271757	-	24.7176	2.95365	0.423235	6.97875	2.97811e-12	2.24998e-11	2.81987	0.42785
ENSG00000140009	ESR2	15.7518	4.34598	0.623345	6.97202	3.12419e-12	2.35591e-11	4.08223	0.627946
ENSG00000147434	CHRNA6	41.4355	3.34386	0.479999	6.96639	3.25184e-12	2.44822e-11	3.17808	0.483763
ENSG00000261478	-	21.9323	4.85941	0.697682	6.96508	3.28225e-12	2.46979e-11	4.5348	0.701317
ENSG00000124212	PTGIS	61.9694	3.12954	0.449409	6.96368	3.3149e-12	2.49302e-11	2.98157	0.453548
ENSG00000197291	RAMP2-AS1	37.0063	2.60136	0.373705	6.96099	3.3789e-12	2.53707e-11	2.49038	0.379592
ENSG00000255366	-	25.5191	2.98623	0.429532	6.95228	3.59417e-12	2.6951e-11	2.84893	0.434116
ENSG00000113763	UNC5A	18.619	7.63045	1.09797	6.94961	3.66293e-12	2.74592e-11	6.73322	1.05555
ENSG00000041353	RAB27B	452.457	2.23563	0.321696	6.94951	3.66565e-12	2.74723e-11	2.14375	0.327876
ENSG00000203737	GPR52	30.9474	2.26387	0.326134	6.94154	3.87859e-12	2.90139e-11	2.17039	0.332388
ENSG00000161544	CYGB	29.9887	3.22425	0.464644	6.93919	3.94353e-12	2.94683e-11	3.06738	0.468647
ENSG00000106789	CORO2A	60.6299	3.92913	0.566797	6.93216	4.14456e-12	3.09128e-11	3.70628	0.571032
ENSG00000164620	RELL2	119.615	2.51817	0.363293	6.93151	4.16365e-12	3.1047e-11	2.41104	0.369479
ENSG00000147246	HTR2C	24.6377	6.29959	0.909814	6.92404	4.38955e-12	3.2662e-11	5.73307	0.89641
ENSG00000154265	ABCA5	586.923	2.22624	0.321694	6.92035	4.50525e-12	3.34962e-11	2.13399	0.327929
ENSG00000197442	MAP3K5	39.602	3.09663	0.447598	6.91833	4.56991e-12	3.39499e-11	2.94928	0.451952
ENSG00000254838	GVINP1	23.5972	4.33542	0.626909	6.91554	4.66087e-12	3.45891e-11	4.06842	0.631635
ENSG00000070886	EPHA8	30.585	7.64209	1.10521	6.91461	4.69141e-12	3.47881e-11	6.73281	1.06207
ENSG00000058866	DGKG	20.7642	5.0406	0.729235	6.91217	4.77283e-12	3.53732e-11	4.68688	0.731995
ENSG00000166106	ADAMTS15	106.037	2.19845	0.318177	6.90952	4.86306e-12	3.60324e-11	2.10725	0.324366
ENSG00000158815	FGF17	19.1277	5.26072	0.761654	6.90697	4.95111e-12	3.66558e-11	4.87523	0.762743
ENSG00000106992	AK1	63.1779	2.23907	0.324407	6.90203	5.12636e-12	3.78832e-11	2.14567	0.330719
ENSG00000176601	MAP3K19	19.6113	8.44076	1.22453	6.89306	5.46041e-12	4.02776e-11	7.26324	1.15973
ENSG00000171560	FGA	14.7631	8.06432	1.17002	6.89248	5.48292e-12	4.04329e-11	7.01599	1.11556
ENSG00000167281	RBFOX3	29.8213	6.30171	0.914384	6.89176	5.51066e-12	4.06268e-11	5.72946	0.900862
ENSG00000160233	LRRC3	39.3808	2.66182	0.387012	6.87788	6.07487e-12	4.46924e-11	2.54419	0.392972
ENSG00000001561	ENPP4	170.422	2.49268	0.362596	6.87454	6.21907e-12	4.56695e-11	2.3851	0.369008
ENSG00000079101	CLUL1	28.5295	8.19645	1.19371	6.86636	6.58606e-12	4.82507e-11	7.09617	1.1352
ENSG00000154655	L3MBTL4	22.0954	3.03553	0.44217	6.86507	6.64575e-12	4.86373e-11	2.89067	0.446861
ENSG00000197410	DCHS2	144.801	3.11293	0.453812	6.85951	6.90969e-12	5.04899e-11	2.96158	0.458298
ENSG00000166676	TVP23A	26.7384	8.12522	1.18503	6.85653	7.05523e-12	5.15265e-11	7.04628	1.12831
ENSG00000115041	KCNIP3	17.64	3.61643	0.527489	6.85594	7.08455e-12	5.17272e-11	3.4197	0.531524
ENSG00000231187	-	26.1103	3.33426	0.486501	6.85357	7.2031e-12	5.25244e-11	3.16364	0.490586
ENSG00000166407	LMO1	82.8817	3.9199	0.572248	6.85	7.38487e-12	5.38219e-11	3.6925	0.576672
ENSG00000214694	ARHGEF33	25.75	2.72771	0.398277	6.84878	7.44807e-12	5.42684e-11	2.6047	0.404106
ENSG00000175868	CALCB	12.8531	7.82876	1.14583	6.83238	8.3516e-12	6.05842e-11	6.84045	1.09676
ENSG00000157856	DRC1	28.7727	2.72676	0.399262	6.82951	8.52049e-12	6.17614e-11	2.60307	0.405159
ENSG00000064763	FAR2	97.5558	2.43161	0.356062	6.82918	8.54005e-12	6.18872e-11	2.32594	0.362699
ENSG00000231728	TMSB15B-AS1	27.2725	2.42546	0.355298	6.82655	8.6984e-12	6.29696e-11	2.32004	0.361947
ENSG00000188981	MSANTD1	37.2567	2.80893	0.411867	6.81999	9.10487e-12	6.58612e-11	2.67918	0.417497
ENSG00000172568	FNDC9	25.618	4.17112	0.611659	6.81936	9.14498e-12	6.61343e-11	3.91476	0.616507
ENSG00000022355	GABRA1	12.2283	7.77956	1.14175	6.81372	9.51095e-12	6.86394e-11	6.80189	1.09373
ENSG00000257835	-	34.1116	2.8571	0.41952	6.81042	9.73151e-12	7.01589e-11	2.72349	0.425003
ENSG00000260941	LINC00622	15.0188	4.6924	0.689012	6.81033	9.73719e-12	7.01818e-11	4.37406	0.693574
ENSG00000227449	FGF7P6	20.1025	4.05981	0.596176	6.80975	9.77677e-12	7.0449e-11	3.81482	0.600912
ENSG00000253857	-	21.4525	5.70361	0.838178	6.80478	1.01205e-11	7.2832e-11	5.23361	0.834335
ENSG00000118898	PPL	18.7841	4.38744	0.645679	6.79508	1.08252e-11	7.76647e-11	4.10464	0.6507
ENSG00000205275	-	16.9731	3.50891	0.516428	6.79457	1.08635e-11	7.79193e-11	3.31892	0.520594
ENSG00000144908	ALDH1L1	15.7355	4.39452	0.648431	6.77716	1.22558e-11	8.75697e-11	4.10936	0.653497
ENSG00000089101	CFAP61	35.5657	2.67943	0.395605	6.773	1.2614e-11	8.99772e-11	2.5567	0.401856
ENSG00000267651	-	26.4748	6.55258	0.967928	6.7697	1.29047e-11	9.19721e-11	5.90302	0.94908
ENSG00000163016	ALMS1P1	38.5197	3.01971	0.446133	6.76862	1.30013e-11	9.26136e-11	2.87175	0.451187
ENSG00000171532	NEUROD2	14.4093	7.9983	1.18298	6.76114	1.36912e-11	9.74289e-11	6.93446	1.12819
ENSG00000172350	ABCG4	26.2565	5.0134	0.741515	6.76102	1.37024e-11	9.74844e-11	4.64711	0.744745
ENSG00000159387	IRX6	106.291	2.72059	0.402783	6.75448	1.43345e-11	1.018e-10	2.59436	0.408958
ENSG00000181656	GPR88	22.0486	2.62394	0.388801	6.7488	1.49072e-11	1.05814e-10	2.50391	0.395311
ENSG00000223779	-	36.2557	2.25143	0.333793	6.745	1.53025e-11	1.08538e-10	2.15272	0.340574
ENSG00000156564	LRFN2	23.3358	5.82688	0.864324	6.74155	1.56703e-11	1.1109e-10	5.32525	0.858702
ENSG00000234913	-	15.4279	4.21464	0.625204	6.74122	1.5706e-11	1.11315e-10	3.94723	0.630301
ENSG00000075035	WSCD2	56.1788	4.0723	0.604826	6.73301	1.66187e-11	1.17605e-10	3.82019	0.609787
ENSG00000261754	-	15.1998	5.58498	0.830796	6.72245	1.78694e-11	1.26297e-10	5.12422	0.82859
ENSG00000263738	-	18.2533	5.95964	0.887638	6.71405	1.893e-11	1.3349e-10	5.4282	0.879893
ENSG00000176840	MIR7-3HG	23.0587	7.06056	1.0517	6.7135	1.90011e-11	1.33924e-10	6.27048	1.02101
ENSG00000118473	SGIP1	464.718	8.77894	1.30776	6.71298	1.90684e-11	1.34365e-10	7.41387	1.22884
ENSG00000196542	SPTSSB	17.0115	5.34729	0.79699	6.70935	1.9549e-11	1.37544e-10	4.92446	0.797553
ENSG00000074706	IPCEF1	29.7861	3.69225	0.550399	6.70832	1.96874e-11	1.38483e-10	3.47881	0.55492
ENSG00000215374	FAM66B	36.9013	2.26348	0.338026	6.69616	2.13969e-11	1.50132e-10	2.16258	0.344981
ENSG00000271913	-	41.1219	2.63327	0.393571	6.69071	2.22095e-11	1.55716e-10	2.51037	0.40026
ENSG00000267750	RUNDC3A-AS1	15.7118	3.94769	0.590254	6.68813	2.26042e-11	1.58404e-10	3.70586	0.595167
ENSG00000185736	ADARB2	30.6677	3.34684	0.500486	6.68719	2.27496e-11	1.59344e-10	3.1661	0.505075
ENSG00000204347	BTBD17	29.2242	2.80536	0.41963	6.68533	2.30399e-11	1.61256e-10	2.67024	0.425745
ENSG00000186577	SMIM29	113.053	2.53298	0.379031	6.68279	2.34441e-11	1.63962e-10	2.4162	0.386005
ENSG00000188687	SLC4A5	22.937	2.89659	0.433462	6.68246	2.34971e-11	1.64292e-10	2.75444	0.439249
ENSG00000119715	ESRRB	24.6391	4.58597	0.686662	6.67864	2.41173e-11	1.68461e-10	4.26834	0.691803
ENSG00000255622	PCDHB17P	31.8968	2.65075	0.397077	6.67566	2.46115e-11	1.71785e-10	2.5261	0.403768
ENSG00000225125	RANP4	29.5884	2.88392	0.432277	6.67145	2.53287e-11	1.76352e-10	2.74225	0.438151
ENSG00000188157	AGRN	323.731	2.46986	0.370286	6.67013	2.55577e-11	1.77858e-10	2.35645	0.377409
ENSG00000184515	BEX5	71.0562	8.87158	1.33014	6.66965	2.56423e-11	1.78358e-10	7.45336	1.24717
ENSG00000153563	CD8A	15.5705	7.31319	1.0968	6.66775	2.59762e-11	1.80636e-10	6.44046	1.05936
ENSG00000225339	-	19.5183	3.10907	0.466762	6.66094	2.72085e-11	1.88924e-10	2.94843	0.471921
ENSG00000130787	HIP1R	455.854	2.2429	0.337407	6.64746	2.98189e-11	2.06131e-10	2.14153	0.344459
ENSG00000108370	RGS9	44.8205	2.87482	0.432534	6.64644	3.00262e-11	2.07411e-10	2.73272	0.438536
ENSG00000131015	ULBP2	15.734	4.14626	0.624691	6.63729	3.19506e-11	2.2027e-10	3.87815	0.630022
ENSG00000176927	EFCAB5	26.326	2.52241	0.380408	6.63081	3.33854e-11	2.29823e-10	2.40431	0.387591
ENSG00000257880	-	22.2596	2.9438	0.444359	6.62482	3.47663e-11	2.39036e-10	2.79523	0.45019
ENSG00000182575	NXPH3	20.7793	4.8893	0.738297	6.6224	3.53409e-11	2.42689e-10	4.52502	0.742561
ENSG00000105982	RNF32	26.4289	2.26398	0.342609	6.60806	3.89387e-11	2.66481e-10	2.16017	0.34984
ENSG00000224596	ZMIZ1-AS1	16.3148	3.12473	0.473177	6.60373	4.00937e-11	2.74119e-10	2.95975	0.478504
ENSG00000105278	ZFR2	20.6675	5.0726	0.768669	6.5992	4.1339e-11	2.82357e-10	4.67872	0.771864
ENSG00000198915	RASGEF1A	22.606	7.21535	1.09359	6.59788	4.17083e-11	2.84672e-10	6.3539	1.05805
ENSG00000215861	-	18.6488	5.23271	0.793597	6.59366	4.29107e-11	2.92665e-10	4.81322	0.795491
ENSG00000259295	CSPG4P12	23.0713	2.58682	0.39278	6.58592	4.52087e-11	3.07516e-10	2.4628	0.39999
ENSG00000119922	IFIT2	40.1224	2.74461	0.416784	6.58519	4.54289e-11	3.08939e-10	2.60957	0.423504
ENSG00000075891	PAX2	10.1769	7.43275	1.12978	6.57895	4.73786e-11	3.22042e-10	6.50086	1.08823
ENSG00000187479	C11orf96	18.7222	3.33908	0.507926	6.57394	4.90007e-11	3.32584e-10	3.15254	0.512926
ENSG00000186732	MPPED1	13.3518	7.88354	1.19923	6.57385	4.90291e-11	3.32696e-10	6.8029	1.14476
ENSG00000179520	SLC17A8	95.8332	3.39712	0.516915	6.5719	4.9676e-11	3.36923e-10	3.20478	0.52186
ENSG00000166596	CFAP52	14.7152	7.20346	1.09666	6.56858	5.07985e-11	3.44286e-10	6.33813	1.06117
ENSG00000221968	FADS3	92.9262	2.67882	0.407988	6.56592	5.17112e-11	3.50133e-10	2.54767	0.415008
ENSG00000200949	SNORD115-32	9.33154	7.35554	1.12068	6.56345	5.25767e-11	3.55907e-10	6.44329	1.08108
ENSG00000240720	LRRD1	24.5454	2.71129	0.413372	6.55895	5.41892e-11	3.6647e-10	2.57752	0.420313
ENSG00000179542	SLITRK4	84.7584	10.5411	1.60914	6.55079	5.72342e-11	3.8641e-10	8.28653	1.4634
ENSG00000230190	-	15.5491	7.20911	1.10109	6.54725	5.86076e-11	3.95397e-10	6.33669	1.06527
ENSG00000267640	-	19.3063	4.75447	0.726481	6.54452	5.96857e-11	4.02477e-10	4.40039	0.731547
ENSG00000257680	-	13.9834	7.1258	1.09044	6.53479	6.36993e-11	4.28614e-10	6.27468	1.05671
ENSG00000123095	BHLHE41	15.8955	3.31095	0.506909	6.53164	6.50528e-11	4.37262e-10	3.12462	0.51211
ENSG00000197249	SERPINA1	10.4967	7.57262	1.15938	6.53162	6.50624e-11	4.37262e-10	6.58328	1.11337
ENSG00000069424	KCNAB2	69.362	2.25287	0.345311	6.52418	6.83765e-11	4.58546e-10	2.14682	0.352785
ENSG00000154065	ANKRD29	42.184	2.46692	0.37814	6.52382	6.85383e-11	4.59411e-10	2.34815	0.385803
ENSG00000102349	KLF8	19.0609	8.38288	1.28773	6.50981	7.52484e-11	5.02348e-10	7.09909	1.21665
ENSG00000130558	OLFM1	312.335	3.27815	0.504187	6.50185	7.93391e-11	5.28275e-10	3.09323	0.509561
ENSG00000072182	ASIC4	76.0178	2.68513	0.412981	6.50181	7.9358e-11	5.28275e-10	2.55073	0.420243
ENSG00000171450	CDK5R2	14.6297	7.11979	1.09536	6.49996	8.03414e-11	5.34568e-10	6.26163	1.06151
ENSG00000173267	SNCG	44.1661	3.0875	0.475211	6.4971	8.18814e-11	5.44685e-10	2.92013	0.48107
ENSG00000250522	-	9.78639	7.30574	1.12509	6.49349	8.38699e-11	5.57648e-10	6.39007	1.08615
ENSG00000212380	SNORD115-45	15.663	7.26327	1.11919	6.48974	8.5983e-11	5.71292e-10	6.35959	1.08139
ENSG00000184261	KCNK12	23.7643	3.08082	0.47527	6.48226	9.03601e-11	5.99523e-10	2.91324	0.481212
ENSG00000198759	EGFL6	15.577	4.58496	0.707392	6.4815	9.08142e-11	6.02393e-10	4.24727	0.713127
ENSG00000214439	FAM185BP	29.7124	2.20868	0.340831	6.48027	9.15607e-11	6.07201e-10	2.10361	0.348299
ENSG00000249042	-	44.644	2.1169	0.327019	6.47331	9.58765e-11	6.34622e-10	2.01678	0.334056
ENSG00000233058	LINC00884	33.1717	3.58927	0.55476	6.46996	9.80308e-11	6.4827e-10	3.37049	0.560041
ENSG00000251680	-	13.3023	5.37734	0.831223	6.46919	9.85299e-11	6.51417e-10	4.91646	0.831909
ENSG00000257017	HP	10.8343	7.61858	1.17861	6.46406	1.01931e-10	6.7311e-10	6.59443	1.13042
ENSG00000112782	CLIC5	11.105	7.63387	1.18232	6.4567	1.07011e-10	7.05662e-10	6.60241	1.13358
ENSG00000263906	-	10.1824	7.31511	1.13348	6.45367	1.09177e-10	7.19263e-10	6.38572	1.0939
ENSG00000089847	ANKRD24	16.159	4.68789	0.726522	6.45252	1.10008e-10	7.24399e-10	4.33279	0.732099
ENSG00000118322	ATP10B	20.7941	7.68582	1.19148	6.45066	1.11362e-10	7.328e-10	6.63504	1.14111
ENSG00000170044	ZPLD1	22.3104	7.84906	1.21741	6.44734	1.1383e-10	7.47637e-10	6.74086	1.16204
ENSG00000164181	ELOVL7	22.3664	2.52337	0.391899	6.43883	1.20394e-10	7.88905e-10	2.39749	0.399829
ENSG00000178171	AMER3	127.509	9.69946	1.50676	6.43732	1.21603e-10	7.96267e-10	7.81089	1.38737
ENSG00000182600	SNORC	31.9526	2.10278	0.326682	6.43678	1.22036e-10	7.98726e-10	2.00226	0.333739
ENSG00000268182	SMIM17	35.2469	2.48285	0.385928	6.43345	1.24737e-10	8.15455e-10	2.35942	0.393933
ENSG00000176884	GRIN1	13.2825	7.13938	1.11034	6.4299	1.27686e-10	8.34153e-10	6.25726	1.07541
ENSG00000260848	-	23.4186	3.14642	0.489659	6.42575	1.31225e-10	8.56274e-10	2.96961	0.495653
ENSG00000227036	LINC00511	81.0047	2.79465	0.435605	6.41555	1.40313e-10	9.13878e-10	2.6479	0.442859
ENSG00000259714	-	21.5853	6.94198	1.08304	6.40973	1.45777e-10	9.48801e-10	6.11252	1.05323
ENSG00000137473	TTC29	13.0217	4.90045	0.764868	6.40693	1.48482e-10	9.65735e-10	4.50877	0.7697
ENSG00000198547	C20orf203	16.0704	5.9517	0.93037	6.39713	1.58324e-10	1.02713e-09	5.3674	0.922719
ENSG00000262096	PCDHB19P	33.7478	2.73287	0.427719	6.3894	1.66543e-10	1.07845e-09	2.58968	0.43531
ENSG00000189269	DRICH1	23.8301	2.604	0.408215	6.37898	1.78266e-10	1.1525e-09	2.46991	0.416238
ENSG00000127951	FGL2	9.53679	7.42273	1.16457	6.37378	1.84425e-10	1.1904e-09	6.43636	1.12109
ENSG00000132164	SLC6A11	22.6729	3.86832	0.607075	6.37206	1.86504e-10	1.20327e-09	3.61061	0.612991
ENSG00000161682	FAM171A2	239.668	2.31534	0.363451	6.37043	1.88501e-10	1.2156e-09	2.19996	0.371628
ENSG00000259377	-	19.4264	2.81278	0.441703	6.36804	1.91465e-10	1.23329e-09	2.6622	0.449108
ENSG00000166603	MC4R	37.2266	3.72153	0.585796	6.35294	2.11239e-10	1.35723e-09	3.47935	0.591635
ENSG00000114670	NEK11	148.944	2.63138	0.414238	6.35234	2.12065e-10	1.36223e-09	2.49408	0.42231
ENSG00000120457	KCNJ5	16.087	3.50751	0.552944	6.34335	2.24826e-10	1.43959e-09	3.28858	0.558756
ENSG00000269923	-	20.3804	2.94537	0.464891	6.33562	2.36396e-10	1.51228e-09	2.78181	0.471958
ENSG00000128011	LRFN1	15.6201	4.01315	0.633824	6.33165	2.42556e-10	1.54957e-09	3.73443	0.640094
ENSG00000164188	RANBP3L	16.3956	5.57384	0.880321	6.33159	2.4264e-10	1.54976e-09	5.05524	0.878819
ENSG00000164674	SYTL3	25.0136	2.53171	0.399957	6.32994	2.45251e-10	1.56501e-09	2.40051	0.408342
ENSG00000180875	GREM2	89.8622	2.12104	0.335217	6.32735	2.49407e-10	1.59081e-09	2.01574	0.342724
ENSG00000234345	-	42.8264	2.16447	0.342227	6.32465	2.538e-10	1.61772e-09	2.05648	0.35
ENSG00000115665	SLC5A7	18.0463	4.35537	0.689233	6.31915	2.63002e-10	1.67447e-09	4.03134	0.695797
ENSG00000169629	RGPD8	106.297	2.30239	0.365052	6.30703	2.84441e-10	1.80646e-09	2.18533	0.373444
ENSG00000007264	MATK	14.5354	7.30079	1.15814	6.3039	2.90255e-10	1.84255e-09	6.33341	1.11754
ENSG00000240204	SMKR1	15.5999	3.1083	0.493105	6.30352	2.9096e-10	1.84661e-09	2.92784	0.499778
ENSG00000230091	TMEM254-AS1	27.0817	2.19364	0.348197	6.29999	2.97663e-10	1.88659e-09	2.08299	0.356207
ENSG00000124313	IQSEC2	25.6458	3.88093	0.616294	6.2972	3.03061e-10	1.91777e-09	3.61532	0.622547
ENSG00000116661	FBXO2	20.5634	6.83842	1.08615	6.296	3.05432e-10	1.93147e-09	6.00974	1.05842
ENSG00000174749	FAM241A	72.1488	2.18368	0.347054	6.29205	3.13297e-10	1.97986e-09	2.07334	0.355041
ENSG00000273419	-	17.4007	3.11322	0.496231	6.27373	3.52491e-10	2.22104e-09	2.93045	0.503037
ENSG00000196878	LAMB3	8.88289	7.30375	1.1652	6.26822	3.65195e-10	2.29851e-09	6.32485	1.12419
ENSG00000105048	TNNT1	13.4778	3.90693	0.624514	6.25595	3.95109e-10	2.47955e-09	3.63448	0.630987
ENSG00000223764	LINC02593	24.0757	4.46488	0.71409	6.25254	4.03827e-10	2.532e-09	4.11842	0.72087
ENSG00000253596	-	18.1531	4.43522	0.709817	6.2484	4.14671e-10	2.59709e-09	4.09247	0.716642
ENSG00000099625	CBARP	46.0962	2.76999	0.443543	6.24513	4.23435e-10	2.64725e-09	2.61653	0.4517
ENSG00000176034	-	17.2767	3.31954	0.533158	6.22619	4.77926e-10	2.98061e-09	3.11258	0.53972
ENSG00000171587	DSCAM	97.593	6.13586	0.986206	6.22168	4.91854e-10	3.06679e-09	5.47474	0.975008
ENSG00000197445	-	18.1912	6.843	1.10019	6.21986	4.97613e-10	3.10201e-09	5.99303	1.07195
ENSG00000224717	LEMD1-DT	13.8105	6.99584	1.12591	6.21349	5.18198e-10	3.22675e-09	6.0983	1.09341
ENSG00000254281	-	18.0141	3.80713	0.613086	6.20978	5.30599e-10	3.30177e-09	3.54284	0.619667
ENSG00000260931	-	33.0879	2.31298	0.372608	6.20755	5.38162e-10	3.34734e-09	2.19116	0.381429
ENSG00000181409	AATK	29.3535	4.29974	0.6929	6.20544	5.45457e-10	3.39032e-09	3.97104	0.69996
ENSG00000204071	TCEAL6	8.35845	7.23932	1.16688	6.204	5.50463e-10	3.41779e-09	6.2621	1.12722
ENSG00000148734	NPFFR1	9.58993	7.41841	1.19671	6.199	5.68225e-10	3.52418e-09	6.38	1.15153
ENSG00000138669	PRKG2	320.596	2.36855	0.382212	6.19694	5.75702e-10	3.56818e-09	2.24259	0.391198
ENSG00000187667	-	31.1652	3.18853	0.514555	6.19668	5.76665e-10	3.57336e-09	2.99327	0.521552
ENSG00000137766	UNC13C	85.157	10.4907	1.69486	6.18973	6.02666e-10	3.72461e-09	8.04346	1.53179
ENSG00000238010	-	20.8996	4.62429	0.747287	6.1881	6.0892e-10	3.75994e-09	4.2468	0.754065
ENSG00000267473	-	47.0033	2.44763	0.396163	6.17833	6.47817e-10	3.99309e-09	2.31541	0.405302
ENSG00000105963	ADAP1	11.7703	6.81045	1.10336	6.17245	6.72412e-10	4.13924e-09	5.9573	1.07578
ENSG00000060140	STYK1	22.9723	6.63162	1.07595	6.1635	7.11548e-10	4.37727e-09	5.82765	1.05308
ENSG00000185112	FAM43A	45.2016	2.27589	0.369426	6.16061	7.24643e-10	4.45294e-09	2.15451	0.378323
ENSG00000127220	ABHD8	39.5661	2.26129	0.367238	6.15757	7.38677e-10	4.5372e-09	2.14075	0.376091
ENSG00000136267	DGKB	101.586	2.62987	0.427435	6.15268	7.61856e-10	4.67343e-09	2.48284	0.436485
ENSG00000180616	SSTR2	182.898	2.89219	0.470106	6.15221	7.64093e-10	4.68613e-09	2.72289	0.478317
ENSG00000187486	KCNJ11	21.7396	3.35844	0.546296	6.14766	7.86323e-10	4.8172e-09	3.14158	0.553218
ENSG00000168481	LGI3	8.65714	7.27968	1.18457	6.14541	7.97595e-10	4.88198e-09	6.27108	1.14318
ENSG00000264845	-	16.6197	3.08481	0.50213	6.14344	8.07546e-10	4.94181e-09	2.89654	0.509721
ENSG00000200593	SNORD115-33	11.3787	6.92213	1.12753	6.13918	8.29509e-10	5.07069e-09	6.02617	1.09669
ENSG00000187122	SLIT1	18.6797	3.00241	0.489117	6.13843	8.33427e-10	5.09353e-09	2.82192	0.497011
ENSG00000261645	DISC1FP1	43.4548	3.26004	0.532843	6.11819	9.46448e-10	5.75293e-09	3.05178	0.540108
ENSG00000121270	ABCC11	11.9894	4.14145	0.677143	6.11605	9.59206e-10	5.82416e-09	3.82474	0.684565
ENSG00000186453	FAM228A	16.2937	3.48038	0.569393	6.11244	9.81163e-10	5.94976e-09	3.24695	0.576387
ENSG00000060709	RIMBP2	120.871	2.54182	0.416103	6.10863	1.00488e-09	6.08566e-09	2.39934	0.425537
ENSG00000164185	ZNF474	29.3281	3.24431	0.53165	6.10235	1.04522e-09	6.31771e-09	3.03661	0.539041
ENSG00000272320	-	15.2741	3.4933	0.572483	6.10201	1.04741e-09	6.32821e-09	3.25752	0.579529
ENSG00000272349	-	14.3957	4.41887	0.724393	6.10009	1.06006e-09	6.40192e-09	4.06104	0.731933
ENSG00000153347	FAM81B	14.3229	3.61757	0.593087	6.09957	1.06357e-09	6.4217e-09	3.36678	0.600127
ENSG00000047662	FAM184B	24.6122	3.43215	0.563041	6.09574	1.08934e-09	6.57447e-09	3.20297	0.570169
ENSG00000140090	SLC24A4	12.8531	5.16541	0.848264	6.0894	1.13337e-09	6.82405e-09	4.68365	0.852322
ENSG00000227681	-	30.0569	4.70281	0.772427	6.08836	1.14075e-09	6.86553e-09	4.3	0.779435
ENSG00000145335	SNCA	535.778	2.2731	0.373616	6.08404	1.17193e-09	7.04112e-09	2.14861	0.382825
ENSG00000154262	ABCA6	17.5353	6.75549	1.11196	6.07528	1.23773e-09	7.41107e-09	5.8919	1.0855
ENSG00000214140	PRCD	16.0376	2.52499	0.415713	6.07388	1.24854e-09	7.4726e-09	2.38202	0.425344
ENSG00000236279	CLEC2L	16.0331	6.67236	1.09881	6.07234	1.26056e-09	7.54292e-09	5.83251	1.0746
ENSG00000237737	DCTN1-AS1	17.8296	6.47071	1.06564	6.07217	1.26195e-09	7.54961e-09	5.68813	1.04666
ENSG00000155926	SLA	23.4563	5.31431	0.875646	6.06901	1.287e-09	7.69457e-09	4.80103	0.878241
ENSG00000253726	-	17.6553	5.10682	0.841942	6.06553	1.31522e-09	7.85997e-09	4.63187	0.846632
ENSG00000257842	LINC02588	16.5381	3.11248	0.513558	6.06062	1.35595e-09	8.09642e-09	2.9158	0.521548
ENSG00000107147	KCNT1	9.76312	7.44651	1.22957	6.05617	1.39403e-09	8.31673e-09	6.35102	1.18204
ENSG00000267868	-	12.6825	3.96306	0.654526	6.05485	1.40547e-09	8.38142e-09	3.66403	0.662102
ENSG00000188888	-	12.4606	5.18745	0.856774	6.05462	1.40748e-09	8.38807e-09	4.69583	0.860772
ENSG00000166862	CACNG2	11.3472	7.66644	1.26766	6.04772	1.46911e-09	8.74234e-09	6.48772	1.21265
ENSG00000248801	C8orf34-AS1	8.26796	7.20889	1.19228	6.04632	1.48194e-09	8.81496e-09	6.19246	1.15229
ENSG00000018607	ZNF806	24.894	3.28803	0.54383	6.04606	1.48432e-09	8.82722e-09	3.07135	0.551466
ENSG00000172476	RAB40A	21.3358	2.40212	0.397342	6.04548	1.48966e-09	8.85711e-09	2.26685	0.407083
ENSG00000075429	CACNG5	21.9768	2.36887	0.392366	6.0374	1.56614e-09	9.30988e-09	2.2356	0.402086
ENSG00000255372	-	42.236	2.68964	0.44562	6.03573	1.58249e-09	9.40506e-09	2.53137	0.455164
ENSG00000261829	-	8.88402	7.18963	1.19404	6.02126	1.7307e-09	1.0262e-08	6.17156	1.15448
ENSG00000006047	YBX2	15.0525	5.0714	0.843079	6.01533	1.79523e-09	1.06334e-08	4.59469	0.848303
ENSG00000270028	-	19.4278	3.16841	0.527993	6.00085	1.96284e-09	1.15943e-08	2.96151	0.536195
ENSG00000171174	RBKS	23.7885	2.2643	0.377799	5.9934	2.05497e-09	1.21182e-08	2.13635	0.387366
ENSG00000121310	ECHDC2	13.2089	3.42691	0.572022	5.99087	2.08727e-09	1.22983e-08	3.1898	0.579797
ENSG00000214216	IQCJ	11.1775	7.59049	1.26752	5.98847	2.11821e-09	1.24754e-08	6.41836	1.21442
ENSG00000250846	EPHA5-AS1	75.374	2.61376	0.436489	5.98814	2.12248e-09	1.24979e-08	2.45914	0.446478
ENSG00000176428	VPS37D	60.0624	2.93429	0.490057	5.98766	2.12882e-09	1.25325e-08	2.75068	0.499097
ENSG00000151778	SERP2	73.6182	2.65002	0.442844	5.9841	2.17593e-09	1.27884e-08	2.49214	0.452785
ENSG00000120088	CRHR1	12.6065	7.82553	1.30778	5.98383	2.17956e-09	1.28071e-08	6.56147	1.24633
ENSG00000158816	VWA5B1	9.60895	7.43193	1.24222	5.98279	2.1935e-09	1.28863e-08	6.31602	1.19446
ENSG00000165309	ARMC3	56.273	2.34177	0.391719	5.97818	2.25644e-09	1.32339e-08	2.2076	0.401655
ENSG00000160360	GPSM1	303.993	2.58665	0.433495	5.96698	2.41683e-09	1.41391e-08	2.43308	0.443649
ENSG00000140092	FBLN5	101.23	7.02	1.17684	5.96512	2.44451e-09	1.42921e-08	6.04044	1.1422
ENSG00000154099	DNAAF1	14.3291	3.10258	0.520292	5.96315	2.47418e-09	1.44595e-08	2.9	0.528931
ENSG00000235833	-	34.3208	2.13558	0.358166	5.96256	2.48316e-09	1.45048e-08	2.01521	0.367056
ENSG00000183248	PRR36	51.9098	3.50704	0.588805	5.9562	2.58169e-09	1.50471e-08	3.25725	0.596744
ENSG00000201331	SNORD115-23	8.5177	7.20669	1.20999	5.956	2.58487e-09	1.50625e-08	6.16111	1.16942
ENSG00000171564	FGB	7.95044	7.17228	1.20467	5.95374	2.6209e-09	1.52684e-08	6.13779	1.16519
ENSG00000257935	LHX5-AS1	9.63302	7.24611	1.21708	5.95371	2.6213e-09	1.52684e-08	6.18607	1.17522
ENSG00000264589	MAPT-AS1	7.02789	6.97385	1.17147	5.95309	2.63134e-09	1.53237e-08	6.0056	1.13818
ENSG00000122574	WIPF3	32.6057	2.33742	0.392972	5.94806	2.71339e-09	1.57721e-08	2.2021	0.403042
ENSG00000135063	FAM189A2	44.6121	3.16271	0.531933	5.9457	2.7527e-09	1.59906e-08	2.95231	0.540514
ENSG00000250120	PCDHA10	33.5073	2.25275	0.378985	5.94417	2.77855e-09	1.61341e-08	2.12334	0.388717
ENSG00000239474	KLHL41	20.0826	3.13814	0.528854	5.93385	2.95912e-09	1.7133e-08	2.92954	0.537584
ENSG00000228400	-	11.3197	4.39672	0.741938	5.92599	3.10415e-09	1.79246e-08	4.02014	0.750486
ENSG00000123977	DAW1	9.62024	6.61777	1.11676	5.92585	3.10688e-09	1.79367e-08	5.75289	1.09372
ENSG00000265179	-	50.5441	3.30315	0.557821	5.92152	3.18978e-09	1.83926e-08	3.07489	0.566241
ENSG00000175229	GAL3ST3	37.425	2.42609	0.40972	5.92134	3.19331e-09	1.84091e-08	2.28277	0.420136
ENSG00000235436	DPY19L2P4	68.019	3.26104	0.550961	5.91883	3.24243e-09	1.86769e-08	3.03745	0.559484
ENSG00000205611	LINC01597	41.9655	3.41556	0.577115	5.91834	3.25205e-09	1.87285e-08	3.17364	0.585387
ENSG00000180828	BHLHE22	78.4459	2.42861	0.410392	5.91779	3.26288e-09	1.8787e-08	2.28491	0.420831
ENSG00000215968	-	17.3162	4.31783	0.72999	5.91493	3.32025e-09	1.91095e-08	3.95196	0.738645
ENSG00000113100	CDH9	81.8026	6.1149	1.03459	5.91045	3.41171e-09	1.96158e-08	5.38704	1.02412
ENSG00000119714	GPR68	15.7865	3.72897	0.63129	5.90691	3.48575e-09	2.00086e-08	3.44611	0.63958
ENSG00000130649	CYP2E1	13.0237	3.26017	0.551971	5.90641	3.49637e-09	2.00614e-08	3.03567	0.560583
ENSG00000254539	-	23.9537	2.22821	0.378213	5.89141	3.82909e-09	2.19167e-08	2.09808	0.388047
ENSG00000116183	PAPPA2	19.8409	2.703	0.459063	5.88808	3.90709e-09	2.23358e-08	2.53475	0.469475
ENSG00000111907	TPD52L1	28.0356	2.27936	0.387234	5.88627	3.95005e-09	2.25722e-08	2.14526	0.39737
ENSG00000154783	FGD5	11.2731	7.19309	1.22224	5.88516	3.97672e-09	2.27111e-08	6.12789	1.18166
ENSG00000137033	IL33	14.6741	3.93261	0.668269	5.88477	3.986e-09	2.2759e-08	3.61957	0.676886
ENSG00000183036	PCP4	15.6313	4.09599	0.696359	5.88201	4.05314e-09	2.31236e-08	3.75919	0.70515
ENSG00000146374	RSPO3	50.9171	5.92575	1.00805	5.87843	4.14186e-09	2.36058e-08	5.23839	1.00168
ENSG00000185272	RBM11	14.8203	4.83524	0.822582	5.87812	4.14943e-09	2.36441e-08	4.37873	0.830172
ENSG00000272755	-	15.0309	3.10963	0.529441	5.87341	4.2692e-09	2.42866e-08	2.89955	0.538677
ENSG00000250318	-	12.2172	4.01872	0.684526	5.87081	4.33674e-09	2.46513e-08	3.69183	0.693326
ENSG00000232872	CTAGE3P	15.9277	2.95782	0.50451	5.86275	4.55254e-09	2.58257e-08	2.7632	0.514309
ENSG00000248731	-	52.0068	2.56748	0.43797	5.86221	4.5674e-09	2.58995e-08	2.40948	0.448772
ENSG00000121297	TSHZ3	25.1045	5.37459	0.916971	5.86124	4.59415e-09	2.60406e-08	4.81029	0.9198
ENSG00000156218	ADAMTSL3	9.02681	7.13906	1.21984	5.85246	4.84356e-09	2.74156e-08	6.08137	1.18084
ENSG00000256762	STH	7.25751	6.75858	1.15513	5.85095	4.88779e-09	2.76436e-08	5.82754	1.12795
ENSG00000164404	GDF9	22.979	3.07272	0.525627	5.84581	5.04112e-09	2.84649e-08	2.86457	0.535175
ENSG00000008441	NFIX	18.269	5.48621	0.938771	5.84403	5.09521e-09	2.87587e-08	4.89429	0.940172
ENSG00000131477	RAMP2	20.0759	2.43608	0.41698	5.84219	5.15193e-09	2.9073e-08	2.28771	0.427851
ENSG00000201969	SNORD115-20	6.65346	6.8091	1.16564	5.84149	5.17372e-09	2.91842e-08	5.85884	1.13695
ENSG00000157150	TIMP4	22.6508	3.32914	0.570925	5.83113	5.50524e-09	3.10106e-08	3.09011	0.57995
ENSG00000151812	SLC35F4	11.2028	5.10198	0.875896	5.82487	5.71581e-09	3.2158e-08	4.5863	0.881909
ENSG00000200503	SNORD115-5	7.31088	6.93992	1.192	5.82208	5.81213e-09	3.26737e-08	5.94013	1.15925
ENSG00000171811	CFAP46	26.1735	2.50399	0.430574	5.81548	6.04617e-09	3.3935e-08	2.34858	0.441672
ENSG00000108684	ASIC2	104.92	3.58156	0.617069	5.80415	6.46927e-09	3.62011e-08	3.30796	0.626074
ENSG00000253477	-	46.2042	2.14416	0.369459	5.80352	6.49374e-09	3.63308e-08	2.01605	0.379064
ENSG00000272321	-	21.1451	5.98702	1.0331	5.79519	6.8243e-09	3.80814e-08	5.26348	1.02575
ENSG00000270035	-	22.9589	2.53173	0.436939	5.79425	6.86284e-09	3.82813e-08	2.37272	0.448176
ENSG00000164106	SCRG1	24.4342	4.72877	0.816286	5.79303	6.91272e-09	3.85442e-08	4.27742	0.82495
ENSG00000231252	-	11.6484	5.52183	0.953529	5.79094	6.99935e-09	3.89807e-08	4.91059	0.954689
ENSG00000062282	DGAT2	28.6578	2.58324	0.446176	5.78975	7.04921e-09	3.92428e-08	2.41952	0.457425
ENSG00000132837	DMGDH	18.2197	2.86344	0.494711	5.78811	7.11838e-09	3.96121e-08	2.67313	0.505357
ENSG00000198892	SHISA4	109.407	2.30819	0.399541	5.7771	7.59982e-09	4.21908e-08	2.16635	0.410367
ENSG00000248283	CCNL2P1	27.5023	2.76226	0.47815	5.77696	7.60603e-09	4.22169e-08	2.5812	0.48917
ENSG00000183690	EFHC2	13.4883	3.88858	0.673234	5.77597	7.651e-09	4.24498e-08	3.56944	0.682614
ENSG00000223269	RN7SKP53	9.86612	6.59817	1.1431	5.77217	7.82582e-09	4.33768e-08	5.69306	1.12051
ENSG00000250412	KLHL2P1	11.6186	4.15744	0.72068	5.76878	7.98477e-09	4.42054e-08	3.79723	0.730341
ENSG00000140284	SLC27A2	34.124	2.41102	0.418044	5.76738	8.05149e-09	4.45484e-08	2.26047	0.429296
ENSG00000198753	PLXNB3	13.154	4.27136	0.741745	5.75852	8.48524e-09	4.68374e-08	3.89188	0.751519
ENSG00000188859	FAM78B	17.0436	6.1674	1.07107	5.75816	8.50374e-09	4.69304e-08	5.3854	1.05978
ENSG00000171126	KCNG3	19.5193	2.75417	0.478515	5.75567	8.62989e-09	4.75984e-08	2.57244	0.489709
ENSG00000183114	FAM43B	10.5137	3.79943	0.660984	5.74814	9.0231e-09	4.96598e-08	3.4899	0.670513
ENSG00000105662	CRTC1	178.908	2.17212	0.378279	5.74212	9.34994e-09	5.13981e-08	2.03895	0.388389
ENSG00000108924	HLF	14.4977	3.89684	0.679187	5.73751	9.6076e-09	5.27628e-08	3.57198	0.688884
ENSG00000272397	-	12.5355	4.17887	0.72916	5.73108	9.97919e-09	5.47178e-08	3.81031	0.739132
ENSG00000239815	-	16.0815	2.81018	0.490383	5.73058	1.00086e-08	5.48684e-08	2.62112	0.501616
ENSG00000069535	MAOB	9.88613	4.11155	0.718348	5.72362	1.04276e-08	5.71544e-08	3.75253	0.728344
ENSG00000121898	CPXM2	7.61572	7.1103	1.24265	5.72188	1.05352e-08	5.76539e-08	6.01568	1.20403
ENSG00000227128	LBX1-AS1	12.1382	7.22821	1.26494	5.71429	1.10164e-08	6.01698e-08	6.08755	1.22225
ENSG00000232599	-	14.214	5.38684	0.943367	5.71023	1.12822e-08	6.15615e-08	4.78837	0.946945
ENSG00000255136	-	6.55169	6.79872	1.19092	5.7088	1.13772e-08	6.20682e-08	5.80789	1.16235
ENSG00000227986	TRIM60P18	25.0619	2.25556	0.395662	5.70074	1.19291e-08	6.49745e-08	2.11378	0.406591
ENSG00000174844	DNAH12	14.9463	2.47533	0.434389	5.69841	1.20931e-08	6.58452e-08	2.31534	0.446193
ENSG00000122733	PHF24	58.8626	8.58464	1.5068	5.69726	1.2175e-08	6.62658e-08	6.85269	1.40992
ENSG00000162552	WNT4	39.2014	3.59712	0.631399	5.69706	1.21893e-08	6.6318e-08	3.31034	0.64128
ENSG00000084636	COL16A1	9.55314	6.65521	1.17182	5.67937	1.35191e-08	7.33396e-08	5.70188	1.14762
ENSG00000212428	-	6.50616	6.54796	1.15387	5.67476	1.38882e-08	7.52476e-08	5.62764	1.13281
ENSG00000171798	KNDC1	39.055	3.10075	0.54672	5.67154	1.4152e-08	7.65948e-08	2.87521	0.557566
ENSG00000152969	JAKMIP1	53.1856	9.90542	1.74657	5.67135	1.41676e-08	7.66649e-08	7.44108	1.58584
ENSG00000171557	FGG	6.54131	6.89011	1.21504	5.6707	1.42212e-08	7.69102e-08	5.8547	1.18356
ENSG00000272899	ATP6V1FNB	27.9239	2.21135	0.390619	5.66115	1.50363e-08	8.11619e-08	2.07097	0.401432
ENSG00000183578	TNFAIP8L3	18.2867	7.63556	1.34962	5.65757	1.5353e-08	8.28075e-08	6.31166	1.29163
ENSG00000256391	-	11.0883	6.9088	1.22205	5.65345	1.57258e-08	8.47696e-08	5.86062	1.18996
ENSG00000132481	TRIM47	8.3496	6.44944	1.14098	5.65254	1.58091e-08	8.51859e-08	5.55295	1.12274
ENSG00000147655	RSPO2	20.5085	6.34263	1.12302	5.64784	1.62472e-08	8.74624e-08	5.47746	1.10768
ENSG00000241484	ARHGAP8	7.55211	6.92457	1.22667	5.64503	1.65151e-08	8.88024e-08	5.86776	1.19406
ENSG00000267702	-	14.0133	3.04455	0.539749	5.64067	1.69391e-08	9.09601e-08	2.82294	0.55102
ENSG00000185519	FAM131C	13.2994	3.97769	0.705438	5.63861	1.71428e-08	9.19835e-08	3.62828	0.716068
ENSG00000170381	SEMA3E	153.985	2.3459	0.416129	5.63744	1.72601e-08	9.2595e-08	2.19322	0.427914
ENSG00000131386	GALNT15	12.4748	5.61625	0.997525	5.63019	1.80015e-08	9.6425e-08	4.94531	0.998182
ENSG00000200680	SNORD115-4	7.58876	7.01267	1.2463	5.62679	1.83598e-08	9.82319e-08	5.91752	1.21075
ENSG00000162733	DDR2	84.5273	2.47823	0.440594	5.62475	1.85779e-08	9.93242e-08	2.31337	0.452887
ENSG00000167765	-	19.5093	2.25202	0.400475	5.62337	1.87266e-08	1.00028e-07	2.1063	0.411787
ENSG00000158286	RNF207	33.2048	2.45515	0.436925	5.61917	1.91874e-08	1.02425e-07	2.29198	0.449206
ENSG00000272733	-	10.8626	4.77719	0.850327	5.61806	1.93113e-08	1.03067e-07	4.28662	0.860164
ENSG00000151838	CCDC175	15.0837	4.84871	0.864914	5.606	2.07053e-08	1.10297e-07	4.34196	0.874472
ENSG00000257657	-	9.32756	6.46943	1.15439	5.60418	2.09239e-08	1.11419e-07	5.55096	1.13574
ENSG00000223930	-	12.786	5.54204	0.989546	5.60059	2.13626e-08	1.13604e-07	4.882	0.991642
ENSG00000153714	LURAP1L	16.2114	2.61891	0.467876	5.59744	2.17534e-08	1.15617e-07	2.43919	0.480457
ENSG00000249362	LINC02488	8.48853	6.36642	1.13814	5.59373	2.22249e-08	1.17989e-07	5.47689	1.12237
ENSG00000107331	ABCA2	236.928	2.26401	0.405697	5.58055	2.39758e-08	1.26828e-07	2.11487	0.417328
ENSG00000261168	-	16.2052	2.85898	0.512387	5.57972	2.40907e-08	1.27388e-07	2.65325	0.52471
ENSG00000273164	DGCR10	12.0071	3.0408	0.54505	5.57893	2.41999e-08	1.27941e-07	2.81425	0.556883
ENSG00000145888	GLRA1	7.65142	6.65285	1.19286	5.57722	2.44391e-08	1.29157e-07	5.66518	1.16891
ENSG00000184922	FMNL1	9.85798	4.46785	0.801163	5.57671	2.45114e-08	1.29515e-07	4.02752	0.81237
ENSG00000198312	BMS1P9	17.3778	2.4711	0.443591	5.57068	2.5375e-08	1.33876e-07	2.30336	0.456238
ENSG00000204969	PCDHA2	75.8794	3.11951	0.559991	5.57064	2.53801e-08	1.33878e-07	2.88269	0.571692
ENSG00000151376	ME3	89.8724	3.16435	0.568891	5.56232	2.66219e-08	1.40217e-07	2.92117	0.58056
ENSG00000168267	PTF1A	5.7395	6.53581	1.17534	5.56076	2.68596e-08	1.41443e-07	5.58126	1.15493
ENSG00000135312	HTR1B	13.0789	5.24478	0.943383	5.55954	2.70483e-08	1.42376e-07	4.64476	0.949919
ENSG00000180730	SHISA2	50.1526	2.31332	0.416354	5.55615	2.75785e-08	1.45011e-07	2.15857	0.428448
ENSG00000260248	-	32.2171	3.65767	0.658333	5.55596	2.76096e-08	1.4512e-07	3.34631	0.66954
ENSG00000236501	-	12.4752	6.12695	1.10407	5.54944	2.86588e-08	1.50409e-07	5.29587	1.0947
ENSG00000256031	-	28.5302	2.84147	0.512101	5.54866	2.87872e-08	1.51055e-07	2.63513	0.524737
ENSG00000143355	LHX9	82.6506	3.39975	0.613635	5.54035	3.01865e-08	1.58072e-07	3.12336	0.625103
ENSG00000171105	INSR	416.467	3.5357	0.638185	5.54023	3.02069e-08	1.58149e-07	3.24021	0.649556
ENSG00000150556	LYPD6B	14.0087	3.45803	0.624556	5.53678	3.0809e-08	1.61181e-07	3.17316	0.636005
ENSG00000138615	CILP	11.3869	3.66693	0.662744	5.53295	3.14886e-08	1.64614e-07	3.35142	0.674189
ENSG00000118514	ALDH8A1	44.3245	2.3255	0.420322	5.53266	3.15411e-08	1.64857e-07	2.16826	0.432631
ENSG00000157330	C1orf158	5.85065	6.72594	1.21609	5.53079	3.18796e-08	1.66596e-07	5.69645	1.18999
ENSG00000180422	LINC00304	17.4064	2.82043	0.510257	5.52748	3.24872e-08	1.69676e-07	2.61466	0.523128
ENSG00000012171	SEMA3B	16.727	3.21394	0.581936	5.52284	3.33559e-08	1.74084e-07	2.96059	0.593881
ENSG00000186471	AKAP14	8.07283	6.23808	1.13047	5.51813	3.42625e-08	1.78417e-07	5.36376	1.1185
ENSG00000248479	-	34.9946	2.54943	0.46204	5.51778	3.43304e-08	1.78671e-07	2.37076	0.475204
ENSG00000108439	PNPO	54.5271	2.32167	0.420821	5.51699	3.44851e-08	1.79376e-07	2.16379	0.433204
ENSG00000213085	CFAP45	10.2752	4.36798	0.792217	5.51361	3.51551e-08	1.82793e-07	3.93507	0.804181
ENSG00000180155	LYNX1	25.2818	4.38365	0.795725	5.509	3.60882e-08	1.87576e-07	3.94716	0.807724
ENSG00000107281	NPDC1	145.969	2.41918	0.439696	5.50194	3.7563e-08	1.94772e-07	2.25162	0.452659
ENSG00000181790	ADGRB1	22.2486	3.68095	0.669087	5.50145	3.7669e-08	1.95286e-07	3.35945	0.680868
ENSG00000121905	HPCA	12.7362	3.32432	0.605785	5.48762	4.07385e-08	2.1046e-07	3.05261	0.617894
ENSG00000269978	-	26.406	2.22933	0.406811	5.48002	4.25287e-08	2.19183e-07	2.07726	0.41873
ENSG00000130590	SAMD10	36.5441	2.60109	0.474921	5.47688	4.32896e-08	2.22941e-07	2.41434	0.488448
ENSG00000230223	ATXN8OS	13.9664	5.02581	0.918304	5.47293	4.42665e-08	2.27638e-07	4.45509	0.927889
ENSG00000246705	H2AJ	23.6777	2.55195	0.466314	5.4726	4.43472e-08	2.28011e-07	2.36977	0.47983
ENSG00000196071	OR2L13	7.91742	7.0458	1.28797	5.47046	4.48864e-08	2.30741e-07	5.8757	1.2513
ENSG00000254402	LRRC24	17.513	3.17561	0.580801	5.46765	4.56052e-08	2.34222e-07	2.9217	0.59339
ENSG00000234899	SOX9-AS1	29.961	3.48074	0.637086	5.46353	4.66746e-08	2.39538e-07	3.18431	0.649295
ENSG00000259248	USP3-AS1	19.1331	2.18843	0.400619	5.46263	4.69133e-08	2.40719e-07	2.0389	0.412254
ENSG00000260750	-	10.3763	3.80059	0.696188	5.45914	4.78445e-08	2.45408e-07	3.45508	0.708502
ENSG00000140398	NEIL1	45.1912	2.5044	0.458839	5.45813	4.81176e-08	2.46628e-07	2.3258	0.472381
ENSG00000159733	ZFYVE28	10.8545	3.85412	0.706123	5.45813	4.81162e-08	2.46628e-07	3.49993	0.718491
ENSG00000255240	-	15.0044	4.32866	0.793472	5.45534	4.88796e-08	2.50214e-07	3.89307	0.8061
ENSG00000137727	ARHGAP20	48.8074	8.29844	1.52676	5.43533	5.46936e-08	2.79059e-07	6.55888	1.43868
ENSG00000149295	DRD2	20.752	3.15692	0.581036	5.43326	5.53351e-08	2.82178e-07	2.90195	0.594029
ENSG00000236977	ANKRD44-IT1	20.5703	3.0715	0.566332	5.4235	5.84447e-08	2.97548e-07	2.8266	0.579617
ENSG00000205403	CFI	9.01684	7.33136	1.35188	5.42307	5.8584e-08	2.98203e-07	6.02652	1.30473
ENSG00000206814	-	6.2084	6.39915	1.18039	5.42123	5.91904e-08	3.01126e-07	5.44049	1.16468
ENSG00000236943	-	15.9324	3.02798	0.558645	5.42023	5.9522e-08	3.02758e-07	2.78827	0.572064
ENSG00000234165	-	14.2291	5.08987	0.939212	5.4193	5.98321e-08	3.04225e-07	4.49277	0.94881
ENSG00000197385	ZNF860	14.3274	3.80398	0.702183	5.41736	6.04851e-08	3.07434e-07	3.45221	0.714982
ENSG00000095383	TBC1D2	21.2795	2.25491	0.41687	5.40914	6.33292e-08	3.2125e-07	2.09622	0.429421
ENSG00000169884	WNT10B	10.9737	6.15244	1.13747	5.40887	6.34253e-08	3.21621e-07	5.26859	1.12851
ENSG00000196218	RYR1	14.4169	5.71834	1.05735	5.40818	6.36667e-08	3.22787e-07	4.9612	1.05807
ENSG00000235961	PNMA6A	8.53493	7.12258	1.31787	5.40464	6.49396e-08	3.28943e-07	5.89402	1.27858
ENSG00000258548	LINC00645	14.343	6.34694	1.17573	5.39829	6.728e-08	3.39939e-07	5.39726	1.16168
ENSG00000248750	-	9.72622	4.43233	0.821157	5.39766	6.75159e-08	3.41007e-07	3.96734	0.834368
ENSG00000235989	MORC2-AS1	6.35697	6.5964	1.22296	5.39382	6.89759e-08	3.48006e-07	5.56026	1.20157
ENSG00000254180	-	16.4084	2.26135	0.419301	5.39314	6.92376e-08	3.49138e-07	2.10106	0.432004
ENSG00000267767	LINC01801	10.8313	5.48265	1.01686	5.39177	6.97673e-08	3.51556e-07	4.78357	1.02185
ENSG00000125730	C3	10.4562	5.39954	1.00235	5.38688	7.16923e-08	3.60997e-07	4.72031	1.00864
ENSG00000197182	MIRLET7BHG	7.90139	6.23214	1.15775	5.38297	7.3268e-08	3.68402e-07	5.31429	1.14696
ENSG00000115828	QPCT	15.7617	3.54487	0.658665	5.3819	7.3704e-08	3.70528e-07	3.22897	0.671791
ENSG00000250588	-	16.5442	2.94359	0.547289	5.3785	7.51093e-08	3.77254e-07	2.71032	0.561331
ENSG00000259957	-	17.7006	6.1213	1.13855	5.37641	7.59864e-08	3.81523e-07	5.23619	1.13067
ENSG00000235314	LINC00957	14.8515	3.8078	0.708457	5.37478	7.66761e-08	3.84711e-07	3.44941	0.721776
ENSG00000201143	SNORD115-42	5.90764	6.44599	1.19955	5.37366	7.71557e-08	3.8684e-07	5.45416	1.18286
ENSG00000227745	-	10.5103	4.84927	0.902705	5.37194	7.78959e-08	3.90342e-07	4.29469	0.914744
ENSG00000271907	SNORA35B	21.1364	3.21784	0.600414	5.35938	8.35101e-08	4.17804e-07	2.94679	0.614114
ENSG00000204065	TCEAL5	8.71026	7.19232	1.34235	5.358	8.41485e-08	4.20874e-07	5.91432	1.30062
ENSG00000199489	SNORD115-25	5.27997	6.48768	1.21228	5.35164	8.7161e-08	4.35293e-07	5.47318	1.19453
ENSG00000181585	TMIE	7.03525	6.08496	1.13713	5.35116	8.73921e-08	4.36292e-07	5.20259	1.13041
ENSG00000123384	LRP1	2091.67	2.34356	0.438242	5.34763	8.91132e-08	4.44647e-07	2.17256	0.451871
ENSG00000175077	RTP1	12.2695	5.27335	0.986704	5.34441	9.07102e-08	4.52293e-07	4.61441	0.995191
ENSG00000213640	EEF1DP4	10.9033	4.15824	0.778859	5.33888	9.35209e-08	4.65563e-07	3.73381	0.792916
ENSG00000129151	BBOX1	47.5456	2.7737	0.519536	5.33881	9.35565e-08	4.65658e-07	2.557	0.534253
ENSG00000088992	TESC	14.4003	3.28526	0.615443	5.33804	9.39544e-08	4.67307e-07	3.00234	0.629294
ENSG00000221946	FXYD7	13.2855	4.66654	0.874405	5.33681	9.45939e-08	4.7032e-07	4.1431	0.887797
ENSG00000166960	CCDC178	41.6212	2.71875	0.509888	5.33204	9.71145e-08	4.82255e-07	2.50771	0.524705
ENSG00000135363	LMO2	19.1445	4.15318	0.779245	5.32975	9.83478e-08	4.88033e-07	3.72812	0.79342
ENSG00000152207	CYSLTR2	15.5029	6.62211	1.24342	5.32573	1.00546e-07	4.98677e-07	5.5498	1.22174
ENSG00000164078	MST1R	15.53	2.87473	0.540545	5.3182	1.04797e-07	5.18659e-07	2.64411	0.55535
ENSG00000151006	PRSS53	22.7084	2.43968	0.458769	5.31789	1.04978e-07	5.19462e-07	2.25714	0.473168
ENSG00000072858	SIDT1	9.14374	4.47748	0.842108	5.317	1.05493e-07	5.2192e-07	3.98844	0.856286
ENSG00000178538	CA8	493.882	2.53328	0.47673	5.31386	1.07326e-07	5.30427e-07	2.34085	0.491508
ENSG00000166816	LDHD	7.09502	6.03126	1.13507	5.31354	1.07514e-07	5.31263e-07	5.15274	1.13007
ENSG00000188004	SNHG28	10.5998	5.46682	1.02907	5.31238	1.082e-07	5.34467e-07	4.7498	1.03527
ENSG00000230105	-	10.5191	5.42582	1.02146	5.31184	1.08526e-07	5.35888e-07	4.71941	1.02829
ENSG00000253222	-	13.9647	6.80027	1.28092	5.30891	1.10282e-07	5.44077e-07	5.65489	1.25353
ENSG00000106327	TFR2	13.5203	2.63962	0.497494	5.30583	1.12163e-07	5.52873e-07	2.43514	0.512536
ENSG00000185681	MORN5	9.81895	5.25161	0.989884	5.30527	1.12505e-07	5.54361e-07	4.58777	0.999146
ENSG00000100867	DHRS2	10.8926	3.89937	0.735829	5.29928	1.16257e-07	5.72149e-07	3.5143	0.750212
ENSG00000269793	ZIM2-AS1	6.15089	6.6292	1.25098	5.2992	1.16312e-07	5.72266e-07	5.54343	1.22931
ENSG00000004777	ARHGAP33	200.463	2.2674	0.427926	5.29858	1.16705e-07	5.74049e-07	2.1003	0.441275
ENSG00000101438	SLC32A1	6.02832	6.77323	1.27878	5.29662	1.17967e-07	5.7985e-07	5.63279	1.25241
ENSG00000160588	MPZL3	16.4522	4.12832	0.779443	5.2965	1.18044e-07	5.80128e-07	3.7021	0.794057
ENSG00000147036	LANCL3	27.8406	3.71002	0.701623	5.28776	1.23821e-07	6.07134e-07	3.35518	0.716
ENSG00000267731	-	12.1218	3.21812	0.609183	5.28267	1.27312e-07	6.23385e-07	2.93833	0.623807
ENSG00000213363	RPS3P6	11.8636	3.45083	0.653491	5.28061	1.28754e-07	6.30112e-07	3.13633	0.66792
ENSG00000187260	WDR86	40.8415	2.4599	0.466279	5.27561	1.32318e-07	6.46652e-07	2.27206	0.481109
ENSG00000205279	CTXN3	7.61765	6.3318	1.20048	5.2744	1.33193e-07	6.50589e-07	5.34118	1.18805
ENSG00000103253	HAGHL	13.6009	3.51044	0.665675	5.27351	1.33839e-07	6.53628e-07	3.18575	0.680183
ENSG00000100218	RSPH14	21.1307	2.43783	0.462657	5.26919	1.37031e-07	6.68636e-07	2.25176	0.477432
ENSG00000179057	IGSF22	5.85188	6.66647	1.26562	5.26737	1.38395e-07	6.74821e-07	5.55357	1.24305
ENSG00000170011	MYRIP	7.70648	7.04001	1.33667	5.26684	1.38794e-07	6.76651e-07	5.78129	1.30112
ENSG00000121904	CSMD2	70.404	9.58056	1.81942	5.26574	1.39629e-07	6.80487e-07	6.99578	1.66379
ENSG00000186994	KANK3	15.0732	2.92381	0.556056	5.25812	1.45534e-07	7.07665e-07	2.68111	0.571451
ENSG00000188039	NWD1	10.3441	3.9015	0.743259	5.24919	1.52773e-07	7.41709e-07	3.50812	0.758345
ENSG00000261786	-	6.67809	6.90479	1.31651	5.24478	1.56466e-07	7.58326e-07	5.69012	1.28604
ENSG00000261340	LINC01616	15.9673	3.93252	0.750043	5.24306	1.57931e-07	7.64632e-07	3.53265	0.76525
ENSG00000088881	EBF4	87.653	2.19026	0.41795	5.24048	1.60159e-07	7.7475e-07	2.02667	0.430851
ENSG00000165731	RET	6.58475	6.12953	1.17161	5.23173	1.6793e-07	8.11501e-07	5.19046	1.16517
ENSG00000273230	-	25.6073	2.25222	0.43061	5.23032	1.69218e-07	8.16885e-07	2.08188	0.444253
ENSG00000221947	XKR9	14.0029	3.52747	0.67455	5.22937	1.70088e-07	8.2066e-07	3.19407	0.689664
ENSG00000165694	FRMD7	15.0021	4.0533	0.777003	5.21658	1.82261e-07	8.77428e-07	3.62699	0.792721
ENSG00000135973	GPR45	8.61819	6.28933	1.20666	5.21218	1.86629e-07	8.97536e-07	5.28901	1.19619
ENSG00000198517	MAFK	25.8634	2.23325	0.428865	5.20735	1.91557e-07	9.20445e-07	2.06318	0.442457
ENSG00000254049	NRG1-IT3	6.17524	6.40125	1.22931	5.2072	1.91709e-07	9.21016e-07	5.35973	1.21569
ENSG00000239268	-	60.1217	2.39455	0.460425	5.20073	1.98507e-07	9.52373e-07	2.20761	0.475487
ENSG00000272511	-	49.9666	2.38429	0.458504	5.20015	1.99123e-07	9.55001e-07	2.19837	0.473499
ENSG00000266411	-	11.342	5.15086	0.992497	5.18979	2.10526e-07	1.00762e-06	4.48111	1.00461
ENSG00000273156	-	28.6601	2.24016	0.431652	5.18973	2.10596e-07	1.00779e-06	2.06815	0.445432
ENSG00000155761	SPAG17	25.6487	3.59655	0.693415	5.18672	2.14034e-07	1.02354e-06	3.24576	0.709165
ENSG00000165644	COMTD1	12.8306	3.2916	0.634967	5.1839	2.17298e-07	1.03862e-06	2.98895	0.65081
ENSG00000146090	RASGEF1C	14.5391	3.90512	0.75355	5.1823	2.19166e-07	1.04677e-06	3.50005	0.769643
ENSG00000131044	TTLL9	9.13741	3.51908	0.679223	5.18104	2.20647e-07	1.05354e-06	3.18023	0.695032
ENSG00000227869	-	5.31174	6.38736	1.2332	5.17952	2.22462e-07	1.06167e-06	5.33936	1.22036
ENSG00000204241	LINC02731	24.2572	2.51523	0.48563	5.17931	2.22712e-07	1.06268e-06	2.3136	0.501531
ENSG00000271892	-	5.90248	6.37414	1.23097	5.17812	2.2413e-07	1.06836e-06	5.33029	1.21855
ENSG00000155657	TTN	760.563	4.75511	0.919193	5.17313	2.30204e-07	1.09619e-06	4.17582	0.934621
ENSG00000205922	-	17.0471	4.02391	0.778302	5.17011	2.33951e-07	1.1129e-06	3.59484	0.794715
ENSG00000238250	ST6GAL2-IT1	12.3809	3.51087	0.680562	5.15879	2.48553e-07	1.17976e-06	3.17017	0.696701
ENSG00000196616	ADH1B	5.90229	6.72419	1.30386	5.15713	2.50766e-07	1.18986e-06	5.54012	1.28067
ENSG00000247970	-	12.3438	3.75072	0.727322	5.15688	2.51096e-07	1.19123e-06	3.36898	0.743646
ENSG00000163082	SGPP2	15.1359	3.09104	0.599405	5.15684	2.51152e-07	1.19129e-06	2.81456	0.615827
ENSG00000179598	PLD6	16.1917	3.14177	0.60955	5.15424	2.5466e-07	1.20712e-06	2.85767	0.625949
ENSG00000145075	-	8.96299	3.58708	0.696399	5.15089	2.59253e-07	1.22806e-06	3.23255	0.712687
ENSG00000162975	KCNF1	14.0581	3.46115	0.6721	5.14975	2.60832e-07	1.23512e-06	3.12727	0.68837
ENSG00000273287	-	8.41301	5.71111	1.10982	5.14596	2.66159e-07	1.2595e-06	4.87305	1.1142
ENSG00000225649	-	16.8505	2.57528	0.500655	5.14382	2.6921e-07	1.2735e-06	2.36376	0.517116
ENSG00000171476	HOPX	10.448	5.03052	0.978357	5.1418	2.72114e-07	1.28638e-06	4.3778	0.992442
ENSG00000223479	LINC02238	6.52561	5.95457	1.15871	5.13898	2.76239e-07	1.30477e-06	5.03795	1.15797
ENSG00000160188	RSPH1	12.0077	4.01017	0.780511	5.13788	2.77862e-07	1.312e-06	3.57787	0.797435
ENSG00000167858	TEKT1	5.79473	6.71665	1.31028	5.12613	2.95756e-07	1.3932e-06	5.52101	1.28778
ENSG00000178187	ZNF454	27.1176	4.75864	0.928407	5.12559	2.96605e-07	1.39697e-06	4.16695	0.944631
ENSG00000225883	BMS1P11	12.2294	3.43076	0.669397	5.12514	2.97314e-07	1.40008e-06	3.09831	0.68604
ENSG00000150594	ADRA2A	14.2721	3.51681	0.686546	5.12248	3.0155e-07	1.41883e-06	3.16982	0.703243
ENSG00000252793	-	7.38764	6.23102	1.21805	5.11559	3.12764e-07	1.46938e-06	5.21196	1.21066
ENSG00000177459	ERICH5	8.35537	3.7104	0.725882	5.11157	3.19489e-07	1.49872e-06	3.32844	0.742893
ENSG00000091583	APOH	4.69631	6.38343	1.24959	5.10841	3.24887e-07	1.52251e-06	5.30663	1.23797
ENSG00000159708	LRRC36	5.08312	6.52631	1.27817	5.10597	3.29106e-07	1.54151e-06	5.39511	1.26222
ENSG00000259888	-	15.7772	3.22458	0.631716	5.10447	3.31725e-07	1.55351e-06	2.92183	0.648746
ENSG00000244558	KCNK15-AS1	14.4979	2.83341	0.555632	5.09944	3.40664e-07	1.59404e-06	2.58573	0.572971
ENSG00000245598	DACT3-AS1	30.5174	2.6185	0.513762	5.09673	3.45579e-07	1.61597e-06	2.3975	0.530834
ENSG00000259372	-	11.0864	5.14415	1.01124	5.08697	3.63835e-07	1.69822e-06	4.44692	1.02522
ENSG00000273492	-	10.3999	3.88748	0.765072	5.08119	3.75074e-07	1.74835e-06	3.46805	0.782812
ENSG00000235296	-	6.94798	6.11886	1.20433	5.08072	3.76016e-07	1.75216e-06	5.12454	1.20056
ENSG00000106123	EPHB6	10.5205	7.5386	1.48488	5.07691	3.83612e-07	1.78637e-06	5.95655	1.43131
ENSG00000258731	-	12.7159	2.80469	0.552515	5.07623	3.85005e-07	1.79256e-06	2.55826	0.570126
ENSG00000245750	DRAIC	10.5456	3.29846	0.649832	5.07586	3.85744e-07	1.7954e-06	2.98033	0.667255
ENSG00000215475	SIAH3	49.685	8.1593	1.60791	5.07447	3.88572e-07	1.80796e-06	6.25908	1.52597
ENSG00000151789	ZNF385D	318.47	2.51824	0.496273	5.07431	3.88914e-07	1.80896e-06	2.30694	0.513172
ENSG00000120057	SFRP5	5.14171	6.54069	1.29026	5.06926	3.99357e-07	1.85537e-06	5.38707	1.27449
ENSG00000163131	CTSS	14.189	2.4231	0.478065	5.06856	4.00835e-07	1.86101e-06	2.22214	0.494428
ENSG00000229422	-	4.95345	6.23197	1.23031	5.06535	4.07642e-07	1.89167e-06	5.19146	1.2238
ENSG00000255547	RPA2P3	4.87709	6.40763	1.26513	5.06481	4.08807e-07	1.89645e-06	5.30258	1.25356
ENSG00000259577	CERNA1	8.4697	5.6975	1.12527	5.06323	4.12222e-07	1.91135e-06	4.83446	1.13142
ENSG00000250790	-	9.63004	4.46568	0.883064	5.05702	4.25848e-07	1.97127e-06	3.92371	0.901466
ENSG00000255371	OPCML-IT2	5.27813	6.28854	1.24369	5.05636	4.27328e-07	1.97714e-06	5.22372	1.23576
ENSG00000271727	-	10.2717	3.53047	0.698861	5.05175	4.3779e-07	2.02354e-06	3.17038	0.716714
ENSG00000089820	ARHGAP4	21.6547	2.70316	0.535213	5.05063	4.40366e-07	2.03445e-06	2.46711	0.553
ENSG00000121410	A1BG	19.6669	2.20324	0.436871	5.04323	4.57742e-07	2.11159e-06	2.02428	0.45116
ENSG00000002587	HS3ST1	26.1327	2.66434	0.528376	5.0425	4.59479e-07	2.11891e-06	2.43234	0.546165
ENSG00000159625	DRC7	8.50027	4.40802	0.874376	5.04133	4.62296e-07	2.1312e-06	3.87508	0.89315
ENSG00000170577	SIX2	14.7233	4.92574	0.978924	5.03179	4.85911e-07	2.23419e-06	4.26886	0.99592
ENSG00000000005	TNMD	10.0217	4.61591	0.917514	5.03089	4.8822e-07	2.2437e-06	4.03371	0.936088
ENSG00000170743	SYT9	35.7444	8.58289	1.70652	5.02946	4.91852e-07	2.25942e-06	6.41059	1.60383
ENSG00000267265	-	5.82151	6.25294	1.24472	5.02356	5.07225e-07	2.32761e-06	5.18669	1.23845
ENSG00000100031	-	19.5793	2.74836	0.547584	5.01906	5.19237e-07	2.3804e-06	2.50311	0.56583
ENSG00000198010	DLGAP2	14.3791	3.73335	0.744729	5.01303	5.35803e-07	2.45313e-06	3.33055	0.763476
ENSG00000230183	CNOT6LP1	4.39313	6.27601	1.25207	5.01249	5.37299e-07	2.45918e-06	5.19636	1.24539
ENSG00000188766	SPRED3	28.0952	2.32749	0.464556	5.01014	5.43897e-07	2.48775e-06	2.13224	0.480561
ENSG00000255910	-	6.02522	5.86625	1.17114	5.00899	5.47171e-07	2.50232e-06	4.92858	1.1749
ENSG00000256721	CACNA1C-IT3	12.0641	2.87692	0.574429	5.00832	5.4907e-07	2.5106e-06	2.61307	0.592949
ENSG00000152268	-	88.709	5.08635	1.01568	5.00781	5.50517e-07	2.5168e-06	4.38079	1.03183
ENSG00000105251	SHD	44.0703	2.9604	0.591312	5.0065	5.54293e-07	2.53324e-06	2.68449	0.609883
ENSG00000260142	-	27.592	2.19338	0.438311	5.00416	5.61068e-07	2.56253e-06	2.01249	0.452719
ENSG00000254016	ALG1L10P	8.2652	4.19401	0.838296	5.00302	5.64402e-07	2.57608e-06	3.69835	0.857839
ENSG00000269067	ZNF728	8.67	5.783	1.15609	5.00219	5.66825e-07	2.58672e-06	4.87	1.16179
ENSG00000165695	AK8	20.4964	2.33193	0.466587	4.99784	5.79747e-07	2.6444e-06	2.13513	0.482737
ENSG00000184984	CHRM5	10.0375	3.73404	0.74797	4.99224	5.96844e-07	2.71752e-06	3.32743	0.767103
ENSG00000229657	-	9.28192	4.61771	0.925092	4.99162	5.98741e-07	2.72528e-06	4.02513	0.944466
ENSG00000259200	-	10.5165	3.94472	0.790298	4.99143	5.99328e-07	2.72751e-06	3.49745	0.809773
ENSG00000204352	C9orf129	14.3946	4.05493	0.812506	4.99064	6.01794e-07	2.73784e-06	3.5854	0.832154
ENSG00000065989	PDE4A	30.3277	3.40105	0.681749	4.98872	6.07809e-07	2.76341e-06	3.05333	0.700603
ENSG00000176723	ZNF843	10.1607	3.66176	0.734775	4.98351	6.244e-07	2.83517e-06	3.26702	0.753968
ENSG00000146054	TRIM7	8.61593	5.12639	1.02893	4.98224	6.28519e-07	2.85248e-06	4.40215	1.04524
ENSG00000170122	FOXD4	7.55243	4.25223	0.853931	4.97959	6.3719e-07	2.88997e-06	3.73905	0.873978
ENSG00000243431	RPL5P30	13.5882	2.56433	0.515036	4.97892	6.39387e-07	2.899e-06	2.33833	0.533139
ENSG00000269883	-	14.0945	2.73166	0.549143	4.97441	6.54479e-07	2.96551e-06	2.4837	0.567903
ENSG00000155066	PROM2	24.5566	2.92046	0.588063	4.96623	6.8267e-07	3.08527e-06	2.64534	0.60719
ENSG00000104140	RHOV	14.5331	3.50756	0.706589	4.96408	6.90289e-07	3.11869e-06	3.1374	0.725959
ENSG00000268172	-	12.3191	2.85276	0.57524	4.95926	7.07627e-07	3.19189e-06	2.58646	0.594404
ENSG00000255693	LINC02389	7.67778	6.03255	1.21744	4.95509	7.22966e-07	3.25898e-06	5.01558	1.21852
ENSG00000167483	NIBAN3	10.6131	2.90105	0.585838	4.95196	7.34679e-07	3.31019e-06	2.62697	0.605153
ENSG00000261600	-	10.3392	3.28314	0.663627	4.94726	7.52644e-07	3.38623e-06	2.94896	0.683146
ENSG00000203877	RIPPLY2	7.9636	4.52627	0.916068	4.94098	7.77323e-07	3.49335e-06	3.94219	0.936763
ENSG00000167103	PIP5KL1	23.1913	2.45474	0.498492	4.92434	8.46472e-07	3.79196e-06	2.2368	0.516432
ENSG00000250555	-	4.51309	5.82507	1.18352	4.9218	8.57526e-07	3.83964e-06	4.86588	1.19021
ENSG00000167011	NAT16	17.9369	2.24888	0.457075	4.92015	8.64783e-07	3.87089e-06	2.05494	0.472829
ENSG00000240809	-	8.4061	4.67311	0.950021	4.91896	8.70052e-07	3.89262e-06	4.04779	0.970823
ENSG00000089558	KCNH4	5.20926	5.94611	1.20912	4.9177	8.75658e-07	3.9152e-06	4.94343	1.2132
ENSG00000158747	NBL1	14.2078	2.96725	0.60442	4.90926	9.14213e-07	4.07784e-06	2.67793	0.624419
ENSG00000213424	KRT222	9.27661	7.35274	1.49868	4.90616	9.28768e-07	4.14078e-06	5.75346	1.45626
ENSG00000163885	CFAP100	13.3004	3.04395	0.620732	4.90381	9.39977e-07	4.18676e-06	2.74212	0.640874
ENSG00000167414	GNG8	4.1181	5.93071	1.21003	4.9013	9.52025e-07	4.23841e-06	4.92631	1.21488
ENSG00000179061	-	10.145	3.56469	0.72837	4.89407	9.8772e-07	4.38757e-06	3.17218	0.749143
ENSG00000267649	-	15.399	2.46934	0.504697	4.89271	9.94579e-07	4.41664e-06	2.24647	0.523069
ENSG00000227863	-	5.01689	6.44116	1.3186	4.88483	1.03519e-06	4.59115e-06	5.23641	1.3101
ENSG00000109758	HGFAC	9.73552	4.04141	0.828298	4.87917	1.06532e-06	4.72105e-06	3.55098	0.850278
ENSG00000232314	PSMC1P13	10.9286	4.52361	0.929848	4.86489	1.14518e-06	5.0517e-06	3.92007	0.952329
ENSG00000136155	SCEL	6.95931	6.08959	1.25227	4.86282	1.15724e-06	5.10103e-06	5.01028	1.25431
ENSG00000262700	-	5.41616	6.44201	1.32477	4.86275	1.15765e-06	5.10201e-06	5.22547	1.31685
ENSG00000256443	-	4.80507	6.36132	1.30943	4.8581	1.18518e-06	5.21272e-06	5.17488	1.30408
ENSG00000181240	SLC25A41	7.22853	4.02375	0.828806	4.85487	1.20464e-06	5.29498e-06	3.53169	0.851306
ENSG00000218416	-	8.8888	4.12737	0.850525	4.85274	1.21769e-06	5.34899e-06	3.61235	0.873249
ENSG00000178965	ERICH3	12.8222	4.18291	0.862412	4.85025	1.23307e-06	5.41485e-06	3.65499	0.88527
ENSG00000235448	LURAP1L-AS1	5.93389	5.78946	1.1945	4.84675	1.255e-06	5.50636e-06	4.81069	1.20396
ENSG00000205212	CCDC144NL	27.2708	2.41696	0.49875	4.84603	1.25957e-06	5.52429e-06	2.19597	0.517107
ENSG00000266456	-	6.37148	6.83275	1.41094	4.84268	1.28097e-06	5.61288e-06	5.43802	1.39056
ENSG00000183929	DUSP5P1	20.9841	2.84179	0.586951	4.84162	1.28786e-06	5.64134e-06	2.56241	0.607762
ENSG00000257086	-	11.3269	3.02087	0.624407	4.83798	1.31168e-06	5.73852e-06	2.71345	0.645596
ENSG00000197168	NEK5	8.47741	3.23593	0.669099	4.83625	1.3231e-06	5.78484e-06	2.8926	0.690566
ENSG00000134917	ADAMTS8	7.63069	5.50678	1.13933	4.83333	1.34266e-06	5.86764e-06	4.61692	1.1544
ENSG00000184060	ADAP2	19.2997	2.24787	0.465382	4.83016	1.36424e-06	5.95914e-06	2.0462	0.481794
ENSG00000152760	TCTEX1D1	9.17544	4.51988	0.936242	4.82768	1.38133e-06	6.02817e-06	3.90703	0.959664
ENSG00000104327	CALB1	1673.06	2.75036	0.569777	4.82709	1.38544e-06	6.04331e-06	2.48249	0.590519
ENSG00000104808	DHDH	6.20103	5.94886	1.23254	4.82652	1.38939e-06	6.05863e-06	4.90444	1.23907
ENSG00000185433	LINC00158	12.988	2.41504	0.501273	4.81781	1.45143e-06	6.32034e-06	2.19144	0.519883
ENSG00000235661	MIR670HG	6.61901	6.05484	1.25708	4.81658	1.46042e-06	6.35554e-06	4.96654	1.26136
ENSG00000226857	DUTP3	4.53668	6.06895	1.26232	4.80776	1.52631e-06	6.62993e-06	4.97106	1.26651
ENSG00000165478	HEPACAM	11.8869	6.23784	1.29775	4.80665	1.53477e-06	6.66459e-06	5.0741	1.2975
ENSG00000198750	-	14.066	2.66235	0.5539	4.80655	1.5356e-06	6.66719e-06	2.40448	0.574528
ENSG00000213088	ACKR1	26.0802	3.73781	0.777786	4.8057	1.54207e-06	6.69425e-06	3.29483	0.800778
ENSG00000185614	INKA1	9.71734	3.05598	0.636144	4.80391	1.55596e-06	6.7514e-06	2.73793	0.65796
ENSG00000267060	PTGES3L	18.6089	2.59027	0.540739	4.79024	1.66585e-06	7.20258e-06	2.34049	0.56114
ENSG00000106004	HOXA5	5.26416	5.79427	1.20998	4.78872	1.67845e-06	7.2537e-06	4.78816	1.22108
ENSG00000040608	RTN4R	22.7271	2.26545	0.47316	4.7879	1.68532e-06	7.28005e-06	2.05774	0.490157
ENSG00000237065	NANOGP4	8.20964	4.32112	0.902504	4.78793	1.68514e-06	7.28005e-06	3.74564	0.927042
ENSG00000228789	HCG22	6.47397	6.01162	1.2563	4.78517	1.70843e-06	7.37646e-06	4.92439	1.26263
ENSG00000197753	LHFPL5	3.9405	5.97986	1.24982	4.78458	1.71348e-06	7.39484e-06	4.90425	1.25693
ENSG00000179813	FAM216B	4.32354	6.2859	1.3155	4.77833	1.76758e-06	7.61427e-06	5.08819	1.31482
ENSG00000228206	-	7.74044	5.4809	1.14764	4.77581	1.78989e-06	7.70802e-06	4.5762	1.16483
ENSG00000117472	TSPAN1	4.20789	6.25189	1.31005	4.77225	1.82182e-06	7.8395e-06	5.06466	1.31053
ENSG00000249206	GCNT1P2	4.87589	5.54478	1.16238	4.77018	1.84058e-06	7.91901e-06	4.61657	1.17872
ENSG00000234377	OBI1-AS1	24.3709	2.69865	0.566417	4.76441	1.89403e-06	8.13523e-06	2.43042	0.587792
ENSG00000227318	-	27.9324	2.64258	0.554722	4.76379	1.89993e-06	8.15811e-06	2.38234	0.57579
ENSG00000240244	GAPDHP33	5.67558	5.79852	1.21736	4.76318	1.90569e-06	8.17781e-06	4.77923	1.2292
ENSG00000268379	-	7.39861	5.3887	1.13143	4.76272	1.91005e-06	8.19403e-06	4.50862	1.15039
ENSG00000174948	GPR149	5.54995	6.56151	1.37782	4.76224	1.9146e-06	8.21102e-06	5.2393	1.36932
ENSG00000272216	-	29.5455	3.73633	0.785056	4.75931	1.94256e-06	8.32585e-06	3.28401	0.809121
ENSG00000235023	-	11.6569	3.12325	0.656318	4.75875	1.948e-06	8.34788e-06	2.78697	0.679059
ENSG00000234494	SP2-AS1	11.5107	3.33104	0.700109	4.75789	1.95628e-06	8.38083e-06	2.95768	0.723253
ENSG00000259594	-	4.40052	6.16697	1.29676	4.75569	1.97767e-06	8.4673e-06	5.00495	1.30011
ENSG00000263597	MIR3936	11.7052	2.98021	0.626726	4.75521	1.98243e-06	8.48638e-06	2.66732	0.649233
ENSG00000180176	TH	7.98084	4.03343	0.848228	4.75513	1.9832e-06	8.48837e-06	3.51614	0.873172
ENSG00000143318	CASQ1	13.6985	2.54495	0.535534	4.75216	2.01254e-06	8.60607e-06	2.297	0.55605
ENSG00000268166	-	8.83353	3.38533	0.71256	4.75094	2.02473e-06	8.65159e-06	3.00064	0.735959
ENSG00000186326	RGS9BP	8.05472	3.55579	0.749251	4.74579	2.07698e-06	8.86674e-06	3.13725	0.773158
ENSG00000258752	-	6.52591	5.9707	1.25888	4.74285	2.10729e-06	8.98659e-06	4.87819	1.26759
ENSG00000179832	MROH1	40.8296	2.43162	0.513565	4.73479	2.19283e-06	9.34282e-06	2.19713	0.533184
ENSG00000233204	MAPRE1P3	7.45838	5.37647	1.13584	4.73347	2.20714e-06	9.3967e-06	4.48848	1.1559
ENSG00000176293	ZNF135	105.013	2.79471	0.590553	4.73235	2.21934e-06	9.44577e-06	2.50793	0.612836
ENSG00000230939	-	7.36683	5.26979	1.11549	4.72418	2.31047e-06	9.81721e-06	4.41226	1.13721
ENSG00000238998	RNU7-187P	6.48887	5.48408	1.16117	4.7229	2.32507e-06	9.87776e-06	4.55613	1.18002
ENSG00000238184	CD81-AS1	8.16214	3.16147	0.671103	4.71086	2.46677e-06	1.04454e-05	2.8107	0.694839
ENSG00000177133	PRDM16-DT	16.2687	3.94762	0.838047	4.7105	2.47116e-06	1.0462e-05	3.43882	0.863929
ENSG00000231185	SPRY4-AS1	28.4244	2.29329	0.486873	4.71025	2.47418e-06	1.04732e-05	2.07451	0.504917
ENSG00000128683	GAD1	187.461	3.7438	0.795181	4.70811	2.50028e-06	1.05773e-05	3.27887	0.820515
ENSG00000001460	STPG1	43.8241	3.20143	0.680065	4.70753	2.50736e-06	1.0604e-05	2.84294	0.703962
ENSG00000166145	SPINT1	8.36721	4.04963	0.860381	4.70678	2.51659e-06	1.06382e-05	3.51676	0.886641
ENSG00000260198	-	25.6917	3.0886	0.656891	4.70185	2.57817e-06	1.08894e-05	2.74917	0.680625
ENSG00000229385	CTNNA2-AS1	9.5238	3.88135	0.825685	4.70076	2.59191e-06	1.09451e-05	3.38497	0.851627
ENSG00000241679	-	11.782	2.61172	0.555928	4.69795	2.62792e-06	1.10871e-05	2.34779	0.577636
ENSG00000250049	-	11.9144	3.95821	0.843645	4.69179	2.70824e-06	1.14071e-05	3.44249	0.870057
ENSG00000172366	MCRIP2	17.364	2.45002	0.522685	4.68738	2.76725e-06	1.16408e-05	2.20775	0.543006
ENSG00000198598	MMP17	34.9359	2.63193	0.561699	4.68566	2.79054e-06	1.17292e-05	2.36348	0.583719
ENSG00000243422	RPL23AP49	10.536	3.25387	0.694768	4.6834	2.8216e-06	1.18526e-05	2.88156	0.719291
ENSG00000070748	CHAT	8.92596	5.04526	1.07753	4.68226	2.83733e-06	1.19169e-05	4.24108	1.10285
ENSG00000243902	-	4.76218	6.43317	1.37409	4.68178	2.84397e-06	1.19412e-05	5.11942	1.37262
ENSG00000181378	CFAP65	9.57441	3.43837	0.734671	4.68015	2.86664e-06	1.20292e-05	3.03014	0.759766
ENSG00000239903	-	12.5832	2.84664	0.608287	4.67976	2.87212e-06	1.20468e-05	2.5443	0.631616
ENSG00000270689	BUD13P1	10.2118	3.05266	0.652859	4.67583	2.92762e-06	1.22722e-05	2.71524	0.676985
ENSG00000146070	PLA2G7	7.6541	4.17541	0.89344	4.67341	2.96242e-06	1.24144e-05	3.60416	0.920935
ENSG00000268865	-	5.44306	5.49762	1.17732	4.66961	3.01769e-06	1.26365e-05	4.54173	1.19783
ENSG00000145321	GC	3.92506	6.07958	1.30224	4.66855	3.03338e-06	1.27004e-05	4.90619	1.31106
ENSG00000135577	NMBR	12.303	2.72934	0.584844	4.66678	3.05964e-06	1.28046e-05	2.44367	0.607775
ENSG00000170075	GPR37L1	6.79617	4.60915	0.989008	4.66038	3.15629e-06	1.31992e-05	3.9227	1.0171
ENSG00000188747	NOXA1	4.94935	5.53825	1.18885	4.65849	3.1853e-06	1.33086e-05	4.56321	1.20914
ENSG00000140465	CYP1A1	7.2566	4.36995	0.938612	4.65575	3.22796e-06	1.34728e-05	3.74527	0.966937
ENSG00000213659	RSU1P3	13.3184	2.68639	0.577534	4.65148	3.29567e-06	1.3737e-05	2.40525	0.600411
ENSG00000183090	FREM3	3.97737	6.13032	1.31818	4.65061	3.3096e-06	1.37889e-05	4.92651	1.32644
ENSG00000152689	RASGRP3	15.1153	3.37198	0.726136	4.64373	3.42182e-06	1.42374e-05	2.96969	0.751871
ENSG00000259358	-	19.9647	2.63965	0.568474	4.6434	3.42724e-06	1.42558e-05	2.36456	0.591122
ENSG00000237977	EIF4HP2	7.20444	4.501	0.969604	4.6421	3.44893e-06	1.43353e-05	3.83783	0.998392
ENSG00000225356	-	5.50508	5.68395	1.22459	4.6415	3.45891e-06	1.43704e-05	4.64862	1.24303
ENSG00000115221	ITGB6	13.5676	2.58252	0.556421	4.6413	3.46228e-06	1.43823e-05	2.31571	0.578618
ENSG00000117602	RCAN3	74.7853	7.28393	1.56955	4.64077	3.47116e-06	1.44171e-05	5.53153	1.53943
ENSG00000266017	MIR4477B	14.7505	3.08287	0.665582	4.63184	3.62431e-06	1.50198e-05	2.73278	0.690657
ENSG00000198633	ZNF534	4.41327	6.16226	1.331	4.62979	3.66029e-06	1.516e-05	4.93354	1.3393
ENSG00000136872	ALDOB	4.83129	6.45437	1.39464	4.62799	3.69235e-06	1.5286e-05	5.09852	1.39479
ENSG00000187017	ESPN	7.19034	4.36353	0.943433	4.62515	3.74319e-06	1.54827e-05	3.73129	0.972708
ENSG00000219891	ZSCAN12P1	10.253	3.30052	0.714134	4.6217	3.80599e-06	1.57286e-05	2.90793	0.740142
ENSG00000234224	TMEM229A	16.1315	2.34928	0.508759	4.61767	3.88072e-06	1.60233e-05	2.11315	0.528468
ENSG00000214273	AGGF1P1	9.6525	3.33682	0.723485	4.61216	3.98514e-06	1.64326e-05	2.93528	0.749833
ENSG00000273325	-	4.90608	6.23871	1.35277	4.61179	3.99211e-06	1.64552e-05	4.96727	1.35983
ENSG00000241532	AGGF1P3	7.24626	4.35402	0.945568	4.60466	4.13136e-06	1.7013e-05	3.71798	0.975488
ENSG00000168032	ENTPD3	14.0446	4.17733	0.908358	4.59877	4.24998e-06	1.74835e-05	3.58474	0.938105
ENSG00000132026	RTBDN	3.4765	5.59426	1.21686	4.5973	4.28007e-06	1.75996e-05	4.57023	1.23863
ENSG00000244112	RN7SL508P	13.3205	3.2127	0.699752	4.5912	4.40715e-06	1.81036e-05	2.83125	0.726135
ENSG00000224955	KCTD10P1	13.5648	4.89869	1.06727	4.5899	4.43451e-06	1.82026e-05	4.10382	1.09681
ENSG00000253336	-	11.0718	2.57599	0.561712	4.58596	4.51903e-06	1.85279e-05	2.30297	0.584563
ENSG00000215939	MIR873	5.95237	5.34081	1.16466	4.58573	4.52399e-06	1.85428e-05	4.40115	1.19054
ENSG00000186235	LINC02610	15.5351	2.84912	0.62254	4.57661	4.72572e-06	1.93273e-05	2.53081	0.647608
ENSG00000174576	NPAS4	23.031	2.41865	0.529529	4.56755	4.93456e-06	2.01227e-05	2.16679	0.550737
ENSG00000232391	RANP2	4.41175	6.07576	1.33324	4.55713	5.18573e-06	2.11071e-05	4.84112	1.34695
ENSG00000137252	HCRTR2	34.6947	5.34371	1.17343	4.55393	5.26517e-06	2.14149e-05	4.38848	1.20057
ENSG00000138136	LBX1	6.3968	6.4952	1.42709	4.55137	5.3298e-06	2.1662e-05	5.07125	1.4296
ENSG00000163293	NIPAL1	8.08364	3.59388	0.789703	4.55093	5.34089e-06	2.17009e-05	3.12575	0.818601
ENSG00000272619	-	8.33701	5.1072	1.12253	4.5497	5.3722e-06	2.18123e-05	4.2301	1.15223
ENSG00000131771	PPP1R1B	6.60582	4.7456	1.04352	4.5477	5.42342e-06	2.20043e-05	3.9808	1.07522
ENSG00000257556	LINC02298	8.85433	3.24232	0.713027	4.54727	5.43473e-06	2.20406e-05	2.84667	0.740518
ENSG00000233540	DNM3-IT1	7.5625	3.39424	0.746446	4.5472	5.43634e-06	2.2044e-05	2.96784	0.77458
ENSG00000188386	PPP3R2	4.18405	5.80585	1.27796	4.54305	5.54468e-06	2.24573e-05	4.67331	1.29824
ENSG00000144671	SLC22A14	4.9543	5.47293	1.20543	4.54022	5.61955e-06	2.27474e-05	4.46516	1.23147
ENSG00000237818	RPS3AP29	10.0815	2.94961	0.649688	4.54005	5.62421e-06	2.27597e-05	2.60779	0.675975
ENSG00000233063	SAR1AP4	3.51583	5.95253	1.31193	4.53725	5.69925e-06	2.30567e-05	4.75758	1.32941
ENSG00000226904	-	7.99333	3.97635	0.876845	4.53484	5.76483e-06	2.33187e-05	3.41543	0.907906
ENSG00000169752	NRG4	5.57893	5.82755	1.28533	4.53389	5.79062e-06	2.34129e-05	4.68135	1.3056
ENSG00000150051	MKX	12.3544	4.01242	0.885976	4.52882	5.93146e-06	2.39444e-05	3.44092	0.917378
ENSG00000109072	VTN	12.097	2.45447	0.541994	4.52859	5.93793e-06	2.39601e-05	2.19245	0.564121
ENSG00000122543	OCM	4.73212	5.56137	1.22976	4.52233	6.11629e-06	2.46515e-05	4.512	1.25528
ENSG00000229474	PATL2	11.6644	2.93432	0.649063	4.52086	6.15898e-06	2.48164e-05	2.59198	0.67563
ENSG00000113805	CNTN3	216.308	3.4404	0.761129	4.52012	6.18037e-06	2.48919e-05	2.99844	0.790159
ENSG00000213519	-	6.25638	5.40712	1.19721	4.51643	6.28908e-06	2.53043e-05	4.41153	1.22517
ENSG00000224775	BRAFP1	3.73886	6.08078	1.34676	4.5151	6.32861e-06	2.5445e-05	4.81887	1.36237
ENSG00000231725	VN1R110P	5.33653	5.708	1.26579	4.50942	6.50058e-06	2.60953e-05	4.59563	1.28946
ENSG00000228594	FNDC10	54.8071	2.27069	0.503649	4.50848	6.52926e-06	2.61917e-05	2.03353	0.523021
ENSG00000166823	MESP1	6.5522	4.72907	1.0497	4.50516	6.63237e-06	2.6575e-05	3.95305	1.08307
ENSG00000197816	CCDC180	8.09422	6.32156	1.40343	4.50438	6.6567e-06	2.66648e-05	4.94637	1.41337
ENSG00000147432	CHRNB3	9.65879	5.05323	1.12321	4.49891	6.83039e-06	2.73177e-05	4.17193	1.1554
ENSG00000169836	TACR3	69.7716	5.08851	1.1314	4.49753	6.87484e-06	2.74837e-05	4.19486	1.1634
ENSG00000079337	RAPGEF3	18.5876	2.49846	0.555561	4.49719	6.88586e-06	2.75199e-05	2.22558	0.578641
ENSG00000172497	ACOT12	17.6522	3.2369	0.71987	4.4965	6.90813e-06	2.7601e-05	2.83215	0.748527
ENSG00000236858	-	4.99243	6.37813	1.41974	4.49246	7.04049e-06	2.81058e-05	4.96894	1.42873
ENSG00000262587	-	9.83217	4.3551	0.969881	4.49034	7.11102e-06	2.83632e-05	3.68194	1.00374
ENSG00000257918	-	6.67924	3.90621	0.870044	4.48967	7.13332e-06	2.84481e-05	3.34991	0.902228
ENSG00000259964	THSD4-AS1	27.7011	2.47887	0.552344	4.48792	7.19234e-06	2.86509e-05	2.20782	0.575274
ENSG00000104413	ESRP1	4.54111	5.55264	1.23743	4.48723	7.21554e-06	2.87351e-05	4.48834	1.26469
ENSG00000099960	SLC7A4	7.68137	3.8918	0.868217	4.48252	7.37682e-06	2.93607e-05	3.33704	0.900561
ENSG00000172828	CES3	9.59236	2.80716	0.628538	4.46617	7.96323e-06	3.15916e-05	2.4783	0.655235
[truncated: 26,053 more rows]

## Sheet: Table S4b
ID	Description	setSize	enrichmentScore	NES	pvalue	p.adjust	qvalues	rank	leading_edge	core_enrichment
GO:0042391	Regulation of membrane potential	297	0.723124	1.54533	9.63414e-27	4.30164e-23	3.304e-23	3555	tags=56%, list=17%, signal=47%	2560/4988/6511/2555/3747/5649/2565/3760/51305/8911/2557/4137/50944/869/6327/3786/3741/2561/1137/2915/2554/124925/2742/2566/3777/6543/10369/2899/56853/6326/2902/774/6262/6323/9378/8001/776/55800/3778/3766/3751/2897/2741/2906/3737/401190/2901/777/2556/3745/6330/783/22941/2895/23415/22999/10242/116443/2904/140730/57369/8913/6546/610/2892/112755/55022/1142/9481/88/10021/388135/259232/152404/6508/2299…
GO:0050804	Modulation of chemical synaptic transmission	331	0.699727	1.49859	3.10086e-24	4.61512e-21	3.54478e-21	3905	tags=57%, list=19%, signal=47%	7143/57282/440279/5649/6529/816/4137/50944/869/9211/4761/1137/23349/2915/6543/10369/2899/143425/56853/2902/84502/774/25769/9378/3356/776/3766/2897/1129/6860/794/2906/2914/815/5923/57338/2901/23467/57497/729993/9066/3745/783/5579/43/22849/2913/22941/2895/9148/57616/22999/8224/116443/3351/5865/6855/2904/9254/6853/140730/22986/112755/57537/1142/8938/58512/107/5864/152404/7425/6616/22997/148/27065/68…
GO:0099177	Regulation of trans-synaptic signaling	331	0.699727	1.49859	3.10086e-24	4.61512e-21	3.54478e-21	3905	tags=57%, list=19%, signal=47%	7143/57282/440279/5649/6529/816/4137/50944/869/9211/4761/1137/23349/2915/6543/10369/2899/143425/56853/2902/84502/774/25769/9378/3356/776/3766/2897/1129/6860/794/2906/2914/815/5923/57338/2901/23467/57497/729993/9066/3745/783/5579/43/22849/2913/22941/2895/9148/57616/22999/8224/116443/3351/5865/6855/2904/9254/6853/140730/22986/112755/57537/1142/8938/58512/107/5864/152404/7425/6616/22997/148/27065/68…
GO:0043269	Regulation of ion transport	427	0.67332	1.44732	5.69432e-24	6.35628e-21	4.88213e-21	3940	tags=50%, list=19%, signal=41%	57586/4988/3747/5649/1804/3760/80333/9312/6529/816/8911/50944/3765/6327/3786/3741/1137/2915/84258/53405/1394/10369/57731/1272/143425/6326/2902/6861/84502/774/2891/6262/6323/30820/3356/776/55800/3778/3766/4987/3751/6860/154215/3737/815/3738/5923/57338/777/729993/9066/3745/3738/6330/783/23072/3788/22941/23415/51761/3351/5865/55799/2904/9254/8913/6546/610/2892/53822/7439/88/10021/5864/259232/6812/41…
GO:0034762	Regulation of transmembrane transport	348	0.680121	1.4583	1.75513e-21	1.56733e-18	1.20383e-18	3848	tags=50%, list=19%, signal=42%	4988/3747/5649/1804/3760/80333/9312/8911/50944/3765/6327/3786/3741/2915/53405/1394/10369/6326/2902/84502/774/2891/6262/6323/30820/776/55800/3778/3766/4987/3751/3737/3738/5923/57338/777/729993/3745/3738/6330/783/5579/23072/3788/22941/23415/718/55799/2904/9254/8913/6546/610/2892/55022/53822/9481/88/10021/8013/259232/3479/5458/6328/287/781/7225/57628/65268/30818/2903/3756/4878/3742/40/6335/7881/3762…
GO:0034765	Regulation of ion transmembrane transport	304	0.693873	1.48376	8.1511e-21	6.06577e-18	4.65899e-18	3848	tags=53%, list=19%, signal=44%	4988/3747/5649/1804/3760/80333/9312/8911/50944/3765/6327/3786/3741/2915/53405/1394/10369/6326/2902/84502/774/2891/6262/6323/30820/776/55800/3778/3766/4987/3751/3737/3738/5923/57338/777/729993/3745/3738/6330/783/23072/3788/22941/23415/55799/2904/9254/8913/6546/610/2892/53822/88/10021/259232/6328/287/781/7225/57628/65268/30818/2903/3756/4878/3742/40/6335/7881/3762/1131/288/482/150/3767/3754/146395/…
GO:0007610	Behavior	387	0.659363	1.41573	1.78755e-19	1.1402e-16	8.75764e-17	4089	tags=47%, list=20%, signal=39%	7143/4988/57282/139411/5649/56924/6529/84251/4137/50944/4761/1137/2915/124925/2566/93145/6543/57731/9379/6326/2902/84502/774/25769/6323/9378/3356/3766/4987/3751/3358/2741/6860/2906/3737/57468/5923/257194/1826/57626/57338/22849/22941/94235/23544/51761/29767/57144/111/3351/57578/2904/2334/23551/22986/3062/285671/6870/8013/107/7111/84152/84623/1620/6616/2775/84189/4808/4929/627/2558/134/83715/114/29…
GO:0050808	Synapse organization	293	0.688884	1.47194	2.13556e-19	1.19191e-16	9.15479e-17	4060	tags=55%, list=20%, signal=44%	7143/158866/2555/63827/139065/440279/53942/5649/6529/816/6620/4137/50944/869/9758/2561/4761/2915/375323/2554/124925/2566/92737/6543/10369/9379/2902/8404/9378/6405/9806/145581/147381/1826/1007/57497/783/3587/43/22941/2895/3897/23544/9148/64218/718/158038/26052/2904/9254/6853/58512/5864/22865/22859/84623/22997/84189/2596/27445/8851/627/57622/66000/8497/11141/23114/3675/8499/575/40/91752/8541/288/10…
GO:0034330	Cell junction organization	427	0.652335	1.40222	3.65634e-19	1.81395e-16	1.39326e-16	5132	tags=55%, list=25%, signal=42%	7143/158866/2555/63827/139065/440279/53942/5649/6529/816/6620/4137/50944/869/9758/2561/4761/2915/375323/2554/124925/2566/92737/6543/10369/9379/3914/2902/8404/9378/6405/1307/9806/145581/147381/64405/1826/1007/2039/57497/57662/783/3587/43/22941/2895/3897/23544/9148/1010/64218/718/158038/26052/2904/9254/6853/57863/88/58512/1016/5864/22865/22859/84623/22997/84189/2596/27445/8851/627/57622/66000/8497/…
GO:0044057	Regulation of system process	355	0.665847	1.42836	1.09272e-18	4.53922e-16	3.48648e-16	3545	tags=44%, list=17%, signal=37%	491/7143/4988/492/5649/3760/80333/9312/255743/816/50944/869/5733/6327/2243/3741/1394/3777/6543/10369/57731/56853/2902/2244/774/6262/30820/2266/9378/3356/776/55800/3778/4987/3751/3358/1129/2741/2906/6505/23467/729993/11343/6330/783/1113/22941/6261/57616/11076/22999/10242/55799/9254/7137/8913/6546/112755/6870/336/53822/58512/10021/8013/152404/2775/6508/22997/148/3479/3625/134/66000/2911/7138/3623/6…
GO:0098662	Inorganic cation transmembrane transport	453	0.645314	1.38718	1.11828e-18	4.53922e-16	3.48648e-16	3848	tags=43%, list=19%, signal=36%	491/4988/492/57419/57282/3747/1804/3760/51305/80333/9312/6529/6534/8911/3765/6327/3786/3741/1394/3777/6543/10369/57582/6326/2902/84502/774/25769/6262/6323/30820/3356/776/55800/3778/3766/4987/3751/3358/2906/3737/57468/3738/57338/777/3745/3738/6330/783/23072/3788/6261/23415/10242/123041/57113/116443/55799/2904/9254/8913/6546/610/79054/53822/9481/88/10021/259232/1183/6616/221074/6328/6538/55532/287/…
GO:0006836	Neurotransmitter transport	177	0.735384	1.55485	2.11918e-18	7.88512e-16	6.05639e-16	3030	tags=56%, list=15%, signal=48%	6511/2555/2572/8447/440279/6529/6534/1137/84258/9379/143425/22895/6861/774/9143/9378/3356/776/3766/1129/6860/9899/140679/2914/9751/815/2901/9066/783/5579/8618/22999/8224/116443/3351/5865/6855/6853/140730/1103/112755/1142/8938/107/60482/5864/57084/6616/148/6812/27445/64130/8497/9256/6804/6538/91683/7054/63908/9162/8499/320/5413/9152/2571/8541/6506/246213/8973/26059/11255/9381/84446/4208/1141/477/2…
GO:0023061	Signal release	351	0.660558	1.41623	9.39076e-18	3.22537e-15	2.47734e-15	4790	tags=54%, list=23%, signal=42%	57586/4988/2572/3747/8447/440279/5798/7447/2243/3741/1137/84258/1394/9379/143425/22895/6861/2244/774/55512/2266/9378/3356/776/25924/3358/1129/6860/140679/2914/3737/9751/815/2901/777/2044/9066/3745/783/5579/1113/8618/22999/8224/111/116443/3351/6855/9254/6853/140730/192683/1103/112755/1142/8938/107/60482/5864/7425/6616/148/1588/6812/27445/3625/4129/64130/134/8497/114/9256/3623/6804/91683/116/4160/8…
GO:0001505	Regulation of neurotransmitter levels	178	0.729713	1.54312	8.46693e-17	2.70034e-14	2.07408e-14	3030	tags=55%, list=15%, signal=47%	6511/2555/2572/8447/440279/6529/1137/84258/9379/143425/22895/6861/774/9143/9378/3356/776/3766/1129/6860/140679/2914/9751/815/2901/9066/783/5579/43/8618/22999/8224/116443/3351/5865/6855/6853/140730/1103/112755/1142/8938/107/60482/5864/6616/148/6812/27445/4129/64130/4128/8497/9256/6804/6538/91683/7054/63908/9162/8499/320/5413/9152/2571/8541/6506/8973/26059/11255/9381/84446/4208/1141/477/23025/6581/…
GO:0032989	Cellular component morphogenesis	473	0.626103	1.34624	4.20674e-16	1.25221e-13	9.61794e-14	5035	tags=51%, list=24%, signal=40%	7143/158866/284656/139065/5649/56924/3975/816/4504/4137/50944/9211/57453/285220/90249/2046/84258/5076/137970/57731/23769/2902/29993/91584/57624/2051/9378/6405/6860/23105/64919/1826/4168/2044/5979/23072/22941/6710/3897/5156/64218/51761/11076/57611/22999/29767/26052/57699/222950/55022/7273/88/8013/7504/107/7111/6456/84894/5864/22865/9856/84623/5365/220164/84189/2596/6812/9355/5909/4929/8851/627/660…
GO:0048858	Cell projection morphogenesis	429	0.630529	1.35532	1.42304e-15	3.97118e-13	3.05018e-13	5035	tags=53%, list=24%, signal=41%	7143/158866/284656/139065/5649/56924/3975/816/4504/4137/50944/9211/57453/285220/90249/2046/84258/5076/137970/57731/23769/2902/29993/91584/57624/2051/9378/6405/6860/23105/64919/1826/4168/2044/5979/23072/22941/6710/3897/64218/51761/57611/22999/26052/57699/222950/8013/7504/107/6456/84894/5864/22865/9856/84623/5365/220164/84189/2596/6812/9355/5909/4929/8851/627/66000/5458/9369/11141/4684/23114/7225/5…
GO:0050767	Regulation of neurogenesis	472	0.62431	1.34248	2.05856e-15	5.40675e-13	4.15282e-13	5198	tags=50%, list=25%, signal=38%	340533/7143/4988/158866/4674/6014/221938/5649/816/339479/4504/4137/50944/85508/4761/124925/84258/137970/1272/2902/29993/91584/6405/6457/7732/6860/23105/64919/815/257194/1826/4168/407738/5979/10660/23072/22849/22941/2895/3897/9148/64218/51761/57611/22999/1840/26052/57795/54845/11075/57699/146760/114788/112755/83482/7504/402117/5274/84894/9856/1620/6616/9283/5365/81544/9355/375567/8851/5121/627/221…
GO:0032990	Cell part morphogenesis	435	0.630034	1.35398	2.4454e-15	5.74669e-13	4.41392e-13	5035	tags=52%, list=24%, signal=40%	7143/158866/284656/139065/5649/56924/3975/816/4504/4137/50944/9211/57453/285220/90249/2046/84258/5076/137970/57731/23769/2902/29993/91584/57624/2051/9378/6405/6860/23105/64919/1826/4168/2044/5979/23072/22941/6710/3897/64218/51761/57611/22999/26052/57699/222950/55022/8013/7504/107/6456/84894/5864/22865/9856/84623/5365/220164/84189/2596/6812/9355/5909/4929/8851/627/66000/5458/9369/11141/4684/23114/…
GO:0120039	Plasma membrane bounded cell projection morphogenesis	428	0.630256	1.35473	2.4454e-15	5.74669e-13	4.41392e-13	5035	tags=53%, list=24%, signal=41%	7143/158866/284656/139065/5649/56924/3975/816/4504/4137/50944/9211/57453/285220/90249/2046/84258/5076/137970/57731/23769/2902/29993/91584/57624/2051/9378/6405/6860/23105/64919/1826/4168/2044/5979/23072/22941/6710/3897/64218/51761/57611/22999/26052/57699/222950/8013/7504/107/6456/84894/5864/22865/9856/84623/5365/220164/84189/2596/6812/9355/5909/4929/8851/627/66000/5458/9369/11141/4684/23114/7225/5…
GO:0060078	Regulation of postsynaptic membrane potential	115	0.761144	1.59395	4.80388e-15	1.07247e-12	8.2374e-13	2938	tags=60%, list=14%, signal=52%	2560/4988/2555/5649/2565/2557/50944/869/2561/1137/2915/2554/124925/2742/2566/6543/2899/56853/2902/9378/8001/3751/2897/2741/2906/401190/2901/2556/22941/2895/22999/116443/2904/2892/112755/1142/388135/152404/22997/627/2558/134/66000/2911/6804/116/2894/9162/2903/2900/8973/4208/5590/1141/1813/2259/5999/5530/54413/2550/4355/23316/3736/1140/1742/5026/266743/23542/9699/22871
GO:0048812	Neuron projection morphogenesis	427	0.629983	1.35417	5.3037e-15	1.11022e-12	8.5274e-13	5035	tags=52%, list=24%, signal=40%	7143/158866/284656/139065/5649/56924/3975/816/4504/4137/50944/9211/57453/285220/90249/2046/84258/5076/137970/57731/23769/2902/29993/91584/57624/2051/9378/6405/6860/23105/64919/1826/4168/2044/5979/23072/22941/6710/3897/64218/51761/57611/22999/26052/57699/222950/8013/7504/107/6456/84894/5864/22865/9856/84623/5365/220164/84189/2596/6812/9355/5909/4929/8851/627/66000/5458/9369/11141/4684/23114/7225/5…
GO:0017157	Regulation of exocytosis	156	0.728444	1.53582	5.47031e-15	1.11022e-12	8.5274e-13	2938	tags=50%, list=14%, signal=43%	57586/8447/8911/7447/2243/1137/84258/143425/203190/8941/6861/2244/55512/2266/3356/776/1129/6860/2901/115827/9066/3745/783/5579/8618/22999/116443/3351/5865/6855/6853/140730/8913/192683/112755/1142/8938/107/5864/148/6812/27445/6804/91683/11141/5414/63908/9162/8499/320/134957/5413/4878/11069/8973/150/8912/1141/23400/1813/8448/84062/10815/23122/255057/25837/134957/10814/1268/114088/23413/6844/6622/58…
GO:0015672	Monovalent inorganic cation transport	333	0.648216	1.3882	8.31578e-15	1.61435e-12	1.23994e-12	4107	tags=46%, list=20%, signal=38%	57419/57282/3747/1804/3760/51305/80333/9312/6529/6534/8911/3765/6327/3786/3741/3777/6543/57731/1272/57582/6326/25769/6323/30820/3356/776/55800/3778/3766/3751/154215/3737/57468/3738/3745/3738/6330/23072/3788/23415/10242/123041/8913/6546/610/53822/9481/88/10021/60482/259232/1183/57084/6616/134/6328/6538/287/116/57628/65268/30818/2645/56901/3756/4878/3742/9152/40/6335/7881/284525/3762/288/482/6565/2…
GO:0007269	Neurotransmitter secretion	139	0.738894	1.55482	1.42459e-14	2.54432e-12	1.95424e-12	3030	tags=59%, list=15%, signal=51%	2572/8447/440279/1137/84258/9379/143425/22895/6861/774/9378/3356/776/1129/6860/140679/2914/9751/815/2901/9066/783/5579/8618/22999/8224/116443/3351/6855/6853/140730/1103/112755/1142/8938/107/60482/5864/6616/148/6812/27445/64130/8497/9256/6804/91683/63908/9162/8499/320/5413/2571/8541/8973/26059/11255/9381/84446/4208/1141/23025/6623/1813/8448/84062/10815/3749/10814/1268/114088/23413/6844/6622/8825/5…
GO:0099643	Signal release from synapse	139	0.738894	1.55482	1.42459e-14	2.54432e-12	1.95424e-12	3030	tags=59%, list=15%, signal=51%	2572/8447/440279/1137/84258/9379/143425/22895/6861/774/9378/3356/776/1129/6860/140679/2914/9751/815/2901/9066/783/5579/8618/22999/8224/116443/3351/6855/6853/140730/1103/112755/1142/8938/107/60482/5864/6616/148/6812/27445/64130/8497/9256/6804/91683/63908/9162/8499/320/5413/2571/8541/8973/26059/11255/9381/84446/4208/1141/23025/6623/1813/8448/84062/10815/3749/10814/1268/114088/23413/6844/6622/8825/5…
GO:0099003	Vesicle-mediated transport in synapse	166	0.707857	1.49487	3.35924e-14	5.76885e-12	4.43094e-12	3383	tags=56%, list=16%, signal=47%	8447/50632/440279/6620/1137/84258/143425/29993/6861/9378/3356/776/1129/6860/140679/9751/2901/9829/9066/783/5579/8618/9892/22999/8224/116443/3351/5865/26052/6855/6853/140730/112755/1142/107/6456/5864/57084/6616/148/27065/6812/27445/8851/6804/91683/7054/63908/9162/8499/320/134957/5413/8541/11069/246213/8973/26059/146395/3208/5575/9381/8927/84446/1141/23025/6623/1813/8448/84062/2259/10815/134957/108…
GO:0045664	Regulation of neuron differentiation	390	0.631987	1.35707	5.75479e-14	9.51672e-12	7.30959e-12	5198	tags=53%, list=25%, signal=40%	7143/158866/4674/6014/221938/5649/816/339479/4504/4137/50944/4761/124925/84258/1272/2902/29993/91584/6405/6457/7732/6860/23105/64919/257194/1826/4168/5979/10660/23072/22849/22941/2895/3897/9148/64218/51761/57611/22999/1840/26052/57795/54845/11075/57699/146760/114788/112755/7504/402117/5274/84894/9856/1620/6616/9283/5365/81544/375567/8851/5121/627/221074/163404/440730/5458/90167/80258/11141/116/72…
GO:0051046	Regulation of secretion	408	0.627419	1.34815	6.02666e-14	9.61038e-12	7.38153e-12	5064	tags=49%, list=25%, signal=38%	57586/4988/3747/8447/6529/8911/5733/7447/2243/3741/1137/84258/1394/143425/203190/8941/6861/2244/55512/2266/3356/776/25924/4987/3358/1129/6860/3737/815/2901/777/115827/2044/9066/3745/783/5579/1113/43/8618/22999/111/116443/3351/5865/6855/9254/6853/140730/8913/192683/112755/7273/1142/8938/107/5864/6616/148/3479/1588/6812/27445/3625/4129/134/114/3623/6804/90865/91683/11141/5414/116/8111/63908/9162/26…
GO:0048167	Regulation of synaptic plasticity	143	0.727758	1.53202	6.57041e-14	1.01162e-11	7.77002e-12	3905	tags=62%, list=19%, signal=50%	7143/57282/440279/5649/816/4137/50944/869/4761/2915/6543/2902/84502/25769/3766/6860/794/2906/815/5923/57338/729993/9066/3745/22849/22941/2895/9148/57616/22999/6855/2904/22986/57537/107/5864/152404/7425/6616/27065/6812/627/134/114/91683/392862/9162/2903/575/9145/8541/84446/4208/5590/23025/1813/3274/2259/347730/7101/10814/793/26045/54413/6900/4355/1742/6844/266743/23154/23373/9699/9783/11170/22871/…
GO:0099504	Synaptic vesicle cycle	151	0.716755	1.50967	7.83916e-14	1.16673e-11	8.9614e-12	3373	tags=58%, list=16%, signal=49%	8447/440279/6620/1137/84258/143425/29993/6861/9378/3356/776/1129/6860/140679/9751/2901/9829/9066/783/5579/8618/9892/22999/8224/116443/3351/5865/26052/6855/6853/140730/112755/1142/107/6456/5864/57084/6616/148/6812/27445/8851/6804/91683/7054/63908/9162/8499/320/134957/5413/8541/11069/246213/8973/26059/5575/9381/8927/84446/1141/23025/6623/1813/8448/84062/2259/10815/134957/10814/1268/273/54413/114088…
GO:0007600	Sensory perception	388	0.629562	1.35179	9.56283e-14	1.37736e-11	1.05792e-11	4113	tags=38%, list=20%, signal=31%	491/375612/4988/57282/53942/50944/7020/2561/1137/10893/23349/375323/11281/93145/53405/1258/5076/57731/2902/25769/6323/284521/3356/776/55800/3766/4987/3751/2741/2906/3737/6425/7480/11343/259236/783/79955/346562/54463/222662/3299/51761/22999/6121/440435/123041/4685/132112/5173/57369/563/79054/145226/7439/5864/120776/84189/158046/2558/134/83715/1032/2911/5458/84530/285093/116/7054/4992/1285/2903/262…
GO:1903530	Regulation of secretion by cell	379	0.633802	1.36063	1.15664e-13	1.58962e-11	1.22095e-11	5098	tags=50%, list=25%, signal=39%	57586/4988/3747/8447/8911/7447/2243/3741/1137/84258/1394/143425/203190/8941/6861/2244/55512/2266/3356/776/25924/3358/1129/6860/3737/815/2901/777/115827/2044/9066/3745/783/5579/1113/43/8618/22999/111/116443/3351/5865/6855/9254/6853/140730/8913/192683/112755/7273/1142/8938/107/5864/6616/148/3479/1588/6812/27445/3625/4129/134/114/3623/6804/90865/91683/11141/5414/116/8111/63908/9162/2645/8499/320/134…
GO:0000904	Cell morphogenesis involved in differentiation	448	0.619153	1.33099	1.17486e-13	1.58962e-11	1.22095e-11	5035	tags=50%, list=24%, signal=38%	7143/158866/284656/139065/5649/3975/816/4504/4137/50944/9211/2243/57453/285220/90249/2046/5076/137970/57731/3914/2902/91584/2244/2051/10653/2266/9378/6405/23105/64919/1826/4168/2039/2044/5979/79955/23072/22941/6710/3897/222662/64218/51761/57611/26052/3037/8013/7504/107/64102/84894/5864/22865/9856/5365/220164/84189/2596/6812/9355/5909/4929/8851/627/5458/9369/11141/4684/23114/7225/8499/575/288/6544…
GO:0006813	Potassium ion transport	154	0.716066	1.50914	1.8854e-13	2.47598e-11	1.90175e-11	3604	tags=57%, list=18%, signal=48%	57419/3747/1804/3760/51305/80333/9312/3765/3786/3741/3777/57582/25769/30820/3356/776/3778/3766/3751/3737/57468/3738/3745/3738/3788/23415/10242/123041/610/88/10021/259232/6616/134/287/116/57628/65268/30818/2645/3756/4878/3742/7881/284525/3762/288/482/150/3767/3754/477/84679/27133/3757/56660/1813/23416/481/90134/3739/3752/4842/5999/3749/170850/79041/486/27012/9472/3780/3736/388591/30819/10479/6844/…
GO:0072507	Divalent inorganic cation homeostasis	274	0.654383	1.3961	3.09349e-13	3.94641e-11	3.03116e-11	3604	tags=38%, list=18%, signal=32%	491/492/57419/4504/5733/3741/2915/797/1258/3777/6543/2902/84502/25769/6262/3356/776/4987/3358/794/2906/6444/57338/783/5579/6261/5156/79608/29887/123041/111/57113/3351/2904/7137/3827/3062/6546/79054/2835/9481/7504/148/221074/134/114/2911/9256/55532/287/116/781/5314/7225/7781/2847/2903/288/775/2147/84959/477/23400/6863/1813/6869/481/7224/5745/4842/147138/2785/338557/793/1268/79041/3061/1193/887/947…
GO:0007420	Brain development	403	0.619915	1.33189	4.15732e-13	5.15623e-11	3.96039e-11	5098	tags=47%, list=25%, signal=36%	7143/56934/57282/63827/3747/63974/139411/5649/3975/4504/64211/50944/869/340260/57453/4761/124925/10100/3777/5076/1272/8941/2902/91584/9143/2523/6860/140679/2906/256297/64919/9751/64405/57626/2044/22941/2895/23544/9148/23017/3361/2904/2334/27164/146760/6546/22983/8013/107/84623/9625/9283/81544/9355/4929/8851/2558/4129/66000/6538/10718/6095/57447/116/7054/2903/83741/54361/7881/482/6506/246213/9289/…
GO:0060627	Regulation of vesicle-mediated transport	330	0.638856	1.36828	5.11385e-13	6.17117e-11	4.73995e-11	5227	tags=53%, list=25%, signal=40%	57586/6014/8447/50632/84251/8911/7447/2243/1137/84258/143425/203190/8941/29993/6861/2244/55512/2266/9378/3356/776/6457/1129/6860/2901/115827/9829/9066/3745/783/5579/8618/9892/22999/718/116443/3351/5865/26052/6855/6853/140730/6441/8913/192683/112755/1142/336/8938/88/107/6456/5864/148/6812/27445/8851/6804/91683/11141/5414/63908/9162/8499/320/134957/5413/7018/4878/3643/11069/8973/150/1012/146395/320…
GO:0051962	Positive regulation of nervous system development	315	0.642086	1.37427	6.14396e-13	7.21915e-11	5.54488e-11	5002	tags=52%, list=24%, signal=40%	4988/158866/4674/139065/6014/221938/5649/3975/816/339479/64211/4137/50944/869/4761/84258/5076/1272/29993/91584/9378/6457/7732/6860/147381/257194/1826/5979/22849/22941/2895/3897/9148/64218/51761/11076/57611/22999/158038/57795/11075/57699/402117/5274/22865/22859/1620/9283/5365/84189/81544/375567/5121/627/163404/440730/5458/11141/116/6692/7225/3675/575/40/91752/654429/482/4916/114798/10154/4208/9746…
GO:0031344	Regulation of cell projection organization	401	0.617231	1.32596	1.14613e-12	1.31217e-10	1.00785e-10	5098	tags=50%, list=25%, signal=38%	7143/158866/6014/5649/816/4504/4137/50944/124925/84258/10178/1272/2902/29993/91584/6405/6860/23105/257194/1826/4168/2039/5979/23072/22849/22941/2895/3897/9148/64218/51761/57611/22999/146206/26052/2904/11075/57699/146760/114788/112755/7504/5274/84894/9856/6616/5365/128344/2596/5909/8851/627/221074/83715/163404/440730/5458/90167/80258/11141/116/89795/7225/3675/53335/8499/91752/482/27124/10501/5800/…
GO:0007611	Learning or memory	166	0.692403	1.46223	1.67939e-12	1.81695e-10	1.39556e-10	3030	tags=48%, list=15%, signal=41%	7143/139411/5649/56924/6529/4137/50944/4761/2915/6543/9379/6326/2902/84502/25769/9378/3356/4987/6860/57468/5923/57338/22849/22941/29767/57144/2904/2334/22986/107/84152/1620/6616/627/2558/114/10396/9369/7054/338811/9162/3675/2903/7881/10882/3643/5575/84446/4208/5590/1141/477/6863/65009/1813/3274/84630/93986/577/10347/7067/54112/793/1268/6310/54413/6900/23316/1742/266743/8997/5071/5577/23373/23542/…
GO:0048667	Cell morphogenesis involved in neuron differentiation	386	0.62364	1.33894	1.70911e-12	1.81695e-10	1.39556e-10	5035	tags=52%, list=24%, signal=40%	7143/158866/284656/139065/5649/3975/816/4504/4137/50944/9211/57453/285220/90249/2046/5076/137970/57731/2902/91584/2051/9378/6405/23105/64919/1826/4168/2044/5979/79955/23072/22941/6710/3897/222662/64218/51761/57611/26052/8013/7504/107/84894/5864/22865/9856/5365/220164/84189/2596/6812/9355/5909/4929/8851/627/5458/9369/11141/4684/23114/7225/8499/575/288/654429/4884/10501/5800/4916/56956/9890/10439/1…
GO:0072503	Cellular divalent inorganic cation homeostasis	264	0.651581	1.38862	1.70911e-12	1.81695e-10	1.39556e-10	2653	tags=32%, list=13%, signal=29%	491/492/57419/4504/5733/3741/2915/797/1258/3777/6543/2902/84502/25769/6262/3356/776/4987/3358/794/2906/57338/783/5579/6261/5156/79608/123041/111/57113/3351/2904/7137/3827/3062/6546/79054/2835/9481/7504/148/221074/134/114/2911/9256/55532/287/116/781/5314/7225/7781/2847/2903/775/2147/84959/477/23400/6863/1813/6869/481/7224/5745/4842/2785/338557/793/1268/79041/3061/1193/887/9472/7782/7421/2281/844/1…
GO:0071805	Potassium ion transmembrane transport	140	0.714948	1.50427	2.3333e-12	2.42283e-10	1.86093e-10	3604	tags=58%, list=18%, signal=48%	57419/3747/1804/3760/51305/80333/9312/3765/3786/3741/3777/57582/25769/30820/776/3778/3766/3751/3737/57468/3738/3745/3738/3788/23415/10242/123041/610/88/10021/259232/6616/287/57628/65268/30818/3756/4878/3742/7881/284525/3762/288/482/3767/3754/477/84679/27133/3757/56660/23416/481/90134/3739/3752/5999/3749/170850/79041/486/27012/9472/3780/3736/388591/30819/10479/6844/8514/348980/56659/3781/3773/6833…
GO:0060322	Head development	417	0.616198	1.32414	2.7197e-12	2.75988e-10	2.1198e-10	5098	tags=46%, list=25%, signal=36%	7143/56934/57282/63827/3747/63974/139411/5649/3975/4504/64211/50944/869/340260/57453/4761/124925/10100/3777/5076/1272/8941/2902/91584/9143/2523/6860/140679/2906/256297/64919/9751/64405/57626/2044/22941/2895/23544/9148/5156/23017/3361/2904/2334/27164/146760/6546/22983/8013/107/84623/9625/9283/81544/9355/4929/8851/2558/4129/66000/6538/10718/6095/57447/116/7054/2903/83741/54361/7881/482/6506/246213/…
GO:0050890	Cognition	190	0.685174	1.45063	2.83859e-12	2.81652e-10	2.16331e-10	3030	tags=45%, list=15%, signal=39%	7143/139411/5649/56924/152789/6529/4137/50944/4761/1137/2915/6543/9379/6326/2902/84502/25769/9378/3356/4987/6860/57468/5923/57338/22849/22941/29767/57144/2904/2334/22986/107/84152/1620/6616/627/2558/134/114/10396/9369/7054/338811/9162/3675/2903/7881/10882/3643/151556/11255/5575/84446/4208/5590/1141/477/6863/65009/1813/3274/84630/93986/577/10347/7067/54112/793/1268/6310/54413/6900/23316/4248/1742/…
GO:0045597	Positive regulation of cell differentiation	477	0.603115	1.29676	3.91303e-12	3.79819e-10	2.91731e-10	5002	tags=45%, list=24%, signal=35%	4988/158866/4674/6014/221938/222008/5649/338/255743/3975/816/339479/4137/50944/2243/4761/93145/84258/5076/1272/29993/91584/2244/2266/3356/6457/3358/7732/6860/257194/1826/2039/7480/1040/5979/202151/22849/22941/3897/9148/3299/51761/3202/57611/22999/57795/3037/56975/11075/57699/402117/5274/1620/55897/5365/3479/81544/375567/5121/627/163404/440730/5458/11141/116/6692/7225/8111/3675/575/54361/91752/482…
GO:0070838	Divalent metal ion transport	260	0.646744	1.37767	4.86886e-12	4.62542e-10	3.55269e-10	3584	tags=41%, list=17%, signal=34%	491/4988/492/57419/816/8911/4504/1137/1394/6543/10369/2902/84502/774/25769/6262/3356/776/4987/3358/2906/815/57338/777/783/5579/6261/123041/57113/116443/55799/2904/9254/8913/6546/79054/7439/84102/259232/148/221074/196996/55532/287/781/114780/7225/7781/2645/2847/2903/4878/150/775/2147/3208/84959/2823/8912/1141/477/1813/117532/57185/481/2259/8787/7224/4842/5999/255057/59283/782/79041/1193/5530/10267…
GO:0006887	Exocytosis	457	0.606044	1.30289	5.04808e-12	4.69577e-10	3.60672e-10	5220	tags=45%, list=25%, signal=34%	57586/8447/440279/8911/7447/2243/1137/84258/3240/5265/10875/143425/203190/8941/83851/6861/2244/9143/55512/2266/3356/213/776/1129/6860/9751/2901/2039/115827/350/9066/3745/783/5579/1113/8618/5154/22999/718/5004/116443/3351/5865/6855/6853/140730/3827/8913/192683/7276/112755/7273/1142/8938/88/8013/107/79895/5864/6616/148/3479/6812/27445/64130/10396/6804/91683/11141/29106/5414/23114/5340/63908/9162/84…
GO:0120035	Regulation of plasma membrane bounded cell projection organization	398	0.615997	1.32299	6.3038e-12	5.62929e-10	4.32374e-10	5098	tags=49%, list=25%, signal=38%	7143/158866/6014/5649/816/4504/4137/50944/124925/84258/10178/1272/2902/29993/91584/6405/6860/23105/257194/1826/4168/2039/5979/23072/22849/22941/2895/3897/9148/64218/51761/57611/22999/146206/26052/2904/11075/57699/146760/114788/112755/7504/5274/84894/9856/6616/5365/2596/5909/8851/627/221074/83715/163404/440730/5458/90167/80258/11141/116/89795/7225/3675/53335/8499/91752/482/27124/10501/5800/4916/10…
GO:1903522	Regulation of blood circulation	174	0.69173	1.46243	6.3038e-12	5.62929e-10	4.32374e-10	2516	tags=44%, list=12%, signal=39%	491/492/3760/80333/6327/2243/3741/3777/6543/10369/57731/2244/774/6262/30820/2266/3356/776/55800/3751/1129/6505/6330/783/1113/6261/10242/55799/9254/7137/8913/6546/6870/53822/10021/2775/6508/148/134/287/7054/781/30818/1839/4878/40/3762/1131/342527/482/150/3767/775/8912/477/6863/3757/1813/3274/481/3752/4842/5999/7067/59283/782/79041/1193/23171/486/785/10368/2281/9732/844/388591/30819/27091
GO:0055074	Calcium ion homeostasis	252	0.650757	1.38466	1.0146e-11	8.88274e-10	6.82265e-10	3604	tags=38%, list=18%, signal=31%	491/492/57419/5733/3741/2915/797/1258/3777/6543/2902/84502/25769/6262/3356/776/4987/3358/794/2906/6444/57338/783/5579/6261/5156/79608/29887/123041/111/57113/3351/2904/7137/3827/3062/6546/79054/2835/9481/7504/148/134/114/2911/9256/287/116/781/5314/7225/2847/2903/775/2147/84959/477/23400/6863/1813/6869/481/7224/5745/4842/2785/338557/793/1268/79041/3061/1193/887/9472/7421/2281/844/1742/5026/23413/40…
GO:0072511	Divalent inorganic cation transport	262	0.64291	1.37025	1.21872e-11	1.04646e-09	8.03764e-10	4908	tags=50%, list=24%, signal=38%	491/4988/492/57419/816/8911/4504/1137/1394/6543/10369/2902/84502/774/25769/6262/3356/776/4987/3358/2906/815/57338/777/783/5579/6261/123041/57113/116443/55799/2904/9254/8913/6546/79054/7439/84102/259232/148/221074/196996/55532/287/781/114780/7225/7781/2645/2847/2903/4878/150/775/2147/3208/84959/2823/8912/1141/477/1813/117532/57185/481/2259/8787/7224/4842/5999/255057/59283/782/79041/1193/5530/10267…
GO:0055065	Metal ion homeostasis	344	0.622693	1.33495	1.82203e-11	1.53498e-09	1.17898e-09	4163	tags=38%, list=20%, signal=31%	491/492/57419/4504/5733/3741/2915/797/1258/3777/6543/2902/84502/25769/6262/3356/776/3778/3766/4987/3358/794/2906/57468/9843/6444/57338/783/5579/6261/5156/79608/29887/123041/111/57113/3351/2904/7137/3827/3062/6546/79054/2835/9481/7504/148/221074/134/114/2911/9256/55532/287/116/781/5314/7225/7781/2847/2903/7018/51310/288/482/775/2147/84959/477/23400/6863/3757/1813/6869/481/7224/5745/4842/147138/278…
GO:0060047	Heart contraction	166	0.681798	1.43983	2.20815e-11	1.82581e-09	1.40237e-09	2516	tags=42%, list=12%, signal=37%	491/492/137868/3760/80333/6327/3741/3777/6543/10369/57731/774/6262/6323/30820/776/55800/3751/1129/6505/6444/6330/783/1113/6261/55799/9254/7137/8913/6546/6870/7273/53822/10021/2775/6508/148/134/287/7054/781/30818/1839/4878/3762/482/3767/775/8912/477/6863/3757/1813/481/3752/4842/5999/7067/59283/782/79041/1193/23171/486/785/10368/2281/844/388591/30819/27091
GO:0070588	Calcium ion transmembrane transport	179	0.679507	1.43736	2.30468e-11	1.87098e-09	1.43706e-09	3584	tags=45%, list=17%, signal=38%	491/4988/492/57419/8911/1394/6543/10369/2902/84502/774/25769/6262/3356/776/4987/3358/2906/57338/777/783/6261/123041/57113/116443/55799/2904/9254/8913/6546/79054/259232/287/781/114780/7225/2903/4878/150/775/2147/3208/84959/2823/8912/477/1813/117532/481/2259/8787/7224/4842/255057/59283/782/79041/1193/9472/785/10368/2281/844/27091/23413/4644/6622/2621/10681/59284/5581/41/80036/6769/27112/57165/5142/…
GO:0010975	Regulation of neuron projection development	308	0.632782	1.35376	2.42535e-11	1.93378e-09	1.4853e-09	5069	tags=54%, list=25%, signal=41%	7143/158866/6014/5649/816/4504/4137/50944/124925/84258/1272/2902/29993/91584/6405/6860/23105/257194/1826/4168/5979/23072/22849/22941/2895/3897/9148/64218/51761/57611/22999/26052/11075/57699/146760/114788/112755/7504/5274/84894/9856/6616/5365/8851/627/221074/163404/440730/5458/90167/80258/11141/116/7225/3675/53335/8499/91752/482/27124/10501/5800/4916/10439/114798/10154/84446/4208/547/1141/23025/55…
GO:0008016	Regulation of heart contraction	151	0.692	1.45753	2.54648e-11	1.99475e-09	1.53212e-09	2516	tags=44%, list=12%, signal=39%	491/492/3760/80333/6327/3741/3777/6543/10369/57731/774/6262/30820/776/55800/3751/1129/6505/6330/783/1113/6261/55799/9254/7137/8913/6546/6870/53822/10021/2775/6508/148/134/287/7054/781/30818/1839/4878/3762/482/3767/775/8912/477/6863/3757/1813/481/3752/4842/5999/7067/59283/782/79041/1193/23171/486/785/10368/2281/844/388591/30819/27091
GO:0032412	Regulation of ion transmembrane transporter activity	172	0.685129	1.44812	2.69199e-11	2.03725e-09	1.56477e-09	3848	tags=55%, list=19%, signal=45%	4988/3747/5649/50944/6327/2915/1394/10369/2902/84502/2891/6262/776/55800/4987/5923/57338/729993/6330/783/23072/3788/22941/2904/2892/53822/88/287/781/7225/65268/2903/4878/7881/1131/288/482/150/3767/146395/3208/4208/54997/477/1813/57554/481/2259/8787/4842/255057/59283/782/1740/1193/23171/486/9472/785/54413/10368/2281/3736/844/388591/30819/1742/27091/1520/6844/4644/65018/10681/59284/2745/23542/5581/…
GO:0035637	Multicellular organismal signaling	140	0.703757	1.48072	2.69199e-11	2.03725e-09	1.56477e-09	2516	tags=45%, list=12%, signal=40%	491/7143/492/3760/80333/8911/6327/3741/3777/6543/10369/57731/6326/6262/6323/30820/776/55800/3751/2741/3737/6330/783/6261/10242/55799/9254/8913/6546/53822/10021/6508/6328/287/781/23114/30818/1133/4878/6335/3762/288/482/4916/3767/775/8912/477/3757/481/3752/4842/59283/54112/782/486/785/10368/2281/3736/844/388591/30819/27091
GO:0006874	Cellular calcium ion homeostasis	248	0.647769	1.37717	3.37104e-11	2.50861e-09	1.92681e-09	3604	tags=37%, list=18%, signal=31%	491/492/57419/5733/3741/2915/797/1258/3777/6543/2902/84502/25769/6262/3356/776/4987/3358/794/2906/57338/783/5579/6261/5156/79608/123041/111/57113/3351/2904/7137/3827/3062/6546/79054/2835/9481/7504/148/134/114/2911/9256/287/116/781/5314/7225/2847/2903/775/2147/84959/477/23400/6863/1813/6869/481/7224/5745/4842/2785/338557/793/1268/79041/3061/1193/887/9472/7421/2281/844/1742/5026/23413/4035/4644/117…
GO:0006875	Cellular metal ion homeostasis	310	0.62987	1.34783	3.61356e-11	2.645e-09	2.03157e-09	4163	tags=38%, list=20%, signal=31%	491/492/57419/4504/5733/3741/2915/797/1258/3777/6543/2902/84502/25769/6262/3356/776/3778/4987/3358/794/2906/9843/57338/783/5579/6261/5156/79608/123041/111/57113/3351/2904/7137/3827/3062/6546/79054/2835/9481/7504/148/221074/134/114/2911/9256/55532/287/116/781/5314/7225/7781/2847/2903/7018/51310/482/775/2147/84959/477/23400/6863/1813/6869/481/7224/5745/4842/2785/338557/793/1268/79041/3061/1193/887/…
GO:1904062	Regulation of cation transmembrane transport	215	0.661741	1.40347	4.1956e-11	3.02151e-09	2.32076e-09	3848	tags=51%, list=19%, signal=42%	4988/3747/5649/1804/80333/50944/6327/1394/10369/2902/84502/2891/6262/30820/776/55800/4987/5923/57338/729993/6330/783/23072/3788/22941/2904/6546/2892/53822/88/287/781/57628/65268/30818/2903/4878/7881/288/482/150/3767/146395/775/2147/3208/84959/4208/54997/477/3757/1813/117532/57554/481/2259/8787/4842/5999/255057/59283/782/1740/79041/1193/23171/486/9472/785/54413/10368/2281/3736/844/388591/30819/174…
GO:0048589	Developmental growth	327	0.622848	1.33341	5.80051e-11	4.111e-09	3.15757e-09	4790	tags=45%, list=23%, signal=35%	7143/57282/56924/3975/4504/4137/50944/84258/57731/23769/2246/91584/10516/55512/6405/6860/23105/57468/340419/1826/7480/344758/22941/3897/64218/51761/3202/57611/22999/57578/9254/100126316/57699/55083/6456/9856/55897/84189/148/3479/1588/2596/9355/8851/627/66000/5458/5340/53335/320/4878/5618/3643/6506/10501/4916/10439/114798/4886/4208/5590/6910/23025/65009/80128/1813/2661/4856/6585/2844/7224/6469/599…
GO:0050801	Ion homeostasis	430	0.603076	1.29644	5.898e-11	4.11478e-09	3.16047e-09	4112	tags=37%, list=20%, signal=30%	491/492/57419/57282/4504/5733/6327/3741/2915/797/1258/3777/6543/2902/84502/25769/6262/3356/776/55800/3778/3766/4987/3358/794/2906/57468/9843/6444/57338/771/783/5579/6261/5156/79608/29887/123041/111/57113/3351/2904/7137/3827/3062/8913/6546/79054/2835/9481/10021/7504/6508/148/221074/134/114/2911/9256/55532/287/116/781/5314/7225/7781/65268/2847/2903/7018/284525/51310/288/482/775/2147/84959/477/23400…
GO:0045055	Regulated exocytosis	391	0.60776	1.30506	5.99549e-11	4.11844e-09	3.16329e-09	5171	tags=45%, list=25%, signal=34%	57586/8447/440279/8911/2243/1137/84258/3240/5265/10875/143425/8941/6861/2244/9143/2266/3356/213/776/1129/6860/9751/2901/2039/350/9066/3745/783/5579/1113/8618/5154/22999/718/5004/116443/3351/6855/6853/140730/3827/8913/192683/7276/112755/7273/1142/8938/88/8013/107/79895/5864/6616/148/3479/6812/27445/10396/6804/91683/29106/23114/5340/63908/9162/8499/320/5413/7018/4878/9145/8541/11069/25797/8973/150/…
GO:0055080	Cation homeostasis	392	0.606541	1.30263	6.19046e-11	4.18794e-09	3.21667e-09	4112	tags=37%, list=20%, signal=30%	491/492/57419/57282/4504/5733/3741/2915/797/1258/3777/6543/2902/84502/25769/6262/3356/776/3778/3766/4987/3358/794/2906/57468/9843/6444/57338/783/5579/6261/5156/79608/29887/123041/111/57113/3351/2904/7137/3827/3062/6546/79054/2835/9481/7504/6508/148/221074/134/114/2911/9256/55532/287/116/781/5314/7225/7781/2847/2903/7018/284525/51310/288/482/775/2147/84959/477/23400/6863/84679/534/3757/1813/6869/4…
GO:0022898	Regulation of transmembrane transporter activity	176	0.682148	1.44239	6.87286e-11	4.58019e-09	3.51795e-09	3848	tags=54%, list=19%, signal=44%	4988/3747/5649/50944/6327/2915/1394/10369/2902/84502/2891/6262/776/55800/4987/5923/57338/729993/6330/783/23072/3788/22941/2904/2892/53822/88/287/781/7225/65268/2903/4878/7881/1131/288/482/150/3767/146395/3208/4208/54997/477/1813/57554/481/2259/8787/4842/255057/59283/782/1740/1193/23171/486/9472/785/54413/10368/2281/3736/844/388591/30819/1742/27091/1520/6844/4644/6622/65018/10681/59284/2745/23542/…
GO:0016079	Synaptic vesicle exocytosis	96	0.738955	1.5364	1.02868e-10	6.75448e-09	5.18798e-09	3147	tags=61%, list=15%, signal=52%	8447/440279/1137/84258/143425/6861/3356/776/1129/6860/9751/2901/9066/783/5579/8618/22999/116443/3351/6855/6853/140730/112755/1142/107/5864/6616/148/6812/27445/6804/91683/63908/9162/8499/320/5413/8541/8973/26059/9381/1141/23025/1813/8448/84062/10815/10814/1268/114088/23413/6844/6622/6857/9699/9783/5582/22871/8867/112476
GO:0006873	Cellular ion homeostasis	358	0.612957	1.31509	1.06787e-10	6.91017e-09	5.30756e-09	4163	tags=37%, list=20%, signal=30%	491/492/57419/57282/4504/5733/3741/2915/797/1258/3777/6543/2902/84502/25769/6262/3356/776/3778/4987/3358/794/2906/57468/9843/57338/783/5579/6261/5156/79608/123041/111/57113/3351/2904/7137/3827/3062/6546/79054/2835/9481/7504/6508/148/221074/134/114/2911/9256/55532/287/116/781/5314/7225/7781/2847/2903/7018/284525/51310/482/775/2147/84959/477/23400/6863/84679/534/1813/6869/481/57835/7224/5745/4842/2…
GO:0055082	Cellular chemical homeostasis	442	0.597849	1.28494	1.08746e-10	6.93643e-09	5.32773e-09	4832	tags=41%, list=24%, signal=32%	491/492/57419/57282/5798/4504/5733/7447/3741/2915/797/1258/3777/6543/5076/2902/84502/25769/6262/3356/776/3778/4987/3358/794/2906/57468/9843/57338/2901/2044/3745/783/5579/6261/5156/79608/123041/111/57113/3351/2904/7137/3827/3062/6546/79054/8938/2835/9481/7504/6508/148/221074/134/114/2911/9256/55532/287/116/7054/781/5314/7225/8111/7781/2645/2847/2903/7018/284525/51310/482/150/3767/775/2147/84959/47…
GO:0032409	Regulation of transporter activity	186	0.669886	1.41762	1.20502e-10	7.57804e-09	5.82053e-09	3848	tags=52%, list=19%, signal=43%	4988/3747/5649/50944/6327/2915/1394/10369/2902/84502/2891/6262/9143/776/55800/4987/5923/57338/729993/6330/783/23072/3788/22941/2904/2892/336/53822/88/287/781/7225/65268/2903/4878/7881/1131/288/482/150/3767/146395/3208/4208/54997/477/1813/57554/481/2259/8787/4842/255057/59283/782/1740/1193/23171/486/9472/785/54413/10368/2281/3736/844/388591/30819/1742/27091/1520/6844/4644/6622/65018/10681/59284/27…
GO:0034329	Cell junction assembly	254	0.642075	1.36666	1.22461e-10	7.59429e-09	5.83302e-09	5132	tags=54%, list=25%, signal=41%	2555/139065/53942/50944/869/2561/375323/2554/2566/92737/9379/3914/2902/9378/1307/9806/145581/147381/64405/1826/1007/2039/57662/43/22941/2895/1010/64218/158038/26052/88/1016/22865/22859/84623/84189/2596/27445/627/57622/11141/287/23114/575/54361/40/654429/5800/4916/2318/114798/3691/8927/4208/2823/9746/1141/56130/576/441381/1813/94030/3273/1006/6585/577/387804/7010/23122/56131/78999/347730/26045/544…
GO:0050806	Positive regulation of synaptic transmission	124	0.715499	1.50061	1.2638e-10	7.72995e-09	5.93721e-09	3529	tags=57%, list=17%, signal=48%	7143/5649/50944/9211/6543/10369/143425/2902/25769/9378/776/794/2906/9066/783/22941/57616/22999/5865/2904/112755/8938/107/152404/6616/22997/148/27065/6812/134/114/6804/91683/116/2903/5590/9746/1141/23025/6863/1813/84062/5999/59283/347730/7101/793/1268/26045/54413/10368/4355/23316/1742/27091/6844/65018/6857/59284/23373/9699/5581/9783/11170/22871/112476/5270/6809/784/64084/2898
GO:0006816	Calcium ion transport	234	0.650139	1.38135	1.40095e-10	8.45304e-09	6.49261e-09	3584	tags=42%, list=17%, signal=35%	491/4988/492/57419/816/8911/1137/1394/6543/10369/2902/84502/774/25769/6262/3356/776/4987/3358/2906/815/57338/777/783/5579/6261/123041/57113/116443/55799/2904/9254/8913/6546/79054/7439/259232/148/196996/287/781/114780/7225/2645/2847/2903/4878/150/775/2147/3208/84959/2823/8912/1141/477/1813/117532/481/2259/8787/7224/4842/5999/255057/59283/782/79041/1193/5530/10267/9472/785/7421/10368/2281/844/10266…
GO:0098771	Inorganic ion homeostasis	396	0.605911	1.30134	1.47933e-10	8.80692e-09	6.76441e-09	4112	tags=37%, list=20%, signal=30%	491/492/57419/57282/4504/5733/3741/2915/797/1258/3777/6543/2902/84502/25769/6262/3356/776/3778/3766/4987/3358/794/2906/57468/9843/6444/57338/771/783/5579/6261/5156/79608/29887/123041/111/57113/3351/2904/7137/3827/3062/6546/79054/2835/9481/7504/6508/148/221074/134/114/2911/9256/55532/287/116/781/5314/7225/7781/2847/2903/7018/284525/51310/288/482/775/2147/84959/477/23400/6863/84679/534/3757/1813/68…
GO:0003015	Heart process	168	0.678067	1.43224	1.57729e-10	9.14625e-09	7.02505e-09	2516	tags=42%, list=12%, signal=37%	491/492/137868/3760/80333/6327/3741/3777/6543/10369/57731/774/6262/6323/30820/776/55800/3751/1129/6505/6444/6330/783/1113/6261/55799/9254/7137/8913/6546/6870/7273/53822/10021/2775/6508/148/134/287/7054/781/30818/1839/4878/3762/482/3767/775/8912/477/6863/3757/1813/481/3752/4842/5999/7067/59283/782/79041/1193/23171/486/785/10368/2281/844/388591/30819/27091
GO:1903305	Regulation of regulated secretory pathway	115	0.714224	1.49569	1.57729e-10	9.14625e-09	7.02505e-09	2938	tags=50%, list=14%, signal=43%	57586/8447/8911/1137/84258/143425/8941/6861/3356/776/1129/6860/2901/9066/3745/783/5579/22999/116443/3351/6855/6853/140730/8913/192683/112755/1142/8938/107/5864/148/6812/6804/91683/63908/9162/8499/320/5413/4878/8973/150/8912/1141/1813/8448/84062/10815/255057/10814/1268/114088/23413/6857/9699/9783/5582/22871
GO:0051050	Positive regulation of transport	485	0.592468	1.27382	1.73404e-10	9.92627e-09	7.62416e-09	5227	tags=46%, list=25%, signal=35%	22885/3747/8447/50632/5649/6529/84251/8911/7447/2243/10178/10369/1272/143425/8941/2902/2244/6262/9143/55512/2266/776/55800/25924/4987/6860/815/9066/3745/6330/783/43/8618/51761/718/5865/26052/6441/8913/192683/112755/7273/336/8938/88/8013/23209/5864/3479/23368/1588/6812/3625/8851/134/114/5458/10396/3623/6804/90865/287/116/781/7225/8111/7781/65268/2645/2847/134957/7018/4878/288/3643/482/6506/150/376…
GO:0051480	Regulation of cytosolic calcium ion concentration	195	0.66566	1.40991	1.96916e-10	1.11295e-08	8.54834e-09	2653	tags=35%, list=13%, signal=31%	491/492/5733/3741/2915/797/1258/3777/6543/2902/84502/25769/6262/3356/776/4987/3358/794/2906/57338/783/6261/5156/79608/111/57113/3351/2904/3827/3062/6546/148/134/114/2911/9256/287/116/781/7225/2847/2903/775/2147/84959/477/6863/1813/6869/7224/5745/4842/2785/338557/793/1268/79041/3061/1193/887/9472/2281/844/1742/5026/23413/4035/4644/117/6622
GO:0019932	Second-messenger-mediated signaling	281	0.632117	1.3495	2.46132e-10	1.35676e-08	1.0421e-08	4089	tags=40%, list=20%, signal=33%	4988/3747/6014/2849/4137/5733/4761/2915/797/1394/6543/2902/84502/6262/4987/3358/51555/83873/2906/11123/283455/6444/27115/57338/2039/2044/1113/10231/111/3361/2904/23551/7137/6546/10900/2835/107/7412/22859/148/3479/27445/114/287/116/4160/2903/575/4878/1131/11069/2982/150/1012/9289/775/5141/3208/5575/108/201191/477/576/2774/1813/122042/283383/5592/50940/481/577/5745/4842/5138/338557/1268/79041/1193/…
GO:0061564	Axon development	334	0.614919	1.3171	2.46132e-10	1.35676e-08	1.0421e-08	5843	tags=57%, list=28%, signal=42%	7143/284656/139065/5649/3975/4504/4137/9211/57453/285220/90249/2046/10100/5076/137970/57731/2902/91584/2051/9378/6405/23105/64919/1826/4168/2044/5979/6710/3897/64218/51761/57611/4685/146760/8013/7504/107/84894/5864/22865/9856/5365/220164/84189/2596/6812/9355/5909/4929/8851/627/5458/9369/4684/23114/575/288/654429/4884/10501/5800/4916/56956/9890/10439/114798/10154/84446/1141/80128/1813/1496/6585/19…
GO:0030003	Cellular cation homeostasis	354	0.611087	1.31061	2.93388e-10	1.59753e-08	1.22703e-08	4163	tags=37%, list=20%, signal=30%	491/492/57419/57282/4504/5733/3741/2915/797/1258/3777/6543/2902/84502/25769/6262/3356/776/3778/4987/3358/794/2906/9843/57338/783/5579/6261/5156/79608/123041/111/57113/3351/2904/7137/3827/3062/6546/79054/2835/9481/7504/6508/148/221074/134/114/2911/9256/55532/287/116/781/5314/7225/7781/2847/2903/7018/284525/51310/482/775/2147/84959/477/23400/6863/84679/534/1813/6869/481/57835/7224/5745/4842/2785/33…
GO:0042327	Positive regulation of phosphorylation	486	0.588838	1.26605	4.31375e-10	2.32059e-08	1.7824e-08	5187	tags=42%, list=25%, signal=32%	4988/284656/6014/221938/5649/56924/7498/255743/4504/4137/2243/285220/2915/1917/2046/10178/6543/1272/2246/388121/8941/2244/2051/2266/3356/3358/2914/1826/2044/5979/5154/9148/8822/5156/718/57144/25759/111/10045/2103/1795/10637/10044/107/9283/128344/148/3479/3625/200958/8851/627/134/116986/114/2911/344558/3623/55532/10718/2322/116/9244/7225/1839/7018/5618/22924/3643/116986/150/4916/55890/2147/5575/10…
GO:0007409	Axonogenesis	306	0.621085	1.32839	6.52994e-10	3.47097e-08	2.66598e-08	5843	tags=58%, list=28%, signal=42%	7143/284656/139065/5649/3975/4504/4137/9211/57453/285220/90249/2046/5076/137970/57731/2902/91584/2051/9378/6405/23105/64919/1826/4168/2044/5979/6710/3897/64218/51761/57611/8013/7504/107/84894/5864/22865/9856/5365/220164/84189/2596/6812/9355/5909/4929/8851/627/5458/9369/4684/23114/575/288/654429/4884/10501/5800/4916/56956/9890/10439/114798/10154/84446/1141/80128/1813/1496/6585/1944/128434/7224/646…
GO:0008015	Blood circulation	300	0.620816	1.32687	7.16314e-10	3.76275e-08	2.89009e-08	2834	tags=36%, list=14%, signal=31%	491/492/137868/3760/80333/6327/2243/3741/3777/6543/10369/57731/2244/774/6262/6323/30820/2266/3356/776/55800/3778/4987/3751/1129/6505/6444/6330/783/1113/6261/10242/3351/55799/9254/7137/3827/8913/6546/6870/7273/53822/10021/6456/9283/2775/6508/148/134/287/116/7054/781/3363/1285/30818/1839/4878/40/3762/1131/342527/482/2982/150/29953/5800/4018/3767/775/4886/8912/477/6863/3757/1813/3274/5592/481/57835/…
GO:0010720	Positive regulation of cell development	299	0.621683	1.32858	7.55889e-10	3.92447e-08	3.0143e-08	5002	tags=48%, list=24%, signal=37%	4988/158866/4674/6014/221938/5649/816/339479/4137/50944/2243/4761/84258/1272/29993/91584/2244/2266/6457/7732/6860/257194/1826/2039/5979/22849/22941/3897/9148/51761/57611/22999/57795/3037/11075/57699/402117/5274/1620/5365/3479/81544/375567/5121/627/163404/440730/5458/11141/116/6692/7225/8111/3675/91752/482/4916/114798/10154/4208/23025/5526/65009/1813/10690/84630/57554/7224/6469/22891/1268/9472/126…
GO:0007626	Locomotory behavior	139	0.688469	1.44872	8.67011e-10	4.44966e-08	3.41769e-08	3854	tags=51%, list=19%, signal=42%	7143/4988/57282/5649/56924/1137/2915/124925/93145/57731/2902/774/6323/3766/4987/3751/3358/2741/2906/257194/1826/57626/23544/57144/111/23551/7111/84152/6616/2775/84189/4929/83715/114/2911/7054/320/4986/2571/10882/4886/1141/477/6623/1813/51286/347730/4857/54112/793/6900/5090/53616/1742/22911/9293/4644/8997/20/5071/5581/6414/2257/3084/2861/460/463/51168/7345/321/5532
GO:0007187	G protein-coupled receptor signaling pathway, coupled to cyclic nucleotide second messenger	159	0.675962	1.42626	8.82919e-10	4.47981e-08	3.44085e-08	3448	tags=46%, list=17%, signal=39%	4988/6014/2849/5733/797/1394/2899/3356/776/4987/3358/1129/2914/1113/346562/2913/111/3351/3361/2835/107/22859/9283/2775/148/134/114/116/4160/3363/2847/575/1133/4986/1131/150/9289/11255/4886/3354/108/576/2774/1813/122042/3274/283383/577/6752/5745/4842/5138/5064/1132/2781/5567/1268/10267/2550/5746/10266/9630/2692/117/54331/3269/2918/222487/6753/11251/333/5734/2861
GO:0007416	Synapse assembly	140	0.685303	1.4419	1.12154e-09	5.6266e-08	4.32167e-08	5064	tags=66%, list=25%, signal=50%	2555/139065/53942/50944/869/2561/375323/2554/2566/92737/9379/2902/9378/9806/145581/147381/1826/1007/43/22941/2895/64218/158038/26052/22865/22859/84623/84189/2596/27445/627/57622/11141/575/40/654429/4916/114798/8927/4208/2823/9746/1141/56130/576/441381/1813/94030/6585/577/387804/56131/78999/347730/26045/54413/23316/6712/375790/6092/266743/6622/2045/23767/22871/56132/2047/9863/2562/3084/64084/56122…
GO:0061337	Cardiac conduction	97	0.724105	1.50583	1.64666e-09	8.16929e-08	6.27466e-08	2516	tags=48%, list=12%, signal=43%	491/492/3760/80333/6327/3741/3777/6543/10369/57731/6262/30820/776/55800/3751/6330/783/6261/55799/9254/8913/6546/53822/10021/6508/287/781/30818/4878/3762/482/3767/775/477/3757/481/3752/4842/59283/782/486/785/10368/2281/844/388591/30819/27091
GO:0003013	Circulatory system process	305	0.616891	1.31932	1.9664e-09	9.64831e-08	7.41066e-08	2834	tags=35%, list=14%, signal=31%	491/492/137868/3760/80333/6327/2243/3741/3777/6543/10369/57731/2244/774/6262/6323/30820/2266/3356/776/55800/3778/4987/3751/1129/6505/6444/6330/783/1113/6261/10242/3351/55799/9254/7137/3827/8913/6546/6870/7273/53822/10021/6456/9283/2775/6508/148/134/287/116/7054/781/3363/1285/30818/1839/4878/40/3762/1131/342527/482/2982/150/29953/5800/4018/3767/775/4886/8912/477/6863/3757/1813/3274/5592/481/57835/…
GO:0019725	Cellular homeostasis	491	0.586776	1.26181	2.3181e-09	1.12504e-07	8.64116e-08	4795	tags=39%, list=23%, signal=31%	491/492/57419/57282/137868/5798/64714/4504/5733/7447/3741/2915/797/1258/3777/6543/5076/2902/84502/25769/6262/3356/776/3778/4987/3358/794/2906/57468/9843/57338/2901/2044/3745/783/5579/6261/5156/79608/123041/111/57113/3351/347736/2904/7137/3827/3062/6546/79054/8938/2835/9481/7504/6508/148/221074/134/114/2911/9256/55532/287/116/7054/781/5314/5340/7225/8111/7781/2645/2847/2903/7018/284525/51310/482/1…
GO:0021700	Developmental maturation	164	0.666125	1.40638	2.38205e-09	1.14364e-07	8.78406e-08	2697	tags=35%, list=13%, signal=31%	158866/63827/440279/5798/5649/816/50944/4761/124925/2046/5076/57731/8941/2902/51412/2266/9378/6860/7480/5979/6261/23544/9148/3202/718/6855/56975/5452/8938/5864/22859/3479/6812/4929/8851/84530/23114/53335/10882/23025/51286/122042/201164/577/5745/5064/4774/83853/6900/375790/650/473/30819/1742/2692/5881/4644/2038
GO:0050769	Positive regulation of neurogenesis	266	0.625142	1.33266	3.37385e-09	1.60258e-07	1.23091e-07	5194	tags=50%, list=25%, signal=38%	4988/158866/4674/6014/221938/5649/816/339479/4137/50944/4761/84258/1272/29993/91584/6457/7732/6860/257194/1826/5979/22849/22941/3897/9148/51761/57611/22999/57795/11075/57699/402117/5274/1620/5365/81544/375567/5121/627/163404/440730/5458/11141/116/6692/7225/3675/91752/482/4916/114798/10154/4208/23025/5526/65009/1813/10690/84630/57554/7224/6469/22891/1268/126520/23316/2281/650/6092/1742/57698/5063/…
GO:0010817	Regulation of hormone levels	298	0.613573	1.31135	3.43812e-09	1.61591e-07	1.24115e-07	4764	tags=44%, list=23%, signal=35%	3747/8447/5798/7447/2243/3741/1394/143425/2244/55512/2266/776/25924/3358/125/777/2044/9066/3745/1113/27344/5156/64377/6121/111/9254/7276/145226/8938/7425/6616/1588/27445/3625/5122/1543/134/114/9256/3623/6804/116/10202/4160/8111/2645/1645/4878/54361/11069/150/3767/775/1363/8912/6863/1813/2661/4856/6447/4826/10815/6469/338557/27122/8228/1268/8644/5530/7036/84649/2281/650/127/5950/10411/2692/1576/40…
GO:0007188	Adenylate cyclase-modulating G protein-coupled receptor signaling pathway	146	0.675814	1.42263	3.56664e-09	1.64176e-07	1.261e-07	4397	tags=52%, list=21%, signal=41%	4988/6014/2849/5733/797/1394/2899/776/4987/1129/2914/1113/346562/2913/111/3351/3361/2835/107/22859/9283/2775/148/134/114/116/4160/2847/575/1133/4986/1131/150/9289/11255/4886/3354/108/576/2774/1813/122042/283383/577/6752/5745/4842/5138/5064/1132/2781/5567/1268/10267/2550/5746/10266/9630/2692/117/54331/2918/222487/11251/333/5734/2861/2912/10149/112609/2869/5578/3360/4157/7433/4883
GO:0007215	Glutamate receptor signaling pathway	80	0.74241	1.53288	3.56664e-09	1.64176e-07	1.261e-07	3842	tags=69%, list=19%, signal=56%	4988/5649/50944/2915/10369/2899/2902/2891/2897/2906/2914/5923/2901/729993/3745/2913/22941/2895/116443/2904/2892/88/23732/8851/2911/2894/2903/2900/146395/4208/23025/54550/57554/8787/59283/1740/54413/10368/1742/27091/80315/65018/59284/23542/22871/2918/149111/2893/10891/2898/2912/23236/5621/747/2048
GO:0099565	Chemical synaptic transmission, postsynaptic	86	0.724426	1.5011	4.33779e-09	1.97635e-07	1.51799e-07	3533	tags=59%, list=17%, signal=49%	4988/5649/50944/869/1137/124925/2742/6543/56853/2902/9378/8001/2741/2906/2901/22941/2895/22999/2904/112755/1142/388135/152404/22997/627/134/66000/6804/9162/2903/8973/4208/5590/1141/1813/5999/5530/54413/4355/23316/1140/1742/5026/266743/23542/9699/22871/2562/784/2898/84866
GO:0007612	Learning	101	0.710804	1.48121	4.6591e-09	2.1013e-07	1.61397e-07	3030	tags=51%, list=15%, signal=44%	7143/5649/56924/6529/50944/4761/2915/6543/9379/2902/84502/25769/9378/4987/57468/57338/22941/57144/22986/84152/6616/2558/10396/9369/7054/338811/9162/2903/10882/3643/84446/1141/477/6863/65009/1813/3274/93986/577/54112/6310/54413/6900/1742/266743/8997/5071/5577/23542/3269/41/8867
GO:0006820	Anion transport	365	0.599446	1.28627	5.04467e-09	2.25245e-07	1.73006e-07	4798	tags=41%, list=23%, signal=32%	2560/6511/2555/57419/57282/57709/2565/6529/6534/2557/2561/2915/2554/2742/2566/23120/53405/388121/114786/25769/8001/3766/2741/6860/140679/6505/57468/151473/2556/771/51761/22999/123041/3351/11095/81796/83546/389158/27165/203859/336/7439/7504/79895/5864/1183/57084/6616/6508/85320/6812/54020/627/2558/134/8497/9256/10396/6804/6538/284427/9194/1645/8499/320/225/6545/9152/284525/8541/6506/246213/389668/…
GO:0050807	Regulation of synapse organization	152	0.667338	1.40568	6.00861e-09	2.65628e-07	2.04024e-07	2938	tags=45%, list=14%, signal=39%	158866/139065/5649/816/869/9758/4761/375323/2902/9378/6405/145581/147381/57497/3587/2895/9148/64218/158038/26052/2904/22865/22859/84189/2596/8851/627/57622/11141/8499/575/40/91752/654429/5800/4916/114798/4208/547/2823/9746/1141/576/441381/1813/1496/94030/1006/6585/577/387804/78999/347730/9762/1607/26045/54413/23316/375790/83992/6092/5063/8997/6622/2045/115703/389941/23767/22871
GO:0045666	Positive regulation of neuron differentiation	225	0.636301	1.35158	6.2014e-09	2.71463e-07	2.08505e-07	5194	tags=52%, list=25%, signal=40%	158866/4674/6014/221938/5649/816/339479/4137/50944/4761/84258/1272/29993/91584/6457/7732/6860/257194/1826/5979/22849/22941/3897/9148/51761/57611/22999/57795/11075/57699/402117/5274/1620/5365/81544/375567/5121/627/163404/440730/5458/11141/116/7225/3675/91752/482/4916/114798/10154/4208/23025/5526/65009/10690/57554/7224/1268/126520/23316/2281/650/6092/1742/57698/5063/4035/8997/221914/57498/5071/6857…
GO:0040007	Growth	460	0.584439	1.25617	6.78103e-09	2.93954e-07	2.2578e-07	4977	tags=40%, list=24%, signal=31%	7143/57282/56924/3975/4504/4137/50944/9211/84258/57731/23769/2246/91584/10516/55512/6405/6860/23105/57468/340419/1826/7480/344758/22941/3897/64218/51761/3202/57611/22999/57144/10235/57578/9254/100126316/57699/55083/85004/2100/6456/9856/152404/55897/84189/148/3479/1588/2596/9355/8851/627/66000/1032/5458/10718/5340/1839/53335/320/4878/5618/3643/6506/1410/10501/4916/10439/114798/4886/2147/4208/5590/…
GO:0051588	Regulation of neurotransmitter transport	99	0.714003	1.48563	7.29766e-09	3.13308e-07	2.40646e-07	2977	tags=53%, list=14%, signal=46%	1137/143425/3356/776/1129/6860/815/2901/9066/783/5579/22999/116443/3351/5865/6855/6853/140730/112755/1142/8938/107/5864/148/6812/6804/91683/63908/9162/8499/320/5413/8973/4208/1141/477/23025/6623/1813/84062/10815/4842/3749/10814/1268/23413/6622/5071/6857/9699/9783/5582/22871/41
GO:0050803	Regulation of synapse structure or activity	161	0.665589	1.40505	8.20178e-09	3.48771e-07	2.67884e-07	4989	tags=60%, list=24%, signal=46%	158866/139065/5649/816/869/9758/4761/375323/2902/9378/6405/145581/147381/57497/3587/2895/9148/64218/158038/26052/2904/112755/22865/22859/57084/84189/2596/8851/627/57622/11141/8499/575/40/91752/654429/246213/5800/4916/114798/4208/547/2823/9746/1141/576/441381/1813/1496/94030/1006/6585/577/387804/78999/347730/9762/1607/26045/54413/23316/375790/83992/6092/5063/8997/6622/2045/115703/389941/23767/2287…
GO:0035249	Synaptic transmission, glutamatergic	76	0.735315	1.51339	8.71841e-09	3.67243e-07	2.82071e-07	3589	tags=68%, list=17%, signal=57%	7143/440279/5649/50944/2915/10369/2899/2902/2891/9378/3356/2897/2914/2901/2913/22941/2895/57616/3351/57084/6812/134/2911/116/2894/63908/9162/246213/2900/4208/9746/477/23025/1813/1006/59283/1268/54413/10368/27091/5071/6857/59284/23542/22871/2918/149111/5270/4983/6509/2898/2912
GO:0051129	Negative regulation of cellular component organization	355	0.598687	1.2843	9.62253e-09	4.01538e-07	3.08413e-07	5025	tags=45%, list=24%, signal=34%	7143/6014/4504/4137/50944/869/4761/57731/10382/283514/29993/6405/6457/6860/23105/4168/2039/57662/6710/64218/29767/146206/26052/2904/11075/192683/146760/112755/336/7111/84894/9856/5365/84072/3479/6812/5909/8851/83715/90167/89795/7225/3675/53335/27124/1410/10501/5800/255027/10297/5590/753/23329/54550/80128/1496/3273/345/6585/25876/51339/100505385/7224/256949/23122/10347/23251/150696/147138/7067/197…
GO:0001934	Positive regulation of protein phosphorylation	447	0.584695	1.25676	1.001e-08	4.10043e-07	3.14946e-07	5187	tags=42%, list=25%, signal=32%	4988/6014/221938/5649/56924/7498/255743/4504/2243/2915/2046/10178/6543/1272/2246/388121/8941/2244/2266/3356/3358/2914/5979/5154/9148/8822/5156/718/57144/25759/111/10045/1795/10637/10044/107/9283/148/3479/3625/200958/8851/627/134/116986/114/2911/344558/3623/55532/10718/2322/116/9244/7225/1839/7018/5618/22924/3643/116986/150/4916/55890/2147/5575/108/5590/9479/4217/65009/54550/4294/1813/85442/2661/8…
GO:0060079	Excitatory postsynaptic potential	78	0.735163	1.51414	1.001e-08	4.10043e-07	3.14946e-07	2938	tags=56%, list=14%, signal=48%	4988/5649/50944/869/1137/124925/2742/6543/56853/2902/9378/8001/2741/2906/2901/22941/2895/22999/2904/112755/1142/152404/134/66000/6804/9162/2903/8973/4208/5590/1141/1813/5999/5530/54413/4355/23316/1140/1742/5026/266743/23542/9699/22871
GO:0010769	Regulation of cell morphogenesis involved in differentiation	191	0.645871	1.36764	1.3629e-08	5.48231e-07	4.21085e-07	5004	tags=56%, list=24%, signal=43%	7143/158866/5649/816/4504/4137/2243/2902/91584/2244/2266/6405/23105/1826/4168/2039/5979/23072/3897/64218/57611/26052/3037/7504/84894/9856/5365/8851/627/5458/11141/7225/8499/10501/5800/4916/10439/114798/10154/84446/547/1141/80128/85442/577/7224/9762/7101/393/5530/54413/6900/23316/6092/57698/5063/9723/5881/4035/335/8997/2045/115703/65078/57715/22871/57142/10500/26039/343472/9024/23327/3792/57520/90…
GO:1905114	Cell surface receptor signaling pathway involved in cell-cell signaling	302	0.610469	1.30508	1.3629e-08	5.48231e-07	4.21085e-07	4790	tags=43%, list=23%, signal=34%	4988/205147/5649/7089/50944/869/1137/124925/2742/6543/56853/2902/9378/8001/2741/2906/815/340419/2901/6425/7480/84870/23072/8796/22941/2895/22999/718/2904/112755/1142/388135/152404/55897/2775/22997/4929/627/134/66000/6804/57447/65268/9162/3675/2903/54361/166336/8973/5800/10297/8418/1363/4208/5590/1141/219287/1813/2262/79816/51339/6469/5999/284654/27122/4693/5530/54413/7481/4355/23316/3489/650/2254…
GO:0098693	Regulation of synaptic vesicle cycle	92	0.719775	1.49514	1.51866e-08	6.0543e-07	4.65018e-07	4813	tags=76%, list=23%, signal=58%	1137/143425/9378/3356/776/1129/6860/2901/9066/783/5579/22999/116443/3351/5865/26052/6855/6853/140730/112755/1142/107/5864/148/6812/8851/6804/63908/9162/8499/320/5413/11069/8973/5575/8927/84446/1141/1813/84062/2259/10815/10814/1268/54413/23413/6622/6857/9699/9783/5582/22871/1609/1759/112476/9863/9024/9515/321/5532/8573/120892/57030/10675/80331/8674/5906/9581/1020/1855/5533
GO:1901699	Cellular response to nitrogen compound	348	0.597103	1.28029	1.6225e-08	6.41101e-07	4.92417e-07	5468	tags=48%, list=27%, signal=36%	2560/4988/4062/3747/50632/51617/4504/2561/1137/2915/2554/2742/2566/1394/6262/55512/3356/3358/1129/1307/2741/815/2039/7480/5579/22849/6261/9148/5156/6121/111/3351/3361/6546/610/55022/88/10021/8013/107/7412/2775/3479/27065/3625/4929/8851/85397/114/5458/55532/7054/781/3363/2645/53335/1133/5603/1131/5618/3643/64506/11255/5575/3354/108/4208/5590/1141/1536/4217/534/2774/132864/1813/3274/84062/8787/343/…
GO:0006935	Chemotaxis	316	0.601577	1.28769	1.70037e-08	6.6598e-07	5.11525e-07	5801	tags=51%, list=28%, signal=37%	7143/284656/5649/3975/9211/57453/285220/90249/2046/137970/57731/2246/91584/2051/9378/6405/64919/1826/2044/5979/1113/6710/3897/5154/5156/64218/6441/8013/5365/220164/1588/7857/2596/9355/5909/8851/627/5458/9369/7941/10718/4684/23114/1839/654429/10501/5800/4916/1012/56956/10154/4856/3273/6585/1944/128434/6469/55715/64221/1130/3798/6900/6712/8577/9732/79148/6092/6370/9723/4035/335/4233/2621/2045/3918/…
GO:0006936	Muscle contraction	194	0.642296	1.36045	2.01189e-08	7.81137e-07	5.99975e-07	2510	tags=35%, list=12%, signal=31%	3760/9312/255743/5733/6327/3741/6262/6323/3356/776/55800/3778/1129/2741/6444/6330/783/1113/6261/51761/29767/7137/8913/6546/6870/7273/88/10021/7111/2775/148/134/7138/287/781/3363/9172/4878/3762/1131/1410/2982/150/775/8912/1141/477/10324/3757/1813/5592/6869/481/8736/6752/3752/4842/384/79041/1193/23171/2281/9732/3736/844/388591/1140/30819/10580
GO:0033674	Positive regulation of kinase activity	290	0.611653	1.3069	2.08977e-08	7.97505e-07	6.12547e-07	4917	tags=43%, list=24%, signal=33%	284656/221938/5649/56924/4504/4137/285220/2915/1917/2046/10178/6543/2246/388121/8941/2051/3356/2914/2044/5979/5154/9148/5156/57144/25759/111/1795/107/128344/148/3479/200958/8851/627/134/116986/114/2911/10718/2322/116/1839/7018/5618/22924/3643/116986/150/4916/55890/2147/5575/108/5590/4217/4294/1813/84630/84221/7010/84451/4486/2785/5567/152110/7481/3489/650/4921/4293/7039/1742/5063/79092/6622/4233/…
GO:0098609	Cell-cell adhesion	442	0.579744	1.24602	2.08977e-08	7.97505e-07	6.12547e-07	5098	tags=43%, list=25%, signal=33%	340533/7143/255743/869/2243/57453/10893/10178/137970/9379/10875/8404/2244/10653/2266/9378/145581/257194/64405/1826/1007/2039/57662/5979/83259/2895/3897/1010/5156/1840/4685/3037/57863/57575/6441/55083/1016/8013/7412/22865/22859/152404/84623/5365/22997/56128/3479/6812/8851/9369/11141/23114/5314/5340/54361/288/482/1012/114798/2196/29930/2525/84959/5097/4072/1013/5590/9746/54798/56130/84465/56146/149…
GO:0042330	Taxis	317	0.600873	1.28647	2.14169e-08	8.10392e-07	6.22445e-07	5801	tags=50%, list=28%, signal=37%	7143/284656/5649/3975/9211/57453/285220/90249/2046/137970/57731/2246/91584/2051/9378/6405/64919/1826/2044/5979/1113/6710/3897/5154/5156/64218/6441/8013/5365/220164/1588/7857/2596/9355/5909/8851/627/5458/9369/7941/10718/4684/23114/1839/654429/10501/5800/4916/1012/56956/10154/4856/3273/6585/1944/128434/6469/55715/64221/1130/3798/6900/6712/8577/9732/79148/6092/6370/9723/4035/335/4233/2621/2045/3918/…
GO:0045921	Positive regulation of exocytosis	63	0.761065	1.55872	2.37532e-08	8.91244e-07	6.84546e-07	3147	tags=52%, list=15%, signal=44%	8447/8911/7447/2243/143425/8941/2244/55512/2266/776/6860/9066/3745/783/8618/8913/192683/5864/6812/6804/134957/4878/8912/23400/23122/134957/1268/23413/6622/5874/6857/22871/112476
GO:0030534	Adult behavior	95	0.714236	1.48474	2.40128e-08	8.93476e-07	6.86261e-07	2731	tags=45%, list=13%, signal=39%	4988/50944/1137/124925/2566/57731/9379/2902/6323/9378/3356/3766/2741/2906/57626/22941/23544/57578/285671/8013/7111/84152/84189/4929/9369/5413/6506/114798/1141/477/6623/1813/51286/85446/54413/6900/5090/6712/53616/1140/22911/8997/5071
GO:0046928	Regulation of neurotransmitter secretion	88	0.718674	1.4908	2.79144e-08	1.03006e-06	7.91171e-07	3147	tags=57%, list=15%, signal=48%	1137/143425/3356/776/1129/6860/815/2901/9066/783/5579/22999/116443/3351/6855/6853/140730/112755/1142/8938/107/5864/148/6812/6804/91683/63908/9162/8499/320/5413/8973/4208/1141/23025/6623/1813/84062/10815/3749/10814/1268/23413/5071/6857/9699/9783/5582/22871/41/112476
GO:0009914	Hormone transport	188	0.640747	1.3561	4.61758e-08	1.68996e-06	1.29802e-06	4764	tags=50%, list=23%, signal=39%	3747/8447/5798/7447/2243/3741/1394/143425/2244/55512/2266/776/25924/3358/777/2044/9066/3745/1113/111/9254/7276/8938/7425/6616/1588/27445/3625/134/114/3623/6804/116/4160/8111/2645/4878/11069/150/3767/775/1363/6863/1813/2661/4856/6447/4826/10815/338557/1268/5530/7036/2281/5950/10411/2692/4035/4644/8997/5071/9699/5581/3589/9463/6833/23409/9024/2850/9515/291/55638/4760/5532/408/7349/3717/1428/130399/…
GO:0046879	Hormone secretion	182	0.638734	1.35222	4.93063e-08	1.78986e-06	1.37475e-06	4764	tags=50%, list=23%, signal=39%	3747/8447/5798/7447/2243/3741/1394/143425/2244/55512/2266/776/25924/3358/777/2044/9066/3745/1113/111/9254/8938/7425/6616/1588/27445/3625/134/114/3623/6804/116/4160/8111/2645/4878/11069/150/3767/775/1363/6863/1813/2661/4856/6447/4826/10815/338557/1268/5530/7036/2281/5950/10411/2692/4035/4644/8997/5071/9699/5581/3589/9463/6833/23409/9024/2850/9515/291/55638/4760/5532/408/7349/3717/130399/654/6514/2…
GO:0001508	Action potential	95	0.709904	1.47574	4.9828e-08	1.79421e-06	1.3781e-06	3536	tags=60%, list=17%, signal=50%	3760/8911/6327/3741/1137/6543/6326/6262/6323/776/55800/3751/2741/3737/3745/6330/783/10242/57369/8913/6546/610/10021/6508/148/6328/287/781/6335/3762/288/4916/775/8912/1141/477/6863/3757/481/3752/54112/1268/23171/9472/2281/3736/388591/9630/30819/8514/3781/6332/2257/27345/784/2898/23327
GO:0023014	Signal transduction by protein phosphorylation	437	0.576097	1.23822	5.50559e-08	1.9666e-06	1.5105e-06	5187	tags=41%, list=25%, signal=31%	4988/6014/56924/7498/255743/4504/2243/2046/10178/57731/221002/2246/388121/5801/2902/2244/2266/3356/3358/2914/5923/5979/6710/5154/8822/5156/57144/145957/25759/78986/2904/10045/88/10044/5924/9283/148/3479/7857/200958/134/2911/344558/5458/55532/338761/57447/2322/4684/116/5314/55450/65268/1839/7018/4878/5603/3643/1410/150/4916/4208/5590/25780/9479/4217/65009/54550/4294/1813/57554/84062/51339/7010/844…
GO:0010959	Regulation of metal ion transport	224	0.626683	1.33099	5.71532e-08	2.00936e-06	1.54335e-06	5064	tags=54%, list=25%, signal=41%	3747/1804/80333/816/6327/3741/1394/57731/1272/2902/84502/774/6262/30820/3356/776/55800/4987/154215/815/57338/6330/783/23072/3788/6546/53822/7439/88/134/196996/55532/287/116/781/7225/57628/65268/30818/2645/2847/7018/4878/7881/288/482/150/775/2147/3208/84959/54997/477/3757/1813/117532/481/2259/8787/4842/5999/255057/782/79041/1193/23171/486/9472/785/2281/3736/844/388591/30819/5026/6844/4644/117/6622…
GO:2001257	Regulation of cation channel activity	130	0.672515	1.41241	5.71532e-08	2.00936e-06	1.54335e-06	3848	tags=53%, list=19%, signal=43%	4988/3747/5649/50944/1394/10369/2902/84502/2891/4987/5923/57338/729993/783/3788/22941/2904/2892/88/287/781/2903/4878/7881/288/3767/146395/3208/4208/1813/57554/2259/8787/4842/255057/59283/782/1740/1193/9472/785/54413/10368/2281/3736/844/388591/30819/1742/27091/1520/6844/4644/65018/10681/59284/23542/22871/149111/6769/2893/5142/2257/784/10891/644139/3746/2256/2048/2258
GO:0019935	Cyclic-nucleotide-mediated signaling	146	0.659557	1.38841	5.82018e-08	2.03024e-06	1.55939e-06	3083	tags=40%, list=15%, signal=34%	4988/3747/6014/2849/5733/797/1394/4987/3358/51555/83873/27115/2044/1113/111/3361/23551/10900/2835/107/22859/148/27445/114/116/4160/575/4878/11069/150/9289/5141/5575/108/576/2774/1813/122042/283383/5592/50940/577/5745/4842/5138/338557/1268/10267/9472/10266/10411/2692/117/54331/5577/9699/1609/222487
GO:0060560	Developmental growth involved in morphogenesis	139	0.663514	1.3962	6.65911e-08	2.30488e-06	1.77033e-06	4957	tags=58%, list=24%, signal=44%	7143/56924/3975/4504/4137/84258/23769/2246/91584/6405/6860/23105/1826/3897/64218/57611/22999/57699/55083/6456/9856/55897/9355/8851/627/66000/5458/53335/10501/4916/10439/5590/23025/80128/6585/7224/6469/9201/393/54413/7481/57698/10479/9723/4035/2045/5071/6857/65078/59284/57715/9699/23767/57142/10500/9863/343472/23327/9037/4133/80031/2258/5532/8482/22902/10505/118813/9706/7477/5361/10631/55558/9175/…
GO:0002790	Peptide secretion	273	0.607163	1.29525	6.86884e-08	2.34117e-06	1.79821e-06	4527	tags=42%, list=22%, signal=33%	4988/3747/8447/5798/869/7447/780776/2243/3741/93145/1394/143425/2244/55512/2266/776/25924/3358/6860/777/2039/115827/2044/9066/3745/1113/43/111/5865/9254/192683/5452/7273/8938/5864/7425/6616/3479/7857/27445/3625/134/114/6804/90865/116/4160/8111/2645/134957/11069/150/3767/775/1363/23400/6623/1813/4856/8736/4826/10815/4345/134957/338557/1268/5530/7036/2281/407025/79158/5950/10411/2692/4035/4644/8997…
GO:0022604	Regulation of cell morphogenesis	286	0.606776	1.2961	6.86884e-08	2.34117e-06	1.79821e-06	5035	tags=48%, list=24%, signal=37%	7143/158866/5649/816/4504/4137/2243/84258/2902/91584/2244/152273/2266/6405/6860/23105/1826/4168/2039/5979/23072/3897/64218/57611/22999/26052/3037/57699/7504/752/84894/9856/5365/8851/627/5458/11141/7225/53335/8499/10501/5800/4916/10439/114798/10154/2147/84446/547/1141/23025/80128/85442/577/7224/5064/9762/7101/7694/393/5530/54413/6900/23316/6092/1742/57698/5063/9723/5881/2620/4035/335/8997/2045/203…
GO:0043549	Regulation of kinase activity	436	0.578488	1.24316	7.81263e-08	2.64268e-06	2.02979e-06	5198	tags=41%, list=25%, signal=31%	284656/221938/5649/56924/4504/4137/285220/2915/1917/2046/10178/6543/2246/388121/8941/2051/3356/2914/2044/5979/5154/9148/5156/57144/25759/78986/111/6546/1795/7273/107/84152/128344/148/3479/200958/8851/627/134/9467/116986/1032/114/2911/10718/94032/2322/116/57732/55450/1839/7018/4878/5618/22924/3643/116986/5569/150/5800/4916/55890/2147/84959/5575/108/54997/8900/5590/9479/4217/4294/1813/79007/84630/8…
GO:0010243	Response to organonitrogen compound	493	0.56861	1.22271	7.9175e-08	2.65802e-06	2.04157e-06	5468	tags=43%, list=27%, signal=33%	2560/4988/3747/50632/51617/5798/6529/2561/2915/2554/2742/2566/1394/2902/774/26232/6262/55512/3356/8001/126433/3358/1129/1307/2741/815/2039/7480/5579/22849/6261/9148/5156/6121/111/3351/3361/6546/610/3663/55022/6870/88/10021/8013/107/7412/84152/7425/2775/3479/27065/3625/4929/84557/85397/114/5458/55532/2322/7054/781/4160/3363/2645/53335/2903/1133/4878/5603/26575/1131/5618/3643/6506/64506/1012/3767/1…
GO:0014070	Response to organic cyclic compound	426	0.578314	1.24295	8.23209e-08	2.74301e-06	2.10685e-06	4972	tags=42%, list=24%, signal=32%	2560/4988/3747/50632/51617/5798/338/6529/2561/2554/2566/2902/6262/3356/4987/3358/1129/2039/7480/6261/3248/111/3351/3361/4306/1591/6258/6546/387758/610/2103/6870/336/10021/2100/8013/2104/107/23209/84152/7425/2775/1588/27065/6812/84557/4129/1543/85397/1032/114/5458/6095/2322/116/7054/3363/1133/6097/1131/1410/4916/3767/11255/3208/3354/108/4208/1141/1536/477/6863/2774/1813/3274/6898/93986/84062/8787/…
GO:0006897	Endocytosis	317	0.595571	1.27512	8.86129e-08	2.93079e-06	2.25108e-06	5227	tags=46%, list=25%, signal=35%	6014/50632/338/84251/6620/92737/3240/10369/29993/6861/114786/3426/213/6457/6860/9829/9066/3587/43/9892/5648/718/29887/3351/26052/6855/283316/9185/6441/192683/112755/6456/23209/6616/5651/66000/8906/6804/287/575/7018/3643/389668/1012/171177/432/53353/146395/3208/54550/6623/1813/345/343702/10347/150696/6469/284654/59283/347730/10079/84439/26045/5530/7036/273/10267/3263/54413/10368/6900/2868/25977/19…
GO:0086010	Membrane depolarization during action potential	29	0.850317	1.67354	8.96616e-08	2.94367e-06	2.26097e-06	1685	tags=72%, list=8%, signal=67%	8911/6327/6326/6323/776/55800/6330/783/8913/6546/610/10021/6328/287/781/6335/288/775/8912/477/3757
GO:0010035	Response to inorganic substance	271	0.609715	1.30045	9.38562e-08	3.05889e-06	2.34947e-06	4208	tags=39%, list=20%, signal=31%	57586/3747/338/6529/6620/4504/4137/7020/2243/3741/4761/1917/2742/84258/3240/3777/5076/10369/143425/6861/2244/10516/6262/55512/2266/3778/7732/2741/6860/2039/9066/6261/10242/10235/8913/57699/6546/387758/27132/7273/8013/107/9283/84557/4129/1543/114/91683/55532/7054/7225/7781/3756/7018/5603/288/1410/3208/1571/4208/8912/1536/23400/4217/1813/6898/6469/1740/8644/5530/7036/7782/2281/3736/30819/1742/6622/…
GO:0000165	MAPK cascade	434	0.573541	1.2326	1.03294e-07	3.34209e-06	2.56699e-06	5187	tags=41%, list=25%, signal=31%	4988/6014/7498/255743/4504/2243/2046/10178/57731/221002/2246/388121/5801/2902/2244/2266/3356/3358/2914/5923/5979/6710/5154/8822/5156/145957/25759/78986/2904/10045/88/10044/5924/9283/148/3479/7857/200958/134/2911/344558/5458/55532/338761/57447/2322/4684/116/5314/55450/65268/1839/7018/4878/5603/3643/1410/150/4916/4208/5590/25780/9479/4217/65009/54550/4294/1813/57554/84062/51339/7010/84451/81606/103…
GO:0010469	Regulation of signaling receptor activity	105	0.686368	1.43252	1.25409e-07	4.02843e-06	3.09415e-06	3451	tags=49%, list=17%, signal=41%	4988/4062/5649/50944/10369/2902/2891/5923/23467/729993/407738/22941/9148/2904/2892/88/58512/2100/66004/134/57732/1839/2903/9228/4884/130576/150/146395/4208/5526/57554/57596/8787/59283/27122/1740/54413/10368/7039/1742/27091/65018/636/59284/23542/64388/22871/149111/9241/2893/10891
GO:0007411	Axon guidance	180	0.640116	1.35436	1.3384e-07	4.26853e-06	3.27857e-06	5801	tags=62%, list=28%, signal=45%	7143/284656/5649/3975/9211/57453/285220/90249/2046/137970/57731/91584/2051/9378/6405/64919/1826/2044/5979/6710/3897/64218/8013/5365/220164/2596/9355/5909/8851/627/5458/9369/4684/23114/654429/10501/5800/56956/10154/6585/1944/128434/6469/55715/64221/3798/6900/6712/8577/6092/9723/4035/2045/3918/57715/23767/51466/2047/10500/11127/9241/55816/4983/644168/9037/5295/80031/2048/8482/152330/1400/5293/23077…
GO:0030072	Peptide hormone secretion	154	0.650737	1.37145	1.52809e-07	4.83895e-06	3.71669e-06	4764	tags=52%, list=23%, signal=40%	3747/8447/5798/7447/2243/3741/1394/143425/2244/55512/2266/776/25924/3358/777/2044/9066/3745/1113/111/9254/8938/7425/6616/27445/3625/114/6804/116/4160/8111/2645/11069/150/3767/775/1363/1813/4856/4826/10815/338557/1268/5530/7036/2281/5950/10411/2692/4035/4644/8997/5071/9699/5581/9463/6833/23409/9024/2850/9515/291/55638/4760/5532/408/7349/3717/130399/6514/2822/5578/133308/353500/55088/8609/5906/5208…
GO:0017156	Calcium-ion regulated exocytosis	45	0.79433	1.60548	1.59132e-07	5.00369e-06	3.84323e-06	2873	tags=71%, list=14%, signal=61%	57586/8447/440279/8911/84258/143425/8941/6861/6860/9066/3745/8618/22999/8913/192683/112755/8938/5864/6812/6804/91683/11069/150/8912/23025/8448/255057/114088/6844/6857/9699/9783
GO:0051347	Positive regulation of transferase activity	319	0.597638	1.2796	1.65455e-07	5.16613e-06	3.96799e-06	4930	tags=41%, list=24%, signal=31%	284656/221938/5649/56924/4504/4137/285220/2915/1917/2046/10178/6543/2246/388121/8941/2051/3356/2914/2044/5979/5154/9148/5156/57144/25759/111/1795/107/128344/148/3479/200958/8851/627/134/116986/114/2911/10718/2322/116/1839/7018/5618/22924/3643/116986/150/4916/55890/2147/5575/108/5590/4217/4294/1813/84630/84221/7010/84451/4486/4345/2785/5567/152110/7481/3489/650/4921/4293/7039/1742/5063/79092/6622/…
GO:0019933	CAMP-mediated signaling	126	0.67418	1.41446	1.6967e-07	5.26096e-06	4.04083e-06	3083	tags=42%, list=15%, signal=36%	4988/6014/2849/5733/797/1394/4987/51555/83873/27115/2044/1113/111/3361/23551/2835/107/22859/148/27445/114/116/4160/575/11069/150/9289/5141/5575/108/576/2774/1813/122042/283383/50940/577/5745/4842/5138/338557/1268/10267/9472/10266/10411/2692/117/54331/5577/9699/1609/222487
GO:0003012	Muscle system process	230	0.618253	1.31347	2.07609e-07	6.34912e-06	4.87663e-06	2510	tags=33%, list=12%, signal=29%	3760/9312/255743/816/5733/6327/3741/6262/6323/3356/776/55800/3778/1129/2741/6444/6330/783/1113/6261/51761/29767/7137/8913/6546/6870/7273/88/10021/8013/7111/2775/148/3479/134/7138/287/781/3363/9172/4878/3762/1131/1410/2982/150/775/4208/8912/1141/477/10324/3757/1813/5592/6869/481/8736/6752/3752/4842/5999/384/79041/1193/23171/5530/9472/2281/9732/3736/844/388591/1140/30819/10580
GO:2000300	Regulation of synaptic vesicle exocytosis	66	0.737467	1.5116	2.07609e-07	6.34912e-06	4.87663e-06	3147	tags=62%, list=15%, signal=52%	1137/143425/3356/776/1129/6860/2901/9066/783/5579/22999/116443/3351/6855/6853/140730/112755/1142/107/5864/148/6812/6804/63908/9162/8499/320/5413/8973/1141/1813/84062/10815/10814/1268/23413/6857/9699/9783/5582/22871/112476
GO:0016358	Dendrite development	165	0.639889	1.35102	2.18168e-07	6.62666e-06	5.0898e-06	5012	tags=53%, list=24%, signal=40%	158866/5649/816/50944/124925/23769/2902/29993/51412/23105/57468/815/1826/57626/4168/23072/22849/22941/9148/116443/26052/114788/9856/8851/627/11141/7225/53335/8499/4208/547/1141/1496/85442/5592/84062/577/7224/221692/9762/22891/7101/9201/5530/54413/23316/8577/473/1742/10479/5063/8997/57498/3918/115703/23373/23542/22871/2047/26039/23327/1501/57520/4133/4139/100528062/2048/64284/120892/85358/5764/860…
GO:0071417	Cellular response to organonitrogen compound	324	0.593128	1.26984	2.39348e-07	7.22088e-06	5.54621e-06	5511	tags=48%, list=27%, signal=36%	2560/4988/50632/51617/2561/2915/2554/2742/2566/1394/6262/55512/3356/3358/1129/1307/2741/815/2039/7480/5579/22849/6261/9148/5156/6121/111/3351/3361/6546/610/55022/88/10021/8013/107/7412/2775/3479/27065/3625/4929/85397/114/5458/55532/7054/781/3363/2645/53335/1133/5603/1131/5618/3643/64506/11255/5575/3354/108/4208/5590/1536/534/2774/132864/1813/3274/84062/8787/343/2844/5999/5138/5064/23371/1132/782/…
GO:0010038	Response to metal ion	195	0.628655	1.33153	2.73238e-07	8.13337e-06	6.24707e-06	4208	tags=41%, list=20%, signal=33%	57586/3747/6529/6620/4504/4137/7020/2243/4761/2742/84258/3777/10369/143425/6861/2244/6262/55512/2266/3778/2741/6860/2039/9066/6261/10242/10235/8913/57699/387758/27132/7273/107/84557/4129/1543/114/91683/55532/7054/7781/3756/7018/288/3208/4208/8912/1536/23400/1813/6898/6469/1740/8644/5530/7036/7782/3736/30819/1742/6622/5071/6857/22871/11093/706/322/27345/10891/7222/23327/3746/5621/26149/3815/120892…
GO:0051338	Regulation of transferase activity	473	0.568198	1.22173	2.73238e-07	8.13337e-06	6.24707e-06	5198	tags=40%, list=25%, signal=30%	284656/221938/5649/56924/4504/4137/285220/2915/1917/2046/10178/6543/2246/388121/8941/2051/3356/2914/2044/5979/5154/165679/9148/5156/57144/25759/78986/111/6546/1795/7273/107/84152/128344/148/3479/200958/8851/627/134/9467/116986/1032/114/2911/10718/94032/2322/116/57732/55450/1839/7018/4878/5618/22924/3643/116986/5569/150/5800/4916/55890/2147/84959/5575/108/54997/8900/5590/9479/4217/4294/1813/79007/…
GO:0048588	Developmental cell growth	138	0.650796	1.36891	2.77474e-07	8.20477e-06	6.30191e-06	4790	tags=55%, list=23%, signal=43%	7143/56924/4504/4137/84258/23769/91584/6405/6860/23105/1826/3897/64218/57611/22999/57699/6456/9856/148/3479/9355/8851/627/66000/5458/53335/4878/10501/4916/10439/5590/23025/80128/2661/6585/7224/5999/9201/393/9472/54413/57698/10479/9723/4035/2045/5071/6857/65078/59284/57715/9699/23767/57142/10500/343472/23327/9037/4133/80031/2258/5532/8482/22902/10505/118813/9706/5361/10631/55558/9175/6662/10509/10…
GO:0097485	Neuron projection guidance	181	0.638541	1.3512	2.90182e-07	8.5241e-06	6.54719e-06	5801	tags=62%, list=28%, signal=45%	7143/284656/5649/3975/9211/57453/285220/90249/2046/137970/57731/91584/2051/9378/6405/64919/1826/2044/5979/6710/3897/64218/8013/5365/220164/2596/9355/5909/8851/627/5458/9369/4684/23114/654429/10501/5800/56956/10154/6585/1944/128434/6469/55715/64221/3798/6900/6712/8577/6092/9723/4035/2045/3918/57715/23767/51466/2047/10500/11127/9241/55816/4983/644168/9037/5295/80031/2048/8482/152330/1400/5293/23077…
GO:0006814	Sodium ion transport	148	0.649869	1.36792	2.98655e-07	8.65904e-06	6.65083e-06	4392	tags=51%, list=21%, signal=40%	57419/57282/6529/6534/8911/6327/6543/57731/1272/6326/25769/6323/55800/154215/6330/23072/123041/8913/6546/610/53822/10021/60482/259232/57084/6328/6538/65268/9152/40/6335/284525/288/482/246213/6524/54997/8912/477/84679/1813/357/481/57835/2259/4842/55515/23171/486/8671/284111/347051/10479/348980/2745/5581/64849/6584/41/6332/5270/57657/6583/2257/23327/9311/57520/6339/2256/2258/8647/479/57030/133308/6…
GO:0007169	Transmembrane receptor protein tyrosine kinase signaling pathway	357	0.587326	1.26007	2.98655e-07	8.65904e-06	6.65083e-06	5312	tags=44%, list=26%, signal=34%	284656/7498/4504/285220/2046/23769/925/2246/4145/5801/2902/2051/55512/55359/23105/2044/5979/5579/5154/9148/8822/5156/6503/6121/145957/25759/2904/54845/56975/9185/55022/399694/8013/6456/64102/131149/3479/200958/8851/627/134/66000/55532/10718/2322/57732/1285/1839/8483/64283/54361/5618/3643/150/4916/1012/84959/5590/147372/1536/5526/534/65009/3273/1944/90993/7010/2844/4486/23371/2888/197/3489/650/225…
GO:0098657	Import into cell	134	0.659935	1.38802	3.49489e-07	1.00675e-05	7.73266e-06	3434	tags=46%, list=17%, signal=38%	6511/50632/3760/51305/6529/3765/6543/10369/25769/9143/3766/6505/57468/3587/5865/26052/6546/610/10021/6616/221074/6538/781/65268/9152/284525/3762/482/6565/6506/3767/6524/146395/3208/477/84679/6581/3757/1813/481/4842/5999/59283/486/10368/11001/27091/10479/6622/5071/59284/3773/124935/1759/2180/3763/6583/27112/4983/2060/6509
GO:0035725	Sodium ion transmembrane transport	105	0.678679	1.41647	4.47004e-07	1.27941e-05	9.82685e-06	4392	tags=58%, list=21%, signal=46%	57419/57282/6529/6534/8911/6327/6543/6326/25769/6323/55800/6330/23072/123041/8913/6546/610/53822/10021/259232/6328/6538/65268/9152/40/6335/284525/288/482/6524/54997/8912/477/84679/357/481/57835/2259/4842/55515/23171/486/8671/10479/348980/2745/5581/41/6332/57657/2257/23327/9311/57520/6339/2256/2258/8647/479/57030/133308/6539
GO:0051937	Catecholamine transport	58	0.750368	1.53206	4.72546e-07	1.3439e-05	1.03222e-05	2776	tags=52%, list=14%, signal=45%	57586/1137/84258/143425/6861/3356/6860/3737/9066/3745/1113/3351/5865/5864/6804/91683/1133/8973/150/11255/1141/6581/6623/1813/84062/1268/6622/65018/5071/6857
GO:0031346	Positive regulation of cell projection organization	225	0.614257	1.30475	4.89575e-07	1.38351e-05	1.06265e-05	5098	tags=49%, list=25%, signal=37%	158866/6014/5649/816/4137/50944/84258/10178/1272/29993/91584/6860/257194/1826/5979/22849/22941/3897/9148/51761/57611/22999/146206/26052/11075/57699/5274/5365/627/83715/163404/440730/5458/90167/11141/116/89795/3675/91752/482/4916/114798/10154/2823/23025/5526/65009/10690/57554/7224/150696/5064/1268/51364/126520/23316/375790/2281/6092/1742/57698/5063/4035/8997/221914/57498/5071/6857/59284/23373/9699…
GO:0050432	Catecholamine secretion	47	0.770558	1.56098	5.57688e-07	1.56609e-05	1.20288e-05	2776	tags=57%, list=14%, signal=50%	57586/1137/84258/143425/6861/3356/6860/3737/9066/3745/1113/3351/5864/6804/91683/8973/150/11255/1141/6623/1813/84062/1268/6622/65018/5071/6857
GO:0015844	Monoamine transport	64	0.733264	1.50214	5.66202e-07	1.58006e-05	1.21361e-05	2998	tags=52%, list=15%, signal=44%	57586/1137/84258/143425/6861/3356/6860/3737/9066/3745/1113/3351/5865/5864/4129/6804/91683/1133/8973/150/11255/1141/6581/6623/1813/84062/4842/1268/6622/65018/5071/6857/9463
GO:0071692	Protein localization to extracellular region	253	0.603255	1.28385	5.91745e-07	1.64108e-05	1.26048e-05	4527	tags=42%, list=22%, signal=33%	4988/3747/8447/5798/869/7447/780776/2243/3741/93145/143425/2244/2266/776/25924/6860/777/2039/115827/2044/9066/3745/1113/43/111/5865/9254/192683/5452/7273/8938/5864/7425/6616/3479/7857/27445/3625/114/6804/90865/116/4160/8111/2645/134957/11069/150/3767/775/23400/6623/1813/4856/8736/4826/10815/4345/134957/338557/1268/5530/2281/407025/79158/5950/10411/4035/4644/5071/9699/5581/7100/9463/6833/114548/23…
GO:0007613	Memory	83	0.704163	1.45664	6.25801e-07	1.71423e-05	1.31667e-05	2977	tags=51%, list=14%, signal=43%	139411/5649/56924/6529/4137/50944/6543/6326/2902/25769/3356/6860/5923/57338/22849/57144/22986/107/84152/1620/627/114/7054/338811/3675/2903/3643/5590/1141/6863/1813/3274/10347/793/1268/6310/23316/266743/8997/23373/3269/41
GO:0046883	Regulation of hormone secretion	153	0.647907	1.36518	6.25801e-07	1.71423e-05	1.31667e-05	5029	tags=54%, list=24%, signal=41%	3747/8447/7447/2243/3741/1394/143425/2244/2266/776/25924/3358/777/2044/9066/3745/1113/111/9254/8938/6616/1588/3625/134/114/3623/6804/116/8111/2645/4878/11069/150/3767/775/6863/1813/2661/4856/6447/4826/338557/1268/5530/7036/2281/5950/10411/2692/4035/8997/5071/5581/3589/9463/6833/23409/9024/2850/9515/291/55638/4760/5532/408/7349/3717/130399/654/6514/2822/5578/133308/353500/8609/5906/5208/3350/6659/…
GO:0050433	Regulation of catecholamine secretion	45	0.781524	1.5796	6.34315e-07	1.72696e-05	1.32644e-05	2776	tags=60%, list=14%, signal=52%	57586/1137/84258/143425/6861/3356/6860/3737/9066/3745/1113/3351/5864/6804/91683/8973/150/11255/1141/6623/1813/84062/1268/6622/65018/5071/6857
GO:0009306	Protein secretion	250	0.605642	1.28809	6.51344e-07	1.75196e-05	1.34564e-05	4527	tags=42%, list=22%, signal=33%	4988/3747/8447/5798/869/7447/780776/2243/3741/93145/143425/2244/2266/776/25924/6860/777/2039/115827/2044/9066/3745/1113/43/111/5865/9254/192683/5452/7273/8938/5864/7425/6616/3479/7857/27445/3625/114/6804/90865/116/4160/8111/2645/134957/11069/150/3767/775/23400/6623/1813/4856/8736/4826/10815/4345/134957/338557/1268/5530/2281/407025/79158/5950/10411/4035/4644/5071/9699/5581/7100/9463/6833/114548/23…
GO:0035592	Establishment of protein localization to extracellular region	250	0.605642	1.28809	6.51344e-07	1.75196e-05	1.34564e-05	4527	tags=42%, list=22%, signal=33%	4988/3747/8447/5798/869/7447/780776/2243/3741/93145/143425/2244/2266/776/25924/6860/777/2039/115827/2044/9066/3745/1113/43/111/5865/9254/192683/5452/7273/8938/5864/7425/6616/3479/7857/27445/3625/114/6804/90865/116/4160/8111/2645/134957/11069/150/3767/775/23400/6623/1813/4856/8736/4826/10815/4345/134957/338557/1268/5530/2281/407025/79158/5950/10411/4035/4644/5071/9699/5581/7100/9463/6833/114548/23…
GO:1990138	Neuron projection extension	115	0.663024	1.38847	7.79056e-07	2.08293e-05	1.59985e-05	4902	tags=58%, list=24%, signal=45%	7143/56924/4504/4137/84258/23769/91584/6405/6860/1826/3897/64218/57611/22999/57699/6456/9856/9355/8851/627/66000/5458/53335/10501/4916/10439/5590/23025/80128/6585/7224/9201/393/54413/57698/10479/9723/4035/5071/6857/65078/59284/57715/9699/23767/57142/10500/343472/23327/9037/4133/80031/5532/8482/22902/10505/118813/9706/5361/10631/55558/9175/10509/1020/1954/1855/10507
GO:0015837	Amine transport	74	0.713831	1.46834	8.04599e-07	2.13841e-05	1.64247e-05	2776	tags=46%, list=14%, signal=40%	57586/6529/1137/84258/143425/6861/3356/6860/3737/9066/3745/1113/3351/5865/5864/6812/134/6804/91683/7054/8973/150/11255/1141/477/6623/1813/84062/5999/1268/6622/65018/5071/6857
GO:0051899	Membrane depolarization	60	0.735637	1.50447	8.38656e-07	2.21574e-05	1.70186e-05	3536	tags=60%, list=17%, signal=50%	8911/6327/1137/10369/6326/774/6323/776/55800/777/6330/783/8913/6546/610/10021/6328/287/781/6335/288/8973/775/5590/8912/1141/477/3757/23171/785/6332/706/2257/2273/784/23327
GO:0016049	Cell growth	245	0.605367	1.28676	8.64198e-07	2.26979e-05	1.74338e-05	5025	tags=46%, list=24%, signal=35%	7143/56924/4504/4137/9211/84258/23769/91584/10516/6405/6860/23105/1826/3897/64218/57611/22999/57144/10235/57699/85004/2100/6456/9856/148/3479/9355/8851/627/66000/1032/5458/10718/1839/53335/4878/1410/10501/4916/10439/2147/5590/9746/23025/80128/2661/4856/3273/6585/7224/23251/5999/147138/60676/9201/393/9472/54413/7481/57698/10479/8711/9723/4035/3304/2045/340719/5071/6857/65078/59284/57715/9699/14790…
GO:0051952	Regulation of amine transport	68	0.720409	1.47814	9.15535e-07	2.39056e-05	1.83614e-05	2776	tags=49%, list=14%, signal=42%	57586/6529/1137/84258/143425/6861/3356/6860/3737/9066/3745/1113/3351/5865/5864/6812/134/6804/91683/8973/150/11255/1141/477/6623/1813/84062/5999/1268/6622/65018/5071/6857
GO:0090276	Regulation of peptide hormone secretion	126	0.661288	1.38741	9.32648e-07	2.42109e-05	1.85959e-05	4764	tags=55%, list=23%, signal=42%	3747/8447/7447/2243/3741/143425/2244/2266/776/25924/3358/777/2044/9066/3745/1113/111/9254/8938/6616/3625/114/6804/116/8111/2645/11069/150/3767/775/1813/4856/4826/338557/1268/5530/7036/2281/5950/10411/2692/4035/8997/5071/5581/9463/6833/23409/9024/2850/9515/291/55638/4760/5532/408/7349/3717/130399/6514/2822/5578/133308/353500/8609/5906/5208/6659/3382
GO:0007193	Adenylate cyclase-inhibiting G protein-coupled receptor signaling pathway	58	0.742045	1.51507	1.06955e-06	2.76042e-05	2.12022e-05	2305	tags=55%, list=11%, signal=49%	4988/2899/4987/1129/2914/346562/2913/111/3351/3361/107/9283/134/114/2847/1133/4986/1131/150/11255/4886/3354/108/2774/1813/122042/6752/5138/5064/1132/2781/2550
GO:0071868	Cellular response to monoamine stimulus	63	0.729102	1.49326	1.12088e-06	2.84361e-05	2.18411e-05	3338	tags=59%, list=16%, signal=49%	4988/50632/51617/6262/3356/3358/1129/111/3351/3361/8013/2775/27065/85397/3363/1133/1131/11255/3354/2774/1813/3274/84062/8787/5999/5064/1132/9630/6622/5071/10681/54331/3269/57657/6715/333/5142
GO:0071870	Cellular response to catecholamine stimulus	63	0.729102	1.49326	1.12088e-06	2.84361e-05	2.18411e-05	3338	tags=59%, list=16%, signal=49%	4988/50632/51617/6262/3356/3358/1129/111/3351/3361/8013/2775/27065/85397/3363/1133/1131/11255/3354/2774/1813/3274/84062/8787/5999/5064/1132/9630/6622/5071/10681/54331/3269/57657/6715/333/5142
GO:0099173	Postsynapse organization	113	0.659393	1.37965	1.12088e-06	2.84361e-05	2.18411e-05	4365	tags=53%, list=21%, signal=42%	158866/5649/816/50944/869/9758/375323/9379/9378/6405/57497/22941/2895/26052/2904/2596/8851/57622/66000/11141/3675/8499/91752/3643/4916/547/94030/9118/78999/347730/9762/22891/1607/1740/26045/54413/23316/6712/1140/1742/5063/8997/2045/115703/22871/9463/2047/9863/4983/1501/5621/100528062/2048/80728/120892/2743/10397/85358/9456/5764
GO:0030900	Forebrain development	200	0.621467	1.31684	1.138e-06	2.87071e-05	2.20493e-05	5098	tags=48%, list=25%, signal=36%	7143/57282/63827/3747/63974/139411/5649/3975/64211/340260/8941/2902/91584/2523/140679/64919/2044/3361/27164/146760/6546/8013/84623/81544/9355/4929/8851/66000/10718/116/7054/54361/482/6506/9289/4642/547/1141/477/1813/5592/93986/6585/6752/221692/6469/1767/7101/9201/6900/650/3736/6092/5453/2692/89927/22911/5881/4035/65078/6753/57142/9241/6715/4983/3084/10891/3746/83696/9037/166614/23236/2048/4760/22…
GO:0010976	Positive regulation of neuron projection development	174	0.630701	1.33341	1.15511e-06	2.89751e-05	2.22551e-05	5069	tags=53%, list=25%, signal=40%	158866/6014/5649/816/4137/50944/84258/1272/29993/91584/6860/257194/1826/5979/22849/22941/3897/9148/51761/57611/22999/11075/57699/5274/5365/627/163404/440730/5458/11141/116/3675/91752/482/4916/114798/10154/23025/5526/65009/10690/57554/7224/1268/126520/23316/2281/6092/1742/57698/5063/4035/8997/221914/57498/5071/6857/59284/23373/9699/22871/9863/322/26039/23327/1809/9037/100528062/8482/22902/85358/11…
GO:0090066	Regulation of anatomical structure size	274	0.594389	1.26811	1.25778e-06	3.12e-05	2.39641e-05	5397	tags=49%, list=26%, signal=37%	7143/4504/4137/2243/3741/10178/5076/57731/91584/2244/2266/3356/6405/3778/23105/57468/1826/2039/5979/1113/6710/3897/64218/57611/29767/10242/146206/3351/5865/3827/6546/88/7504/7111/9856/148/8851/627/134/5458/116/3363/4878/40/1131/342527/2982/10501/150/4916/10439/339005/477/23400/80128/1496/3274/5592/7224/256949/4842/393/6900/81553/6712/9732/57698/5063/9723/4035/9026/2045/64798/65078/57715/5581/3269…
GO:1902533	Positive regulation of intracellular signal transduction	475	0.557633	1.19907	1.25778e-06	3.12e-05	2.39641e-05	6177	tags=45%, list=30%, signal=32%	4988/6014/221938/5649/7498/255743/4504/2243/4761/2046/10178/221002/2246/388121/2244/2266/3356/3358/83873/2914/5923/5979/5579/5154/8822/5156/145957/25759/4306/23551/10900/114900/9283/148/3479/11043/200958/134/2911/344558/90167/55532/2322/5414/116/9162/1839/7018/4878/3643/2982/150/4916/1012/9289/2147/5590/9479/4217/65009/54550/4294/1813/122042/283554/84221/50650/7010/84451/100505385/10347/4486/4842…
GO:0030029	Actin filament-based process	410	0.569683	1.22408	1.49736e-06	3.69376e-05	2.8371e-05	5383	tags=43%, list=26%, signal=32%	57221/22885/3760/50944/6327/9758/3741/10178/57731/29993/152273/6262/6323/776/55800/6444/57626/2039/2044/6330/783/116154/6710/5154/5156/29767/146206/7137/8913/7273/88/10021/7111/752/80731/8851/134/83715/116986/7138/90167/23096/287/781/85462/7018/54361/3762/342527/54566/116986/150/4916/246176/4642/775/84448/4208/339005/201191/477/6863/10324/3757/357/1496/5592/3273/84221/84062/7010/256949/221692/231…
GO:1900449	Regulation of glutamate receptor signaling pathway	53	0.742113	1.51048	1.51447e-06	3.71544e-05	2.85376e-05	3842	tags=66%, list=19%, signal=54%	4988/5649/50944/10369/2902/2891/5923/729993/22941/2904/2892/88/23732/2903/146395/4208/23025/54550/57554/8787/59283/1740/54413/10368/1742/27091/65018/59284/23542/22871/149111/2893/10891/5621/2048
GO:0015872	Dopamine transport	42	0.779975	1.571	1.56581e-06	3.8204e-05	2.93437e-05	2776	tags=60%, list=14%, signal=52%	57586/1137/84258/143425/6861/3356/6860/3737/9066/3351/5865/5864/91683/1133/8973/1141/6581/6623/1813/84062/1268/6622/65018/5071/6857
GO:0098742	Cell-cell adhesion via plasma-membrane adhesion molecules	176	0.629398	1.33085	1.77133e-06	4.29835e-05	3.30148e-05	5035	tags=54%, list=24%, signal=42%	869/57453/10893/10178/137970/8404/9378/145581/64405/1826/1007/5979/83259/2895/3897/1010/57863/57575/1016/7412/22865/22859/152404/84623/5365/22997/56128/11141/1012/114798/2196/29930/5097/4072/1013/9746/54798/56130/56146/94030/1006/22920/128434/56142/56131/56129/27328/64221/78999/6900/9752/650/56146/56140/6092/56135/56134/335/56144/56139/56141/23767/56143/22871/56132/54660/5101/54825/120114/64084/1…
GO:0045860	Positive regulation of protein kinase activity	249	0.597296	1.27004	1.80572e-06	4.35813e-05	3.34739e-05	5308	tags=44%, list=26%, signal=33%	221938/5649/56924/4504/2915/10178/6543/2246/8941/3356/2914/5979/5154/9148/57144/25759/111/1795/107/148/3479/200958/8851/627/134/116986/114/2911/10718/2322/116/1839/7018/5618/22924/3643/116986/150/4916/55890/5575/108/5590/4217/4294/1813/84630/84221/84451/4486/2785/5567/152110/7481/3489/650/4921/4293/7039/1742/5063/79092/6622/7164/2621/57498/65018/5577/1609/51196/2180/51347/60370/3656/2690/414194/3…
GO:0002791	Regulation of peptide secretion	200	0.6176	1.30865	1.87451e-06	4.47576e-05	3.43774e-05	5098	tags=49%, list=25%, signal=37%	4988/3747/8447/7447/2243/3741/143425/2244/2266/776/25924/3358/6860/777/2044/9066/3745/1113/43/111/9254/192683/7273/8938/6616/3479/3625/134/114/6804/90865/116/8111/2645/134957/11069/150/3767/775/23400/1813/4856/8736/4826/4345/134957/338557/1268/5530/7036/2281/407025/5950/10411/2692/4035/8997/5071/5581/7100/9463/6833/23409/322/50855/5734/81793/9024/7042/2850/9515/291/55638/4760/5532/408/7349/3717/1…
GO:0071407	Cellular response to organic cyclic compound	259	0.593974	1.26529	1.87451e-06	4.47576e-05	3.43774e-05	5542	tags=47%, list=27%, signal=35%	2560/4988/50632/51617/2561/2554/2566/6262/3356/3358/1129/2039/7480/6261/111/3351/3361/4306/1591/6258/6546/610/2103/10021/2100/8013/2104/107/23209/2775/27065/1543/85397/114/5458/6095/2322/116/3363/1133/6097/1131/11255/3354/108/4208/477/2774/1813/3274/84062/8787/6752/343/81606/5999/5138/5064/57476/1132/7101/79041/8644/9472/7421/650/9630/10411/2692/5063/266743/6622/5071/10681/348980/54331/56937/1117…
GO:0007218	Neuropeptide signaling pathway	72	0.710137	1.46055	2.11526e-06	5.02375e-05	3.85864e-05	2642	tags=44%, list=13%, signal=39%	4988/2742/10178/64106/8001/4987/2741/57105/11247/344758/27344/11248/5173/22986/3062/9427/57537/116/2847/4878/4986/4886/4922/1363/6863/10887/6447/6752/3061/6866/10888/4935
GO:0031644	Regulation of nervous system process	95	0.680674	1.41498	2.14966e-06	5.05169e-05	3.8801e-05	2516	tags=40%, list=12%, signal=35%	7143/4988/5649/50944/869/6543/56853/2902/9378/4987/3358/2741/2906/23467/729993/11343/22941/11076/22999/112755/58512/152404/22997/134/66000/2911/6804/9228/4884/5590/4856/57596/5999/85446/54413/23316/1742/27091
GO:1903350	Response to dopamine	52	0.742903	1.51018	2.14966e-06	5.05169e-05	3.8801e-05	2944	tags=58%, list=14%, signal=50%	4988/50632/51617/3356/3358/1129/111/3351/3361/2775/27065/85397/3363/1133/1131/11255/3354/2774/1813/3274/84062/8787/5999/5064/1132/9630/5071/10681/54331/3269
GO:0051961	Negative regulation of nervous system development	178	0.625424	1.32258	2.21844e-06	5.18605e-05	3.9833e-05	4050	tags=43%, list=20%, signal=35%	340533/7143/6014/4504/869/4761/6405/6860/23105/4168/10660/64218/1840/26052/11075/146760/112755/84894/9856/1620/9283/9355/8851/627/5458/10718/116/7225/53335/482/27124/10501/5800/4916/9289/2147/57540/80128/51286/6585/30012/7224/23251/6469/22891/7101/5567/393/5530/54413/6900/6092/89927/9723/4035/2045/65078/57715/22871/706/57142/10500/9241/3084/23108/1809/9037/4133/80031/2048/2258/8482/152330/22902/1…
GO:0043270	Positive regulation of ion transport	152	0.63649	1.3407	2.25284e-06	5.23902e-05	4.02398e-05	5064	tags=54%, list=25%, signal=41%	3747/5649/6529/10369/1272/2902/6262/776/55800/6860/815/6330/783/51761/5865/88/6812/134/10396/287/781/7225/65268/2847/4878/288/482/150/3767/2147/54997/1141/3757/1813/481/2259/8787/10347/4842/23171/9472/54413/10368/3736/844/388591/30819/5026/1520/335/117/6622/65018/6857/2745/706/6769/57165/2257/2273/784/7222/644139/3746/9104/2048/8573/8647/578/7349/342667/85358/9456/5026/10345/1020/9992/57463/21952…
GO:0014046	Dopamine secretion	31	0.810001	1.60546	2.28723e-06	5.26417e-05	4.0433e-05	2776	tags=71%, list=14%, signal=61%	57586/1137/84258/143425/6861/3356/6860/3737/9066/3351/5864/91683/8973/1141/6623/1813/84062/1268/6622/65018/5071/6857
GO:0014059	Regulation of dopamine secretion	31	0.810001	1.60546	2.28723e-06	5.26417e-05	4.0433e-05	2776	tags=71%, list=14%, signal=61%	57586/1137/84258/143425/6861/3356/6860/3737/9066/3351/5864/91683/8973/1141/6623/1813/84062/1268/6622/65018/5071/6857
GO:0032880	Regulation of protein localization	441	0.564706	1.21366	2.42481e-06	5.55219e-05	4.26452e-05	5247	tags=42%, list=26%, signal=32%	4988/22885/3747/8447/221938/4137/398/7447/2243/3741/10178/10369/143425/283514/2244/2266/776/25924/85443/6860/777/2039/2044/9066/3745/1113/43/111/9254/192683/55022/7273/8938/88/6616/3479/23368/3625/85300/8851/627/440730/114/83593/6804/90865/23096/116/8111/57628/2645/3675/134957/288/11069/5569/150/3767/146395/775/2147/3208/5590/9746/23400/54550/80128/1813/4856/2262/8736/4826/10347/6469/4345/134957/…
GO:0045859	Regulation of protein kinase activity	368	0.5749	1.23371	2.87193e-06	6.54243e-05	5.0251e-05	5198	tags=42%, list=25%, signal=32%	221938/5649/56924/4504/2915/10178/6543/2246/8941/3356/2914/5979/5154/9148/57144/25759/78986/111/6546/1795/7273/107/84152/148/3479/200958/8851/627/134/9467/116986/1032/114/2911/10718/94032/2322/116/57732/55450/1839/7018/4878/5618/22924/3643/116986/5569/150/5800/4916/55890/84959/5575/108/54997/8900/5590/9479/4217/4294/1813/79007/84630/84221/84062/389119/84451/4486/5999/2785/1844/5567/152110/7481/34…
GO:0051932	Synaptic transmission, GABAergic	37	0.786258	1.56979	2.94071e-06	6.66512e-05	5.11934e-05	3028	tags=73%, list=15%, signal=62%	2555/2565/6529/2557/2561/23349/2554/2566/2556/8224/3351/8938/148/6812/627/2558/134/5334/9746/6863/1813/1268/5881/266743/5581/22871/85445
GO:0099601	Regulation of neurotransmitter receptor activity	65	0.712407	1.46012	3.14708e-06	7.09682e-05	5.45092e-05	3451	tags=57%, list=17%, signal=48%	4988/5649/50944/10369/2902/2891/5923/23467/729993/22941/2904/2892/88/58512/66004/2903/9228/4884/130576/146395/4208/57554/57596/8787/59283/1740/54413/10368/1742/27091/65018/59284/23542/22871/149111/2893/10891
GO:0006821	Chloride transport	70	0.704705	1.44844	3.18147e-06	7.10264e-05	5.45539e-05	1056	tags=30%, list=5%, signal=29%	2560/2555/57282/2565/6529/2557/2561/2915/2554/2742/2566/53405/8001/2741/6505/57468/2556/203859/7439/1183/2558
GO:1903351	Cellular response to dopamine	51	0.747128	1.51726	3.18147e-06	7.10264e-05	5.45539e-05	3232	tags=61%, list=16%, signal=51%	4988/50632/51617/3356/3358/1129/111/3351/3361/2775/27065/85397/3363/1133/1131/11255/3354/2774/1813/3274/84062/8787/5999/5064/1132/9630/5071/10681/54331/3269/57657
GO:0086012	Membrane depolarization during cardiac muscle cell action potential	17	0.891598	1.6863	3.38784e-06	7.52572e-05	5.78035e-05	1613	tags=82%, list=8%, signal=76%	6327/776/55800/6330/783/8913/6546/610/10021/287/781/288/775/477
GO:0050708	Regulation of protein secretion	185	0.617412	1.30668	3.6984e-06	8.17493e-05	6.27899e-05	5098	tags=49%, list=25%, signal=37%	4988/3747/8447/7447/2243/3741/143425/2244/2266/776/25924/6860/777/2044/9066/3745/1113/43/111/9254/192683/7273/8938/6616/3479/3625/114/6804/90865/8111/2645/134957/11069/150/3767/775/23400/1813/4856/8736/4826/4345/134957/338557/1268/5530/2281/407025/5950/10411/4035/5071/5581/7100/9463/6833/23409/322/50855/5734/81793/9024/7042/2850/9515/291/55638/4760/5532/408/3717/130399/654/6514/2822/5578/56253/10…
GO:0051963	Regulation of synapse assembly	79	0.694565	1.43303	3.76753e-06	8.2867e-05	6.36484e-05	4989	tags=72%, list=24%, signal=55%	139065/869/375323/2902/9378/145581/147381/2895/64218/158038/22865/22859/84189/2596/627/57622/11141/575/40/654429/4916/114798/4208/9746/1141/576/441381/94030/6585/577/387804/78999/347730/26045/54413/23316/375790/6092/6622/2045/23767/22871/2047/64084/100528062/2048/266727/64284/79414/26280/4915/347731/57463/10507/55607/23284/347902
GO:0030073	Insulin secretion	128	0.64571	1.35598	3.90578e-06	8.54868e-05	6.56606e-05	4764	tags=53%, list=23%, signal=41%	3747/8447/5798/7447/3741/143425/776/25924/777/2044/9066/3745/1113/111/9254/8938/7425/6616/27445/3625/114/6804/116/4160/8111/2645/11069/150/3767/775/1813/4856/4826/10815/1268/5530/2281/5950/10411/4035/4644/5071/9699/5581/9463/6833/23409/9024/2850/9515/291/55638/4760/5532/408/3717/130399/6514/2822/5578/133308/353500/55088/8609/5906/5208/6659/3382
GO:0017158	Regulation of calcium ion-dependent exocytosis	31	0.803995	1.59356	4.18229e-06	9.10923e-05	6.99661e-05	2776	tags=71%, list=14%, signal=61%	57586/8447/8911/84258/143425/8941/6861/6860/9066/3745/8913/192683/8938/6812/6804/91683/150/8912/8448/255057/114088/6857
GO:0050906	Detection of stimulus involved in sensory perception	131	0.638869	1.34227	4.4588e-06	9.61765e-05	7.38712e-05	3980	tags=32%, list=19%, signal=26%	10893/23349/1258/6323/284521/3356/79955/346562/222662/51761/6121/132112/563/7439/120776/134/285093/4992/26248/40/391191/388531/343171/83756/117532/338557/3736/8590/346007/22911/338755/26246/135924/2047/5270/81466/784/2898/9311/3815/391192/391190
GO:0098661	Inorganic anion transmembrane transport	75	0.693299	1.42705	4.4588e-06	9.61765e-05	7.38712e-05	1056	tags=29%, list=5%, signal=28%	2560/2555/2565/6529/2557/2561/2915/2554/2742/2566/53405/8001/2741/6505/57468/2556/11095/203859/7439/1183/54020/2558
GO:1901888	Regulation of cell junction assembly	118	0.658958	1.38035	4.52792e-06	9.7198e-05	7.46558e-05	5128	tags=59%, list=25%, signal=45%	139065/869/375323/2902/9378/1307/145581/147381/2039/57662/2895/64218/158038/22865/22859/84189/2596/627/57622/11141/575/54361/40/654429/4916/114798/4208/9746/1141/576/441381/94030/3273/6585/577/387804/7010/23122/78999/347730/26045/54413/23316/375790/6092/4035/6622/2045/23767/11170/22871/2047/1636/64084/100528062/2048/266727/64284/79414/26280/4915/5906/347731/57463/10507/55607/23284/347902/6714/5795
GO:0044087	Regulation of cellular component biogenesis	491	0.558065	1.20007	4.66618e-06	9.96866e-05	7.65672e-05	5659	tags=44%, list=28%, signal=33%	139065/4137/50944/869/375323/10178/57731/10382/2902/55512/9378/1307/145581/147381/2039/7480/57662/1113/2895/6710/9148/64218/11076/29767/146206/158038/26052/3037/11075/112755/7111/5864/22865/22859/5365/84189/57535/2596/6812/5909/8851/627/221074/57622/83715/163404/90167/6804/11141/89795/63908/575/54361/40/22924/654429/27124/1410/4916/114798/8739/4208/2823/339005/5590/9746/1141/753/23400/6863/5526/2…
GO:0140029	Exocytic process	51	0.741373	1.50557	4.80443e-06	0.000102151	7.84604e-05	3537	tags=59%, list=17%, signal=49%	440279/143425/9751/2901/2039/115827/9066/3745/5865/112755/5864/6616/6812/6804/63908/5413/4878/8541/26059/9381/23025/10815/10814/6622/6857/22871/8867/112476/6809/23233
GO:0051093	Negative regulation of developmental process	471	0.554119	1.19158	5.2192e-06	0.000110444	8.48299e-05	4957	tags=37%, list=24%, signal=29%	340533/7143/6014/7498/4504/4137/869/4761/5076/10875/10516/6405/6860/23105/340419/4168/6425/2039/350/7480/10660/202151/64218/3202/1840/26052/100126316/11075/84525/148979/146760/10736/2103/112755/64102/84894/9856/1620/55897/9283/3479/9355/8851/627/5458/3623/55532/10718/6095/338761/116/1285/7225/8111/53335/575/54361/482/27124/10501/5800/4916/79365/9289/2147/84959/862/753/57540/6910/576/80128/51286/4…
GO:0051051	Negative regulation of transport	244	0.593993	1.26277	5.42658e-06	0.000114291	8.77845e-05	5029	tags=46%, list=24%, signal=35%	4988/5733/7447/1394/283514/29993/3356/4987/6457/6860/2039/3745/5579/1113/23072/3351/192683/112755/55022/336/88/3625/4129/134/3623/90865/11141/116/65268/7881/288/1410/5569/150/255027/3767/11255/477/54550/3757/1813/4856/345/10347/150696/4842/6469/5999/4345/255057/338557/347730/406916/1268/1193/26045/5530/2281/114088/407025/1742/5593/8997/6622/20/5071/10681/5581/3589/41/28978/124935/112476/5270/2340…
GO:0050768	Negative regulation of neurogenesis	164	0.620841	1.31077	5.63396e-06	0.000118102	9.07114e-05	4050	tags=43%, list=20%, signal=35%	340533/7143/6014/4504/6405/6860/23105/4168/10660/64218/1840/26052/11075/146760/112755/84894/9856/1620/9283/9355/8851/627/5458/10718/116/7225/53335/482/27124/10501/5800/4916/9289/2147/57540/80128/30012/7224/23251/6469/22891/7101/393/5530/54413/6900/89927/9723/4035/2045/65078/57715/22871/706/57142/10500/9241/3084/23108/1809/9037/4133/80031/2048/2258/8482/152330/22902/1400/120892
GO:0071867	Response to monoamine	67	0.706281	1.44786	6.11786e-06	0.000127052	9.75862e-05	3451	tags=57%, list=17%, signal=47%	4988/50632/51617/6262/3356/3358/1129/111/3351/3361/8013/2775/27065/85397/3363/1133/1131/11255/3354/2774/1813/3274/84062/8787/5999/5064/1132/9630/6622/5071/10681/54331/3269/57657/6715/333/5142/10891
GO:0071869	Response to catecholamine	67	0.706281	1.44786	6.11786e-06	0.000127052	9.75862e-05	3451	tags=57%, list=17%, signal=47%	4988/50632/51617/6262/3356/3358/1129/111/3351/3361/8013/2775/27065/85397/3363/1133/1131/11255/3354/2774/1813/3274/84062/8787/5999/5064/1132/9630/6622/5071/10681/54331/3269/57657/6715/333/5142/10891
GO:0002027	Regulation of heart rate	61	0.717391	1.4677	6.60175e-06	0.000136467	0.000104817	2375	tags=43%, list=12%, signal=38%	3760/6327/3741/57731/6262/776/55800/6505/6330/783/8913/6546/6870/10021/148/287/781/4878/3762/775/6863/3757/1813/3752/5999/23171/2281
GO:0007189	Adenylate cyclase-activating G protein-coupled receptor signaling pathway	90	0.670956	1.39275	6.94739e-06	0.00014295	0.000109797	3384	tags=40%, list=16%, signal=34%	4988/6014/2849/5733/797/1394/4987/1113/111/2835/107/22859/148/114/116/4160/575/150/9289/108/576/2774/1813/122042/283383/577/5745/4842/1268/10267/10266/2692/54331/222487/333/5734
GO:0010721	Negative regulation of cell development	182	0.609434	1.29019	7.15545e-06	0.000145886	0.000112052	4775	tags=45%, list=23%, signal=35%	340533/7143/6014/4504/6405/6860/23105/4168/2039/10660/64218/1840/26052/11075/146760/112755/84894/9856/1620/9283/3479/9355/8851/627/5458/10718/116/7225/53335/482/27124/10501/5800/4916/9289/2147/57540/80128/30012/7224/23251/6469/5999/22891/7101/393/5530/54413/6900/407025/89927/9723/4035/2045/65078/57715/22871/706/57142/10500/9241/3084/23108/1809/9037/4133/80031/2048/2258/8482/152330/22902/1400/1208…
GO:0071248	Cellular response to metal ion	112	0.651693	1.36348	7.15545e-06	0.000145886	0.000112052	4176	tags=46%, list=20%, signal=37%	57586/4504/7020/4761/2742/84258/3777/143425/6861/55512/2741/6860/2039/9066/6261/10235/57699/27132/107/84557/1543/114/91683/55532/7054/3756/7018/288/3208/4208/8912/1536/23400/6469/1740/8644/7036/3736/1742/6622/5071/6857/22871/706/10891/5621/26149/120892/30061/654/100271927/2822
GO:0051966	Regulation of synaptic transmission, glutamatergic	56	0.723365	1.47491	7.43332e-06	0.000150863	0.000115875	3589	tags=66%, list=17%, signal=55%	7143/5649/50944/2915/10369/2899/9378/3356/2897/2914/2913/22941/57616/3351/6812/134/2911/116/9162/4208/477/23025/1813/59283/1268/54413/10368/27091/6857/59284/23542/22871/2918/5270/4983/2898/2912
GO:0019722	Calcium-mediated signaling	128	0.641477	1.34709	7.7112e-06	0.000155794	0.000119662	2642	tags=32%, list=13%, signal=28%	6014/4137/4761/2915/6543/2902/84502/6262/2906/11123/283455/6444/57338/2039/10231/2904/7137/6546/7412/22859/3479/287/2903/1131/1012/775/3208/201191/477/576/481/4842/79041/1193/5530/9472/2281/844/5026/23261/4644/4935
GO:0050796	Regulation of insulin secretion	109	0.652801	1.36448	8.26695e-06	0.00016627	0.000127708	4764	tags=54%, list=23%, signal=42%	3747/8447/7447/3741/143425/776/25924/777/2044/9066/3745/1113/111/9254/8938/6616/3625/114/6804/8111/2645/11069/150/3767/775/1813/4856/4826/1268/5530/2281/5950/10411/4035/5071/5581/9463/6833/23409/9024/2850/9515/291/55638/4760/5532/408/3717/130399/6514/2822/5578/133308/353500/8609/5906/5208/6659/3382
GO:0006898	Receptor-mediated endocytosis	145	0.629042	1.32415	8.82269e-06	0.000176652	0.000135682	3609	tags=42%, list=18%, signal=35%	50632/338/84251/3240/10369/213/6457/9829/43/9892/5648/718/3351/26052/6441/6456/6616/66000/8906/7018/3643/432/53353/146395/3208/54550/1813/345/284654/59283/347730/26045/7036/10267/3263/54413/10368/6900/2868/10266/1742/27091/4035/335/6622/9026/20/636/201176/1212/59284/9463/23149/1759/9863/4983/2060/1191/22848/6614/78989
GO:0001558	Regulation of cell growth	210	0.599726	1.27175	8.96163e-06	0.000178633	0.000137204	5025	tags=45%, list=24%, signal=34%	7143/4504/4137/9211/84258/91584/10516/6405/6860/23105/1826/3897/64218/57611/22999/57144/10235/57699/85004/2100/9856/3479/8851/627/1032/5458/10718/1839/53335/4878/1410/10501/4916/10439/2147/9746/23025/80128/2661/4856/3273/7224/23251/5999/147138/60676/393/9472/7481/57698/8711/9723/4035/3304/2045/340719/5071/6857/65078/59284/57715/9699/147906/11170/51196/57142/10500/5270/322/55384/54825/2273/343472/…
GO:0043266	Regulation of potassium ion transport	68	0.70052	1.43733	9.23951e-06	0.000183353	0.00014083	3771	tags=56%, list=18%, signal=46%	3747/1804/80333/3741/30820/3356/776/3788/88/134/287/116/57628/65268/30818/2645/4878/7881/288/482/150/3757/1813/481/4842/5999/9472/3736/388591/30819/6844/8514/3781/2273/23327/3746/3792/5621
GO:0050954	Sensory perception of mechanical stimulus	100	0.659622	1.37376	9.65632e-06	0.000190776	0.000146531	4095	tags=44%, list=20%, signal=35%	491/375612/53942/7020/2561/23349/375323/53405/57731/6323/3356/776/259236/79955/222662/5864/84189/2558/83715/1032/5458/84530/7054/1285/40/246213/9381/1141/117532/7275/3736/64787/5270/1302/2562/644168/784/9311/51168/3815/1690/7349/9455/1428
GO:0098656	Anion transmembrane transport	176	0.618997	1.30886	1.00731e-05	0.000198134	0.000152183	2610	tags=29%, list=13%, signal=26%	2560/6511/2555/57419/57282/57709/2565/6529/6534/2557/2561/2915/2554/2742/2566/53405/25769/8001/3766/2741/140679/6505/57468/2556/123041/11095/203859/7439/1183/57084/6508/54020/2558/9194/225/6545/9152/284525/6506/246213/477/84679/6519/57835/5999/1193/8671/121601/284111/10479/9213/284439
GO:0070252	Actin-mediated cell contraction	69	0.69909	1.43543	1.0351e-05	0.000202707	0.000155695	3877	tags=51%, list=19%, signal=41%	3760/6327/3741/6262/6323/776/55800/6444/6330/783/7137/8913/7273/88/10021/7111/134/7138/287/781/3762/775/477/3757/3752/23171/388591/57698/3781/5142/2257/23327/4703/2258/8557
GO:0015850	Organic hydroxy compound transport	158	0.620152	1.30814	1.07678e-05	0.000209949	0.000161257	2839	tags=34%, list=14%, signal=30%	57586/338/1137/84258/1394/143425/6861/3356/6860/3737/9066/3745/1113/64137/3351/5865/336/5864/23762/1588/4129/6804/91683/9194/1645/1133/8973/150/11255/1141/6863/114134/6581/6623/1813/345/84062/10347/4842/6469/57476/406916/1268/347051/5950/4035/335/6622/23461/65018/20/5071/6857/114884
GO:1902476	Chloride transmembrane transport	61	0.712565	1.45783	1.10457e-05	0.000214431	0.0001647	1056	tags=31%, list=5%, signal=30%	2560/2555/2565/6529/2557/2561/2554/2742/2566/53405/8001/2741/6505/57468/2556/203859/7439/1183/2558
GO:0035235	Ionotropic glutamate receptor signaling pathway	21	0.836895	1.61085	1.49401e-05	0.000288777	0.000221803	1418	tags=67%, list=7%, signal=62%	2899/2902/2891/2897/2906/2901/2895/116443/2904/2892/8851/2894/2903/2900
GO:0031345	Negative regulation of cell projection organization	111	0.645617	1.35015	1.52193e-05	0.000292906	0.000224975	4902	tags=56%, list=24%, signal=43%	7143/6014/4504/6405/23105/4168/64218/26052/2904/11075/146760/112755/84894/9856/5365/5909/8851/7225/3675/53335/27124/10501/5800/23329/80128/3273/7224/23251/22891/393/5530/54413/9723/4035/2045/65078/115704/57715/22871/51466/57142/10500/23108/1809/9037/4133/5621/80031/2048/2258/8482/22902/1400/120892/57489/10505/9706/55558/10509/9912/1020/10507
GO:0043410	Positive regulation of MAPK cascade	256	0.583015	1.24156	1.7174e-05	0.000329107	0.000252781	5187	tags=42%, list=25%, signal=32%	4988/6014/7498/255743/4504/2243/2046/10178/2246/388121/2244/2266/3356/3358/2914/5979/5154/5156/25759/9283/148/3479/200958/134/2911/344558/55532/2322/116/7018/3643/150/4916/5590/9479/4217/65009/54550/4294/1813/7010/84451/10347/4486/2785/338557/128853/3061/285613/152110/222166/3489/650/2254/4293/7039/6370/5063/4035/7164/2621/57498/23542/5581/3589/26191/51196/55816/51347/60370/3656/2690/3084/2861/70…
GO:0071241	Cellular response to inorganic substance	119	0.643597	1.3485	1.74533e-05	0.000333029	0.000255793	2938	tags=37%, list=14%, signal=32%	57586/3747/4504/7020/4761/2742/84258/3777/143425/6861/55512/2741/6860/2039/9066/6261/10235/57699/27132/107/84557/1543/114/91683/55532/7054/3756/7018/288/3208/4208/8912/1536/23400/6469/1740/8644/7036/3736/1742/6622/5071/6857/22871
GO:0001764	Neuron migration	101	0.651021	1.35663	1.80118e-05	0.000342224	0.000262855	5370	tags=56%, list=26%, signal=42%	340533/5649/3975/816/85508/92737/137970/8941/815/83482/9856/84623/4929/8851/10718/3675/4916/9289/4208/2823/1641/80128/1813/1496/5592/30012/221692/23245/9201/6900/57698/2621/7280/644168/3084/343472/460/4139/2258/266727/84892/57178/10752/4915/1951/51473/161582/1020/79791/23284/323/347733/22854/1812/10806/116983/54328
GO:0086001	Cardiac muscle cell action potential	47	0.730792	1.48042	1.8291e-05	0.000346057	0.000265799	2494	tags=55%, list=12%, signal=49%	3760/6327/3741/6262/6323/776/55800/6330/783/8913/6546/610/10021/6508/287/781/3762/288/775/477/3757/481/3752/23171/388591/30819
GO:0007204	Positive regulation of cytosolic calcium ion concentration	172	0.612266	1.29411	1.9408e-05	0.00036564	0.000280841	4832	tags=42%, list=24%, signal=32%	5733/6543/2902/84502/25769/6262/3356/776/4987/3358/2906/57338/783/6261/5156/79608/111/2904/3827/6546/148/114/2911/287/116/781/7225/2847/2903/775/2147/84959/477/6863/1813/6869/7224/5745/4842/2785/338557/1268/79041/1193/887/9472/2281/844/1742/5026/4035/4644/117/6622/5581/51196/27112/5734/784/7222/728215/11346/5621/948/578/3717/5026/11151/624/56923/10345/1020/121665/2859
GO:0015800	Acidic amino acid transport	48	0.734617	1.48951	1.96873e-05	0.000369343	0.000283684	1923	tags=50%, list=9%, signal=45%	6511/6529/3766/6860/6505/22999/27165/5864/57084/6616/6812/627/134/8497/9256/6804/8499/320/8541/6506/246213/11255/477/10815
GO:0030048	Actin filament-based movement	83	0.674242	1.39474	2.02457e-05	0.000376655	0.000289301	3877	tags=48%, list=19%, signal=39%	3760/6327/3741/6262/6323/776/55800/6444/6330/783/7137/8913/7273/88/10021/7111/134/7138/287/781/3762/4642/775/477/3757/3752/23171/388591/57698/644150/4644/3781/5142/2257/23327/51168/54874/4703/2258/8557
GO:0045596	Negative regulation of cell differentiation	336	0.566483	1.21346	2.02457e-05	0.000376655	0.000289301	4957	tags=39%, list=24%, signal=30%	340533/7143/6014/7498/4504/10875/6405/6860/23105/4168/2039/7480/10660/202151/64218/3202/1840/26052/11075/84525/148979/146760/10736/2103/112755/84894/9856/1620/55897/9283/3479/9355/8851/627/5458/3623/10718/6095/338761/116/7225/8111/53335/54361/482/27124/10501/5800/4916/79365/9289/2147/84959/862/753/57540/6910/80128/4856/6096/30012/7224/81606/23251/6469/5999/22891/7101/140685/393/5530/54413/6900/65…
GO:1903532	Positive regulation of secretion by cell	185	0.605268	1.28098	2.08042e-05	0.00038544	0.000296048	4483	tags=41%, list=22%, signal=33%	8447/8911/7447/2243/143425/8941/2244/55512/2266/776/25924/6860/9066/3745/783/43/8618/8913/192683/112755/7273/8938/5864/3479/1588/6812/3625/114/3623/6804/90865/116/8111/2645/134957/4878/8912/1141/23400/23025/6863/1813/84062/8736/4826/23122/134957/338557/1268/7036/5950/2692/23413/4035/6622/5874/65018/6857/5581/22871/112476/322/50855/5734/7042/2850/55638/5532/408/7349/3717/654/2822/56253/101/376267/…
GO:0050878	Regulation of body fluid levels	222	0.59132	1.25535	2.24797e-05	0.00041476	0.000318569	5227	tags=44%, list=25%, signal=33%	7498/2243/5265/2244/2266/4987/2039/350/5579/5154/9148/5156/1608/111/57113/3037/3827/80274/107/2161/6812/134/114/3083/5340/7225/9162/4986/1131/5618/150/5800/2147/84959/5575/108/6863/1813/5592/3273/84062/57835/6469/1607/5567/8526/7421/22875/9630/5026/2692/8997/4233/2621/7975/54331/5577/79864/2153/30846/5581/5582/7294/1609/7409/11093/5270/6583/10603/10391/954/59344/7222/10451/5295/2048/948/2157/408/…
GO:0009887	Animal organ morphogenesis	469	0.549018	1.18046	2.41552e-05	0.00044384	0.000340904	5589	tags=39%, list=27%, signal=29%	4062/57282/255743/3975/7089/50944/7020/340260/57453/50805/5076/2246/3914/6262/55512/256297/64919/340419/1826/7480/84870/259236/79955/10660/22941/5154/6261/222662/8822/5156/51761/23424/3202/29887/6121/123041/3037/56975/7137/55083/10736/9480/7273/10637/8013/3203/55897/134701/84189/3714/627/10718/7054/9245/54361/3643/10388/166336/56956/10439/4886/1363/3691/4208/6910/84465/65009/80816/55790/123872/35…
GO:0043408	Regulation of MAPK cascade	349	0.563284	1.20765	2.47137e-05	0.000450395	0.000345939	5187	tags=40%, list=25%, signal=30%	4988/6014/7498/255743/4504/2243/2046/10178/2246/388121/5801/2244/2266/3356/3358/2914/5979/5154/5156/25759/78986/9283/148/3479/200958/134/2911/344558/55532/338761/57447/2322/116/5314/55450/65268/7018/4878/3643/150/4916/5590/9479/4217/65009/54550/4294/1813/84062/51339/7010/84451/81606/10347/4486/5999/2785/338557/128853/1844/3061/285613/152110/222166/3489/650/2254/399473/407025/4293/7039/6370/5063/4…
GO:0048638	Regulation of developmental growth	180	0.60744	1.28523	2.47137e-05	0.000450395	0.000345939	4957	tags=46%, list=24%, signal=35%	7143/4504/4137/84258/57731/91584/6405/6860/23105/1826/3897/64218/51761/57611/22999/9254/100126316/57699/9856/3479/8851/627/5458/53335/3643/10501/4916/10439/4886/4208/6910/23025/80128/1813/2844/7224/5999/393/9472/375790/2254/407025/57698/5950/2692/9723/4035/2045/5071/6857/65078/59284/57715/9699/10409/83481/57142/10500/9241/2690/343472/23327/9037/23236/4133/80031/2258/8482/22902/1525/10505/118813/9…
GO:0050805	Negative regulation of synaptic transmission	53	0.712896	1.45101	2.4993e-05	0.000453632	0.000348426	4050	tags=62%, list=20%, signal=50%	7143/6529/4137/869/2899/56853/25769/3356/6860/3745/43/22941/2895/3351/22986/57537/6812/627/134/114/392862/9162/1813/54413/6622/5071/41/9463/2898/84866/4889/57406/120892
GO:0007605	Sensory perception of sound	84	0.668716	1.38436	2.66684e-05	0.00048014	0.000368785	1708	tags=30%, list=8%, signal=27%	491/375612/53942/7020/2561/375323/53405/57731/776/259236/79955/222662/84189/2558/83715/1032/5458/84530/7054/1285/40/246213/9381/1141/117532
GO:0030198	Extracellular matrix organization	171	0.608906	1.28685	2.66684e-05	0.00048014	0.000368785	2734	tags=34%, list=13%, signal=30%	7143/63827/255743/2243/10893/3914/2244/57188/10516/55512/10653/2266/1307/9806/5154/5156/146206/81794/11095/3037/7276/1463/25975/80274/7412/131149/196264/6692/5340/1285/3675/1286/3036/3691/55790/90993/3038/7087/60484/23122/11096/7148/340267/7101/92949/4326/375790/79148/4921/407025/10266/1520/2620/4035/124056/2621/170689/3918
GO:0019233	Sensory perception of pain	68	0.691016	1.41783	2.72269e-05	0.000486273	0.000373496	2430	tags=41%, list=12%, signal=36%	4988/1137/10893/23349/2902/6323/3356/55800/4987/3751/2906/3737/11343/54463/134/2911/116/2903/6335/4986/4886/1141/6863/4856/1268/1740/85446/3736
GO:0021537	Telencephalon development	134	0.62749	1.31978	2.72269e-05	0.000486273	0.000373496	4646	tags=46%, list=23%, signal=35%	7143/63827/63974/5649/3975/64211/340260/8941/2902/91584/2523/140679/64919/2044/3361/27164/146760/6546/8013/84623/9355/8851/66000/10718/7054/482/6506/9289/477/1813/93986/221692/6469/1767/7101/6900/650/3736/6092/89927/22911/4035/65078/57142/6715/3084/83696/166614/23236/2048/4760/2258/79969/8482/120892/57178/85358/8925/4915/55558/23135
GO:0006865	Amino acid transport	93	0.66104	1.37373	2.75062e-05	0.000489303	0.000375824	1976	tags=37%, list=10%, signal=33%	6511/57709/6529/6534/3766/6860/140679/6505/22999/3351/27165/7504/5864/57084/6616/6812/627/134/8497/9256/6804/6538/8499/320/6545/9152/8541/6506/246213/11255/477/6519/10815/5999
GO:0032102	Negative regulation of response to external stimulus	193	0.601222	1.27326	2.77854e-05	0.000492309	0.000378133	5104	tags=44%, list=25%, signal=33%	7143/55061/2243/10875/2902/2244/2266/9378/6405/145581/350/2895/5154/5156/64218/116443/3827/146760/2161/9856/3479/1588/134/6095/116/5340/225/54361/10501/5800/2147/84959/5740/1813/1496/4856/5592/3273/7010/23122/4345/384/338557/197358/79148/6092/64838/9723/335/65078/57715/83481/5169/10500/5270/114548/406927/5734/784/131450/9037/406930/80031/5272/8573/8482/1378/4889/285/140885/7349/10505/10221/11240/…
GO:0031589	Cell-substrate adhesion	161	0.615593	1.29951	2.83439e-05	0.00050022	0.000384209	5243	tags=51%, list=26%, signal=38%	340533/255743/2243/3914/2244/10516/2266/2523/1307/9806/2039/57662/3897/3037/25975/9480/88/7412/10085/375567/5340/3675/8499/54361/482/5800/1012/2196/3691/5590/3273/7010/284348/23122/285613/10580/6370/9723/5881/4035/335/2621/9358/79778/5581/11170/2047/26033/11093/1955/10894/29780/10391/1896/6614/5295/51754/8573/948/285/136227/25890/3717/3674/10675/4585/5764/8874/1842/10631/11151/57348/1020/64098/85…
GO:0061024	Membrane organization	422	0.555048	1.19269	3.22727e-05	0.000565088	0.000434033	5662	tags=41%, list=28%, signal=30%	57586/137868/8447/5649/338/84251/4504/375323/23120/5265/57731/9379/143425/5375/388121/29993/114786/9378/1129/6860/815/2901/65055/9829/9066/5579/9892/51761/22999/718/132112/26052/389158/6855/9185/112755/336/6456/79895/5864/9856/6616/23368/6812/10396/6804/285093/11141/287/23114/1839/575/225/7018/9145/288/389668/255027/9381/23400/90529/481/343702/10815/10347/57476/10079/10814/273/54413/6900/121601/2…
GO:0086091	Regulation of heart rate by cardiac conduction	28	0.794016	1.5592	3.22727e-05	0.000565088	0.000434033	1973	tags=54%, list=10%, signal=48%	3760/6327/3741/776/55800/6330/783/8913/10021/287/781/3762/775/3757/3752
GO:0040012	Regulation of locomotion	499	0.545585	1.17332	3.33952e-05	0.000582459	0.000447375	5128	tags=39%, list=25%, signal=30%	340533/5649/816/85508/137970/50859/2246/5801/91584/55512/10653/2523/6405/9806/815/1826/2039/350/57662/5979/5154/8822/5156/64218/146206/145957/3037/6546/9480/6870/83482/8013/5365/3479/1588/7857/134/5458/10396/90865/7941/10718/89795/1839/3675/575/7018/54361/3643/482/54566/10501/150/5800/4916/1012/246176/3036/9289/10154/114757/2525/4208/4072/147372/753/6910/6863/65009/1813/1496/10690/4856/5592/3273/…
GO:0015711	Organic anion transport	282	0.580464	1.23946	3.62014e-05	0.000628947	0.000483081	5187	tags=42%, list=25%, signal=32%	6511/57282/57709/6529/6534/23120/388121/114786/3766/6860/140679/6505/151473/771/51761/22999/3351/81796/83546/389158/27165/336/7504/79895/5864/57084/6616/6508/85320/6812/54020/627/134/8497/9256/10396/6804/6538/284427/9194/1645/8499/320/225/6545/9152/8541/6506/246213/389668/11255/10864/477/6581/6519/1813/345/57835/343702/10815/10347/5999/10079/8671/121601/284111/347051/11001/6844/26207/57605/284439…
GO:0015698	Inorganic anion transport	99	0.655442	1.36378	3.84464e-05	0.000662793	0.000509077	4340	tags=42%, list=21%, signal=33%	2560/2555/57282/2565/6529/2557/2561/2915/2554/2742/2566/53405/8001/2741/6505/57468/2556/11095/203859/7439/1183/6508/54020/2558/57835/1193/8671/121601/5593/9213/10861/706/2562/6509/57719/2567/5621/266675/2743/9990/57030/115111
GO:0060048	Cardiac muscle contraction	78	0.669105	1.37809	3.84464e-05	0.000662793	0.000509077	2453	tags=41%, list=12%, signal=36%	3760/6327/3741/6262/6323/776/55800/6444/6330/783/1113/7137/8913/6546/7273/10021/148/134/287/781/4878/3762/775/477/3757/481/3752/4842/79041/1193/23171/2281/388591
GO:2000145	Regulation of cell motility	473	0.54627	1.17458	3.95689e-05	0.00067952	0.000521926	5128	tags=38%, list=25%, signal=29%	340533/5649/816/85508/137970/50859/2246/5801/91584/55512/10653/2523/6405/9806/815/2039/350/57662/5979/5154/8822/5156/64218/146206/145957/3037/6546/9480/6870/83482/8013/5365/3479/1588/134/10396/90865/7941/10718/89795/1839/3675/575/7018/54361/3643/482/54566/10501/150/4916/1012/246176/3036/9289/10154/114757/2525/4208/4072/147372/753/6910/6863/65009/1813/1496/10690/4856/5592/3273/6869/7010/221692/231…
GO:0051592	Response to calcium ion	89	0.665295	1.3808	4.06914e-05	0.000693463	0.000532634	1575	tags=29%, list=8%, signal=27%	57586/6529/2243/4761/84258/10369/143425/6861/2244/6262/2266/3778/6860/2039/9066/6261/10242/10235/57699/27132/7273/107/114/91683/3756/3208/4208
GO:1990778	Protein localization to cell periphery	183	0.600973	1.27248	4.06914e-05	0.000693463	0.000532634	4775	tags=48%, list=23%, signal=37%	1804/80333/9312/9211/10369/57731/2902/29993/55800/115827/3745/783/5865/112755/55022/88/5864/6616/57512/27065/6812/64130/23096/287/23114/57628/30818/3675/2903/288/3767/54997/5590/481/10815/23122/25837/5064/59283/1740/10267/10368/7275/254887/53616/10266/142684/1742/5593/10580/27091/6844/4035/4644/2621/8825/20/59284/30846/5581/51735/92359/8417/6769/85409/126353/286/6809/784/5295/283576/9351/5621/204…
GO:0050770	Regulation of axonogenesis	121	0.633162	1.32714	4.12527e-05	0.000700355	0.000537928	5004	tags=55%, list=24%, signal=42%	7143/4504/4137/2902/91584/6405/23105/1826/4168/5979/3897/64218/57611/7504/84894/9856/5365/8851/627/5458/10501/5800/4916/10439/114798/10154/84446/80128/7224/393/6900/6092/57698/5063/9723/4035/2045/65078/57715/57142/10500/343472/9024/3792/9037/4133/80031/2048/2258/8482/22902/23077/10505/118813/9706/5361/4915/55558/9175/10509/1020/1954/57463/10507/4135/347733/57643
GO:0043062	Extracellular structure organization	172	0.60813	1.28537	4.18139e-05	0.000707194	0.000543181	2734	tags=34%, list=13%, signal=29%	7143/63827/255743/2243/10893/3914/2244/57188/10516/55512/10653/2266/1307/9806/5154/5156/146206/81794/11095/3037/7276/1463/25975/80274/7412/131149/196264/6692/5340/1285/3675/1286/3036/3691/55790/90993/3038/7087/60484/23122/11096/7148/340267/7101/92949/4326/375790/79148/4921/407025/10266/1520/2620/4035/124056/2621/170689/3918
GO:0007214	Gamma-aminobutyric acid signaling pathway	20	0.829282	1.59012	4.29365e-05	0.000723439	0.000555658	1453	tags=65%, list=7%, signal=60%	2560/2555/9568/2565/2557/2561/23349/2554/2566/2556/627/2558/5334
GO:0006941	Striated muscle contraction	101	0.6427	1.33929	4.4059e-05	0.000739561	0.000568042	2467	tags=38%, list=12%, signal=33%	3760/6327/3741/6262/6323/776/55800/6444/6330/783/1113/51761/7137/8913/6546/7273/10021/148/134/7138/287/781/4878/3762/775/477/10324/3757/481/3752/4842/384/79041/1193/23171/2281/844/388591/1140
GO:0051047	Positive regulation of secretion	201	0.598431	1.26823	4.46202e-05	0.000746177	0.000573123	4223	tags=39%, list=21%, signal=31%	8447/6529/8911/7447/2243/143425/8941/2244/55512/2266/776/25924/4987/6860/9066/3745/783/43/8618/8913/192683/112755/7273/8938/5864/3479/1588/6812/3625/134/114/3623/6804/90865/116/8111/2645/134957/4878/8912/1141/23400/23025/6863/1813/84062/8736/4826/23122/134957/338557/1268/7036/5950/2692/23413/4035/6622/5874/65018/6857/5581/22871/112476/322/50855/5734/7042/2850/55638/5532/8647/408/7349/3717/654/854…
GO:0042060	Wound healing	216	0.586997	1.24501	4.8549e-05	0.000808848	0.000621259	5227	tags=43%, list=25%, signal=32%	4988/2243/5265/2246/2244/2266/2039/350/9066/5579/5154/5156/1608/146206/57113/3827/80274/5493/5864/2161/3479/6812/3083/5340/7225/9162/1839/54361/54566/150/2147/84959/5575/4217/5592/3273/84062/23122/6469/1607/5567/5530/8526/22875/407025/9630/140706/5026/2621/7975/54331/5577/2153/30846/5581/5582/7294/1609/83481/7409/11093/5270/9241/10603/3084/954/7222/1001/7042/10451/5295/2048/8573/948/2157/408/3717…
GO:0009611	Response to wounding	277	0.574658	1.22648	4.91102e-05	0.000809141	0.000621484	5098	tags=42%, list=25%, signal=32%	7143/4988/2243/5265/2246/2244/2266/2039/350/9066/5579/5154/5156/1608/146206/57113/3827/146760/80274/5493/5864/2161/9856/3479/2596/6812/3625/1543/3083/5340/7225/9162/1839/2903/54361/54566/6506/150/4916/2147/84959/5575/3691/4217/1813/5592/3273/84062/23122/6469/1607/5567/5530/8526/22875/2281/407025/9630/140706/5026/4035/335/2621/7975/65078/54331/5577/2153/30846/5581/23767/5582/7294/1609/83481/7409/1…
GO:0048168	Regulation of neuronal synaptic plasticity	43	0.733345	1.47923	4.91102e-05	0.000809141	0.000621484	3864	tags=58%, list=19%, signal=47%	57282/816/2915/6543/2902/3766/6860/815/5923/57338/729993/9148/6855/5864/9145/8541/23025/1813/6900/1742/23154/2898/11346/2048/3815
GO:0048813	Dendrite morphogenesis	106	0.642084	1.34001	4.91102e-05	0.000809141	0.000621484	4986	tags=55%, list=24%, signal=42%	158866/5649/816/50944/2902/1826/23072/22941/26052/8851/11141/7225/8499/547/1141/1496/85442/84062/577/7224/221692/9762/22891/7101/9201/5530/54413/23316/473/1742/5063/8997/57498/115703/23542/22871/2047/26039/23327/1501/57520/4133/100528062/2048/120892/85358/5764/8609/51473/23543/9912/1020/1855/56965/79791/10507/55607/4135
GO:0090087	Regulation of peptide transport	324	0.565906	1.21156	5.0794e-05	0.000833806	0.000640429	5659	tags=44%, list=28%, signal=33%	4988/22885/3747/8447/7447/2243/3741/10178/143425/283514/2244/2266/776/25924/3358/6860/777/2039/2044/9066/3745/1113/43/111/9254/192683/7273/8938/6616/3479/23368/3625/8851/134/114/6804/90865/116/8111/2645/134957/288/11069/5569/150/3767/146395/775/3208/5590/23400/1813/4856/8736/4826/6469/4345/134957/338557/406916/1268/3305/5530/7036/2281/407025/5950/10411/2692/6844/4035/8997/2621/65018/5071/79778/55…
GO:0060292	Long-term synaptic depression	24	0.808555	1.5664	5.36003e-05	0.000876649	0.000673336	1259	tags=54%, list=6%, signal=51%	4137/869/25769/3745/22941/2895/22986/57537/6812/134/114/392862/9162
GO:0032411	Positive regulation of transporter activity	67	0.684641	1.4035	5.41615e-05	0.000882596	0.000677903	5036	tags=65%, list=25%, signal=49%	3747/5649/10369/6262/9143/783/88/287/781/7225/65268/4878/288/482/3767/54997/481/2259/8787/9472/54413/10368/3736/844/388591/30819/1520/65018/2745/6769/784/644139/3746/9104/2048/342667/154881/85358/10345/1020/9992/5444/57463/219527/30845
GO:0072657	Protein localization to membrane	312	0.568233	1.21594	5.47228e-05	0.000888499	0.000682438	5247	tags=44%, list=26%, signal=34%	158866/5649/1804/80333/9312/401647/9211/375323/10369/57731/9379/2902/29993/9378/55800/2901/65055/2039/115827/3745/783/132112/5865/101928075/112755/55022/88/5864/6616/57512/23368/27065/6812/8851/64130/134/6804/23096/285093/287/23114/57628/30818/3675/2903/653082/288/3767/3208/1363/54997/5590/23148/54550/2262/57554/481/155382/10815/23122/25837/5064/59283/1740/10267/10368/79683/7275/254887/375790/536…
GO:0070201	Regulation of establishment of protein localization	316	0.564946	1.20928	5.64065e-05	0.000912519	0.000700887	5142	tags=41%, list=25%, signal=31%	4988/22885/3747/8447/4137/7447/2243/3741/10178/143425/283514/2244/2266/776/25924/6860/777/2039/2044/9066/3745/1113/43/111/9254/192683/7273/8938/6616/3479/23368/3625/8851/114/6804/90865/8111/2645/134957/288/11069/5569/150/3767/146395/775/3208/5590/23400/1813/4856/8736/4826/6469/4345/134957/338557/406916/1268/3305/5530/2281/407025/5950/10411/6844/4035/2621/65018/5071/79778/5581/7100/9463/6833/23409…
GO:0030195	Negative regulation of blood coagulation	25	0.798088	1.55045	5.80958e-05	0.000933086	0.000716684	1766	tags=52%, list=9%, signal=48%	2243/2244/2266/350/5154/5156/3827/2161/5340/2147/84959/5592/3273
GO:1900047	Negative regulation of hemostasis	25	0.798088	1.55045	5.80958e-05	0.000933086	0.000716684	1766	tags=52%, list=9%, signal=48%	2243/2244/2266/350/5154/5156/3827/2161/5340/2147/84959/5592/3273
GO:0035418	Protein localization to synapse	61	0.69353	1.41888	5.92239e-05	0.000944409	0.000725381	3064	tags=54%, list=15%, signal=46%	5649/4137/50944/9211/10369/9379/2902/9378/112755/6616/27065/27445/23096/2903/40/8927/5590/9746/57554/10815/59283/347730/3798/1740/10368/53616/1742/27091/56899/5874/59284/22871/8417
GO:0045665	Negative regulation of neuron differentiation	125	0.620029	1.30043	5.92239e-05	0.000944409	0.000725381	4957	tags=50%, list=24%, signal=38%	7143/6014/4504/6405/23105/4168/10660/64218/1840/26052/11075/146760/112755/84894/9856/9283/8851/5458/7225/53335/27124/10501/5800/57540/80128/30012/7224/23251/6469/22891/7101/393/5530/54413/6900/9723/4035/2045/65078/57715/22871/57142/10500/23108/1809/9037/4133/80031/2048/2258/8482/152330/22902/1400/120892/10505/9706/55558/6662/10509/1020/10507/4851
GO:0007599	Hemostasis	146	0.61167	1.2876	6.71202e-05	0.00106274	0.000816265	5098	tags=46%, list=25%, signal=35%	2243/5265/2244/2266/2039/350/5579/5154/5156/1608/57113/3827/80274/2161/6812/3083/5340/7225/9162/150/2147/84959/5575/5592/3273/84062/6469/1607/5567/8526/22875/9630/5026/2621/7975/54331/5577/2153/30846/5581/5582/7294/1609/7409/11093/5270/10603/954/7222/10451/5295/2048/948/2157/408/3717/3674/5578/5026/51206/5290/152/5345/23414/23348/30845/462/6714
GO:0030100	Regulation of endocytosis	111	0.633666	1.32516	6.71202e-05	0.00106274	0.000816265	5227	tags=55%, list=25%, signal=41%	6014/50632/84251/29993/6457/6860/9829/9066/9892/718/192683/112755/6456/7018/3643/1012/146395/3208/54550/1813/345/10347/150696/284654/347730/26045/5530/7036/1742/4035/6622/9026/20/636/22871/9463/1609/1759/9863/4983/1191/22848/23327/5532/948/64284/120892/408/57030/90678/338692/8674/5533/3071/54806/114781/9711/55680/6714/10188/246/8527
GO:0009266	Response to temperature stimulus	87	0.649973	1.3476	7.05043e-05	0.00111237	0.000854391	3542	tags=39%, list=17%, signal=32%	10777/816/4137/10893/2246/3356/57468/815/27344/3351/79054/9481/7425/3479/134/1410/1006/3310/4842/7067/3305/844/6750/22911/3304/80036/55466/2047/6769/644168/10891/644139/2898/9311
GO:0060074	Synapse maturation	20	0.820327	1.57295	7.16323e-05	0.00112224	0.000861969	2147	tags=60%, list=10%, signal=54%	63827/5649/816/50944/4761/124925/9378/23544/9148/22859/5064/4774
GO:0060291	Long-term synaptic potentiation	61	0.691424	1.41457	7.16323e-05	0.00112224	0.000861969	3373	tags=52%, list=16%, signal=44%	7143/5649/50944/6543/25769/794/2906/22941/57616/2904/107/152404/6616/27065/134/114/91683/2903/5590/1813/347730/7101/793/26045/54413/4355/6844/23373/11170/22871/5270/6809
GO:0010810	Regulation of cell-substrate adhesion	95	0.649655	1.35049	7.38884e-05	0.00115354	0.000886009	4471	tags=47%, list=22%, signal=37%	340533/255743/2243/2244/2266/2523/1307/9806/2039/57662/3037/25975/9480/10085/375567/5340/3675/54361/5800/1012/5590/3273/7010/23122/285613/6370/9723/5881/4035/335/5581/11170/10391/5295/8573/948/285/136227/25890/3717/10675/5764/8874/1842/10631
GO:0030155	Regulation of cell adhesion	327	0.563354	1.20604	7.50165e-05	0.00116302	0.000893288	4970	tags=38%, list=24%, signal=29%	340533/7143/255743/398/2243/2046/10875/91584/2244/10653/2266/2523/1307/9806/1826/2039/57662/5979/1840/78986/3037/3827/6441/55083/25975/9480/8013/5274/7412/10085/5365/3714/3479/375567/5340/3675/54361/5618/288/54566/5800/1012/9289/10154/2525/84959/4072/54997/5590/10690/5592/3273/22920/7010/23122/6469/384/8744/5530/285613/53616/650/140706/6370/5063/9723/5881/4035/283234/335/2045/5581/84978/11170/261…
GO:0045471	Response to ethanol	61	0.690855	1.41341	7.50165e-05	0.00116302	0.000893288	2866	tags=39%, list=14%, signal=34%	4988/3747/2742/2902/2741/3248/116443/3351/57578/2904/4129/116/7054/2903/4916/1571/1141/1536/1813/5999/1268/5950/117/5581
GO:0050817	Coagulation	147	0.615032	1.29433	7.61445e-05	0.00117642	0.000903584	5098	tags=47%, list=25%, signal=35%	2243/5265/2244/2266/2039/350/5579/5154/5156/1608/57113/3827/80274/2161/6812/3083/5340/7225/9162/150/2147/84959/5575/5592/3273/84062/6469/1607/5567/8526/22875/9630/5026/2621/222537/7975/54331/5577/2153/30846/5581/5582/7294/1609/7409/11093/5270/10603/954/7222/10451/5295/2048/948/2157/408/3717/3674/5578/5026/51206/5290/152/5345/23414/23348/30845/462/6714
GO:0048791	Calcium ion-regulated exocytosis of neurotransmitter	17	0.85098	1.60948	7.72726e-05	0.00118973	0.000913808	2873	tags=88%, list=14%, signal=76%	8447/440279/84258/143425/6861/6860/9066/22999/112755/6812/91683/23025/6857/9699/9783
GO:0032414	Positive regulation of ion transmembrane transporter activity	62	0.685791	1.4045	7.95287e-05	0.00121608	0.000934046	5036	tags=66%, list=25%, signal=50%	3747/5649/10369/6262/783/88/287/781/7225/65268/4878/288/482/3767/54997/481/2259/8787/9472/54413/10368/3736/844/388591/30819/1520/65018/2745/6769/784/644139/3746/9104/2048/342667/85358/10345/1020/9992/57463/219527/30845
GO:0086019	Cell-cell signaling involved in cardiac conduction	22	0.808046	1.55686	7.95287e-05	0.00121608	0.000934046	1533	tags=59%, list=7%, signal=55%	3760/3741/6262/776/55800/6330/783/8913/10021/287/781/3762/775
GO:0050773	Regulation of dendrite development	97	0.644969	1.34126	8.06567e-05	0.00122912	0.000944062	4917	tags=54%, list=24%, signal=41%	158866/5649/816/50944/124925/2902/29993/23105/23072/22849/22941/9148/26052/114788/9856/8851/11141/7225/53335/8499/4208/547/1141/85442/577/7224/9762/7101/5530/54413/23316/5063/8997/115703/23373/22871/26039/23327/57520/4139/100528062/64284/120892/85358/5764/9912/1020/56965/79791/238/10507/55607
GO:0035176	Social behavior	40	0.732423	1.47199	8.51689e-05	0.00128908	0.000990117	2863	tags=52%, list=14%, signal=45%	139411/50944/9379/2902/9378/22941/94235/1620/9369/7054/2894/5413/2571/1141/7101/6310/54413/1742/266743/8997/23542
GO:1903307	Positive regulation of regulated secretory pathway	38	0.741136	1.48347	8.51689e-05	0.00128908	0.000990117	3147	tags=53%, list=15%, signal=45%	8447/8911/143425/8941/776/6860/9066/3745/783/8913/192683/5864/6812/6804/4878/8912/1268/6857/22871/112476
GO:0007156	Homophilic cell adhesion via plasma membrane adhesion molecules	116	0.629947	1.31963	8.85531e-05	0.00133128	0.00102253	4989	tags=58%, list=24%, signal=45%	57453/64405/1826/1007/5979/83259/3897/1010/57863/57575/1016/152404/84623/5365/22997/56128/1012/2196/29930/5097/1013/9746/54798/56130/56146/1006/128434/56142/56131/56129/27328/64221/6900/9752/56146/56140/6092/56135/56134/56144/56139/56141/56143/56132/54660/5101/54825/120114/64084/1001/56122/56127/5099/56098/152330/56101/9708/5797/56124/56100/23705/1951/56133/56105/1008/57463/56107/56123/347902
GO:0045956	Positive regulation of calcium ion-dependent exocytosis	16	0.854845	1.61176	8.85531e-05	0.00133128	0.00102253	1595	tags=75%, list=8%, signal=69%	8447/8911/143425/8941/6860/9066/3745/8913/192683/6812/6804/8912
GO:0007596	Blood coagulation	145	0.613789	1.29205	9.41933e-05	0.00141132	0.001084	5098	tags=47%, list=25%, signal=35%	2243/5265/2244/2266/2039/350/5579/5154/5156/1608/57113/3827/80274/2161/6812/3083/5340/7225/9162/150/2147/84959/5575/5592/3273/84062/6469/1607/5567/8526/22875/9630/5026/2621/7975/54331/5577/2153/30846/5581/5582/7294/1609/7409/11093/5270/10603/954/7222/10451/5295/2048/948/2157/408/3717/3674/5578/5026/51206/5290/152/5345/23414/23348/30845/462/6714
GO:0008277	Regulation of G protein-coupled receptor signaling pathway	92	0.649067	1.34826	9.53214e-05	0.00142344	0.00109332	4190	tags=51%, list=20%, signal=41%	4988/23349/1258/4987/815/11343/1113/29767/718/3351/6855/57528/116/246176/2147/54550/1813/8787/4842/5999/2788/10267/6900/2868/8786/7275/10266/22844/6622/4233/636/1609/51196/1759/11251/333/9737/2786/2850/23236/57406/112609/6011/408/9455/2869/5578
GO:0098815	Modulation of excitatory postsynaptic potential	36	0.743736	1.48131	9.87055e-05	0.00146907	0.00112836	3533	tags=61%, list=17%, signal=51%	5649/50944/869/6543/56853/2902/9378/22941/22999/112755/152404/66000/6804/5590/5999/54413/23316/1742/9699/22871/784/84866
GO:0051924	Regulation of calcium ion transport	139	0.60933	1.28219	9.98336e-05	0.00148092	0.00113746	5064	tags=50%, list=25%, signal=38%	816/1394/2902/84502/774/6262/776/4987/815/57338/783/6546/7439/196996/287/781/7225/2847/4878/150/775/2147/3208/84959/477/1813/117532/481/2259/8787/4842/5999/255057/782/79041/1193/9472/785/2281/844/5026/4644/117/6622/10681/5581/706/6769/57165/5142/784/7222/9104/5621/8573/578/7349/9455/342667/9456/5026/100507027/11151/196051/10345/1020/9992/2859/51669/27075/30845/1812
GO:0051590	Positive regulation of neurotransmitter transport	24	0.799032	1.54795	0.00010209	0.00150937	0.00115932	3147	tags=71%, list=15%, signal=60%	143425/776/9066/783/5865/112755/8938/6812/6804/23025/1813/84062/1268/5071/6857/22871/112476
GO:2000310	Regulation of NMDA receptor activity	32	0.751369	1.48874	0.000105474	0.00155426	0.00119379	3842	tags=66%, list=19%, signal=53%	4988/5649/2902/2891/5923/2904/2892/88/2903/4208/57554/8787/1740/54413/1742/65018/23542/22871/2893/10891/2048
GO:0019226	Transmission of nerve impulse	55	0.694982	1.4174	0.000111114	0.00162664	0.00124939	3529	tags=53%, list=17%, signal=44%	7143/8911/10369/57731/6326/6323/3751/2741/3737/10242/8913/6328/23114/1133/6335/288/4916/8912/59283/54112/10368/2281/3736/27091/59284/6332/2257/27345/2898
GO:0034754	Cellular hormone metabolic process	73	0.67143	1.38074	0.000111114	0.00162664	0.00124939	4179	tags=49%, list=20%, signal=39%	125/5156/6121/7276/145226/1588/1543/9256/10202/1645/54361/8912/6469/27122/8228/8644/84649/650/127/5950/1576/64577/1558/124/83875/1609/706/6715/10891/59338/1559/126/8608/654/147015/7364
GO:0098739	Import across plasma membrane	84	0.654664	1.35527	0.000112242	0.00163778	0.00125795	4107	tags=49%, list=20%, signal=39%	6511/3760/51305/6529/3765/6543/25769/3766/6505/57468/6546/610/10021/221074/781/65268/9152/284525/3762/482/6565/6506/3767/6524/477/84679/3757/481/5999/486/10479/3773/124935/3763/6583/27112/6509/728215/5621/479/9990
GO:0086003	Cardiac muscle cell contraction	45	0.718749	1.45272	0.00011337	0.00164885	0.00126645	3536	tags=58%, list=17%, signal=48%	3760/6327/3741/6262/6323/776/55800/6444/6330/783/8913/10021/134/287/781/3762/775/477/3757/3752/23171/388591/3781/5142/2257/23327
GO:0043010	Camera-type eye development	165	0.596445	1.2593	0.000116765	0.00168724	0.00129594	2766	tags=29%, list=13%, signal=26%	10586/3975/7020/5076/56853/256297/64919/1826/5979/43/5156/3299/51761/23424/6121/4081/7111/57084/84189/9355/1543/5458/7054/9172/84440/1410/246213/4916/775/3208/2823/84465/1641/1813/357/6096/93986/8736/57835/6469/1418/7101/4693/793/7275/399473/5950/399473/348980
GO:0099084	Postsynaptic specialization organization	27	0.76896	1.50614	0.000116765	0.00168724	0.00129594	2214	tags=59%, list=11%, signal=53%	5649/50944/869/9379/9378/22941/2895/2596/57622/66000/4916/94030/78999/347730/1740/26045
GO:0040008	Regulation of growth	325	0.558979	1.19682	0.000119033	0.00170346	0.0013084	5025	tags=39%, list=24%, signal=30%	7143/4504/4137/9211/84258/57731/91584/10516/6405/6860/23105/1826/3897/64218/51761/57611/22999/57144/10235/9254/100126316/57699/85004/2100/9856/152404/3479/2596/8851/627/1032/5458/10718/1839/53335/4878/3643/1410/10501/4916/10439/4886/2147/4208/9746/6910/23025/80128/1813/2661/4856/3273/2844/7224/23251/5999/147138/60676/393/9472/7481/375790/2254/407025/57698/5950/8711/2692/9723/4035/3304/2621/2045/3…
GO:0042692	Muscle cell differentiation	158	0.602891	1.27173	0.000119033	0.00170346	0.0013084	4001	tags=39%, list=19%, signal=32%	137868/255743/92737/93145/6444/7480/6261/5156/29767/9254/6546/7273/88/7504/7111/55897/148/3479/627/84700/7138/6095/287/575/3756/4878/54361/79365/2318/4208/1013/8912/6910/10324/341676/1496/4856/577/4842/6469/5999/5530/9472/650/2254/844/10266/1140/57462/30846/6604/23345/3084/10014/3792/7345/4703/688/3815/8557/406911/7478
GO:0050819	Negative regulation of coagulation	27	0.767901	1.50406	0.000119033	0.00170346	0.0013084	1766	tags=48%, list=9%, signal=44%	2243/2244/2266/350/5154/5156/3827/2161/5340/2147/84959/5592/3273
GO:0050905	Neuromuscular process	74	0.664623	1.36712	0.000125834	0.00179505	0.00137874	5152	tags=58%, list=25%, signal=44%	7143/50944/2902/84502/6323/9378/2741/2906/57338/2895/51761/111/116443/8013/84189/5458/2903/3756/1813/1496/64478/54112/104/3736/1742/23261/5881/8514/5071/112476/2257/7345/2743/7349/23077/8925/23543/8506/1855/29/441027/1812/2548
GO:0010811	Positive regulation of cell-substrate adhesion	54	0.690439	1.40773	0.000128102	0.00181579	0.00139467	4442	tags=57%, list=22%, signal=45%	255743/2243/2244/2266/2523/1307/9806/2039/3037/25975/10085/375567/3675/54361/1012/5590/3273/7010/285613/6370/5881/335/5581/948/136227/25890/3717/10675/5764/8874/1842
GO:0044089	Positive regulation of cellular component biogenesis	268	0.567861	1.21081	0.000128102	0.00181579	0.00139467	5301	tags=44%, list=26%, signal=33%	139065/4137/869/10178/55512/9378/1307/147381/7480/1113/2895/9148/64218/11076/146206/158038/26052/22865/22859/84189/57535/8851/627/83715/163404/90167/11141/89795/575/54361/40/654429/4916/114798/8739/2823/339005/9746/23400/6863/5526/576/441381/1496/94030/84630/3273/577/387804/3038/7010/23122/5064/347730/26045/51364/54413/7481/23316/375790/10411/335/6622/4233/9026/3304/65018/5581/23767/22871/64787/5…
GO:0086065	Cell communication involved in cardiac conduction	34	0.747481	1.48761	0.00013717	0.00193818	0.00148868	2453	tags=53%, list=12%, signal=47%	3760/3741/6262/776/55800/6330/783/8913/6546/10021/287/781/3762/482/775/477/481/2281/388591
GO:0006939	Smooth muscle contraction	58	0.689421	1.40762	0.000139438	0.00195783	0.00150377	2379	tags=40%, list=12%, signal=35%	9312/255743/5733/3356/3778/1129/7137/6546/6870/148/134/3363/1131/2982/150/1141/477/1813/5592/6869/6752/2281/9732
GO:0070371	ERK1 and ERK2 cascade	140	0.600262	1.26297	0.000139438	0.00195783	0.00150377	5187	tags=45%, list=25%, signal=34%	4988/255743/4504/2243/388121/5801/2244/2266/3356/3358/5154/5156/78986/148/3479/55532/338761/57447/116/5314/55450/65268/7018/5590/65009/54550/1813/7010/10347/338557/3061/152110/222166/650/399473/6370/4035/2621/2045/399473/26191/2047/5734/4609/2048/8482/4889/948/140885/408/5578/64762/2264/5906/6662/26281/5345/4851/1846/6714/51277/246/8792
GO:0051223	Regulation of protein transport	309	0.561858	1.20217	0.000141705	0.00198342	0.00152343	5142	tags=41%, list=25%, signal=31%	4988/22885/3747/8447/7447/2243/3741/10178/143425/283514/2244/2266/776/25924/6860/777/2039/2044/9066/3745/1113/43/111/9254/192683/7273/8938/6616/3479/23368/3625/8851/114/6804/90865/8111/2645/134957/288/11069/5569/150/3767/146395/775/3208/5590/23400/1813/4856/8736/4826/6469/4345/134957/338557/406916/1268/3305/5530/2281/407025/5950/10411/6844/4035/2621/65018/5071/79778/5581/7100/9463/6833/23409/322/…
GO:1902414	Protein localization to cell junction	70	0.667284	1.37152	0.000143972	0.00200886	0.00154296	4790	tags=61%, list=23%, signal=47%	5649/4137/50944/9211/10369/9379/2902/9378/112755/6616/27065/27445/23096/2903/40/8927/5590/9746/57554/10815/59283/347730/3798/1740/10368/53616/1742/27091/56899/5874/59284/22871/8417/11127/6809/23162/3800/5906/23426/9912/143098/1020/1855
GO:0030334	Regulation of cell migration	434	0.542905	1.16676	0.000153041	0.00212214	0.00162997	5128	tags=39%, list=25%, signal=30%	340533/5649/816/85508/137970/2246/5801/91584/55512/2523/6405/815/2039/350/57662/5979/5154/8822/5156/64218/146206/3037/6546/9480/83482/8013/5365/3479/1588/134/10396/90865/7941/10718/89795/1839/3675/575/54361/3643/482/54566/10501/150/4916/1012/3036/9289/10154/114757/2525/4208/147372/753/6910/6863/65009/1813/1496/10690/4856/5592/3273/7010/221692/23122/6469/4345/7101/393/5530/7481/9732/650/2254/4248/…
GO:0043086	Negative regulation of catalytic activity	388	0.549698	1.1803	0.000153041	0.00212214	0.00162997	6382	tags=45%, list=31%, signal=32%	57221/114794/9568/57709/6620/4504/4137/114783/3240/5265/5076/50859/10653/9806/815/57662/116154/2913/27344/718/78986/51050/7137/3827/6546/336/5274/84152/5365/3697/9467/1032/94032/144568/116/6692/57732/1285/55450/9162/4878/3698/1410/5569/5800/4018/4642/7079/3208/84959/5575/54997/5590/9479/132864/1813/79007/3273/345/84062/6447/389119/221692/10129/4842/5999/27328/5064/340267/1844/1268/1740/26086/2350…
GO:0006937	Regulation of muscle contraction	85	0.647957	1.34223	0.000157576	0.00217825	0.00167307	2453	tags=37%, list=12%, signal=33%	9312/255743/6262/3778/1129/1113/7137/6546/6870/10021/148/134/7138/287/4878/1131/2982/150/775/477/5592/6869/481/6752/4842/79041/1193/2281/9732/3736/844/388591
GO:0099172	Presynapse organization	40	0.723536	1.45413	0.000159843	0.00220277	0.0016919	2938	tags=52%, list=14%, signal=45%	139065/53942/869/9378/145581/147381/22865/84189/27445/11141/8499/4916/114798/8927/9746/94030/78999/347730/54413/6622/22871
GO:0008361	Regulation of cell size	102	0.633547	1.32157	0.00016211	0.00222031	0.00170537	4902	tags=55%, list=24%, signal=42%	7143/4504/4137/91584/6405/3778/23105/57468/1826/5979/3897/64218/57611/7504/9856/8851/627/5458/10501/4916/10439/80128/7224/393/57698/9723/4035/2045/64798/65078/57715/7409/57142/10500/343472/23108/3792/10451/9037/4133/80031/2258/8482/22902/7349/9990/10505/85358/118813/9706/55558/9175/10509/1020/1954/10507
GO:0032535	Regulation of cellular component size	201	0.589421	1.24914	0.00016211	0.00222031	0.00170537	5636	tags=50%, list=27%, signal=36%	7143/4504/4137/10178/57731/91584/6405/3778/23105/57468/1826/2039/5979/6710/3897/64218/57611/29767/146206/5865/88/7504/7111/9856/8851/627/5458/10501/4916/10439/339005/23400/80128/1496/7224/256949/393/6900/81553/6712/57698/5063/9723/4035/9026/2045/64798/65078/57715/5581/51466/9463/50853/7409/57142/10500/57482/54825/343472/23108/3792/10451/9037/4133/80031/4703/2258/8482/22902/7349/9990/85477/9535/10…
GO:0014047	Glutamate secretion	36	0.737058	1.46801	0.000164377	0.00224448	0.00172394	2776	tags=58%, list=14%, signal=51%	6511/6860/6505/22999/27165/5864/6616/6812/627/134/8497/9256/6804/8499/320/8541/6506/11255/10815/6844/6857
GO:0006720	Isoprenoid metabolic process	70	0.664645	1.3661	0.000171179	0.00233023	0.0017898	4153	tags=51%, list=20%, signal=41%	338/125/6121/7276/145226/336/1543/3158/7054/1645/1571/2262/345/8228/8644/84649/375790/127/5950/1576/4035/64577/335/221914/1558/124/83875/6715/9672/1557/1559/126/8608/91734/611/147015
GO:2001259	Positive regulation of cation channel activity	47	0.706008	1.43021	0.000173446	0.00235391	0.00180799	5036	tags=69%, list=25%, signal=53%	3747/5649/10369/783/88/287/781/4878/288/3767/2259/8787/9472/54413/10368/3736/844/388591/30819/1520/65018/6769/784/644139/3746/2048/342667/85358/10345/1020/9992/57463/219527/30845
GO:0006835	Dicarboxylic acid transport	62	0.67399	1.38033	0.000177981	0.00240813	0.00184964	4457	tags=56%, list=22%, signal=44%	6511/3766/6860/6505/22999/27165/5864/57084/6616/6812/627/134/8497/9256/6804/8499/320/8541/6506/246213/11255/477/10815/284111/6844/6857/64849/10861/6509/2912/4889/189/57030/115111/4915
GO:0051606	Detection of stimulus	210	0.579222	1.22827	0.000180248	0.00243144	0.00186754	4113	tags=32%, list=20%, signal=26%	10893/23349/1258/6262/6323/284521/3356/1040/79955/346562/222662/51761/6121/10242/132112/563/79054/7273/7439/120776/134/285093/114780/4992/2645/26248/40/391191/388531/343171/83756/6863/117532/6869/338557/54112/2868/3736/8590/30819/346007/22911/9293/338755/26246/6857/6785/135924/80036/2047/706/5270/114548/81466/54825/644168/27345/784/7222/2898/9311/3815/8557/391192/391190/6011/408/611
GO:0060004	Reflex	16	0.84315	1.58971	0.000191584	0.00257658	0.00197901	1772	tags=56%, list=9%, signal=51%	255743/50944/10369/2741/8013/84189/148/117532/93986
GO:0060548	Negative regulation of cell death	379	0.551956	1.18492	0.000193851	0.00259924	0.00199642	4989	tags=37%, list=24%, signal=29%	6620/4504/7020/85508/2243/2561/342977/5076/2902/2244/2266/213/64919/350/1113/54463/57144/23017/9481/8013/9283/3479/7857/6812/4929/627/2558/134/116986/1032/55532/116/10202/9244/5314/83741/54361/40/5618/10388/116986/1410/4916/255027/4208/4072/5590/9479/23400/135138/1813/122042/4856/22920/128434/90993/7010/6469/4345/384/338557/7101/135112/7481/407025/10266/1831/80315/79092/4035/117/6622/4233/9026/33…
GO:0031623	Receptor internalization	65	0.671691	1.37667	0.000200653	0.00268238	0.00206028	3383	tags=48%, list=16%, signal=40%	50632/10369/43/3351/26052/6456/6616/3643/146395/3208/54550/1813/284654/59283/347730/26045/10267/10368/6900/2868/10266/1742/27091/4035/6622/59284/9463/1759/9863/4983/2060
GO:0060401	Cytosolic calcium ion transport	99	0.636771	1.32493	0.000205188	0.00272667	0.0020943	3578	tags=38%, list=17%, signal=31%	492/6543/2902/84502/25769/6262/3356/3358/2906/57338/6261/2904/6546/148/287/781/2903/775/2147/84959/477/1813/8787/4842/79041/1193/9472/2281/844/5026/4644/117/6622/5581/27112/286097/784/7222/728215
GO:1901379	Regulation of potassium ion transmembrane transport	55	0.687698	1.40254	0.000205188	0.00272667	0.0020943	3771	tags=55%, list=18%, signal=45%	3747/1804/80333/30820/776/3788/88/287/57628/65268/30818/4878/7881/288/482/3757/481/5999/9472/3736/388591/30819/6844/8514/3781/2273/23327/3746/3792/5621
GO:0006721	Terpenoid metabolic process	64	0.67215	1.37695	0.000211989	0.00280039	0.00215092	4153	tags=53%, list=20%, signal=43%	338/125/6121/7276/145226/336/1543/3158/1645/1571/2262/345/8228/8644/84649/375790/127/5950/1576/4035/64577/335/221914/1558/124/83875/6715/9672/1557/1559/126/8608/611/147015
GO:0099174	Regulation of presynapse organization	27	0.759108	1.48684	0.000211989	0.00280039	0.00215092	2938	tags=63%, list=14%, signal=54%	139065/869/9378/145581/147381/22865/84189/11141/4916/114798/9746/94030/78999/347730/54413/6622/22871
GO:0048675	Axon extension	84	0.64576	1.33684	0.000218791	0.00287762	0.00221024	4902	tags=57%, list=24%, signal=44%	7143/4504/4137/91584/6405/1826/3897/64218/57611/9856/9355/8851/627/5458/10501/4916/10439/80128/6585/7224/9201/393/54413/57698/10479/9723/4035/65078/57715/57142/10500/343472/9037/4133/80031/5532/8482/22902/10505/118813/9706/55558/9175/10509/1020/1954/1855/10507
GO:0018108	Peptidyl-tyrosine phosphorylation	172	0.597594	1.2631	0.000221058	0.00287762	0.00221024	5166	tags=44%, list=25%, signal=33%	284656/5649/285220/2915/2046/1272/4145/2051/3356/55359/2039/2044/5979/5154/9148/5156/6503/1795/7273/9625/148/3479/627/134/9467/2322/9244/57732/1839/3595/5618/3643/150/4916/5590/5526/84630/3273/7010/4486/3263/4921/7039/1742/8711/4233/2621/2045/5581/3589/7294/1609/2047/2690/3084/1636/7016/5621/2048/3815/948/3717/654/146433/4915/2264/3600/199731/64092/10114/6886/238/10507/6714/5795/10188
GO:0018212	Peptidyl-tyrosine modification	173	0.594434	1.2566	0.000221058	0.00287762	0.00221024	5166	tags=44%, list=25%, signal=33%	284656/5649/285220/2915/2046/1272/4145/2051/3356/55359/2039/2044/5979/5154/9148/5156/6503/1795/7273/9625/148/3479/627/134/9467/2322/9244/57732/1839/3595/5618/3643/150/4916/5590/5526/84630/3273/7010/4486/3263/4921/7039/1742/8711/4233/2621/2045/5581/3589/7294/1609/2047/2690/3084/1636/7016/5621/2048/3815/948/3717/654/146433/4915/2264/3600/199731/64092/10114/6886/238/10507/6714/5795/10188
GO:0051965	Positive regulation of synapse assembly	56	0.691074	1.40907	0.000221058	0.00287762	0.00221024	4989	tags=71%, list=24%, signal=54%	139065/869/9378/147381/2895/64218/158038/22865/22859/84189/627/11141/575/40/654429/4916/114798/9746/576/441381/94030/577/387804/347730/26045/54413/23316/375790/23767/22871/2047/64084/100528062/2048/4915/347731/57463/10507/23284/347902
GO:1903524	Positive regulation of blood circulation	35	0.728178	1.44857	0.000221058	0.00287762	0.00221024	2453	tags=49%, list=12%, signal=43%	2243/2244/6262/2266/3356/55800/6505/1113/6870/148/4878/1131/342527/477/3274/5999/388591
GO:0051703	Intraspecies interaction between organisms	41	0.730449	1.46834	0.000225593	0.00291963	0.00224251	2863	tags=51%, list=14%, signal=44%	139411/50944/9379/2902/9378/22941/94235/1620/9369/7054/2894/5413/2571/1141/7101/6310/54413/1742/266743/8997/23542
GO:1901890	Positive regulation of cell junction assembly	71	0.668761	1.37451	0.000225593	0.00291963	0.00224251	3115	tags=49%, list=15%, signal=42%	139065/869/9378/1307/147381/2895/64218/158038/22865/22859/84189/627/11141/575/54361/40/654429/4916/114798/9746/576/441381/94030/3273/577/387804/7010/347730/26045/54413/23316/375790/23767/22871/2047
GO:0007200	Phospholipase C-activating G protein-coupled receptor signaling pathway	62	0.669329	1.37078	0.000234684	0.0029939	0.00229955	3087	tags=40%, list=15%, signal=34%	4988/5733/2915/3356/4987/3358/1129/1113/3062/88/148/2911/4986/150/2147/1813/6869/5745/338557/4829/887/9630/636/3269/51196
GO:0007423	Sensory organ development	285	0.564552	1.2058	0.000234684	0.0029939	0.00229955	5072	tags=38%, list=25%, signal=29%	10586/3975/7020/2561/3777/5076/56853/256297/64919/1826/7480/259236/5979/79955/43/94235/222662/5156/3299/51761/23424/6121/54845/10736/2103/124842/4081/9481/8013/7111/57084/131149/84189/3714/9355/627/2558/1543/5458/7054/9172/84440/1410/246213/4916/9890/775/3208/2823/84465/1641/1813/357/10194/6096/93986/8736/57835/6469/1418/7101/4693/793/5090/7275/118427/650/2254/399473/5950/399473/8825/348980/6604/…
GO:0097061	Dendritic spine organization	54	0.681462	1.38943	0.000234684	0.0029939	0.00229955	4917	tags=65%, list=24%, signal=49%	158866/5649/816/50944/22941/26052/2904/8851/3675/8499/91752/3643/547/9762/22891/54413/23316/1742/5063/8997/115703/22871/9463/2047/1501/5621/100528062/2048/120892/85358/9456/9912/1020/1855/55607
GO:0098659	Inorganic cation import across plasma membrane	56	0.690132	1.40716	0.000234684	0.0029939	0.00229955	4107	tags=57%, list=20%, signal=46%	3760/51305/6529/3765/6543/25769/3766/57468/6546/610/10021/221074/781/65268/284525/3762/482/3767/6524/477/84679/3757/481/486/10479/3773/3763/27112/728215/5621/479/9990
GO:0099587	Inorganic ion import across plasma membrane	56	0.690132	1.40716	0.000234684	0.0029939	0.00229955	4107	tags=57%, list=20%, signal=46%	3760/51305/6529/3765/6543/25769/3766/57468/6546/610/10021/221074/781/65268/284525/3762/482/3767/6524/477/84679/3757/481/486/10479/3773/3763/27112/728215/5621/479/9990
GO:0007212	Dopamine receptor signaling pathway	27	0.757591	1.48387	0.000239241	0.00303469	0.00233088	2815	tags=59%, list=14%, signal=51%	4988/50632/51617/111/2775/27065/85397/2774/1813/84062/8787/5999/5064/9630/10681/54331
GO:0086002	Cardiac muscle cell action potential involved in contraction	34	0.738651	1.47003	0.000239241	0.00303469	0.00233088	3536	tags=62%, list=17%, signal=51%	3760/6327/3741/6262/6323/776/55800/6330/783/8913/287/781/3762/775/3757/3752/23171/388591/3781/2257/23327
GO:0034764	Positive regulation of transmembrane transport	108	0.622516	1.30024	0.000248355	0.00314137	0.00241282	5064	tags=53%, list=25%, signal=40%	3747/5649/10369/6262/783/718/88/8013/3479/5458/287/781/7225/65268/4878/288/3643/482/6506/3767/2147/54997/3757/481/2259/8787/4842/9472/54413/10368/3736/844/388591/30819/10580/1520/6622/65018/2745/6769/57165/784/644139/3746/9104/5295/2048/342667/85358/5906/10345/1020/9992/57463/219527/3779/30845/1812
GO:0010977	Negative regulation of neuron projection development	91	0.638586	1.3268	0.000252911	0.00318098	0.00244325	4902	tags=56%, list=24%, signal=43%	7143/6014/4504/6405/23105/4168/64218/26052/11075/146760/112755/84894/9856/8851/7225/53335/27124/10501/5800/80128/7224/23251/22891/393/5530/54413/9723/4035/2045/65078/57715/22871/57142/10500/23108/1809/9037/4133/80031/2048/2258/8482/22902/1400/120892/10505/9706/55558/10509/1020/10507
GO:0071277	Cellular response to calcium ion	54	0.68104	1.38857	0.000252911	0.00318098	0.00244325	1575	tags=33%, list=8%, signal=30%	57586/4761/84258/143425/6861/6860/2039/9066/6261/10235/57699/27132/107/114/91683/3756/3208/4208
GO:0090257	Regulation of muscle system process	112	0.618083	1.29316	0.000257468	0.0032292	0.00248028	2453	tags=33%, list=12%, signal=30%	9312/255743/816/6262/3778/1129/1113/7137/6546/6870/10021/8013/148/3479/134/7138/287/4878/1131/2982/150/775/477/5592/6869/481/6752/4842/5999/79041/1193/5530/9472/2281/9732/3736/844/388591
GO:0055001	Muscle cell development	73	0.661757	1.36085	0.000262025	0.00327715	0.00251711	2648	tags=40%, list=13%, signal=35%	137868/92737/6444/7480/6261/5156/29767/9254/6546/7273/88/7504/7111/148/3479/84700/7138/287/4878/2318/4208/10324/5999/5530/9472/844/10266/1140/57462
GO:0032101	Regulation of response to external stimulus	470	0.539059	1.15905	0.000266582	0.00332483	0.00255373	5187	tags=35%, list=25%, signal=27%	7143/4988/55061/4504/5733/2243/1258/10875/2246/2902/91584/2244/2266/9378/6405/145581/1826/2039/350/11343/2895/5154/5156/64218/718/116443/3827/146760/2161/79918/9856/3479/1588/7857/200958/134/5458/90865/7941/6095/116/5340/225/4878/54361/5603/10501/5800/4916/1012/2147/84959/5740/6863/1813/1496/84630/4856/5592/3273/7010/23122/4345/5138/384/338557/406916/728441/5567/1268/197358/3263/22875/2868/197/22…
GO:0034622	Cellular protein-containing complex assembly	401	0.545427	1.1717	0.000271139	0.00336287	0.00258295	5383	tags=37%, list=26%, signal=28%	4674/50632/440279/51617/84251/60680/4137/2243/10178/57731/10382/56853/2244/2266/2039/7480/57662/229/6710/79608/9892/11076/29767/146206/26052/11075/84525/101928075/112755/7273/7111/6456/5864/6616/60677/27065/6812/11189/8851/221074/6804/10718/89795/63908/85478/5618/22924/27124/1410/26059/9381/339005/753/23025/123872/1496/84630/4675/348807/256949/23122/266812/1767/7067/92749/197358/56171/51364/81553…
GO:0061387	Regulation of extent of cell growth	73	0.661532	1.36039	0.000271139	0.00336287	0.00258295	4902	tags=60%, list=24%, signal=46%	7143/4504/4137/91584/6405/23105/1826/3897/64218/57611/9856/8851/627/5458/10501/4916/10439/80128/7224/393/57698/9723/4035/2045/65078/57715/57142/10500/343472/9037/4133/80031/2258/8482/22902/10505/118813/9706/55558/9175/10509/1020/1954/10507
GO:0001956	Positive regulation of neurotransmitter secretion	20	0.797708	1.52957	0.000275696	0.0034005	0.00261185	3147	tags=70%, list=15%, signal=59%	143425/776/9066/783/112755/8938/6812/6804/23025/84062/1268/6857/22871/112476
GO:0008306	Associative learning	49	0.698813	1.41869	0.000275696	0.0034005	0.00261185	1728	tags=39%, list=8%, signal=36%	7143/5649/6529/50944/4761/2902/4987/84152/6616/2558/338811/2903/84446/1141/477/6863/65009/1813/3274
GO:0002576	Platelet degranulation	63	0.673845	1.38008	0.000280253	0.00343771	0.00264044	4185	tags=52%, list=20%, signal=41%	2243/5265/2244/2266/213/2039/350/5154/5004/3827/7273/88/3479/6812/29106/5340/7018/5005/3273/197/335/5874/2621/2153/1/6414/1191/7042/5099/948/2157/3674/1675
GO:0010771	Negative regulation of cell morphogenesis involved in differentiation	62	0.667582	1.36721	0.000280253	0.00343771	0.00264044	4902	tags=65%, list=24%, signal=49%	7143/4504/6405/23105/4168/2039/64218/26052/84894/9856/8851/7225/10501/5800/80128/7224/393/5530/54413/9723/2045/65078/57715/22871/57142/10500/9037/4133/80031/2048/2258/8482/22902/10505/9706/10631/55558/10509/1020/10507
GO:0031646	Positive regulation of nervous system process	44	0.714385	1.44264	0.000284809	0.00347452	0.00266871	2938	tags=45%, list=14%, signal=39%	7143/5649/50944/2902/9378/4987/22941/11076/22999/112755/152404/22997/6804/5590/5999/54413/23316/1742/9699/22871
GO:0097553	Calcium ion transmembrane import into cytosol	77	0.658227	1.35489	0.000284809	0.00347452	0.00266871	2866	tags=36%, list=14%, signal=31%	6543/2902/84502/25769/6262/3356/3358/2906/57338/6261/2904/6546/287/781/2903/775/2147/84959/477/1813/4842/79041/1193/9472/2281/844/4644/6622/5581
GO:0030308	Negative regulation of cell growth	95	0.633199	1.31629	0.000293923	0.00356621	0.00273913	5934	tags=64%, list=29%, signal=45%	7143/4504/6405/23105/64218/85004/2100/9856/8851/1032/53335/4878/1410/10501/80128/2661/4856/3273/23251/5999/393/7481/8711/9723/3304/2045/65078/57715/147906/57142/10500/5270/322/55384/54825/2273/2786/7042/9037/4133/80031/2258/8482/91/10505/9706/55558/10509/1020/10507/323/3300/5795/4881/374946/5802/9353/659/6595/183/51265
GO:1903035	Negative regulation of response to wounding	48	0.703013	1.42543	0.000293923	0.00356621	0.00273913	1963	tags=38%, list=10%, signal=34%	7143/2243/2244/2266/350/5154/5156/3827/146760/2161/9856/5340/54361/2147/84959/5592/3273/23122
GO:0097107	Postsynaptic density assembly	18	0.805991	1.53646	0.00029848	0.00361169	0.00277406	2214	tags=67%, list=11%, signal=60%	50944/869/9379/9378/22941/2895/57622/4916/94030/78999/347730/26045
GO:0095500	Acetylcholine receptor signaling pathway	21	0.793455	1.52723	0.000303037	0.00363726	0.0027937	2357	tags=57%, list=11%, signal=51%	4988/4062/1137/1129/8851/85397/1133/1131/11255/1141/1132/375790
GO:1905144	Response to acetylcholine	21	0.793455	1.52723	0.000303037	0.00363726	0.0027937	2357	tags=57%, list=11%, signal=51%	4988/4062/1137/1129/8851/85397/1133/1131/11255/1141/1132/375790
GO:1905145	Cellular response to acetylcholine	21	0.793455	1.52723	0.000303037	0.00363726	0.0027937	2357	tags=57%, list=11%, signal=51%	4988/4062/1137/1129/8851/85397/1133/1131/11255/1141/1132/375790
GO:1903034	Regulation of response to wounding	88	0.633874	1.31489	0.000312151	0.0037366	0.00287001	3215	tags=36%, list=16%, signal=31%	7143/2243/2244/2266/2039/350/5154/5156/3827/146760/5864/2161/9856/5340/1839/54361/150/4916/2147/84959/5592/3273/23122/22875/2281/407025/4035/65078/5581/7294/83481/5270
GO:0030902	Hindbrain development	87	0.632908	1.31222	0.000321264	0.00383541	0.0029459	4983	tags=48%, list=24%, signal=37%	3975/64211/869/4761/124925/1272/8941/2902/256297/57626/2895/23544/23017/9283/8851/6095/482/51286/1496/85442/93986/6752/6469/22891/6712/473/340719/6753/5270/9241/4983/10891/3746/4760/23026/5764/8925/23543/1020/54806/6751/25809
GO:0034767	Positive regulation of ion transmembrane transport	82	0.645306	1.3346	0.000325821	0.00386913	0.00297179	5064	tags=58%, list=25%, signal=44%	3747/5649/10369/6262/783/88/287/781/7225/65268/4878/288/482/3767/2147/54997/3757/481/2259/8787/4842/9472/54413/10368/3736/844/388591/30819/1520/6622/65018/2745/6769/57165/784/644139/3746/9104/2048/342667/85358/10345/1020/9992/57463/219527/3779/30845/1812
GO:1904889	Regulation of excitatory synapse assembly	15	0.850495	1.59801	0.000325821	0.00386913	0.00297179	2214	tags=73%, list=11%, signal=65%	869/9378/2895/64218/57622/4916/94030/387804/78999/347730/26045
GO:0022037	Metencephalon development	68	0.658226	1.35055	0.000330378	0.00391283	0.00300536	3890	tags=44%, list=19%, signal=36%	3975/64211/869/4761/124925/1272/8941/2902/256297/57626/2895/23544/23017/8851/6095/51286/85442/93986/6752/22891/6712/473/340719/6753/5270/4983/10891/3746/4760/23026
GO:0007265	Ras protein signal transduction	179	0.585121	1.23771	0.000334935	0.00395631	0.00303876	5043	tags=43%, list=25%, signal=33%	57221/6014/221938/398/84249/221002/283455/5923/25759/10235/85004/5924/148/3479/440730/5662/23096/9162/3675/64283/150/1012/171177/9289/51209/9649/25780/345/50650/27314/401387/393/22808/57698/22898/8711/10411/335/8997/4233/65078/51735/64787/23550/3266/10256/7409/51196/116442/4983/3084/202243/7042/286205/2048/8844/5900/408/3717/100271927/9363/79567/376267/5906/10982/253980/9912/53358/10251/199731/99…
GO:0097106	Postsynaptic density organization	25	0.767047	1.49015	0.000348605	0.00410692	0.00315444	2214	tags=60%, list=11%, signal=54%	5649/50944/869/9379/9378/22941/2895/57622/66000/4916/94030/78999/347730/1740/26045
GO:0106027	Neuron projection organization	59	0.673341	1.37586	0.000357719	0.0042032	0.00322839	4917	tags=61%, list=24%, signal=47%	158866/5649/816/50944/22941/26052/2904/8851/3675/8499/225/91752/3643/547/9762/22891/54413/23316/1742/5063/8997/115703/22871/9463/2047/1501/5621/100528062/2048/120892/85358/9456/9912/1020/1855/55607
GO:0099175	Regulation of postsynapse organization	71	0.661829	1.36026	0.000366833	0.00429897	0.00330195	2938	tags=44%, list=14%, signal=38%	158866/5649/816/869/9378/6405/57497/2895/26052/2904/2596/8851/57622/11141/8499/91752/4916/547/94030/78999/347730/9762/1607/26045/54413/23316/5063/8997/2045/115703/22871
GO:0044321	Response to leptin	13	0.853254	1.58207	0.000380504	0.0044359	0.00340712	1264	tags=46%, list=6%, signal=43%	4504/2244/55022/8013/3625/2645
GO:0090128	Regulation of synapse maturation	10	0.888945	1.62147	0.000380504	0.0044359	0.00340712	913	tags=60%, list=4%, signal=57%	5649/816/4761/9378/9148/22859
GO:0051146	Striated muscle cell differentiation	122	0.600917	1.25988	0.00038506	0.00447733	0.00343894	4130	tags=40%, list=20%, signal=32%	92737/6444/7480/6261/5156/29767/9254/6546/7273/88/7504/7111/55897/148/3479/627/84700/7138/575/3756/4878/79365/2318/4208/8912/6910/10324/341676/4856/577/4842/6469/5999/5530/9472/650/844/1140/57462/30846/3084/10014/3792/7345/4703/688/8557/7478/1525
GO:0007606	Sensory perception of chemical stimulus	120	0.613588	1.28573	0.000389617	0.00450684	0.00346161	3980	tags=28%, list=19%, signal=23%	1258/284521/7480/346562/123041/4685/132112/563/120776/158046/285093/4992/26248/40/391191/343171/5141/83756/2774/1813/338557/8590/338755/51308/26246/135924/41/1262/81466/9311/6339/391192/948/391190
GO:0099054	Presynapse assembly	38	0.720797	1.44276	0.000389617	0.00450684	0.00346161	2938	tags=53%, list=14%, signal=45%	139065/53942/869/9378/145581/147381/22865/84189/27445/11141/4916/114798/8927/9746/94030/78999/347730/54413/6622/22871
GO:0007264	Small GTPase mediated signal transduction	274	0.55853	1.1916	0.000394174	0.00453605	0.00348405	5656	tags=45%, list=28%, signal=33%	57221/6014/221938/5649/398/84249/57569/221002/283455/5923/4168/25759/10235/85004/10900/10045/1795/153020/10044/5924/148/3479/5909/440730/5662/90167/23096/255426/9162/3675/64283/11069/150/1012/171177/9289/51209/9649/25780/85442/345/50650/9771/27314/401387/23263/393/9732/22808/57698/22898/8711/10411/57636/5881/335/8997/117/4233/115703/84253/65078/51735/84986/64787/23550/3266/10256/7409/51196/23229/…
GO:0021953	Central nervous system neuron differentiation	107	0.619222	1.29285	0.000394174	0.00453605	0.00348405	5064	tags=48%, list=25%, signal=36%	2560/57282/3975/64211/4137/869/340260/137970/57731/91584/2051/64919/10660/2895/23017/27164/84871/81544/4929/6095/1141/1813/51286/85442/6469/7101/9201/6900/104/6092/5881/340719/2047/4983/161357/166614/4133/2048/266727/23077/57178/85358/8925/4915/55558/6659/1020/6886/151449/25809/1812
GO:0008344	Adult locomotory behavior	50	0.69442	1.41033	0.000421515	0.00483822	0.00371613	2731	tags=44%, list=13%, signal=38%	124925/57731/2902/6323/3766/2741/2906/57626/23544/7111/84189/4929/477/6623/1813/51286/6900/5090/53616/22911/8997/5071
GO:0048172	Regulation of short-term neuronal synaptic plasticity	11	0.872054	1.60171	0.000435186	0.00496958	0.00381703	1632	tags=82%, list=8%, signal=75%	57282/6543/6860/729993/6855/5864/9145/8541/23025
GO:0099509	Regulation of presynaptic cytosolic calcium ion concentration	14	0.834522	1.5575	0.000435186	0.00496958	0.00381703	2541	tags=79%, list=12%, signal=69%	491/492/776/794/783/3351/134/9256/793/1268/23413
GO:0061045	Negative regulation of wound healing	39	0.712521	1.4296	0.0004443	0.00506071	0.00388703	1963	tags=38%, list=10%, signal=35%	2243/2244/2266/350/5154/5156/3827/2161/5340/54361/2147/84959/5592/3273/23122
GO:0060402	Calcium ion transport into cytosol	89	0.637551	1.32321	0.000448857	0.00508666	0.00390696	3771	tags=40%, list=18%, signal=33%	6543/2902/84502/25769/6262/3356/3358/2906/57338/6261/2904/6546/148/287/781/2903/775/2147/84959/477/1813/4842/79041/1193/9472/2281/844/5026/4644/117/6622/5581/27112/784/7222/728215/5621
GO:1904861	Excitatory synapse assembly	24	0.777341	1.50593	0.000448857	0.00508666	0.00390696	2214	tags=58%, list=11%, signal=52%	50944/869/9379/9378/22941/2895/64218/57622/4916/94030/387804/78999/347730/26045
GO:0070050	Neuron cellular homeostasis	25	0.763232	1.48274	0.000453414	0.00511235	0.00392669	2731	tags=52%, list=13%, signal=45%	491/492/6543/776/794/783/3351/134/9256/793/1268/23413/5071
GO:2000463	Positive regulation of excitatory postsynaptic potential	25	0.763046	1.48238	0.000453414	0.00511235	0.00392669	2938	tags=64%, list=14%, signal=55%	5649/50944/2902/9378/22941/22999/112755/152404/6804/5590/5999/54413/23316/1742/9699/22871
GO:0009582	Detection of abiotic stimulus	87	0.628877	1.30386	0.000471686	0.0052652	0.00404409	4113	tags=46%, list=20%, signal=37%	10893/23349/1258/6323/3356/1040/79955/222662/51761/6121/79054/7273/7439/134/114780/40/388531/6863/117532/6869/54112/2868/3736/346007/22911/9293/6785/80036/2047/5270/644168/784/7222/2898/9311/3815/8557/6011/408/611
GO:0070372	Regulation of ERK1 and ERK2 cascade	131	0.599504	1.25956	0.000471686	0.0052652	0.00404409	5187	tags=44%, list=25%, signal=33%	4988/255743/4504/2243/388121/5801/2244/2266/3356/3358/5154/5156/78986/148/55532/338761/57447/116/5314/55450/65268/5590/65009/54550/1813/7010/10347/338557/3061/152110/222166/650/399473/6370/4035/2621/2045/399473/26191/2047/2048/8482/4889/948/140885/408/5578/64762/2264/5906/26281/5345/4851/1846/6714/51277/246/8792
GO:1903169	Regulation of calcium ion transmembrane transport	87	0.628935	1.30398	0.000471686	0.0052652	0.00404409	5064	tags=54%, list=25%, signal=41%	1394/84502/6262/4987/57338/783/6546/287/781/4878/150/775/2147/3208/84959/477/1813/117532/481/2259/8787/4842/255057/782/79041/1193/9472/785/2281/844/4644/6622/10681/5581/6769/57165/5142/784/9104/5621/342667/11151/10345/1020/9992/2859/27075/30845/1812
GO:1904064	Positive regulation of cation transmembrane transport	78	0.645395	1.32926	0.000471686	0.0052652	0.00404409	5064	tags=60%, list=25%, signal=45%	3747/5649/10369/6262/783/88/287/781/65268/4878/288/482/3767/2147/54997/3757/481/2259/8787/4842/9472/54413/10368/3736/844/388591/30819/1520/6622/65018/2745/6769/57165/784/644139/3746/9104/2048/342667/85358/10345/1020/9992/57463/219527/3779/30845/1812
GO:0099150	Regulation of postsynaptic specialization assembly	13	0.849059	1.5743	0.000480845	0.00534073	0.0041021	2214	tags=77%, list=11%, signal=69%	869/9378/2895/2596/57622/4916/94030/78999/347730/26045
GO:0150052	Regulation of postsynapse assembly	13	0.849059	1.5743	0.000480845	0.00534073	0.0041021	2214	tags=77%, list=11%, signal=69%	869/9378/2895/2596/57622/4916/94030/78999/347730/26045
GO:0001504	Neurotransmitter uptake	31	0.744635	1.4759	0.000490003	0.00541551	0.00415954	2731	tags=48%, list=13%, signal=42%	6511/6529/9143/3766/5865/6616/6538/9152/6506/477/6581/1813/4842/6622/5071
GO:1903531	Negative regulation of secretion by cell	85	0.634851	1.31508	0.000490003	0.00541551	0.00415954	5361	tags=55%, list=26%, signal=41%	4988/7447/6860/3745/1113/3351/3625/4129/134/3623/90865/11141/150/3767/11255/1813/4856/4345/255057/338557/1268/5530/2281/114088/407025/8997/6622/5071/3589/41/23409/5734/9515/4889/7349/130399/353500/3598/8609/5906/29/152/55607/4851/7200/29091/1393
GO:0007210	Serotonin receptor signaling pathway	22	0.771111	1.4857	0.000508321	0.00559028	0.00429377	2077	tags=55%, list=10%, signal=49%	3356/3358/1129/3351/3361/3363/1133/1131/11255/3354/3274/1132
GO:0043954	Cellular component maintenance	33	0.724956	1.43992	0.000508321	0.00559028	0.00429377	3771	tags=58%, list=18%, signal=47%	869/147381/57662/2904/5864/27445/3675/91752/10882/3643/26059/8927/577/1740/9463/50855/4983/3801/5621
GO:0042730	Fibrinolysis	12	0.850105	1.57088	0.000517479	0.0056631	0.00434971	1766	tags=67%, list=9%, signal=61%	2243/2244/2266/350/2161/5340/2147/3273
GO:2001222	Regulation of neuron migration	27	0.746918	1.46296	0.000517479	0.0056631	0.00434971	2501	tags=44%, list=12%, signal=39%	340533/5649/816/85508/137970/815/83482/10718/9289/1496/221692/57698
GO:0051260	Protein homooligomerization	98	0.616929	1.2836	0.000544955	0.00594921	0.00456946	2982	tags=34%, list=15%, signal=30%	3747/9312/3741/8001/3751/7732/3737/3738/3745/3738/3788/6261/386618/57528/131149/114/3742/6506/3754/387804/3739/51733/3752/3749/170850/27012/4355/4143/3736/348980/23373/51062/41/51466
GO:0051048	Negative regulation of secretion	95	0.625939	1.30119	0.000554114	0.00603444	0.00463493	5029	tags=51%, list=24%, signal=38%	4988/5733/7447/6860/3745/1113/3351/3625/4129/134/3623/90865/11141/150/3767/11255/1813/4856/4345/255057/338557/1268/5530/2281/114088/407025/8997/6622/5071/3589/41/23409/5734/3084/9515/4889/7349/130399/353500/3598/8609/5906/29/152/55607/4851/22925/7200
GO:0006904	Vesicle docking involved in exocytosis	29	0.743737	1.46378	0.000563273	0.00611925	0.00470007	2134	tags=45%, list=10%, signal=40%	440279/9751/115827/3745/5865/112755/5864/6616/6812/6804/8541/23025/10814
GO:0032269	Negative regulation of cellular protein metabolic process	474	0.533981	1.14819	0.000572432	0.00620366	0.0047649	5205	tags=37%, list=25%, signal=28%	114794/7498/4504/4137/342977/5265/5076/50859/56853/5801/10653/9806/2039/116154/22849/27344/11076/718/78986/51050/23551/3827/6546/55022/163255/5274/6456/84152/3697/9467/1032/94032/338761/144568/57447/6692/57732/1285/55450/65268/575/4878/3698/27124/1410/5569/64506/5800/4916/4018/7079/79094/2147/84959/5575/54997/5590/753/9479/23400/132864/1813/79007/3273/84062/51339/389119/221692/10129/23251/6469/59…
GO:0021549	Cerebellum development	65	0.656863	1.34628	0.00058159	0.00628765	0.00482942	3890	tags=45%, list=19%, signal=36%	3975/64211/869/4761/124925/1272/8941/256297/57626/2895/23544/23017/8851/6095/51286/85442/93986/6752/22891/6712/473/340719/6753/5270/4983/10891/3746/4760/23026
GO:0048639	Positive regulation of developmental growth	95	0.625386	1.30004	0.000599908	0.00647002	0.00496949	4957	tags=47%, list=24%, signal=36%	4137/84258/57731/6860/1826/3897/51761/57611/22999/9254/57699/3479/627/5458/3643/4916/4208/6910/23025/1813/2844/7224/9472/375790/2254/57698/2692/4035/5071/6857/59284/9699/10409/2690/23327/9037/23236/8482/22902/118813/9175/1954/10507/23414/4851
GO:0098664	G protein-coupled serotonin receptor signaling pathway	20	0.781967	1.49939	0.000609066	0.00655297	0.0050332	2077	tags=60%, list=10%, signal=54%	3356/3358/1129/3351/3361/3363/1133/1131/11255/3354/3274/1132
GO:0050953	Sensory perception of light stimulus	122	0.59688	1.25142	0.000618225	0.00663552	0.0050966	2642	tags=30%, list=13%, signal=26%	57282/11281/93145/53405/1258/5076/25769/3766/2741/6425/783/3299/51761/22999/6121/440435/57369/145226/7439/84189/158046/7054/388531/51151/1141/6096/8787/1418/7101/4693/768206/5950/346007/50939/4644/4935
GO:0044320	Cellular response to leptin stimulus	11	0.864873	1.58852	0.000627384	0.0067016	0.00514736	1264	tags=55%, list=6%, signal=51%	4504/2244/55022/8013/3625/2645
GO:1904862	Inhibitory synapse assembly	14	0.825915	1.54144	0.000627384	0.0067016	0.00514736	555	tags=50%, list=3%, signal=49%	2555/869/2561/375323/2554/2566/64218
GO:0030516	Regulation of axon extension	66	0.654848	1.34226	0.000636543	0.00676705	0.00519763	4902	tags=59%, list=24%, signal=45%	7143/4504/4137/91584/6405/1826/3897/64218/57611/9856/8851/5458/10501/4916/10439/80128/7224/393/57698/9723/4035/65078/57715/57142/10500/343472/9037/4133/80031/8482/22902/10505/118813/55558/9175/10509/1020/1954/10507
GO:1903779	Regulation of cardiac conduction	40	0.701022	1.40888	0.000636543	0.00676705	0.00519763	2453	tags=43%, list=12%, signal=38%	491/492/6543/6262/6261/6546/53822/287/4878/482/3767/477/481/4842/486/2281/844/388591
GO:0072659	Protein localization to plasma membrane	147	0.591012	1.24378	0.00065486	0.00691241	0.00530928	5407	tags=50%, list=26%, signal=37%	1804/80333/9312/57731/29993/55800/115827/3745/783/5865/55022/88/5864/57512/27065/6812/287/23114/57628/30818/3675/288/3767/54997/5590/481/23122/25837/5064/10267/254887/10266/142684/5593/10580/6844/4035/4644/2621/30846/5581/51735/92359/8417/6769/85409/286/6809/784/5295/283576/9351/5621/2048/55690/2258/112609/10133/285172/342667/118813/376267/5906/23426/9581/9912/1020/84100/30845/26154/201475/3911/5…
GO:0097305	Response to alcohol	109	0.612772	1.28081	0.00065486	0.00691241	0.00530928	2866	tags=31%, list=14%, signal=27%	4988/3747/2742/2902/2741/3248/111/116443/3351/57578/2904/107/23209/4129/114/116/7054/2903/4916/108/1571/1141/1536/1813/5999/57476/1268/8644/5950/266743/117/20/54331/5581
GO:1900452	Regulation of long-term synaptic depression	11	0.86405	1.58701	0.00065486	0.00691241	0.00530928	1259	tags=73%, list=6%, signal=68%	4137/869/3745/2895/22986/134/114/9162
GO:0010770	Positive regulation of cell morphogenesis involved in differentiation	92	0.627099	1.30263	0.000682336	0.00713497	0.00548022	5000	tags=51%, list=24%, signal=39%	5649/816/4137/2243/91584/2244/2266/1826/2039/3897/57611/3037/5365/627/5458/11141/4916/114798/10154/7224/23316/6092/57698/5063/5881/4035/335/8997/26039/9037/100528062/8482/22902/118813/10675/8874/5361/4915/55558/9175/1954/57463/56965/79791/10507/4135/347733
GO:0030036	Actin cytoskeleton organization	346	0.548065	1.17502	0.000682336	0.00713497	0.00548022	5383	tags=41%, list=26%, signal=31%	57221/22885/50944/9758/10178/57731/29993/152273/57626/2039/2044/116154/6710/5154/5156/29767/146206/7273/88/7111/752/80731/8851/83715/116986/7138/90167/23096/85462/7018/54361/342527/54566/116986/150/4916/246176/4642/84448/4208/339005/201191/6863/10324/357/1496/5592/3273/84221/84062/7010/256949/221692/23122/5999/9118/7148/7481/81553/6712/22808/844/257019/57698/10580/10411/5063/9723/5881/2620/4035/3…
GO:0032147	Activation of protein kinase activity	159	0.588086	1.24084	0.000682336	0.00713497	0.00548022	4093	tags=39%, list=20%, signal=31%	56924/4504/2246/2914/5979/57144/25759/111/107/3479/200958/8851/134/116986/114/2911/10718/7018/5618/3643/116986/150/4916/55890/5575/108/5590/4217/4294/1813/84451/2785/5567/7481/3489/650/4293/7039/5063/79092/2621/57498/65018/5577/1609/51196/51347/60370/3656/2690/3084/55615/7042/5621/2258/3815/8844/23162/120892/408/7349/3717
GO:0051968	Positive regulation of synaptic transmission, glutamatergic	24	0.767987	1.48781	0.000682336	0.00713497	0.00548022	2938	tags=62%, list=14%, signal=54%	7143/5649/50944/10369/9378/22941/57616/6812/116/59283/54413/10368/27091/59284/22871
GO:0003018	Vascular process in circulatory system	100	0.620789	1.29288	0.000691495	0.00721384	0.0055408	6026	tags=60%, list=29%, signal=43%	2243/3741/2244/2266/3356/3778/1113/10242/3351/3827/6546/6456/148/134/116/3363/4878/40/1131/342527/2982/150/477/3274/5592/7010/4842/5138/9732/10266/27134/3269/27345/1636/3792/948/7349/654/5797/11156/624/3350/3779/29/152/5345/1812/6714/5795/4881/9353/566/91807/552/1909/659/183/10911/136/5743
GO:0010563	Negative regulation of phosphorus metabolic process	281	0.554191	1.18314	0.000700654	0.00727539	0.00558808	4976	tags=40%, list=24%, signal=30%	57221/114794/57709/7498/4137/114783/863/5801/2039/57662/116154/5154/78986/6546/55022/6456/84152/9467/1032/3623/94032/338761/57447/57732/55450/65268/4878/27124/5569/5800/4916/4642/3208/84959/5575/54997/5590/753/9479/1813/79007/84062/51339/389119/221692/5999/27328/1844/1740/23171/23504/197/80034/2281/104/399473/407025/138429/5794/6622/399473/65018/20/64798/5071/51085/5577/56937/26191/10842/1609/264…
GO:0045936	Negative regulation of phosphate metabolic process	281	0.554191	1.18314	0.000700654	0.00727539	0.00558808	4976	tags=40%, list=24%, signal=30%	57221/114794/57709/7498/4137/114783/863/5801/2039/57662/116154/5154/78986/6546/55022/6456/84152/9467/1032/3623/94032/338761/57447/57732/55450/65268/4878/27124/5569/5800/4916/4642/3208/84959/5575/54997/5590/753/9479/1813/79007/84062/51339/389119/221692/5999/27328/1844/1740/23171/23504/197/80034/2281/104/399473/407025/138429/5794/6622/399473/65018/20/64798/5071/51085/5577/56937/26191/10842/1609/264…
GO:0099151	Regulation of postsynaptic density assembly	12	0.844539	1.5606	0.000709813	0.00731943	0.0056219	2214	tags=75%, list=11%, signal=67%	869/9378/2895/57622/4916/94030/78999/347730/26045
GO:1901214	Regulation of neuron death	154	0.584806	1.2325	0.000709813	0.00731943	0.0056219	4782	tags=42%, list=23%, signal=32%	6620/4504/4137/7020/2561/2902/2914/2901/3745/1113/2895/54463/23017/2904/8013/23368/6812/4929/8851/627/2558/134/116986/55532/9244/83741/116986/4208/23400/4217/6623/128434/4345/135112/5063/80315/4035/6622/2045/65018/5071/5582/2047/2562/1191/10891/2898/7042/131450/5621/100528062/4435/406911/120892/408/7349/3717/10752/101/80331/4915/11151/26281/1020/5290
GO:1905874	Regulation of postsynaptic density organization	12	0.844539	1.5606	0.000709813	0.00731943	0.0056219	2214	tags=75%, list=11%, signal=67%	869/9378/2895/57622/4916/94030/78999/347730/26045
GO:0006022	Aminoglycan metabolic process	90	0.625306	1.29799	0.000737289	0.0075678	0.00581267	5349	tags=54%, list=26%, signal=40%	63827/50859/55512/9806/135152/8534/3037/1463/8706/3697/79369/8707/9956/3698/3036/55790/2262/2517/3038/5549/9957/64579/9435/375790/89792/337876/3425/221914/222537/4166/10894/8708/26035/3423/9672/27087/11041/5016/10675/3600/55454/10057/64131/92370/9469/79586/2817/9394/9348
GO:0006940	Regulation of smooth muscle contraction	30	0.735612	1.45289	0.000737289	0.0075678	0.00581267	2379	tags=50%, list=12%, signal=44%	9312/255743/3778/1129/7137/6870/148/134/1131/2982/150/477/5592/6869/9732
GO:0043066	Negative regulation of apoptotic process	333	0.544276	1.16561	0.000746448	0.00762675	0.00585795	4989	tags=36%, list=24%, signal=28%	6620/4504/7020/85508/2243/2561/342977/5076/2902/2244/2266/213/64919/350/54463/57144/23017/9481/8013/3479/7857/6812/4929/627/2558/134/116986/1032/55532/116/10202/9244/5314/83741/54361/40/5618/10388/116986/1410/255027/4208/4072/5590/9479/122042/22920/128434/90993/7010/6469/384/338557/7101/7481/10266/1831/80315/79092/4035/6622/9026/3304/2621/65018/5071/23542/5582/28978/9220/92565/23409/9241/55179/25…
GO:0061061	Muscle structure development	280	0.555416	1.18561	0.000746448	0.00762675	0.00585795	4024	tags=33%, list=20%, signal=27%	137868/255743/92737/93145/6262/6444/7480/10660/202151/6261/9148/5156/29767/9254/7137/100126316/6546/7273/88/7504/7111/55897/148/3479/627/84700/7138/3131/6095/287/5340/283078/1839/575/9172/3756/4878/54361/7881/59269/1410/79365/2318/4208/1013/8912/6910/4217/10324/341676/1496/4856/93986/577/8736/4842/6469/5999/5530/9472/650/2254/104/22808/844/10266/1140/140706/5950/57462/5463/30846/10409/6604/23345/…
GO:0001523	Retinoid metabolic process	54	0.668476	1.36295	0.000755606	0.0077027	0.00591628	4153	tags=54%, list=20%, signal=43%	338/125/6121/7276/145226/336/1543/1645/2262/345/8228/8644/84649/375790/127/5950/1576/4035/64577/335/221914/1558/124/83875/9672/126/8608/611/147015
GO:0046888	Negative regulation of hormone secretion	35	0.707569	1.40757	0.000764765	0.0077783	0.00597435	4463	tags=63%, list=22%, signal=49%	7447/3745/1113/3625/134/3623/150/3767/1813/4856/338557/5530/2281/8997/5071/3589/23409/9515/7349/130399/353500/8609
GO:0007018	Microtubule-based movement	223	0.564494	1.19884	0.0008014	0.00809559	0.00621806	5112	tags=41%, list=25%, signal=31%	338/8911/4137/1780/92558/83659/57662/9148/83894/80217/84871/113220/6870/202500/84229/11189/66000/320/85478/200162/164395/90990/246176/255101/547/5590/80128/123872/118491/6869/22920/84062/146754/348807/1767/92749/26074/3798/83853/1740/56171/51364/54514/286207/79925/7275/54777/3797/201625/5874/196385/23639/636/8120/2622/84071/154313/221421/26256/79819/11127/25893/199223/79740/127829/203074/9104/220…
GO:0098698	Postsynaptic specialization assembly	21	0.778177	1.49783	0.0008014	0.00809559	0.00621806	2214	tags=62%, list=11%, signal=55%	50944/869/9379/9378/22941/2895/2596/57622/4916/94030/78999/347730/26045
GO:1905606	Regulation of presynapse assembly	26	0.755803	1.47542	0.0008014	0.00809559	0.00621806	2938	tags=62%, list=14%, signal=53%	139065/869/9378/145581/147381/22865/84189/11141/4916/114798/9746/94030/78999/347730/6622/22871
GO:0030168	Platelet activation	71	0.65212	1.34031	0.000810559	0.00816963	0.00627492	4190	tags=51%, list=20%, signal=41%	2243/2244/2266/2039/5579/5154/5156/1608/57113/6812/7225/9162/150/2147/84959/5592/3273/1607/8526/9630/54331/5581/5582/7294/1609/7409/11093/5270/954/7222/10451/5295/2157/408/3674/5578
GO:0016101	Diterpenoid metabolic process	59	0.66159	1.35185	0.000819718	0.00822481	0.0063173	4153	tags=51%, list=20%, signal=41%	338/125/6121/7276/145226/336/1543/1645/2262/345/8228/8644/84649/375790/127/5950/1576/4035/64577/335/221914/1558/124/83875/6715/9672/126/8608/611/147015
GO:0043069	Negative regulation of programmed cell death	339	0.546355	1.17066	0.000819718	0.00822481	0.0063173	4989	tags=37%, list=24%, signal=28%	6620/4504/7020/85508/2243/2561/342977/5076/2902/2244/2266/213/64919/350/54463/57144/23017/9481/8013/3479/7857/6812/4929/627/2558/134/116986/1032/55532/116/10202/9244/5314/83741/54361/40/5618/10388/116986/1410/255027/4208/4072/5590/9479/122042/22920/128434/90993/7010/6469/384/338557/7101/7481/10266/1831/80315/79092/4035/6622/4233/9026/3304/2621/65018/5071/23542/5582/28978/9220/92565/23409/9241/551…
GO:0045926	Negative regulation of growth	120	0.606267	1.27039	0.000828876	0.00827949	0.00635931	5934	tags=57%, list=29%, signal=41%	7143/4504/6405/23105/64218/100126316/85004/2100/9856/8851/1032/53335/4878/1410/10501/6910/80128/2661/4856/3273/23251/5999/393/7481/5950/8711/9723/3304/2045/65078/57715/147906/57142/10500/5270/9241/322/55384/54825/2273/2786/7042/9037/4133/80031/2258/8482/1525/91/10505/9706/55558/10509/1020/10507/323/4851/3300/5795/4881/374946/5802/9353/659/2261/10743/6595/183/51265
GO:0055002	Striated muscle cell development	67	0.65061	1.33374	0.000828876	0.00827949	0.00635931	2648	tags=39%, list=13%, signal=34%	92737/6444/7480/6261/5156/29767/9254/6546/7273/88/7504/7111/148/3479/84700/7138/4878/2318/4208/10324/5999/5530/9472/844/1140/57462
GO:0046660	Female sex differentiation	50	0.683004	1.38714	0.000838035	0.00835229	0.00641522	4216	tags=52%, list=21%, signal=41%	5798/3975/117154/344758/5156/7425/1588/3625/3623/116/54361/3643/56956/2661/4438/6092/5950/2620/117/6715/59338/3815/578/408/1299/91
GO:0007631	Feeding behavior	61	0.661379	1.3531	0.000883829	0.00878908	0.00675071	2347	tags=34%, list=11%, signal=31%	4988/84251/2902/4987/3358/257194/51761/3351/3062/6870/8013/627/7054/4160/2847/4886/1141/1813/1268/3061/4326
GO:0051259	Protein complex oligomerization	117	0.60923	1.276	0.000902146	0.0089513	0.00687531	4684	tags=42%, list=23%, signal=33%	3747/9312/3741/2902/8001/3751/7732/3737/3738/3745/3738/3788/6261/2904/386618/57528/131149/114/3742/6506/3754/387804/3739/51733/3752/3749/170850/27012/4355/4143/3736/6622/348980/6857/23373/51062/41/51466/80036/3746/5621/3748/735/154881/9456/146212/23210/386617/253980/140803
GO:0150063	Visual system development	195	0.573566	1.21485	0.000948031	0.00938571	0.00720897	2766	tags=27%, list=13%, signal=24%	10586/3975/7020/5076/56853/256297/64919/1826/5979/43/5156/3299/51761/23424/718/6121/4081/7111/57084/84189/9355/627/1543/5458/7054/9172/84440/1410/246213/4916/775/3208/2823/84465/1641/1813/357/6096/93986/8736/57835/6469/1418/7101/4693/793/5090/7275/118427/2254/399473/5950/399473/348980
GO:0007160	Cell-matrix adhesion	106	0.607461	1.26776	0.000966438	0.00950473	0.00730038	5243	tags=47%, list=26%, signal=35%	340533/255743/2243/2244/10516/2266/2523/1307/2039/57662/3897/9480/88/7412/3675/8499/54361/1012/3691/5590/3273/7010/284348/23122/10580/6370/9723/4035/9358/11170/11093/10894/10391/1896/6614/5295/51754/8573/948/3674/4585/8874/1842/10631/1020/64098/8515/6714/5795/50509
GO:0032228	Regulation of synaptic transmission, GABAergic	26	0.75149	1.467	0.000966438	0.00950473	0.00730038	3028	tags=65%, list=15%, signal=56%	6529/23349/8224/3351/8938/148/6812/627/134/5334/6863/1813/1268/266743/5581/22871/85445
GO:1902904	Negative regulation of supramolecular fiber organization	87	0.622105	1.28982	0.000966438	0.00950473	0.00730038	4928	tags=48%, list=24%, signal=37%	50944/57731/10382/2039/57662/6710/29767/146206/11075/7111/90167/89795/27124/1410/10297/1496/25876/256949/23122/6712/407025/89927/6622/4233/9026/5071/9463/50853/57482/10391/1191/406930/4133/2258/324/85477/9535/85358/11151/150356/55607/6709
GO:0048646	Anatomical structure formation involved in morphogenesis	482	0.530058	1.13972	0.000984846	0.00966448	0.00742309	5913	tags=40%, list=29%, signal=29%	5649/3975/64211/869/7020/5076/2246/3914/8941/10516/55512/10653/2523/256297/1826/350/7480/84870/5979/5579/2895/5154/5156/64218/51761/3202/11076/29767/718/123041/57125/23017/56975/84525/55083/10736/7273/88/8013/7111/64102/55897/134701/7857/9355/8851/7138/10718/6095/287/6692/23114/1285/3675/575/3756/54361/1012/9289/10439/3691/4208/8912/5740/147372/1536/6910/84465/576/10324/51286/85442/4856/3273/1944…
GO:0021695	Cerebellar cortex development	34	0.715529	1.42402	0.00102166	0.0100038	0.00768369	3291	tags=50%, list=16%, signal=42%	3975/64211/869/4761/124925/57626/2895/23544/23017/6095/51286/85442/22891/6712/473/5270/4983
GO:0048880	Sensory system development	200	0.571512	1.21099	0.00109529	0.0106546	0.00818361	2766	tags=27%, list=13%, signal=24%	10586/3975/7020/5076/56853/256297/64919/1826/5979/43/5156/3299/51761/23424/718/6121/124842/4081/7111/57084/84189/9355/627/1543/5458/7054/9172/84440/1410/246213/4916/775/3208/2823/84465/1641/1813/357/6096/93986/8736/57835/6469/1418/7101/4693/793/5090/7275/118427/2254/399473/5950/399473/348980
GO:0097484	Dendrite extension	29	0.728492	1.43377	0.00109529	0.0106546	0.00818361	2865	tags=48%, list=14%, signal=42%	84258/6860/22999/57699/6456/627/66000/53335/23025/10479/5071/6857/59284/9699
GO:0097756	Negative regulation of blood vessel diameter	47	0.683775	1.38517	0.00109529	0.0106546	0.00818361	1728	tags=38%, list=8%, signal=35%	2243/3741/2244/2266/3356/1113/10242/3351/6546/148/134/3363/40/1131/342527/150/477/3274
GO:0009581	Detection of external stimulus	84	0.626092	1.29612	0.0011137	0.0107634	0.00826712	4113	tags=45%, list=20%, signal=36%	10893/23349/1258/6323/3356/1040/79955/222662/51761/6121/79054/7273/7439/134/114780/40/388531/117532/54112/2868/3736/346007/22911/9293/6785/80036/2047/5270/644168/784/7222/2898/9311/3815/8557/6011/408/611
GO:0051209	Release of sequestered calcium ion into cytosol	62	0.65099	1.33323	0.0011137	0.0107634	0.00826712	2866	tags=34%, list=14%, signal=29%	84502/6262/3356/3358/57338/6261/6546/287/775/2147/84959/477/1813/4842/79041/1193/9472/2281/844/4644/6622/5581
GO:0051283	Negative regulation of sequestering of calcium ion	62	0.65099	1.33323	0.0011137	0.0107634	0.00826712	2866	tags=34%, list=14%, signal=29%	84502/6262/3356/3358/57338/6261/6546/287/775/2147/84959/477/1813/4842/79041/1193/9472/2281/844/4644/6622/5581
GO:0022600	Digestive system process	57	0.659131	1.34498	0.00113211	0.0108707	0.00834954	4680	tags=48%, list=23%, signal=37%	5733/4987/29887/336/9245/1645/1133/4986/1131/150/6863/3274/887/7421/5950/335/9026/6584/57482/4760/948/7349/2168/6514/4585/115111/4883/6662
GO:0031629	Synaptic vesicle fusion to presynaptic active zone membrane	15	0.824224	1.54864	0.00113211	0.0108707	0.00834954	3373	tags=87%, list=16%, signal=72%	143425/2901/9066/112755/5864/6616/6812/6804/10815/10814/6857/112476/6809
GO:0099500	Vesicle fusion to plasma membrane	15	0.824224	1.54864	0.00113211	0.0108707	0.00834954	3373	tags=87%, list=16%, signal=72%	143425/2901/9066/112755/5864/6616/6812/6804/10815/10814/6857/112476/6809
GO:0033993	Response to lipid	376	0.537353	1.15343	0.00116892	0.0112001	0.00860257	5862	tags=41%, list=29%, signal=30%	2560/4988/338/6529/339479/5076/4987/7480/5979/3587/3248/111/3351/3361/57795/4306/1591/6258/387758/2103/55022/6870/336/2100/8013/2104/107/23209/1620/1588/6812/4129/1543/1032/114/5458/6095/2322/116/7054/3595/6097/1410/4916/3767/7079/108/4208/54997/1536/477/6863/6898/6096/93986/8787/6752/81606/4842/57476/21/7101/728441/1268/8644/84649/7421/7481/10266/5950/2692/6750/10888/266743/117/6622/20/54331/558…
GO:0071695	Anatomical structure maturation	126	0.598982	1.25669	0.00118733	0.0113521	0.00871933	3545	tags=33%, list=17%, signal=28%	2046/5076/57731/8941/2902/51412/2266/7480/5979/6261/3202/718/56975/5452/3479/4929/8851/84530/23114/53335/10882/51286/122042/201164/577/5745/83853/6900/375790/650/473/30819/2692/5881/4644/2038/342035/9463/26256/25893/1001/7042
GO:0051494	Negative regulation of cytoskeleton organization	88	0.615375	1.27652	0.00120574	0.0115035	0.00883559	4497	tags=43%, list=22%, signal=34%	50944/57731/10382/2039/57662/6710/29767/146206/11075/7111/83715/90167/89795/27124/10297/1496/25876/100505385/256949/23122/6712/89927/6622/4233/9026/5071/9463/50853/57482/10391/406930/4133/2258/324/85477/9535/85358/11151
GO:0008284	Positive regulation of cell population proliferation	382	0.53942	1.15792	0.00124256	0.0118043	0.00906662	5858	tags=39%, list=29%, signal=28%	10586/5798/222008/3975/64211/3741/5076/2246/4145/10516/55512/3356/7480/5154/8822/5156/3299/3248/3351/3037/10736/55022/4081/9481/399694/8013/7412/9283/5365/3479/7857/9355/2322/116/9244/5314/1839/3595/5618/3643/150/4916/1012/9289/2147/4208/4072/5590/1141/57540/6910/6863/4217/1813/2661/93986/7010/7224/5745/81606/4486/6469/8744/7101/8644/887/650/2254/4921/6320/7039/2692/442891/283234/2621/3918/51085/…
GO:1901019	Regulation of calcium ion transmembrane transporter activity	56	0.666795	1.35957	0.00124256	0.0118043	0.00906662	5036	tags=60%, list=25%, signal=46%	1394/84502/6262/4987/57338/783/287/781/4878/150/3208/477/1813/481/2259/4842/255057/782/1193/9472/785/2281/844/4644/10681/6769/5142/784/9104/342667/10345/1020/9992/2859/30845
GO:0051346	Negative regulation of hydrolase activity	215	0.570325	1.20959	0.00126096	0.0119284	0.00916196	4118	tags=32%, list=20%, signal=26%	57221/114794/57709/4504/114783/5265/5076/50859/10653/9806/815/57662/116154/27344/718/51050/7137/3827/336/5274/84152/5365/3697/1032/144568/116/6692/1285/9162/3698/1410/4018/4642/7079/5590/132864/3273/345/221692/4842/27328/340267/1740/26086/23504/197/80034/2281/407025/4035/335/6622/2621/636/10842/10406/5270/151242/7042/9104/5502/4133/5621/54899/5272/1378/120892/408/2168/81566
GO:0052547	Regulation of peptidase activity	191	0.570462	1.20796	0.00126096	0.0119284	0.00916196	4105	tags=31%, list=20%, signal=25%	7498/4504/4137/5265/5076/50859/2902/10653/9806/27344/718/51050/2904/3827/5274/3697/1032/144568/6692/1285/2903/3698/1410/4018/7079/23400/4217/341676/84630/3273/1944/80759/340267/197/407025/843/4035/6622/9026/2621/2045/65018/20/10406/5270/114548/64065/4609/80758/5621/5272/1378/23151/10017/578/408/3717/130399/2168
GO:0070997	Neuron death	173	0.579379	1.22478	0.00127937	0.0120769	0.00927605	4782	tags=41%, list=23%, signal=32%	6620/4504/4137/7020/2561/6326/2902/6505/2914/2901/3745/1113/2895/54463/23017/2904/9481/8013/23368/6812/4929/8851/627/2558/134/116986/55532/9244/83741/116986/4208/23400/4217/6623/128434/4345/135112/104/5063/80315/4035/6622/2045/65018/5071/5582/2047/2562/1191/10891/2898/7042/57465/131450/5621/100528062/4435/406911/120892/408/7349/3717/22861/10752/101/80331/4915/11151/2021/26281/1020/5290
GO:0099068	Postsynapse assembly	28	0.733042	1.43947	0.00131619	0.0123983	0.00952285	3189	tags=57%, list=16%, signal=48%	50944/869/9379/9378/22941/2895/2596/57622/4916/94030/78999/347730/26045/54413/22871/9863
GO:0010876	Lipid localization	221	0.558968	1.18628	0.0013346	0.0124404	0.00955524	5187	tags=38%, list=25%, signal=29%	222008/338/23120/1394/388121/114786/23460/350/9066/1040/124976/10351/51761/718/64137/389158/10350/8605/336/10349/79895/83850/23762/1588/10396/1645/225/389668/4018/57540/6863/1813/2661/345/343702/10347/6469/57476/21/10079/406916/9399/84649/121601/347051/11001/5950/26207/57605/4035/335/23461/20/5071/114884/2180/706/158219/1191/1636/10809/57048/2583/8647/23673/6579/948/130399/2168/654/286046/81579/1…
GO:0035264	Multicellular organism growth	74	0.637925	1.3122	0.0013346	0.0124404	0.00955524	2538	tags=28%, list=12%, signal=25%	57282/57731/55512/57468/51761/3202/57578/9254/84189/3479/320/6506/114798/4886/1813/2844/23371/55224/6712/104/2692
GO:0048814	Regulation of dendrite morphogenesis	68	0.635694	1.30432	0.0013346	0.0124404	0.00955524	4917	tags=53%, list=24%, signal=40%	158866/5649/816/2902/23072/26052/8851/11141/7225/8499/547/1141/85442/577/7224/9762/7101/5530/54413/23316/5063/8997/115703/22871/26039/23327/57520/100528062/120892/85358/9912/1020/56965/79791/10507/55607
GO:0060996	Dendritic spine development	64	0.645299	1.32194	0.0013346	0.0124404	0.00955524	4917	tags=56%, list=24%, signal=43%	158866/5649/816/50944/23105/57468/815/22849/22941/9148/26052/8851/8499/4208/547/9762/22891/54413/23316/1742/10479/5063/8997/115703/22871/2047/1501/100528062/2048/120892/85358/9912/9922/1020/1855/55607
GO:0097120	Receptor localization to synapse	38	0.697885	1.39689	0.0013346	0.0124404	0.00955524	4716	tags=68%, list=23%, signal=53%	5649/9211/10369/112755/6616/27065/23096/5590/57554/10815/59283/3798/1740/10368/53616/1742/27091/56899/59284/22871/8417/6809/3800/5906/23426/9912
GO:0050818	Regulation of coagulation	42	0.687413	1.38457	0.001353	0.0125596	0.00964676	4190	tags=50%, list=20%, signal=40%	2243/2244/2266/2039/350/5154/5156/3827/2161/5340/2147/84959/5592/3273/22875/222537/7294/5270/2048/948/5578
GO:0051272	Positive regulation of cellular component movement	254	0.554317	1.17987	0.001353	0.0125596	0.00964676	5105	tags=38%, list=25%, signal=29%	5649/2246/2523/6405/9806/1826/2039/5979/5154/5156/64218/146206/3037/6546/9480/6870/8013/3479/10396/7941/1839/3675/7018/3643/54566/10501/150/4916/1012/4072/147372/6863/80128/6869/7010/23122/5530/7481/9732/650/2254/4921/407025/388591/57698/5063/9723/4035/442891/4233/2621/3918/57715/5581/11170/57142/10500/286077/7042/9037/5295/4133/80031/3815/8482/324/22902/5293/3717/3674/2822/5578/91/146433/1000489…
GO:0051282	Regulation of sequestering of calcium ion	63	0.650289	1.33184	0.00137141	0.0126516	0.0097174	2866	tags=33%, list=14%, signal=29%	84502/6262/3356/3358/57338/6261/6546/287/775/2147/84959/477/1813/4842/79041/1193/9472/2281/844/4644/6622/5581
GO:0098926	Postsynaptic signal transduction	25	0.74245	1.44236	0.00137141	0.0126516	0.0097174	4093	tags=68%, list=20%, signal=55%	4988/4062/1137/1129/8851/85397/1133/1131/11255/1141/1132/375790/23373/3084/23236/80758/3717
GO:2000311	Regulation of AMPA receptor activity	21	0.766769	1.47587	0.00137141	0.0126516	0.0097174	3169	tags=71%, list=15%, signal=60%	5649/50944/10369/729993/22941/146395/4208/59283/54413/10368/27091/59284/23542/22871/149111
GO:0036465	Synaptic vesicle recycling	54	0.659736	1.34513	0.00138982	0.0127686	0.0098073	6024	tags=68%, list=29%, signal=48%	6620/29993/6861/9829/9066/9892/26052/6855/112755/6456/5864/6804/6623/2259/273/54413/6844/6622/5874/6857/22871/1609/8867/1759/4983/5532/120892/57030/8674/1020/5533/114781/57706/284697/57555/84162/808/23396
GO:1990573	Potassium ion import across plasma membrane	29	0.725477	1.42784	0.00138982	0.0127686	0.0098073	3106	tags=59%, list=15%, signal=50%	3760/51305/3765/3766/57468/610/10021/65268/3762/482/3767/477/3757/481/486/3773/3763
GO:0072593	Reactive oxygen species metabolic process	117	0.605024	1.26719	0.00142664	0.0130799	0.0100464	4093	tags=35%, list=20%, signal=28%	7498/4504/4137/7020/3240/5076/2902/10516/10811/27165/6441/55022/4129/1543/55532/6095/575/225/3643/1410/255027/2147/5740/1536/4842/384/8644/124056/6622/65018/5071/83875/7409/55312/706/1191/9104/948/140885/120892/3717
GO:0007601	Visual perception	119	0.601262	1.25979	0.00144504	0.0132216	0.0101552	2642	tags=30%, list=13%, signal=27%	57282/11281/93145/53405/1258/5076/25769/3766/2741/6425/783/3299/51761/22999/6121/440435/57369/145226/7439/84189/158046/7054/388531/51151/1141/6096/8787/1418/7101/4693/768206/5950/346007/50939/4644/4935
GO:0086014	Atrial cardiac muscle cell action potential	13	0.825817	1.5312	0.00146345	0.0133082	0.0102217	2997	tags=77%, list=15%, signal=66%	3760/3741/6262/55800/783/287/3762/775/388591/3781
GO:0086026	Atrial cardiac muscle cell to AV node cell signaling	13	0.825817	1.5312	0.00146345	0.0133082	0.0102217	2997	tags=77%, list=15%, signal=66%	3760/3741/6262/55800/783/287/3762/775/388591/3781
GO:0086066	Atrial cardiac muscle cell to AV node cell communication	13	0.825817	1.5312	0.00146345	0.0133082	0.0102217	2997	tags=77%, list=15%, signal=66%	3760/3741/6262/55800/783/287/3762/775/388591/3781
GO:0001654	Eye development	193	0.56923	1.20551	0.00150027	0.0135601	0.0104152	2766	tags=27%, list=13%, signal=24%	10586/3975/7020/5076/56853/256297/64919/1826/5979/43/5156/3299/51761/23424/6121/4081/7111/57084/84189/9355/627/1543/5458/7054/9172/84440/1410/246213/4916/775/3208/2823/84465/1641/1813/357/6096/93986/8736/57835/6469/1418/7101/4693/793/5090/7275/118427/2254/399473/5950/399473/348980
GO:0042698	Ovulation cycle	35	0.692669	1.37793	0.00150027	0.0135601	0.0104152	4365	tags=51%, list=21%, signal=41%	2560/4988/5798/4987/344758/5156/3037/4808/3036/7079/2661/6092/2620/7042/59338/4889/408/5764
GO:0045834	Positive regulation of lipid metabolic process	81	0.630963	1.30392	0.00150027	0.0135601	0.0104152	4176	tags=41%, list=20%, signal=33%	1917/2046/2246/388121/55512/3356/3358/5156/336/8013/134/116986/2322/225/54361/116986/2147/57540/7010/84649/407025/10580/335/51085/5581/23409/10891/9104/10451/3815/57406/2168/654/2822
GO:0030193	Regulation of blood coagulation	40	0.686858	1.38041	0.00151868	0.0136711	0.0105005	4190	tags=50%, list=20%, signal=40%	2243/2244/2266/2039/350/5154/5156/3827/2161/5340/2147/84959/5592/3273/22875/7294/5270/2048/948/5578
GO:1900046	Regulation of hemostasis	40	0.686858	1.38041	0.00151868	0.0136711	0.0105005	4190	tags=50%, list=20%, signal=40%	2243/2244/2266/2039/350/5154/5156/3827/2161/5340/2147/84959/5592/3273/22875/7294/5270/2048/948/5578
GO:0002028	Regulation of sodium ion transport	53	0.660614	1.3446	0.00153708	0.013809	0.0106064	3848	tags=53%, list=19%, signal=43%	6327/57731/1272/55800/154215/6330/23072/6546/53822/65268/288/482/54997/477/1813/481/2259/4842/23171/486/2745/5581/5270/2257/23327/57520/2256/2258
GO:0021680	Cerebellar Purkinje cell layer development	20	0.764193	1.46531	0.00155549	0.0139463	0.0107119	2464	tags=50%, list=12%, signal=44%	3975/64211/124925/57626/23544/23017/6095/51286/6712/473
GO:2000377	Regulation of reactive oxygen species metabolic process	84	0.622132	1.28792	0.0015739	0.0140831	0.0108169	4093	tags=37%, list=20%, signal=30%	7498/4504/4137/7020/3240/5076/2902/10516/10811/55022/55532/575/225/3643/1410/255027/2147/5740/384/8644/124056/6622/65018/5071/83875/706/1191/9104/948/140885/3717
GO:0086009	Membrane repolarization	29	0.723962	1.42486	0.00159231	0.0141909	0.0108998	3536	tags=66%, list=17%, signal=54%	3760/3741/776/6330/287/781/4878/3762/482/477/3757/481/3752/9472/388591/30819/3781/784/23327
GO:1902042	Negative regulation of extrinsic apoptotic signaling pathway via death domain receptors	10	0.857492	1.5641	0.00159231	0.0141909	0.0108998	637	tags=50%, list=3%, signal=48%	85508/2243/2244/2266/23017
GO:0043491	Protein kinase B signaling	131	0.584199	1.22741	0.00161071	0.0143264	0.0110038	4840	tags=39%, list=24%, signal=30%	7498/4504/5076/2246/388121/55512/6425/5979/5154/8822/5156/145957/23551/3479/5314/1839/3643/4916/5526/1813/7010/4486/8644/2254/407025/7039/57462/4233/2621/65018/93492/7409/2250/57142/9863/3084/2912/9037/406930/5295/59338/3815/5293/101/4157/4915/2264/6662/26281/5290/117145
GO:0099558	Maintenance of synapse structure	13	0.823032	1.52604	0.00162912	0.0144613	0.0111074	2184	tags=69%, list=11%, signal=62%	869/147381/5864/27445/10882/26059/8927/577/1740
GO:0003341	Cilium movement	97	0.61635	1.28174	0.00164753	0.0145668	0.0111884	5375	tags=55%, list=26%, signal=41%	338/8911/83659/9148/83894/80217/6870/202500/84229/11189/85478/200162/164395/246176/255101/123872/118491/6869/348807/1767/92749/26074/83853/56171/51364/54514/286207/79925/54777/23639/2622/84071/154313/221421/26256/79819/199223/79740/203074/9104/220136/8382/126731/200373/133308/144406/161582/27285/55811/25809/84074/154313/25981/345895
[truncated: 416 more rows]
