# Supplementary material for: Circular RNAs arising from synaptic host genes during human neuronal differentiation are modulated by SFPQ RNA-binding protein
Source: BMC Biol. 2023 May 26;21:127. doi: 10.1186/s12915-023-01627-w (PMC10224606; doi:10.1186/s12915-023-01627-w)
Supplement: Supplementary file 6 — Additional file 6: Table S6. Prediction of circRNA:miRNA:mRNA interactions. a. Collated list of miRNAs linked to neurodevelopment. b. Reference studies for miRNA list. c. miRNA sites predicted in DEcircs. d. miRNA sites predicted in 3'UTRs of differentially expressed mRNAs. e. circRNA:miRNA:mRNA interactions with correlated expression during differentiation. [file 12915_2023_1627_MOESM6_ESM.xlsx]

## Sheet: Info
Supplementary Table 6. Prediction of circRNA:miRNA:mRNA interactions. a. Collated list of miRNAs linked to neurodevelopment. b. Reference studies for miRNA list. c. miRNA sites predicted in DEcircs. d. miRNA sites predicted in 3'UTRs of differentially expressed mRNAs. e. circRNA:miRNA:mRNA interactions with correlated expression during differentiation.
circRNA:miRNA:mRNA interactions of increased circRNAs/mRNAs
circRNA:miRNA:mRNA interactions of decreased circRNAs/mRNAs

## Sheet: Table S6a
miRNA	[1]	[2]	[3]	[4]	[5]	[6]	[7]	[8]	[9]	[10]	[11]	[12]	[13]	[14]	[15]	Current mature miRNA id (miRBase-v22-homo-sapiens)	miRNA Accession (miRBase-v22-homo-sapiens)
let-7a		X			X											hsa-let-7a-5p	MIMAT0000062
let-7b		X	X	X	X											hsa-let-7b-5p	MIMAT0000063
let-7c				X	X											hsa-let-7c-5p	MIMAT0000064
let-7d			X		X											hsa-let-7d-5p	MIMAT0000065
let-7e					X											hsa-let-7e-5p	MIMAT0000066
let-7f				X	X											hsa-let-7f-5p	MIMAT0000067
let-7g			X		X											hsa-let-7g-5p	MIMAT0000414
let-7i			X	X	X											hsa-let-7i-5p	MIMAT0000415
miR-100		X	X	X												hsa-miR-100-5p	MIMAT0000098
miR-101a					X											hsa-miR-101-3p	MIMAT0000099
miR-103	X	X		X	X			X								hsa-miR-103a-3p	MIMAT0000101
miR-106a										X						hsa-miR-106a-5p	MIMAT0000103
miR-106b							X	X		X			X			hsa-miR-106b-5p	MIMAT0000680
miR-107				X	X			X								hsa-miR-107	MIMAT0000104
miR-10a				X				X								hsa-miR-10a-5p	MIMAT0000253
miR-10b				X												hsa-miR-10b-5p	MIMAT0000254
miR-1180-3p						X										hsa-miR-1180-3p	MIMAT0005825
miR-1202						X										hsa-miR-1202	MIMAT0005865
miR-124					X			X								hsa-miR-124-3p	MIMAT0000422
miR-125a		X		X												hsa-miR-125a-5p	MIMAT0000443
miR-125b	X	X	X	X	X											hsa-miR-125b-5p	MIMAT0000423
miR-127					X											hsa-miR-127-3p	MIMAT0000446
miR-128	X	X			X					X	X					hsa-miR-128-3p	MIMAT0000424
miR-129				X						X						hsa-miR-129-5p	MIMAT0000242
miR-1301-3p						X										hsa-miR-1301-3p	MIMAT0005797
miR-132		X		X			X				X					hsa-miR-132-3p	MIMAT0000426
miR-132*							X			X						hsa-miR-132-5p	MIMAT0004594
miR-133a								X								hsa-miR-133a-3p	MIMAT0000427
miR-134											X					hsa-miR-134-5p	MIMAT0000447
miR-135		X	X													hsa-miR-135a-5p	MIMAT0000428
miR-137		X		X							X					hsa-miR-137-3p	MIMAT0000429
miR-138							X	X			X					hsa-miR-138-5p	MIMAT0000430
miR-139		X														hsa-miR-139-5p	MIMAT0000250
miR-140			X		X					X						hsa-miR-140-3p	MIMAT0004597
miR-141									X							hsa-miR-141-3p	MIMAT0000432
miR-143			X													hsa-miR-143-3p	MIMAT0000435
miR-146				X												hsa-miR-146a-5p	MIMAT0000449
miR-146b										X						hsa-miR-146b-5p	MIMAT0002809
miR-148b								X		X						hsa-miR-148b-3p	MIMAT0000759
miR-149		X														hsa-miR-149-5p	MIMAT0000450
miR-151							X									hsa-miR-151a-5p	MIMAT0004697
miR-153		X		X												hsa-miR-153-3p	MIMAT0000439
miR-155								X								hsa-miR-155-5p	MIMAT0000646
miR-15a							X			X						hsa-miR-15a-5p	MIMAT0000068
miR-15b										X						hsa-miR-15b-5p	MIMAT0000417
miR-16				X												hsa-miR-16-5p	MIMAT0000069
miR-17														X		hsa-miR-17-5p	MIMAT0000070
miR-181a			X		X			X								hsa-miR-181a-5p	MIMAT0000256
miR-181b					X		X	X			X					hsa-miR-181b-5p	MIMAT0000257
miR-181c								X								hsa-miR-181c-5p	MIMAT0000258
miR-181d					X					X						hsa-miR-181d-5p	MIMAT0002821
miR-182									X							hsa-miR-182-5p	MIMAT0000259
miR-183		X							X							hsa-miR-183-5p	MIMAT0000261
miR-184												X				hsa-miR-184	MIMAT0000454
miR-18a														X		hsa-miR-18a-5p	MIMAT0000072
miR-190		X														hsa-miR-190a-5p	MIMAT0000458
miR-193b										X						hsa-miR-193b-3p	MIMAT0002819
miR-195											X					hsa-miR-195-5p	MIMAT0000461
miR-196a				X												hsa-miR-196a-5p	MIMAT0000226
miR-198							X									hsa-miR-198	MIMAT0000228
miR-199a/b			X													hsa-miR-199a-3p	MIMAT0000232
miR-19a														X		hsa-miR-19a-3p	MIMAT0000073
miR-19b	X													X		hsa-miR-19b-3p	MIMAT0000074
miR-200a									X							hsa-miR-200a-3p	MIMAT0000682
miR-200b									X							hsa-miR-200b-3p	MIMAT0000318
miR-200c									X							hsa-miR-200c-3p	MIMAT0000617
miR-205									X							hsa-miR-205-5p	MIMAT0000266
miR-206							X									hsa-miR-206	MIMAT0000462
miR-20a								X						X		hsa-miR-20a-5p	MIMAT0000075
miR-21								X		X	X					hsa-miR-21-5p	MIMAT0000076
miR-210			X				X									hsa-miR-210-3p	MIMAT0000267
miR-2115						X										hsa-miR-2115-5p	MIMAT0011158
miR-212										X	X					hsa-miR-212-3p	MIMAT0000269
miR-213				X												hsa-miR-181a-5p	MIMAT0000256
miR-218			X	X												hsa-miR-218-5p	MIMAT0000275
miR-219		X		X			X				X					hsa-miR-219a-5p	MIMAT0000276
miR-22			X				X									hsa-miR-22-3p	MIMAT0000077
miR-221				X												hsa-miR-221-3p	MIMAT0000278
miR-222				X												hsa-miR-222-3p	MIMAT0000279
miR-23a										X	X					hsa-miR-23a-3p	MIMAT0000078
miR-25					X								X			hsa-miR-25-3p	MIMAT0000081
miR-26a			X													hsa-miR-26a-5p	MIMAT0000082
miR-26b							X	X								hsa-miR-26b-5p	MIMAT0000083
miR-27a										X						hsa-miR-27a-3p	MIMAT0000084
miR-29a			X													hsa-miR-29a-3p	MIMAT0000086
miR-29b							X									hsa-miR-29b-3p	MIMAT0000100
miR-301a								X								hsa-miR-301a-3p	MIMAT0000688
miR-30a		X			X						X					hsa-miR-30a-5p	MIMAT0000087
miR-30b		X					X									hsa-miR-30b-5p	MIMAT0000420
miR-30c		X														hsa-miR-30c-5p	MIMAT0000244
miR-30d					X						X					hsa-miR-30d-5p	MIMAT0000245
miR-30e		X					X									hsa-miR-30e-5p	MIMAT0000692
miR-320a										X						hsa-miR-320a-3p	MIMAT0000510
miR-324-5p							X									hsa-miR-324-5p	MIMAT0000761
miR-33							X									hsa-miR-33a-5p	MIMAT0000091
miR-338							X									hsa-miR-338-3p	MIMAT0000763
miR-339							X									hsa-miR-339-5p	MIMAT0000764
miR-346											X					hsa-miR-346	MIMAT0000773
miR-34a				X							X					hsa-miR-34a-5p	MIMAT0000255
miR-369-3p															X	hsa-miR-369-3p	MIMAT0000721
miR-381										X	X					hsa-miR-381-3p	MIMAT0000736
miR-425							X									hsa-miR-425-5p	MIMAT0003393
miR-429									X							hsa-miR-429	MIMAT0001536
miR-431										X						hsa-miR-431-3p	MIMAT0004757
miR-432										X						hsa-miR-432-5p	MIMAT0002814
miR-484										X						hsa-miR-484	MIMAT0002174
miR-495											X				X	hsa-miR-495-3p	MIMAT0002817
miR-496															X	hsa-miR-496	MIMAT0002818
miR-539										X						hsa-miR-539-3p	MIMAT0022705
miR-543															X	hsa-miR-543	MIMAT0004954
miR-550										X						hsa-miR-550a-5p	MIMAT0004800
miR-598										X						hsa-miR-598-3p	MIMAT0003266
miR-603						X										hsa-miR-603	MIMAT0003271
miR-652										X						hsa-miR-652-3p	MIMAT0003322
miR-7		X		X	X					X						hsa-miR-7-5p	MIMAT0000252
miR-9	X	X	X	X	X			X								hsa-miR-9-5p	MIMAT0000441
miR-9*		X	X	X	X											hsa-miR-9-3p	MIMAT0000442
miR-92														X		hsa-miR-92a-3p	MIMAT0000092
miR-93								X		X			X			hsa-miR-93-5p	MIMAT0000093
miR-941						X										hsa-miR-941	MIMAT0004984
miR-95										X						hsa-miR-95-3p	MIMAT0000094
miR-96									X							hsa-miR-96-5p	MIMAT0000095
miR-98		X		X												hsa-miR-98-5p	MIMAT0000096
miR-99a				X	X											hsa-miR-99a-5p	MIMAT0000097
miR-99b					X											hsa-miR-99b-5p	MIMAT0000689

## Sheet: Table S6b
	Authors (Year)	Journal	DOI	miRNA association with neurodevelopment and/or neurodevelopmental disorders
[1]	Krichevsky et. al, (2003)	RNA	10.1261/rna.5980303	miRNAs regulated during rat neurodevelopment
[2]	Sempere et. al, (2004)	Genome Biology	10.1186/gb-2004-5-3-r13	miRNAs that were either, brain-specific, brain enriched, expressed in human and mouse brain or induced by neuronal differentiation.
[3]	Krichevsky et. al, (2009)	Stem Cells	10.1634/stemcells.2005-0441	miRNAs induced during neuronal differentiation
[4]	Wienholds et. al, (2005)	Science	10.1126/science.1114519	Brain-specific miRNAs (Zebrafish in-situ)
[5]	Ling et. al, (2011)	BMC Genomics	10.1186/1471-2164-12-176	miRNAs highly expressed in mouse brain at E15.5 (Top 10% from small-RNAseq data)
[6]	Prodromidou & Matsas (2019)	Front. Cell. Neurosci.	10.3389/fncel.2019.00559	Primate-specific miRNas involved in brain development
[7]	Sun & Shi (2015)	Experimental Neurology	10.1016/j.expneurol.2014.08.005	miRNAs associated with Schizaphrenia and/or Bipolar Disorder
[8]	Smith et. al, (2010)	PLoS One	10.1371/journal.pone.0011109	miRNAs induced by differentiation in N2 cells
[9]	Du et al, (2013)	Development	10.1242/dev.092809	miRNAs downregulated in neuroectodermal precursers
[10]	Abu-Elneel et. al, (2008)	Neurogenetics	10.1007/s10048-008-0133-5	miRNAs dysregulated in Autism
[11]	Mellios & Sur (2012)	Front. Psych.	10.3389/fpsyt.2012.00039	miRNAs associated with Schizaphrenia and/or Autism
[12]	Liu et. al, (2010)	Cell Stem Cell	10.1016/j.stem.2010.02.017	NSC proliferation
[13]	Brett et. al, (2011)	Aging	10.18632/aging.100285	Neurogenesis
[14]	Zhang et. al, (2013)	J. Neurosci.	10.1523/JNEUROSCI.5180-12.2013	Regulation of axonal outgrowth
[15]	Rago et. al, (2014)	EMBO	10.1002/embj.201386591	Regulate neurogenesis amd meural migration through N-cadherin

## Sheet: Table S6c
miRNA	circRNA_id	site_counts
hsa-miR-133a-3p	EXOC6B:-:chr2:72960247:72945232	1
hsa-miR-148b-3p	EXOC6B:-:chr2:72960247:72945232	1
hsa-miR-181b-5p	FAT1:-:chr4:187630999:187627717	1
hsa-miR-135a-5p	FAT1:-:chr4:187630999:187627717	1
hsa-miR-1180-3p	FAT1:-:chr4:187630999:187627717	1
hsa-miR-1202	FAT1:-:chr4:187630999:187627717	1
hsa-miR-134-5p	FAT1:-:chr4:187630999:187627717	1
hsa-miR-1301-3p	FAT1:-:chr4:187630999:187627717	1
hsa-miR-103a-3p	RERE:-:chr1:8617582:8601272	1
hsa-miR-16-5p	RERE:-:chr1:8617582:8601272	1
hsa-miR-133a-3p	SLC8A1:-:chr2:40657444:40655613	1
hsa-miR-1202	SLC8A1:-:chr2:40657444:40655613	1
hsa-miR-103a-3p	RERE:-:chr1:8674745:8601273	1
hsa-miR-16-5p	RERE:-:chr1:8674745:8601273	1
hsa-let-7b-5p	HMGCS1:-:chr5:43297268:43294157	1
hsa-let-7c-5p	HMGCS1:-:chr5:43297268:43294157	1
hsa-let-7d-5p	HMGCS1:-:chr5:43297268:43294157	1
hsa-let-7g-5p	HMGCS1:-:chr5:43297268:43294157	1
hsa-let-7i-5p	HMGCS1:-:chr5:43297268:43294157	1
hsa-miR-129-5p	HMGCS1:-:chr5:43297268:43294157	2
hsa-miR-125a-5p	STK39:-:chr2:168986268:168920010	1
hsa-miR-103a-3p	RANBP17:+:chr5:170610199:170632616	1
hsa-miR-107	RANBP17:+:chr5:170610199:170632616	1
hsa-miR-149-5p	TNFRSF21:-:chr6:47254331:47251674	1
hsa-let-7d-5p	TNFRSF21:-:chr6:47254331:47251674	1
hsa-miR-151a-5p	RIMS2:+:chr8:105080740:105161076	1
hsa-miR-138-5p	RIMS2:+:chr8:105080740:105161076	1
hsa-miR-101-3p	NFATC3:+:chr16:68155890:68160513	1
hsa-let-7a-5p	NFATC3:+:chr16:68155890:68160513	1
hsa-let-7b-5p	NFATC3:+:chr16:68155890:68160513	1
hsa-let-7c-5p	NFATC3:+:chr16:68155890:68160513	1
hsa-let-7d-5p	NFATC3:+:chr16:68155890:68160513	1
hsa-let-7f-5p	NFATC3:+:chr16:68155890:68160513	1
hsa-let-7i-5p	NFATC3:+:chr16:68155890:68160513	1
hsa-miR-134-5p	RAB6A:-:chr11:73431944:73418464	1
hsa-miR-135a-5p	SLC38A1:-:chr12:46637097:46622936	1
hsa-miR-103a-3p	RERE:-:chr1:8617582:8555123	1
hsa-miR-16-5p	RERE:-:chr1:8617582:8555123	1
hsa-miR-148b-3p	RERE:-:chr1:8617582:8555123	1
hsa-miR-124-3p	HOMER1:-:chr5:78752841:78734832	1
hsa-miR-1202	VRK1:+:chr14:97299804:97327072	1
hsa-miR-1301-3p	VRK1:+:chr14:97299804:97327072	1
hsa-miR-127-3p	SLC8A3:-:chr14:70635201:70633356	1
hsa-miR-103a-3p	CCNB1:+:chr5:68470704:68471364	2
hsa-miR-107	CCNB1:+:chr5:68470704:68471364	2
hsa-miR-103a-3p	PSMB1:-:chr6:170858201:170846321	1
hsa-miR-107	PSMB1:-:chr6:170858201:170846321	1
hsa-miR-106b-5p	FAM228B:+:chr2:24357989:24369956	1
hsa-let-7b-5p	KLHL24:+:chr3:183361268:183390272	1
hsa-let-7c-5p	KLHL24:+:chr3:183361268:183390272	1
hsa-let-7i-5p	KLHL24:+:chr3:183361268:183390272	1
hsa-miR-181b-5p	FAT1:-:chr4:187630999:187584453	1
hsa-miR-135a-5p	FAT1:-:chr4:187630999:187584453	1
hsa-miR-1180-3p	FAT1:-:chr4:187630999:187584453	1
hsa-miR-1202	FAT1:-:chr4:187630999:187584453	1
hsa-miR-134-5p	FAT1:-:chr4:187630999:187584453	1
hsa-miR-1301-3p	FAT1:-:chr4:187630999:187584453	1
hsa-miR-181a-5p	BARD1:-:chr2:215646233:215632206	2
hsa-miR-181b-5p	BARD1:-:chr2:215646233:215632206	2
hsa-miR-181c-5p	BARD1:-:chr2:215646233:215632206	1
hsa-miR-129-5p	BARD1:-:chr2:215646233:215632206	1
hsa-miR-103a-3p	BARD1:-:chr2:215646233:215632206	1
hsa-miR-107	BARD1:-:chr2:215646233:215632206	1
hsa-let-7a-5p	LPHN2:+:chr1:82302570:82372915	1
hsa-let-7b-5p	LPHN2:+:chr1:82302570:82372915	1
hsa-let-7c-5p	LPHN2:+:chr1:82302570:82372915	1
hsa-let-7d-5p	LPHN2:+:chr1:82302570:82372915	1
hsa-let-7f-5p	LPHN2:+:chr1:82302570:82372915	1
hsa-let-7g-5p	LPHN2:+:chr1:82302570:82372915	1
hsa-let-7i-5p	LPHN2:+:chr1:82302570:82372915	1
hsa-miR-1301-3p	PVT1:+:chr8:128902835:128903244	1
hsa-miR-148b-3p	PVT1:+:chr8:128902835:128903244	1
hsa-miR-135a-5p	SIPA1L2:-:chr1:232651354:232649603	1
hsa-let-7a-5p	SIPA1L2:-:chr1:232651354:232649603	1
hsa-let-7c-5p	SIPA1L2:-:chr1:232651354:232649603	1
hsa-let-7d-5p	SIPA1L2:-:chr1:232651354:232649603	1
hsa-miR-15a-5p	LRCH3:+:chr3:197592294:197602646	1
hsa-miR-16-5p	LRCH3:+:chr3:197592294:197602646	1
hsa-miR-181a-5p	BARD1:-:chr2:215661841:215617170	2
hsa-miR-181b-5p	BARD1:-:chr2:215661841:215617170	2
hsa-miR-181c-5p	BARD1:-:chr2:215661841:215617170	1
hsa-miR-129-5p	BARD1:-:chr2:215661841:215617170	1
hsa-miR-138-5p	PICALM:-:chr11:85742653:85685750	1
hsa-miR-1301-3p	PICALM:-:chr11:85742653:85685750	1
hsa-miR-103a-3p	PICALM:-:chr11:85742653:85685750	1
hsa-miR-107	PICALM:-:chr11:85742653:85685750	1
hsa-miR-106a-5p	BRIP1:-:chr17:59857762:59853762	1
hsa-miR-106b-5p	BRIP1:-:chr17:59857762:59853762	1
hsa-miR-17-5p	BRIP1:-:chr17:59857762:59853762	1
hsa-miR-143-3p	DOCK1:+:chr10:128768966:128788867	1
hsa-let-7a-5p	DOCK1:+:chr10:128768966:128788867	1
hsa-let-7b-5p	DOCK1:+:chr10:128768966:128788867	1
hsa-let-7c-5p	DOCK1:+:chr10:128768966:128788867	1
hsa-let-7e-5p	DOCK1:+:chr10:128768966:128788867	1
hsa-let-7i-5p	DOCK1:+:chr10:128768966:128788867	1
hsa-miR-138-5p	PRKD3:-:chr2:37544322:37543380	2
hsa-miR-143-3p	PRKD3:-:chr2:37544322:37543380	1
hsa-miR-106b-5p	PSD3:-:chr8:18730243:18725184	2
hsa-miR-133a-3p	PSD3:-:chr8:18730243:18725184	1
hsa-miR-141-3p	PSD3:-:chr8:18730243:18725184	1
hsa-miR-129-5p	PSD3:-:chr8:18730243:18725184	1
hsa-miR-138-5p	PSD3:-:chr8:18730243:18725184	1
hsa-miR-143-3p	PSD3:-:chr8:18730243:18725184	1
hsa-miR-129-5p	AKAP12:+:chr6:151669846:151674887	3
hsa-miR-149-5p	AKAP12:+:chr6:151669846:151674887	1
hsa-miR-103a-3p	AKAP12:+:chr6:151669846:151674887	1
hsa-miR-107	AKAP12:+:chr6:151669846:151674887	1
hsa-let-7b-5p	AKAP12:+:chr6:151669846:151674887	1
hsa-let-7f-5p	AKAP12:+:chr6:151669846:151674887	1
hsa-let-7i-5p	AKAP12:+:chr6:151669846:151674887	1
hsa-miR-133a-3p	AKAP12:+:chr6:151669846:151674887	1
hsa-miR-1180-3p	AKAP12:+:chr6:151669846:151674887	1
hsa-miR-1301-3p	AKAP12:+:chr6:151669846:151674887	1
hsa-miR-15a-5p	AKAP12:+:chr6:151669846:151674887	1
hsa-miR-15b-5p	AKAP12:+:chr6:151669846:151674887	1
hsa-miR-16-5p	AKAP12:+:chr6:151669846:151674887	1
hsa-miR-129-5p	DHTKD1:+:chr10:12123471:12136270	1
hsa-miR-103a-3p	DHTKD1:+:chr10:12123471:12136270	1
hsa-miR-107	DHTKD1:+:chr10:12123471:12136270	1
hsa-miR-135a-5p	STIL:-:chr1:47748131:47745913	1
hsa-let-7a-5p	STIL:-:chr1:47748131:47745913	1
hsa-let-7b-5p	STIL:-:chr1:47748131:47745913	1
hsa-let-7c-5p	STIL:-:chr1:47748131:47745913	1
hsa-let-7d-5p	STIL:-:chr1:47748131:47745913	1
hsa-let-7e-5p	STIL:-:chr1:47748131:47745913	1
hsa-let-7i-5p	STIL:-:chr1:47748131:47745913	1
hsa-miR-125a-5p	SPRED1:+:chr15:38591574:38617010	1
hsa-miR-134-5p	AURKA:-:chr20:54961589:54956489	1
hsa-miR-181b-5p	RACGAP1:-:chr12:50386438:50385780	1
hsa-miR-181a-5p	BARD1:-:chr2:215646233:215617171	2
hsa-miR-181b-5p	BARD1:-:chr2:215646233:215617171	2
hsa-miR-181c-5p	BARD1:-:chr2:215646233:215617171	1
hsa-miR-129-5p	BARD1:-:chr2:215646233:215617171	1
hsa-miR-132-5p	ANKRD32:+:chr5:93978978:93990457	1
hsa-miR-135a-5p	ANKRD32:+:chr5:93978978:93990457	1
hsa-miR-181a-5p	ANKRD32:+:chr5:93978978:93990457	1
hsa-miR-181b-5p	ANKRD32:+:chr5:93978978:93990457	1
hsa-miR-181c-5p	ANKRD32:+:chr5:93978978:93990457	1
hsa-miR-181a-5p	BARD1:-:chr2:215661841:215645284	2
hsa-miR-181b-5p	BARD1:-:chr2:215661841:215645284	2
hsa-miR-181c-5p	BARD1:-:chr2:215661841:215645284	1
hsa-miR-129-5p	BARD1:-:chr2:215661841:215645284	1
hsa-miR-129-5p	AKAP2:+:chr9:112898407:112900819	1
hsa-let-7d-5p	AKAP2:+:chr9:112898407:112900819	1
hsa-let-7e-5p	AKAP2:+:chr9:112898407:112900819	1
hsa-miR-146a-5p	AKAP2:+:chr9:112898407:112900819	1
hsa-miR-146b-5p	AKAP2:+:chr9:112898407:112900819	1
hsa-miR-151a-5p	AKAP2:+:chr9:112898407:112900819	1
hsa-miR-1180-3p	MRPL2:-:chr6:43024183:43023282	1
hsa-miR-155-5p	PPFIA1:+:chr11:70200407:70202360	1
hsa-miR-143-3p	PPFIA1:+:chr11:70200407:70202360	1
hsa-miR-125a-5p	RASSF8:+:chr12:26208212:26220646	2
hsa-miR-129-5p	NSD1:+:chr5:176636637:176639196	1
hsa-miR-149-5p	NSD1:+:chr5:176636637:176639196	1
hsa-miR-181a-5p	BARD1:-:chr2:215646233:215609791	2
hsa-miR-181b-5p	BARD1:-:chr2:215646233:215609791	2
hsa-miR-181c-5p	BARD1:-:chr2:215646233:215609791	1
hsa-miR-129-5p	BARD1:-:chr2:215646233:215609791	1
hsa-miR-1301-3p	PHLDB2:+:chr3:111632166:111639266	1
hsa-miR-148b-3p	TIAM2:+:chr6:155485549:155504634	1
hsa-miR-139-5p	TIAM2:+:chr6:155485549:155504634	1
hsa-miR-133a-3p	TIAM2:+:chr6:155485549:155504634	1
hsa-miR-1180-3p	SEMA3A:-:chr7:83823984:83739786	1
hsa-miR-1301-3p	GTDC1:-:chr2:144993304:144966169	1
hsa-miR-143-3p	DOCK1:+:chr10:128768966:128926028	1
hsa-let-7a-5p	DOCK1:+:chr10:128768966:128926028	1
hsa-let-7b-5p	DOCK1:+:chr10:128768966:128926028	1
hsa-let-7c-5p	DOCK1:+:chr10:128768966:128926028	1
hsa-let-7e-5p	DOCK1:+:chr10:128768966:128926028	1
hsa-let-7i-5p	DOCK1:+:chr10:128768966:128926028	1
hsa-miR-132-3p	DOCK1:+:chr10:128768966:128926028	1
hsa-miR-132-5p	DOCK1:+:chr10:128768966:128926028	1
hsa-miR-138-5p	DOCK1:+:chr10:128768966:128926028	1
hsa-miR-103a-3p	PVRL3:+:chr3:110863746:110866331	1
hsa-miR-107	PVRL3:+:chr3:110863746:110866331	1
hsa-miR-15b-5p	PVRL3:+:chr3:110863746:110866331	1
hsa-miR-1180-3p	CTNNB1:+:chr3:41265512:41280845	1
hsa-miR-1301-3p	CTNNB1:+:chr3:41265512:41280845	1
hsa-miR-141-3p	ZNF644:-:chr1:91406866:91403042	1
hsa-let-7d-5p	ZNF644:-:chr1:91406866:91403042	1
hsa-let-7e-5p	ZNF644:-:chr1:91406866:91403042	1
hsa-miR-140-3p	ZNF644:-:chr1:91406866:91403042	1
hsa-let-7a-5p	RBBP8:+:chr18:20572711:20576425	1
hsa-let-7b-5p	RBBP8:+:chr18:20572711:20576425	1
hsa-let-7c-5p	RBBP8:+:chr18:20572711:20576425	1
hsa-let-7d-5p	RBBP8:+:chr18:20572711:20576425	1
hsa-let-7f-5p	RBBP8:+:chr18:20572711:20576425	1
hsa-let-7g-5p	RBBP8:+:chr18:20572711:20576425	2
hsa-let-7i-5p	RBBP8:+:chr18:20572711:20576425	2
hsa-miR-146a-5p	RBBP8:+:chr18:20572711:20576425	1
hsa-miR-146b-5p	RBBP8:+:chr18:20572711:20576425	1
hsa-let-7e-5p	RBBP8:+:chr18:20572711:20576425	1
hsa-miR-1202	PRTG:-:chr15:55921202:55919206	1
hsa-let-7a-5p	TEX10:-:chr9:103111654:103082546	1
hsa-let-7b-5p	TEX10:-:chr9:103111654:103082546	1
hsa-let-7c-5p	TEX10:-:chr9:103111654:103082546	1
hsa-let-7f-5p	TEX10:-:chr9:103111654:103082546	1
hsa-let-7g-5p	TEX10:-:chr9:103111654:103082546	1
hsa-let-7i-5p	TEX10:-:chr9:103111654:103082546	1
hsa-miR-141-3p	CDC25A:-:chr3:48219478:48209336	1
hsa-let-7g-5p	PHACTR2:+:chr6:144086398:144086935	1
hsa-let-7i-5p	PHACTR2:+:chr6:144086398:144086935	1
hsa-miR-138-5p	PHACTR2:+:chr6:144086398:144086935	1
hsa-miR-139-5p	CENPI:+:chrX:100356047:100364987	1
hsa-miR-103a-3p	RERE:-:chr1:8674745:8555122	1
hsa-miR-16-5p	RERE:-:chr1:8674745:8555122	1
hsa-let-7e-5p	SLC4A7:-:chr3:27465643:27420739	1
hsa-miR-1301-3p	SLC4A7:-:chr3:27465643:27420739	1
hsa-miR-17-5p	PAK3:+:chrX:110385324:110416309	1
hsa-miR-143-3p	BAI3:+:chr6:69943182:69949118	1
hsa-miR-103a-3p	RERE:-:chr1:8617582:8568686	1
hsa-miR-16-5p	RERE:-:chr1:8617582:8568686	1
hsa-miR-106a-5p	UNC79:+:chr14:93934017:93954101	1
hsa-miR-17-5p	UNC79:+:chr14:93934017:93954101	1
hsa-let-7a-5p	ATXN2:-:chr12:111993723:111991962	2
hsa-let-7b-5p	ATXN2:-:chr12:111993723:111991962	2
hsa-let-7c-5p	ATXN2:-:chr12:111993723:111991962	2
hsa-let-7e-5p	ATXN2:-:chr12:111993723:111991962	2
hsa-let-7f-5p	ATXN2:-:chr12:111993723:111991962	2
hsa-let-7g-5p	ATXN2:-:chr12:111993723:111991962	2
hsa-let-7i-5p	ATXN2:-:chr12:111993723:111991962	2
hsa-miR-135a-5p	SENP6:+:chr6:76344423:76388643	1
hsa-miR-15a-5p	ST6GAL2:-:chr2:107460490:107446522	1
hsa-miR-15b-5p	ST6GAL2:-:chr2:107460490:107446522	1
hsa-miR-16-5p	ST6GAL2:-:chr2:107460490:107446522	1
hsa-miR-135a-5p	SLCO5A1:-:chr8:70674110:70667659	1
hsa-miR-133a-3p	SLC8A1:-:chr2:40657441:40655613	1
hsa-miR-1202	SLC8A1:-:chr2:40657441:40655613	1
hsa-let-7d-5p	ATP9B:+:chr18:76856476:76914555	1
hsa-miR-106b-5p	DENND5B:-:chr12:31600703:31595709	1
hsa-miR-141-3p	ARHGEF12:+:chr11:120346049:120348235	1
hsa-miR-1202	CACHD1:+:chr1:65095038:65107652	1
hsa-miR-155-5p	CACHD1:+:chr1:65095038:65107652	1
hsa-miR-16-5p	CCSER1:+:chr4:91229395:91234198	1
hsa-miR-143-3p	CCSER1:+:chr4:91229395:91234198	1
hsa-miR-139-5p	UGGT2:-:chr13:96648389:96622365	1
hsa-let-7a-5p	ZSWIM5:-:chr1:45553909:45553553	2
hsa-let-7b-5p	ZSWIM5:-:chr1:45553909:45553553	2
hsa-let-7c-5p	ZSWIM5:-:chr1:45553909:45553553	2
hsa-let-7d-5p	ZSWIM5:-:chr1:45553909:45553553	2
hsa-let-7f-5p	ZSWIM5:-:chr1:45553909:45553553	2
hsa-let-7g-5p	ZSWIM5:-:chr1:45553909:45553553	2
hsa-let-7i-5p	ZSWIM5:-:chr1:45553909:45553553	1
hsa-miR-1301-3p	ZSWIM5:-:chr1:45553909:45553553	1
hsa-let-7b-5p	MPP6:+:chr7:24663282:24690331	1
hsa-let-7c-5p	MPP6:+:chr7:24663282:24690331	1
hsa-let-7e-5p	MPP6:+:chr7:24663282:24690331	1
hsa-let-7g-5p	MPP6:+:chr7:24663282:24690331	1
hsa-miR-143-3p	ZBTB11:-:chr3:101391057:101389974	1
hsa-miR-134-5p	ZBTB11:-:chr3:101391057:101389974	1
hsa-let-7a-5p	ELAVL2:-:chr9:23765097:23731020	1
hsa-let-7b-5p	ELAVL2:-:chr9:23765097:23731020	1
hsa-let-7c-5p	ELAVL2:-:chr9:23765097:23731020	1
hsa-let-7d-5p	ELAVL2:-:chr9:23765097:23731020	1
hsa-let-7f-5p	ELAVL2:-:chr9:23765097:23731020	1
hsa-miR-124-3p	ARHGAP21:-:chr10:24924032:24908401	1
hsa-miR-128-3p	ARHGAP21:-:chr10:24924032:24908401	1
hsa-let-7d-5p	ARHGAP21:-:chr10:24924032:24908401	1
hsa-miR-141-3p	DCAF17:+:chr2:172305191:172333460	1
hsa-miR-106a-5p	ASPH:-:chr8:62566219:62531537	1
hsa-miR-125a-5p	STK39:-:chr2:168931741:168920009	1
hsa-miR-17-5p	PAK3:+:chrX:110406143:110416309	1
hsa-let-7a-5p	BRAF:-:chr7:140494267:140476712	1
hsa-let-7b-5p	BRAF:-:chr7:140494267:140476712	1
hsa-let-7c-5p	BRAF:-:chr7:140494267:140476712	1
hsa-let-7e-5p	BRAF:-:chr7:140494267:140476712	1
hsa-let-7g-5p	BRAF:-:chr7:140494267:140476712	1
hsa-let-7i-5p	BRAF:-:chr7:140494267:140476712	1
hsa-let-7a-5p	BMPR1B:+:chr4:96025559:96052663	1
hsa-let-7b-5p	BMPR1B:+:chr4:96025559:96052663	1
hsa-let-7c-5p	BMPR1B:+:chr4:96025559:96052663	1
hsa-let-7d-5p	BMPR1B:+:chr4:96025559:96052663	1
hsa-let-7f-5p	BMPR1B:+:chr4:96025559:96052663	1
hsa-let-7g-5p	BMPR1B:+:chr4:96025559:96052663	1
hsa-let-7i-5p	BMPR1B:+:chr4:96025559:96052663	1
hsa-miR-141-3p	BMPR1B:+:chr4:96025559:96052663	1
hsa-miR-134-5p	DMXL2:-:chr15:51839605:51827860	1
hsa-miR-151a-5p	GNB1:-:chr1:1749314:1735858	1
hsa-miR-103a-3p	KCNH8:+:chr3:19384079:19389457	1
hsa-miR-107	KCNH8:+:chr3:19384079:19389457	1
hsa-miR-125a-5p	RUNX1T1:-:chr8:93004117:92998352	1
hsa-miR-125b-5p	RUNX1T1:-:chr8:93004117:92998352	1
hsa-miR-153-3p	APBB2:-:chr4:41016415:41015600	1
hsa-miR-138-5p	ATAD2B:-:chr2:24111269:24080285	1
hsa-miR-155-5p	ATAD2B:-:chr2:24111269:24080285	1
hsa-miR-1180-3p	MAPRE2:+:chr18:32650159:32682123	1
hsa-let-7a-5p	MANBA:-:chr4:103647840:103635595	1
hsa-let-7b-5p	MANBA:-:chr4:103647840:103635595	1
hsa-let-7c-5p	MANBA:-:chr4:103647840:103635595	1
hsa-miR-138-5p	PICALM:-:chr11:85712201:85707868	1
hsa-let-7d-5p	NUSAP1:+:chr15:41648237:41669502	1
hsa-miR-106a-5p	ST18:-:chr8:53142637:53124639	1
hsa-miR-106b-5p	ST18:-:chr8:53142637:53124639	1
hsa-miR-17-5p	ST18:-:chr8:53142637:53124639	1
hsa-let-7a-5p	SLC4A7:-:chr3:27493989:27453133	1
hsa-let-7b-5p	SLC4A7:-:chr3:27493989:27453133	1
hsa-let-7c-5p	SLC4A7:-:chr3:27493989:27453133	1
hsa-let-7f-5p	SLC4A7:-:chr3:27493989:27453133	1
hsa-miR-143-3p	SLC4A7:-:chr3:27493989:27453133	1
hsa-let-7e-5p	SLC4A7:-:chr3:27493989:27453133	1
hsa-miR-138-5p	GOLM1:-:chr9:88661487:88648197	1
hsa-miR-1180-3p	GOLM1:-:chr9:88661487:88648197	1
hsa-miR-149-5p	GOLM1:-:chr9:88661487:88648197	1
hsa-miR-146a-5p	NRD1:-:chr1:52299842:52289336	1
hsa-miR-146b-5p	NRD1:-:chr1:52299842:52289336	1
hsa-miR-17-5p	NTRK2:+:chr9:87338488:87367000	1
hsa-miR-128-3p	NTRK2:+:chr9:87338488:87367000	1
hsa-let-7b-5p	WDR37:+:chr10:1118056:1142186	2
hsa-let-7c-5p	WDR37:+:chr10:1118056:1142186	2
hsa-let-7f-5p	WDR37:+:chr10:1118056:1142186	2
hsa-let-7g-5p	WDR37:+:chr10:1118056:1142186	2
hsa-miR-138-5p	WDR37:+:chr10:1118056:1142186	1
hsa-miR-181a-5p	NCOA1:+:chr2:24866835:24896332	1
hsa-miR-181c-5p	NCOA1:+:chr2:24866835:24896332	1
hsa-miR-1301-3p	KANSL1:-:chr17:44172067:44127899	1
hsa-miR-135a-5p	AP4S1:+:chr14:31535332:31542179	1
hsa-miR-134-5p	AP4S1:+:chr14:31535332:31542179	1
hsa-miR-103a-3p	FGD4:+:chr12:32772632:32786623	1
hsa-miR-107	FGD4:+:chr12:32772632:32786623	1
hsa-miR-125a-5p	STK39:-:chr2:168931741:168869144	1
hsa-miR-138-5p	GAB1:+:chr4:144336630:144361535	1
hsa-miR-139-5p	GAB1:+:chr4:144336630:144361535	1
hsa-let-7a-5p	FZD3:+:chr8:28357450:28360719	1
hsa-let-7b-5p	FZD3:+:chr8:28357450:28360719	1
hsa-let-7c-5p	FZD3:+:chr8:28357450:28360719	1
hsa-let-7f-5p	FZD3:+:chr8:28357450:28360719	1
hsa-let-7g-5p	FZD3:+:chr8:28357450:28360719	1
hsa-let-7i-5p	FZD3:+:chr8:28357450:28360719	1
hsa-miR-148b-3p	S100PBP:+:chr1:33290914:33295668	1
hsa-miR-135a-5p	S100PBP:+:chr1:33290914:33295668	1
hsa-let-7a-5p	MCM4:+:chr8:48882358:48884028	1
hsa-let-7e-5p	MCM4:+:chr8:48882358:48884028	1
hsa-let-7f-5p	MCM4:+:chr8:48882358:48884028	1
hsa-let-7g-5p	MCM4:+:chr8:48882358:48884028	1
hsa-let-7i-5p	MCM4:+:chr8:48882358:48884028	1
hsa-miR-125b-5p	CHD7:+:chr8:61728946:61736575	1
hsa-miR-1180-3p	SEMA3A:-:chr7:83823984:83689781	1
hsa-miR-148b-3p	SMOC1:+:chr14:70477471:70490164	1
hsa-miR-128-3p	SMOC1:+:chr14:70477471:70490164	1
hsa-miR-1301-3p	UBE2K:+:chr4:39739040:39776553	1
hsa-miR-149-5p	UBE2K:+:chr4:39739040:39776553	1
hsa-miR-141-3p	FBXL17:-:chr5:107684231:107521817	1
hsa-miR-128-3p	MAGI2:-:chr7:77814987:77789342	1
hsa-miR-138-5p	MAGI2:-:chr7:77814987:77789342	1
hsa-miR-146a-5p	MAGI2:-:chr7:77814987:77789342	1
hsa-miR-146b-5p	MAGI2:-:chr7:77814987:77789342	1
hsa-miR-138-5p	FBXO7:+:chr22:32874968:32875262	1
hsa-miR-141-3p	ARHGEF12:+:chr11:120343759:120348235	1
hsa-miR-106a-5p	UNC79:+:chr14:93934017:93963632	1
hsa-miR-17-5p	UNC79:+:chr14:93934017:93963632	1
hsa-miR-138-5p	PICALM:-:chr11:85742653:85701293	1
hsa-miR-129-5p	MAGI2:-:chr7:77975360:77973094	1
hsa-miR-103a-3p	PSMB1:-:chr6:170858201:170852688	1
hsa-miR-107	PSMB1:-:chr6:170858201:170852688	1
hsa-miR-127-3p	NRXN1:-:chr2:50850753:50847160	1
hsa-miR-149-5p	ATP6V0A1:+:chr17:40650942:40653322	1
hsa-miR-129-5p	SLC8A1:-:chr2:40405633:40366541	1
hsa-miR-181b-5p	SLC8A1:-:chr2:40405633:40366541	1
hsa-miR-103a-3p	RERE:-:chr1:8674745:8525984	1
hsa-miR-16-5p	RERE:-:chr1:8674745:8525984	1
hsa-miR-148b-3p	RERE:-:chr1:8674745:8525984	1
hsa-miR-16-5p	PTPRM:+:chr18:8076453:8088849	1
hsa-miR-103a-3p	KIAA1549L:+:chr11:33572586:33573787	1
hsa-miR-107	KIAA1549L:+:chr11:33572586:33573787	1
hsa-miR-125a-5p	STK39:-:chr2:168986268:168869144	1
hsa-miR-1301-3p	PBX3:+:chr9:128677964:128697886	1
hsa-miR-146a-5p	SLC2A13:-:chr12:40442012:40422103	1
hsa-miR-146b-5p	SLC2A13:-:chr12:40442012:40422103	1
hsa-miR-146a-5p	TNPO1:+:chr5:72157635:72161556	1
hsa-miR-133a-3p	ASXL3:+:chr18:31187558:31263532	1
hsa-miR-141-3p	FBXL17:-:chr5:107684231:107356625	1
hsa-miR-128-3p	ATP9A:-:chr20:50307358:50290691	1
hsa-miR-139-5p	ATP9A:-:chr20:50307358:50290691	1
hsa-let-7a-5p	ATP9A:-:chr20:50307358:50290691	1
hsa-let-7c-5p	ATP9A:-:chr20:50307358:50290691	1
hsa-let-7d-5p	ATP9A:-:chr20:50307358:50290691	1
hsa-let-7e-5p	ATP9A:-:chr20:50307358:50290691	1
hsa-miR-106a-5p	ATP9A:-:chr20:50307358:50290691	1
hsa-miR-106b-5p	ATP9A:-:chr20:50307358:50290691	1
hsa-miR-17-5p	ATP9A:-:chr20:50307358:50290691	1
hsa-miR-15a-5p	ANK3:-:chr10:62039397:62021616	2
hsa-miR-15b-5p	ANK3:-:chr10:62039397:62021616	2
hsa-let-7e-5p	SNX14:-:chr6:86284096:86267693	1
hsa-let-7a-5p	ELAVL2:-:chr9:23765097:23762004	1
hsa-let-7b-5p	ELAVL2:-:chr9:23765097:23762004	1
hsa-let-7c-5p	ELAVL2:-:chr9:23765097:23762004	1
hsa-let-7d-5p	ELAVL2:-:chr9:23765097:23762004	1
hsa-let-7f-5p	ELAVL2:-:chr9:23765097:23762004	1
hsa-miR-181b-5p	DCLK1:-:chr13:36410278:36379835	1
hsa-miR-133a-3p	EXOC6B:-:chr2:72960247:72958135	1
hsa-miR-140-3p	TMEM116:-:chr12:112381173:112371689	1
hsa-let-7a-5p	TMEM116:-:chr12:112381173:112371689	2
hsa-let-7c-5p	TMEM116:-:chr12:112381173:112371689	2
hsa-let-7d-5p	TMEM116:-:chr12:112381173:112371689	2
hsa-let-7e-5p	TMEM116:-:chr12:112381173:112371689	3
hsa-let-7f-5p	TMEM116:-:chr12:112381173:112371689	2
hsa-let-7g-5p	TMEM116:-:chr12:112381173:112371689	2
hsa-let-7i-5p	TMEM116:-:chr12:112381173:112371689	2
hsa-miR-106a-5p	TMEM116:-:chr12:112381173:112371689	2
hsa-miR-106b-5p	TMEM116:-:chr12:112381173:112371689	1
hsa-miR-17-5p	TMEM116:-:chr12:112381173:112371689	2
hsa-let-7b-5p	TMEM116:-:chr12:112381173:112371689	1
hsa-miR-132-3p	ARFGEF1:-:chr8:68214701:68200190	1
hsa-miR-143-3p	VMP1:+:chr17:57808782:57851246	1
hsa-miR-129-5p	SLC8A1:-:chr2:40405633:40387904	1
hsa-miR-103a-3p	SLC8A1:-:chr2:40405633:40387904	1
hsa-miR-107	SLC8A1:-:chr2:40405633:40387904	1
hsa-miR-132-3p	TXNDC16:-:chr14:53011089:53003436	1
hsa-miR-134-5p	GLCCI1:+:chr7:8043538:8099878	1
hsa-miR-128-3p	ANKRD36C:-:chr2:96525822:96516914	1
hsa-miR-129-5p	ANKRD36C:-:chr2:96525822:96516914	1
hsa-miR-141-3p	RBM41:-:chrX:106332069:106331666	1
hsa-miR-138-5p	NAA16:+:chr13:41890982:41910892	1
hsa-miR-106b-5p	NAA16:+:chr13:41890982:41910892	1
hsa-miR-181c-5p	GALNT13:+:chr2:154757449:154801152	2
hsa-miR-103a-3p	RERE:-:chr1:8617582:8525984	1
hsa-miR-16-5p	RERE:-:chr1:8617582:8525984	1
hsa-miR-148b-3p	RERE:-:chr1:8617582:8525984	1
hsa-miR-127-3p	PDE4D:-:chr5:58511794:58476420	1
hsa-miR-148b-3p	SPHKAP:-:chr2:228884872:228881122	1
hsa-miR-149-5p	SPHKAP:-:chr2:228884872:228881122	2
hsa-miR-129-5p	SPHKAP:-:chr2:228884872:228881122	1
hsa-miR-132-5p	APBB2:-:chr4:40947087:40936473	1
hsa-miR-1202	CACNB4:-:chr2:152717334:152698417	1
hsa-let-7a-5p	EDIL3:-:chr5:83362425:83356119	1
hsa-let-7d-5p	EDIL3:-:chr5:83362425:83356119	1
hsa-let-7f-5p	EDIL3:-:chr5:83362425:83356119	1
hsa-let-7g-5p	EDIL3:-:chr5:83362425:83356119	1
hsa-let-7i-5p	EDIL3:-:chr5:83362425:83356119	1
hsa-let-7c-5p	TTLL11:-:chr9:124752049:124751473	1
hsa-let-7g-5p	TTLL11:-:chr9:124752049:124751473	1
hsa-let-7i-5p	TTLL11:-:chr9:124752049:124751473	1
hsa-miR-148b-3p	RERE:-:chr1:8601377:8555122	1
hsa-miR-149-5p	MYT1L:-:chr2:1927035:1926064	1
hsa-miR-135a-5p	MYT1L:-:chr2:1927035:1926064	1
hsa-miR-138-5p	RBM23:-:chr14:23380612:23378691	1
hsa-let-7a-5p	ARHGAP32:-:chr11:129034322:128963515	1
hsa-let-7b-5p	ARHGAP32:-:chr11:129034322:128963515	1
hsa-let-7c-5p	ARHGAP32:-:chr11:129034322:128963515	1
hsa-let-7e-5p	ARHGAP32:-:chr11:129034322:128963515	1
hsa-let-7i-5p	ARHGAP32:-:chr11:129034322:128963515	1
hsa-miR-128-3p	EML5:-:chr14:89221015:89192885	1
hsa-miR-129-5p	EPHA5:-:chr4:66468022:66467359	1
hsa-let-7a-5p	STOX2:+:chr4:184930311:184932576	1
hsa-let-7b-5p	STOX2:+:chr4:184930311:184932576	1
hsa-let-7c-5p	STOX2:+:chr4:184930311:184932576	1
hsa-let-7f-5p	STOX2:+:chr4:184930311:184932576	1
hsa-let-7g-5p	STOX2:+:chr4:184930311:184932576	1
hsa-let-7i-5p	STOX2:+:chr4:184930311:184932576	1
hsa-miR-1180-3p	STOX2:+:chr4:184930311:184932576	1
hsa-miR-132-5p	RIC3:-:chr11:8161740:8158925	1
hsa-miR-1202	AFF3:-:chr2:100628033:100623093	1
hsa-miR-1180-3p	AFF3:-:chr2:100628033:100623093	1
hsa-miR-153-3p	KMT2E:+:chr7:104707174:104731761	1
hsa-miR-129-5p	KMT2E:+:chr7:104707174:104731761	1
hsa-miR-149-5p	PCDH7:+:chr4:30921775:30951837	1
hsa-let-7a-5p	PCDH7:+:chr4:30921775:30951837	1
hsa-let-7b-5p	PCDH7:+:chr4:30921775:30951837	1
hsa-let-7c-5p	PCDH7:+:chr4:30921775:30951837	1
hsa-let-7d-5p	PCDH7:+:chr4:30921775:30951837	1
hsa-let-7f-5p	PCDH7:+:chr4:30921775:30951837	1
hsa-let-7g-5p	PCDH7:+:chr4:30921775:30951837	1
hsa-let-7i-5p	PCDH7:+:chr4:30921775:30951837	1
hsa-miR-15a-5p	PCDH7:+:chr4:30921775:30951837	1
hsa-let-7g-5p	LPHN3:+:chr4:62812632:62863983	1
hsa-miR-125a-5p	NDST3:+:chr4:119026173:119064839	1
hsa-miR-125b-5p	NDST3:+:chr4:119026173:119064839	1
hsa-miR-151a-5p	RIMS2:+:chr8:105105699:105161076	1
hsa-miR-138-5p	RIMS2:+:chr8:105105699:105161076	1
hsa-miR-151a-5p	RIMS2:+:chr8:105053554:105161076	1
hsa-miR-138-5p	RIMS2:+:chr8:105053554:105161076	1
hsa-miR-141-3p	SYNE1:-:chr6:152653025:152650865	2
hsa-miR-1180-3p	BAZ2B:-:chr2:160252345:160194077	1
hsa-let-7a-5p	BAZ2B:-:chr2:160252345:160194077	1
hsa-let-7b-5p	BAZ2B:-:chr2:160252345:160194077	1
hsa-let-7c-5p	BAZ2B:-:chr2:160252345:160194077	1
hsa-let-7e-5p	BAZ2B:-:chr2:160252345:160194077	1
hsa-let-7f-5p	BAZ2B:-:chr2:160252345:160194077	1
hsa-let-7i-5p	BAZ2B:-:chr2:160252345:160194077	1
hsa-miR-1180-3p	HOOK3:+:chr8:42812237:42819617	2
hsa-miR-103a-3p	RERE:-:chr1:8674745:8568685	1
hsa-miR-16-5p	RERE:-:chr1:8674745:8568685	1
hsa-miR-139-5p	AKAP6:+:chr14:32902666:32903023	1
hsa-let-7g-5p	LPHN3:+:chr4:62862009:62910267	2
hsa-miR-135a-5p	PCLO:-:chr7:82764972:82763566	1
hsa-miR-129-5p	PCLO:-:chr7:82764972:82763566	1
hsa-miR-132-3p	TXNDC16:-:chr14:53011089:52977958	1
hsa-let-7e-5p	LRRC49:+:chr15:71211389:71276596	1
hsa-miR-141-3p	LRRC49:+:chr15:71211389:71276596	1
hsa-miR-141-3p	ARHGEF12:+:chr11:120339997:120348235	1
hsa-let-7c-5p	CSMD3:-:chr8:113988377:113933856	2
hsa-let-7d-5p	CSMD3:-:chr8:113988377:113933856	2
hsa-let-7g-5p	CSMD3:-:chr8:113988377:113933856	2
hsa-miR-133a-3p	EPHA5:-:chr4:66286283:66270092	1
hsa-miR-15a-5p	PHKB:+:chr16:47531310:47630442	1
hsa-miR-15b-5p	PHKB:+:chr16:47531310:47630442	1
hsa-miR-16-5p	PHKB:+:chr16:47531310:47630442	1
hsa-miR-181a-5p	PHKB:+:chr16:47531310:47630442	1
hsa-miR-146a-5p	CHMP5:+:chr9:33271150:33278223	1
hsa-miR-146b-5p	CHMP5:+:chr9:33271150:33278223	1
hsa-let-7e-5p	PECR:-:chr2:216931241:216903913	1
hsa-let-7g-5p	PECR:-:chr2:216931241:216903913	1
hsa-let-7i-5p	PECR:-:chr2:216931241:216903913	1
hsa-miR-106a-5p	BPTF:+:chr17:65906993:65940488	2
hsa-miR-106b-5p	BPTF:+:chr17:65906993:65940488	1
hsa-miR-17-5p	BPTF:+:chr17:65906993:65940488	1
hsa-miR-129-5p	BPTF:+:chr17:65906993:65940488	2
hsa-let-7a-5p	BPTF:+:chr17:65906993:65940488	1
hsa-let-7b-5p	BPTF:+:chr17:65906993:65940488	1
hsa-let-7c-5p	BPTF:+:chr17:65906993:65940488	1
hsa-let-7d-5p	BPTF:+:chr17:65906993:65940488	1
hsa-let-7f-5p	BPTF:+:chr17:65906993:65940488	1
hsa-let-7i-5p	BPTF:+:chr17:65906993:65940488	1
hsa-miR-134-5p	BPTF:+:chr17:65906993:65940488	2
hsa-miR-129-5p	HMGCLL1:-:chr6:55406938:55360217	1
hsa-miR-1180-3p	APC:+:chr5:112102023:112137080	1
hsa-miR-143-3p	APC:+:chr5:112102023:112137080	1
hsa-miR-138-5p	ERC1:+:chr12:1399018:1553916	1
hsa-miR-101-3p	CACNA1E:+:chr1:181546902:181549912	1
hsa-miR-128-3p	NBEA:+:chr13:35615070:35624532	1
hsa-miR-17-5p	PAK3:+:chrX:110385324:110406955	1
hsa-let-7a-5p	DMXL2:-:chr15:51745838:51743842	1
hsa-let-7c-5p	DMXL2:-:chr15:51745838:51743842	1
hsa-let-7d-5p	DMXL2:-:chr15:51745838:51743842	1
hsa-let-7f-5p	DMXL2:-:chr15:51745838:51743842	1
hsa-let-7g-5p	DMXL2:-:chr15:51745838:51743842	1
hsa-let-7b-5p	KLHL24:+:chr3:183368084:183390272	1
hsa-let-7c-5p	KLHL24:+:chr3:183368084:183390272	1
hsa-let-7i-5p	KLHL24:+:chr3:183368084:183390272	1
hsa-miR-124-3p	HOMER1:-:chr5:78752841:78692646	1
hsa-miR-153-3p	PCDH11Y:+:chrY:4924930:4968748	1
hsa-miR-1202	PCDH11Y:+:chrY:4924930:4968748	1
hsa-let-7d-5p	PCDH11Y:+:chrY:4924930:4968748	1
hsa-miR-100-5p	PCDH11Y:+:chrY:4924930:4968748	1
hsa-miR-132-5p	ZFYVE16:+:chr5:79745410:79770649	1
hsa-miR-103a-3p	ALMS1:+:chr2:73784347:73786269	1
hsa-miR-107	ALMS1:+:chr2:73784347:73786269	1
hsa-miR-15a-5p	ALMS1:+:chr2:73784347:73786269	1
hsa-miR-15b-5p	ALMS1:+:chr2:73784347:73786269	1
hsa-miR-16-5p	ALMS1:+:chr2:73784347:73786269	2
hsa-miR-135a-5p	RTN3:+:chr11:63486173:63488504	1
hsa-miR-146a-5p	RTN3:+:chr11:63486173:63488504	1
hsa-miR-133a-3p	RIMS1:+:chr6:72960033:72961071	1
hsa-miR-129-5p	RIMS1:+:chr6:72960033:72961071	1
hsa-let-7a-5p	RIMS1:+:chr6:72960033:72961071	1
hsa-let-7b-5p	RIMS1:+:chr6:72960033:72961071	1
hsa-let-7c-5p	RIMS1:+:chr6:72960033:72961071	1
hsa-let-7f-5p	RIMS1:+:chr6:72960033:72961071	2
hsa-let-7g-5p	RIMS1:+:chr6:72960033:72961071	1
hsa-let-7i-5p	RIMS1:+:chr6:72960033:72961071	1
hsa-miR-138-5p	SLC38A9:-:chr5:54960691:54941617	2
hsa-miR-129-5p	STAU1:-:chr20:47782822:47752370	1
hsa-miR-1301-3p	STAU1:-:chr20:47782822:47752370	1
hsa-miR-146a-5p	POU6F2:+:chr7:39243834:39247219	1
hsa-miR-146b-5p	POU6F2:+:chr7:39243834:39247219	1
hsa-miR-1301-3p	POU6F2:+:chr7:39243834:39247219	1
hsa-miR-103a-3p	RERE:-:chr1:8684439:8601272	1
hsa-miR-16-5p	RERE:-:chr1:8684439:8601272	1
hsa-miR-181b-5p	DCLK1:-:chr13:36410278:36396866	1
hsa-let-7a-5p	GRK4:+:chr4:2986240:3031136	1
hsa-let-7b-5p	GRK4:+:chr4:2986240:3031136	1
hsa-let-7c-5p	GRK4:+:chr4:2986240:3031136	1
hsa-let-7f-5p	GRK4:+:chr4:2986240:3031136	1
hsa-let-7g-5p	GRK4:+:chr4:2986240:3031136	1
hsa-let-7i-5p	GRK4:+:chr4:2986240:3031136	1
hsa-miR-1180-3p	GRK4:+:chr4:2986240:3031136	1
hsa-miR-146a-5p	FAT3:+:chr11:92085262:92258114	1
hsa-miR-146b-5p	FAT3:+:chr11:92085262:92258114	1
hsa-miR-155-5p	FAT3:+:chr11:92085262:92258114	1
hsa-miR-1202	FAT3:+:chr11:92085262:92258114	1
hsa-miR-129-5p	NCAN:+:chr19:19356122:19359691	1
hsa-miR-148b-3p	PCCA:+:chr13:100953714:101101559	1
hsa-miR-146a-5p	PDE7A:-:chr8:66695078:66657642	1
hsa-miR-129-5p	CSPP1:+:chr8:68044186:68049838	1
hsa-miR-124-3p	EPHB2:+:chr1:23107914:23111569	1
hsa-miR-1301-3p	EPHB2:+:chr1:23107914:23111569	1
hsa-miR-132-5p	CPEB3:-:chr10:93940776:93870833	1
hsa-miR-132-5p	RALGAPA1:-:chr14:36194359:36133848	2
hsa-let-7g-5p	RALGAPA1:-:chr14:36194359:36133848	1
hsa-let-7i-5p	RALGAPA1:-:chr14:36194359:36133848	1
hsa-miR-15b-5p	RALGAPA1:-:chr14:36194359:36133848	1
hsa-miR-138-5p	RALGAPA1:-:chr14:36194359:36133848	1
hsa-miR-135a-5p	SLC38A1:-:chr12:46648719:46633462	1
hsa-miR-133a-3p	ARHGAP26:+:chr5:142416761:142437312	1
hsa-let-7d-5p	ATP9B:+:chr18:76856476:76967012	1
hsa-miR-1301-3p	DENND1B:-:chr1:197627499:197611840	1
hsa-miR-106a-5p	DENND1B:-:chr1:197627499:197611840	1
hsa-miR-17-5p	DENND1B:-:chr1:197627499:197611840	1
hsa-miR-1301-3p	FAM13B:-:chr5:137354835:137342679	2
hsa-miR-129-5p	FAM13B:-:chr5:137354835:137342679	1
hsa-let-7d-5p	TTL:+:chr2:113258783:113260758	1
hsa-let-7e-5p	TTL:+:chr2:113258783:113260758	1
hsa-miR-151a-5p	TTL:+:chr2:113258783:113260758	1
hsa-miR-15b-5p	ATP9A:-:chr20:50346517:50342357	1
hsa-miR-128-3p	CADM1:-:chr11:115111140:115085327	1
hsa-let-7b-5p	CRBN:-:chr3:3215945:3197902	1
hsa-let-7c-5p	CRBN:-:chr3:3215945:3197902	1
hsa-let-7g-5p	CRBN:-:chr3:3215945:3197902	1
hsa-let-7i-5p	CRBN:-:chr3:3215945:3197902	1
hsa-miR-128-3p	CRBN:-:chr3:3215945:3197902	1
hsa-let-7a-5p	SWT1:+:chr1:185183639:185200840	1
hsa-let-7b-5p	SWT1:+:chr1:185183639:185200840	1
hsa-let-7c-5p	SWT1:+:chr1:185183639:185200840	1
hsa-let-7d-5p	SWT1:+:chr1:185183639:185200840	1
hsa-let-7e-5p	SWT1:+:chr1:185183639:185200840	1
hsa-let-7f-5p	SWT1:+:chr1:185183639:185200840	1
hsa-miR-1301-3p	ATXN1:-:chr6:16754322:16586010	1
hsa-miR-103a-3p	ATXN1:-:chr6:16754322:16586010	1
hsa-miR-107	ATXN1:-:chr6:16754322:16586010	1
hsa-miR-16-5p	ATXN1:-:chr6:16754322:16586010	1
hsa-miR-139-5p	RHOT1:+:chr17:30498062:30510291	1
hsa-miR-149-5p	RHOT1:+:chr17:30498062:30510291	1
hsa-let-7a-5p	PEX13:+:chr2:61258554:61259248	1
hsa-let-7b-5p	PEX13:+:chr2:61258554:61259248	1
hsa-let-7c-5p	PEX13:+:chr2:61258554:61259248	1
hsa-let-7g-5p	PEX13:+:chr2:61258554:61259248	1
hsa-miR-128-3p	DOCK4:-:chr7:111474742:111448876	1
hsa-miR-132-5p	DPY30:-:chr2:32168452:32142995	1
hsa-miR-181a-5p	EPB41L5:+:chr2:120885264:120903865	1
hsa-miR-181c-5p	EPB41L5:+:chr2:120885264:120903865	1
hsa-miR-103a-3p	EPB41L5:+:chr2:120885264:120903865	1
hsa-miR-107	EPB41L5:+:chr2:120885264:120903865	1
hsa-miR-129-5p	TTN-AS1:+:chr2:179462323:179465394	1
hsa-miR-1301-3p	TTN-AS1:+:chr2:179462323:179465394	1
hsa-miR-138-5p	TTN-AS1:+:chr2:179462323:179465394	1
hsa-miR-146a-5p	VWA5A:+:chr11:123988204:123989796	1
hsa-miR-146b-5p	VWA5A:+:chr11:123988204:123989796	1
hsa-miR-129-5p	ZNF568:+:chr19:37408481:37428144	1
hsa-miR-1301-3p	LPHN3:+:chr4:62362839:62383236	1
hsa-let-7d-5p	ATP9B:+:chr18:76856476:76936907	1
hsa-miR-106b-5p	CTBP1:-:chr4:1235307:1219147	1
hsa-miR-143-3p	NRXN1:-:chr2:50850753:50692580	1
hsa-miR-127-3p	NRXN1:-:chr2:50850753:50692580	1
hsa-miR-138-5p	PODXL2:+:chr3:127358087:127381154	1
hsa-miR-1301-3p	PODXL2:+:chr3:127358087:127381154	1
hsa-miR-146b-5p	GNAQ:-:chr9:80412564:80409379	1
hsa-miR-129-5p	NCAM2:+:chr21:22652898:22664561	1
hsa-miR-129-5p	REPS2:+:chrX:17121841:17157084	2
hsa-miR-181c-5p	GALNT13:+:chr2:154757448:154997018	2
hsa-miR-128-3p	MID2:+:chrX:107083900:107097934	1
hsa-miR-129-5p	EML6:+:chr2:55040369:55056614	1
hsa-miR-149-5p	NCAM1:+:chr11:113073101:113085233	1
hsa-miR-138-5p	NCAM1:+:chr11:113073101:113085233	1
hsa-miR-181a-5p	MYCBP2:-:chr13:77818086:77791974	2
hsa-miR-143-3p	NRXN1:-:chr2:50780163:50692579	1
hsa-miR-1301-3p	USP48:-:chr1:22050588:22041881	2
hsa-miR-134-5p	ROCK1:-:chr18:18600200:18571137	1
hsa-miR-1301-3p	ROCK1:-:chr18:18600200:18571137	1
hsa-let-7d-5p	IMPG2:-:chr3:101038676:100951624	1
hsa-miR-1301-3p	ABAT:+:chr16:8839858:8851663	2
hsa-miR-155-5p	RBM27:+:chr5:145634506:145638156	1
hsa-miR-128-3p	RBM27:+:chr5:145634506:145638156	1
hsa-miR-134-5p	GLCCI1:+:chr7:8043538:8110761	1
hsa-miR-1301-3p	GLCCI1:+:chr7:8043538:8110761	1
hsa-miR-128-3p	ATP9A:-:chr20:50307358:50255881	1
hsa-miR-139-5p	ATP9A:-:chr20:50307358:50255881	1
hsa-let-7a-5p	ATP9A:-:chr20:50307358:50255881	1
hsa-let-7c-5p	ATP9A:-:chr20:50307358:50255881	1
hsa-let-7d-5p	ATP9A:-:chr20:50307358:50255881	1
hsa-let-7e-5p	ATP9A:-:chr20:50307358:50255881	1
hsa-miR-106a-5p	ATP9A:-:chr20:50307358:50255881	1
hsa-miR-106b-5p	ATP9A:-:chr20:50307358:50255881	1
hsa-miR-17-5p	ATP9A:-:chr20:50307358:50255881	1
hsa-miR-128-3p	SUPT3H:-:chr6:45333038:44971389	1
hsa-miR-139-5p	SUPT3H:-:chr6:45333038:44971389	1
hsa-miR-133a-3p	TXNL4B:-:chr16:72124685:72122885	1
hsa-miR-1202	DZIP3:+:chr3:108366790:108391503	1
hsa-miR-106a-5p	NTRK3:-:chr15:88483984:88472422	1
hsa-miR-17-5p	NTRK3:-:chr15:88483984:88472422	1
hsa-miR-135a-5p	RTN3:+:chr11:63472323:63488504	1
hsa-miR-146a-5p	RTN3:+:chr11:63472323:63488504	1
hsa-miR-129-5p	DHX36:-:chr3:154024084:154013073	2
hsa-miR-1301-3p	DHX36:-:chr3:154024084:154013073	2
hsa-miR-139-5p	DHX36:-:chr3:154024084:154013073	1
hsa-miR-134-5p	FAM171B:+:chr2:187604955:187618776	1
hsa-miR-146a-5p	FAM171B:+:chr2:187604955:187618776	1
hsa-miR-146b-5p	FAM171B:+:chr2:187604955:187618776	1
hsa-miR-129-5p	TBCE:+:chr1:235582788:235597595	1
hsa-miR-15a-5p	BRAF:-:chr7:140508795:140476712	1
hsa-miR-15b-5p	BRAF:-:chr7:140508795:140476712	1
hsa-miR-16-5p	BRAF:-:chr7:140508795:140476712	1
hsa-let-7a-5p	BRAF:-:chr7:140508795:140476712	1
hsa-let-7b-5p	BRAF:-:chr7:140508795:140476712	1
hsa-let-7c-5p	BRAF:-:chr7:140508795:140476712	1
hsa-let-7e-5p	BRAF:-:chr7:140508795:140476712	1
hsa-let-7g-5p	BRAF:-:chr7:140508795:140476712	1
hsa-let-7i-5p	BRAF:-:chr7:140508795:140476712	1
hsa-miR-138-5p	DNM3:+:chr1:172356273:172357949	1
hsa-miR-1301-3p	MAP3K13:+:chr3:185155235:185161424	2
hsa-miR-138-5p	SYN3:-:chr22:33402809:33376630	1
hsa-miR-146a-5p	DCUN1D4:+:chr4:52740437:52765544	1
hsa-miR-146b-5p	DCUN1D4:+:chr4:52740437:52765544	1
hsa-let-7a-5p	DCUN1D4:+:chr4:52740437:52765544	1
hsa-let-7c-5p	DCUN1D4:+:chr4:52740437:52765544	1
hsa-let-7e-5p	DCUN1D4:+:chr4:52740437:52765544	1
hsa-let-7f-5p	DCUN1D4:+:chr4:52740437:52765544	1
hsa-miR-15a-5p	EPHA6:+:chr3:96706174:96706837	1
hsa-miR-15b-5p	EPHA6:+:chr3:96706174:96706837	1
hsa-let-7a-5p	RGS17:-:chr6:153365178:153345397	1
hsa-let-7b-5p	RGS17:-:chr6:153365178:153345397	1
hsa-let-7c-5p	RGS17:-:chr6:153365178:153345397	1
hsa-let-7e-5p	RGS17:-:chr6:153365178:153345397	1
hsa-miR-149-5p	DTWD2:-:chr5:118280344:118264231	1
hsa-miR-143-3p	VMP1:+:chr17:57814814:57895134	1
hsa-miR-143-3p	ANKRD12:+:chr18:9204474:9211782	1
hsa-miR-1301-3p	COG6:+:chr13:40268771:40301685	1
hsa-miR-125a-5p	RUNX1T1:-:chr8:93029591:92998352	1
hsa-miR-125b-5p	RUNX1T1:-:chr8:93029591:92998352	1
hsa-miR-1301-3p	RUNX1T1:-:chr8:93029591:92998352	1
hsa-miR-143-3p	USP22:-:chr17:20914622:20910209	1
hsa-miR-132-5p	ANKH:-:chr5:14758707:14741935	1
hsa-miR-134-5p	ANKH:-:chr5:14758707:14741935	1
hsa-miR-128-3p	EML5:-:chr14:89212627:89192884	1
hsa-let-7b-5p	KLHL24:+:chr3:183361268:183382827	1
hsa-let-7c-5p	KLHL24:+:chr3:183361268:183382827	1
hsa-let-7i-5p	KLHL24:+:chr3:183361268:183382827	1
hsa-let-7a-5p	SUCO:+:chr1:172520652:172539870	1
hsa-let-7b-5p	SUCO:+:chr1:172520652:172539870	1
hsa-let-7c-5p	SUCO:+:chr1:172520652:172539870	1
hsa-let-7e-5p	SUCO:+:chr1:172520652:172539870	1
hsa-let-7f-5p	SUCO:+:chr1:172520652:172539870	1
hsa-let-7g-5p	SUCO:+:chr1:172520652:172539870	1
hsa-miR-133a-3p	UGGT2:-:chr13:96592345:96577934	1
hsa-miR-139-5p	UGGT2:-:chr13:96592345:96577934	2
hsa-miR-103a-3p	VEZT:+:chr12:95650926:95690034	1
hsa-miR-107	VEZT:+:chr12:95650926:95690034	1
hsa-miR-15b-5p	VEZT:+:chr12:95650926:95690034	1
hsa-let-7a-5p	VEZT:+:chr12:95650926:95690034	1
hsa-let-7b-5p	VEZT:+:chr12:95650926:95690034	1
hsa-let-7c-5p	VEZT:+:chr12:95650926:95690034	1
hsa-let-7e-5p	VEZT:+:chr12:95650926:95690034	1
hsa-let-7f-5p	VEZT:+:chr12:95650926:95690034	1
hsa-let-7g-5p	VEZT:+:chr12:95650926:95690034	1
hsa-miR-17-5p	VEZT:+:chr12:95650926:95690034	1
hsa-let-7a-5p	ARHGAP32:-:chr11:128994789:128963515	1
hsa-let-7b-5p	ARHGAP32:-:chr11:128994789:128963515	1
hsa-let-7c-5p	ARHGAP32:-:chr11:128994789:128963515	1
hsa-let-7e-5p	ARHGAP32:-:chr11:128994789:128963515	1
hsa-let-7i-5p	ARHGAP32:-:chr11:128994789:128963515	1
hsa-miR-139-5p	ANK3:-:chr10:61848116:61844360	1
hsa-miR-129-5p	MAGI2:-:chr7:77998530:77973095	1
hsa-miR-143-3p	MAST1:+:chr19:12962748:12963209	1
hsa-miR-106b-5p	PIAS1:+:chr15:68434284:68446033	2
hsa-miR-146b-5p	PIAS1:+:chr15:68434284:68446033	1
hsa-miR-138-5p	RAD23B:+:chr9:110062422:110087285	1
hsa-miR-106a-5p	RAD23B:+:chr9:110062422:110087285	1
hsa-miR-17-5p	RAD23B:+:chr9:110062422:110087285	1
hsa-miR-146a-5p	KCNH7:-:chr2:163374668:163360953	2
hsa-miR-134-5p	LCLAT1:+:chr2:30775359:30791042	1
hsa-miR-1301-3p	ATXN1:-:chr6:16754322:16658006	1
hsa-miR-103a-3p	ATXN1:-:chr6:16754322:16658006	1
hsa-miR-107	ATXN1:-:chr6:16754322:16658006	1
hsa-miR-16-5p	ATXN1:-:chr6:16754322:16658006	1
hsa-miR-148b-3p	REEP1:-:chr2:86491164:86479079	1
hsa-miR-129-5p	KIAA2026:-:chr9:5969436:5968019	1
hsa-miR-140-3p	KIF26B:+:chr1:245765879:245775278	1
hsa-miR-1301-3p	KIF26B:+:chr1:245765879:245775278	1
hsa-miR-149-5p	TSHZ2:+:chr20:51870038:51873110	3
hsa-miR-134-5p	TSHZ2:+:chr20:51870038:51873110	1
hsa-miR-1301-3p	TRIO:+:chr5:14304570:14336836	1
hsa-miR-125b-5p	CEP290:-:chr12:88524995:88504979	1
hsa-miR-1202	CEP290:-:chr12:88524995:88504979	1
hsa-miR-1180-3p	MBD5:+:chr2:149240678:149243519	1
hsa-miR-146a-5p	MBD5:+:chr2:149240678:149243519	1
hsa-miR-103a-3p	ANKIB1:+:chr7:91924203:91981956	2
hsa-miR-107	ANKIB1:+:chr7:91924203:91981956	2
hsa-miR-15a-5p	ANKIB1:+:chr7:91924203:91981956	1
hsa-miR-15b-5p	ANKIB1:+:chr7:91924203:91981956	1
hsa-miR-125a-5p	GARNL3:+:chr9:130101924:130104613	1
hsa-miR-134-5p	PCBP1-AS1:-:chr2:70224020:70215873	1
hsa-miR-1301-3p	SPAST:+:chr2:32339707:32353548	1
hsa-miR-137-3p	KLHL1:-:chr13:70549934:70370870	1
hsa-let-7a-5p	PAK7:-:chr20:9547031:9538255	1
hsa-let-7b-5p	PAK7:-:chr20:9547031:9538255	1
hsa-let-7c-5p	PAK7:-:chr20:9547031:9538255	1
hsa-let-7d-5p	PAK7:-:chr20:9547031:9538255	1
hsa-let-7i-5p	PAK7:-:chr20:9547031:9538255	1
hsa-let-7e-5p	PAK7:-:chr20:9547031:9538255	1
hsa-miR-103a-3p	ANKIB1:+:chr7:91924203:91991587	2
hsa-miR-107	ANKIB1:+:chr7:91924203:91991587	2
hsa-miR-15a-5p	ANKIB1:+:chr7:91924203:91991587	1
hsa-miR-15b-5p	ANKIB1:+:chr7:91924203:91991587	1
hsa-miR-129-5p	ANKIB1:+:chr7:91924203:91991587	1
hsa-miR-138-5p	SMAD2:-:chr18:45395807:45391430	1
hsa-let-7c-5p	TTLL11:-:chr9:124752049:124736288	1
hsa-let-7g-5p	TTLL11:-:chr9:124752049:124736288	1
hsa-let-7i-5p	TTLL11:-:chr9:124752049:124736288	1
hsa-miR-128-3p	ATRNL1:+:chr10:116879949:117278834	1
hsa-miR-1301-3p	ATRNL1:+:chr10:116879949:117278834	1
hsa-miR-15a-5p	ANKS1B:-:chr12:100200478:100166700	1
hsa-miR-15b-5p	ANKS1B:-:chr12:100200478:100166700	1
hsa-miR-16-5p	ANKS1B:-:chr12:100200478:100166700	1
hsa-miR-181b-5p	ANKS1B:-:chr12:100200478:100166700	1
hsa-let-7c-5p	CSMD3:-:chr8:113988377:113960019	2
hsa-let-7d-5p	CSMD3:-:chr8:113988377:113960019	2
hsa-let-7g-5p	CSMD3:-:chr8:113988377:113960019	2
hsa-miR-140-3p	GAS2:+:chr11:22696396:22777499	1
hsa-miR-138-5p	KIAA1244:+:chr6:138655107:138656325	1
hsa-miR-133a-3p	KIAA1244:+:chr6:138655107:138656325	1
hsa-miR-138-5p	LMBRD1:-:chr6:70500364:70447833	1
hsa-miR-146a-5p	LMBRD1:-:chr6:70500364:70447833	1
hsa-miR-146b-5p	LMBRD1:-:chr6:70500364:70447833	1
hsa-miR-1301-3p	MYO5A:-:chr15:52725482:52697483	1
hsa-miR-106a-5p	IFT81:+:chr12:110566755:110581350	1
hsa-miR-17-5p	IFT81:+:chr12:110566755:110581350	1
hsa-miR-15a-5p	TTC3:+:chr21:38480692:38520947	1
hsa-miR-16-5p	TTC3:+:chr21:38480692:38520947	1
hsa-miR-138-5p	TTC3:+:chr21:38480692:38520947	1
hsa-let-7e-5p	SGMS1:-:chr10:52226692:52193236	1
hsa-let-7f-5p	SGMS1:-:chr10:52226692:52193236	1
hsa-let-7g-5p	SGMS1:-:chr10:52226692:52193236	1
hsa-let-7i-5p	SGMS1:-:chr10:52226692:52193236	1
hsa-miR-101-3p	TRAPPC6B:-:chr14:39628754:39627488	1
hsa-miR-149-5p	TRAPPC6B:-:chr14:39628754:39627488	1
hsa-miR-16-5p	TRAPPC6B:-:chr14:39628754:39627488	1
hsa-miR-106a-5p	TRPM7:-:chr15:50955243:50923613	2
hsa-miR-106b-5p	TRPM7:-:chr15:50955243:50923613	2
hsa-miR-17-5p	TRPM7:-:chr15:50955243:50923613	2
hsa-miR-1301-3p	TRPM7:-:chr15:50955243:50923613	1
hsa-miR-181b-5p	TRPM7:-:chr15:50955243:50923613	1
hsa-miR-181c-5p	TRPM7:-:chr15:50955243:50923613	1
hsa-miR-133a-3p	ADRBK2:+:chr22:26074783:26091181	2
hsa-miR-129-5p	EPHA5:-:chr4:66509145:66467359	1
hsa-miR-133a-3p	NOL4:-:chr18:31709984:31673429	1
hsa-miR-125a-5p	RUNX1T1:-:chr8:93004117:92982886	1
hsa-miR-125b-5p	RUNX1T1:-:chr8:93004117:92982886	1
hsa-miR-1301-3p	RUNX1T1:-:chr8:93004117:92982886	1
hsa-miR-129-5p	SLC8A1:-:chr2:40392124:40366541	2
hsa-miR-181b-5p	SLC8A1:-:chr2:40392124:40366541	1
hsa-miR-103a-3p	VEZT:+:chr12:95650326:95690034	1
hsa-miR-107	VEZT:+:chr12:95650326:95690034	1
hsa-miR-15b-5p	VEZT:+:chr12:95650326:95690034	1
hsa-let-7a-5p	VEZT:+:chr12:95650326:95690034	1
hsa-let-7b-5p	VEZT:+:chr12:95650326:95690034	1
hsa-let-7c-5p	VEZT:+:chr12:95650326:95690034	1
hsa-let-7e-5p	VEZT:+:chr12:95650326:95690034	1
hsa-let-7f-5p	VEZT:+:chr12:95650326:95690034	1
hsa-let-7g-5p	VEZT:+:chr12:95650326:95690034	1
hsa-miR-17-5p	VEZT:+:chr12:95650326:95690034	1
hsa-miR-127-3p	ZMYM4:+:chr1:35790961:35827390	1
hsa-miR-128-3p	NBEA:+:chr13:35615070:35685115	1
hsa-miR-140-3p	NBEA:+:chr13:35615070:35685115	1
hsa-miR-155-5p	NBEA:+:chr13:35615070:35685115	1
hsa-miR-15b-5p	ATP9A:-:chr20:50346517:50329505	1
hsa-let-7a-5p	TENM1:-:chrX:124030090:124028144	1
hsa-let-7b-5p	TENM1:-:chrX:124030090:124028144	1
hsa-let-7c-5p	TENM1:-:chrX:124030090:124028144	1
hsa-let-7f-5p	TENM1:-:chrX:124030090:124028144	1
hsa-let-7g-5p	TENM1:-:chrX:124030090:124028144	1
hsa-let-7i-5p	TENM1:-:chrX:124030090:124028144	1
hsa-miR-1301-3p	CDK13:+:chr7:40027198:40087476	1
hsa-miR-129-5p	DGKI:-:chr7:137374748:137363302	1
hsa-miR-133a-3p	EXOC6B:-:chr2:72958374:72945231	1
hsa-miR-148b-3p	EXOC6B:-:chr2:72958374:72945231	1
hsa-miR-134-5p	HECTD4:-:chr12:112711599:112707508	1
hsa-miR-149-5p	HECTD4:-:chr12:112711599:112707508	1
hsa-miR-1301-3p	KLF12:-:chr13:74420510:74387289	1
hsa-miR-139-5p	MIB1:+:chr18:19345733:19379935	1
hsa-miR-103a-3p	MIB1:+:chr18:19345733:19379935	1
hsa-miR-107	MIB1:+:chr18:19345733:19379935	1
hsa-miR-15a-5p	MIB1:+:chr18:19345733:19379935	1
hsa-miR-15b-5p	MIB1:+:chr18:19345733:19379935	1
hsa-miR-16-5p	MIB1:+:chr18:19345733:19379935	1
hsa-miR-146a-5p	SLC41A2:-:chr12:105289123:105255069	1
hsa-miR-146b-5p	SLC41A2:-:chr12:105289123:105255069	1
hsa-miR-139-5p	ZNF585B:-:chr19:37698156:37690302	1
hsa-miR-17-5p	NTRK2:+:chr9:87317074:87342874	1
hsa-miR-128-3p	NTRK2:+:chr9:87317074:87342874	1
hsa-miR-125a-5p	PACRGL:+:chr4:20706089:20715162	1
hsa-miR-125b-5p	PACRGL:+:chr4:20706089:20715162	1
hsa-miR-146a-5p	PACRGL:+:chr4:20706089:20715162	1
hsa-miR-146b-5p	ALMS1:+:chr2:73659326:73747143	2
hsa-miR-1301-3p	ALMS1:+:chr2:73659326:73747143	1
hsa-let-7d-5p	ALMS1:+:chr2:73659326:73747143	1
hsa-miR-143-3p	ALMS1:+:chr2:73659326:73747143	1
hsa-miR-133a-3p	ALMS1:+:chr2:73659326:73747143	1
hsa-let-7f-5p	ALMS1:+:chr2:73659326:73747143	1
hsa-miR-129-5p	DNAH14:+:chr1:225372993:225394922	1
hsa-miR-181a-5p	MAN2A1:+:chr5:109049221:109159538	1
hsa-miR-181b-5p	MAN2A1:+:chr5:109049221:109159538	1
hsa-miR-181c-5p	MAN2A1:+:chr5:109049221:109159538	1
hsa-let-7c-5p	ZNF638:+:chr2:71590283:71607695	1
hsa-let-7g-5p	ZNF638:+:chr2:71590283:71607695	1
hsa-let-7i-5p	ZNF638:+:chr2:71590283:71607695	1
hsa-let-7a-5p	BPTF:+:chr17:65924471:65925603	2
hsa-let-7b-5p	BPTF:+:chr17:65924471:65925603	2
hsa-let-7c-5p	BPTF:+:chr17:65924471:65925603	2
hsa-let-7d-5p	BPTF:+:chr17:65924471:65925603	2
hsa-let-7f-5p	BPTF:+:chr17:65924471:65925603	2
hsa-let-7i-5p	BPTF:+:chr17:65924471:65925603	2
hsa-miR-134-5p	BPTF:+:chr17:65924471:65925603	2
hsa-miR-129-5p	BPTF:+:chr17:65924471:65925603	1
hsa-miR-133a-3p	CDH20:+:chr18:59157635:59174793	1
hsa-miR-101-3p	EIF4G3:-:chr1:21308901:21295967	1
hsa-miR-148b-3p	AKAP6:+:chr14:33290607:33294021	2
hsa-miR-143-3p	AKAP6:+:chr14:33290607:33294021	2
hsa-miR-129-5p	AKAP6:+:chr14:33290607:33294021	1
hsa-let-7b-5p	AKAP6:+:chr14:33290607:33294021	2
hsa-let-7c-5p	AKAP6:+:chr14:33290607:33294021	2
hsa-let-7d-5p	AKAP6:+:chr14:33290607:33294021	1
hsa-let-7g-5p	AKAP6:+:chr14:33290607:33294021	2
hsa-let-7i-5p	AKAP6:+:chr14:33290607:33294021	1
hsa-let-7a-5p	AKAP6:+:chr14:33290607:33294021	1
hsa-let-7e-5p	AKAP6:+:chr14:33290607:33294021	1
hsa-miR-1180-3p	EXOC6:+:chr10:94653106:94715471	1
hsa-miR-125a-5p	EXOC6:+:chr10:94653106:94715471	1
hsa-miR-125b-5p	EXOC6:+:chr10:94653106:94715471	1
hsa-miR-15b-5p	EXOC6:+:chr10:94653106:94715471	1
hsa-miR-125a-5p	GARNL3:+:chr9:130106514:130107756	1
hsa-let-7g-5p	LPHN3:+:chr4:62845281:62863983	1
hsa-miR-138-5p	PCSK5:+:chr9:78682871:78722267	1
hsa-miR-135a-5p	EVI5:-:chr1:93170301:93029199	1
hsa-miR-143-3p	KIAA1109:+:chr4:123111155:123122281	1
hsa-miR-15b-5p	LPPR5:-:chr1:99422297:99418626	1
hsa-miR-134-5p	LPPR5:-:chr1:99422297:99418626	1
hsa-miR-133a-3p	PCNXL2:-:chr1:233344435:233270759	1
hsa-miR-106a-5p	PCNXL2:-:chr1:233344435:233270759	1
hsa-miR-125a-5p	AGFG1:+:chr2:228356263:228389631	1
hsa-miR-125b-5p	AGFG1:+:chr2:228356263:228389631	1
hsa-miR-135a-5p	PCNXL2:-:chr1:233193036:233160891	1
hsa-miR-15b-5p	PCNXL2:-:chr1:233193036:233160891	1
hsa-miR-16-5p	PCNXL2:-:chr1:233193036:233160891	1
hsa-miR-1180-3p	CCDC40:+:chr17:78055345:78055857	1
hsa-miR-1301-3p	CCDC40:+:chr17:78055345:78055857	1
hsa-miR-1202	CBFB:+:chr16:67070542:67116242	1
hsa-let-7a-5p	RASAL2:+:chr1:178425856:178436556	1
hsa-let-7b-5p	RASAL2:+:chr1:178425856:178436556	1
hsa-let-7c-5p	RASAL2:+:chr1:178425856:178436556	1
hsa-let-7f-5p	RASAL2:+:chr1:178425856:178436556	1
hsa-let-7g-5p	RASAL2:+:chr1:178425856:178436556	1
hsa-let-7i-5p	RASAL2:+:chr1:178425856:178436556	1
hsa-miR-15a-5p	RASAL2:+:chr1:178425856:178436556	1
hsa-miR-16-5p	RASAL2:+:chr1:178425856:178436556	1
hsa-miR-125b-5p	KCNH1:-:chr1:211093411:211092981	1
hsa-miR-1202	KCNH1:-:chr1:211093411:211092981	1
hsa-miR-148b-3p	SH3GL3:+:chr15:84228005:84257523	1
hsa-miR-1301-3p	SH3GL3:+:chr15:84228005:84257523	1
hsa-miR-129-5p	FBXL13:-:chr7:102669865:102603980	1
hsa-let-7b-5p	FBXL13:-:chr7:102669865:102603980	1
hsa-let-7c-5p	FBXL13:-:chr7:102669865:102603980	1
hsa-miR-133a-3p	PCNXL2:-:chr1:233344435:233296029	1
hsa-miR-1202	FAM179B:+:chr14:45464949:45481278	1
hsa-miR-15a-5p	FAM179B:+:chr14:45464949:45481278	1
hsa-miR-15b-5p	FAM179B:+:chr14:45464949:45481278	1
hsa-miR-16-5p	FAM179B:+:chr14:45464949:45481278	1
hsa-miR-148b-3p	RERE:-:chr1:8601377:8525984	1
hsa-miR-16-5p	EPHA7:-:chr6:94068129:94066435	1
hsa-miR-16-5p	RERE:-:chr1:8684439:8616534	1
hsa-miR-1301-3p	RNF216:-:chr7:5692141:5680785	1
hsa-let-7b-5p	RNF216:-:chr7:5692141:5680785	1
hsa-let-7c-5p	RNF216:-:chr7:5692141:5680785	1
hsa-let-7g-5p	RNF216:-:chr7:5692141:5680785	1
hsa-let-7i-5p	RNF216:-:chr7:5692141:5680785	1
hsa-miR-128-3p	MGAT5:+:chr2:135075100:135076310	1
hsa-miR-181b-5p	ZFAND1:-:chr8:82630459:82626152	1
hsa-miR-134-5p	RIMS2:+:chr8:105025670:105080840	1
hsa-miR-139-5p	PLCH1:-:chr3:155314167:155267576	1
hsa-miR-15a-5p	DNM1L:+:chr12:32861087:32871697	1
hsa-miR-15b-5p	DNM1L:+:chr12:32861087:32871697	1
hsa-miR-135a-5p	EVI5:-:chr1:93170301:93070864	1
hsa-miR-101-3p	OAT:-:chr10:126100769:126097111	1
hsa-miR-149-5p	HECTD4:-:chr12:112617201:112613539	2
hsa-miR-1180-3p	HECTD4:-:chr12:112617201:112613539	1
hsa-miR-1202	CSPP1:+:chr8:68007528:68007967	1
hsa-miR-153-3p	SPATS2:+:chr12:49890616:49893988	1
hsa-miR-106a-5p	SFMBT2:-:chr10:7423911:7409610	1
hsa-miR-106b-5p	SFMBT2:-:chr10:7423911:7409610	1
hsa-miR-17-5p	SFMBT2:-:chr10:7423911:7409610	1
hsa-miR-2115-5p	FAT1:-:chr4:187630999:187627717	1
hsa-miR-181d-5p	FAT1:-:chr4:187630999:187627717	1
hsa-miR-339-5p	FAT1:-:chr4:187630999:187627717	1
hsa-miR-30a-5p	FAT1:-:chr4:187630999:187627717	1
hsa-miR-30b-5p	FAT1:-:chr4:187630999:187627717	1
hsa-miR-30c-5p	FAT1:-:chr4:187630999:187627717	1
hsa-miR-30e-5p	FAT1:-:chr4:187630999:187627717	1
hsa-miR-23a-3p	FAT1:-:chr4:187630999:187627717	1
hsa-miR-183-5p	ACVR2A:+:chr2:148653870:148657467	1
hsa-miR-301a-3p	SLC8A1:-:chr2:40657444:40655613	1
hsa-miR-34a-5p	SLC8A1:-:chr2:40657444:40655613	1
hsa-miR-324-5p	HMGCS1:-:chr5:43297268:43294157	1
hsa-miR-29a-3p	RMST:+:chr12:97886239:97924637	1
hsa-miR-29b-3p	RMST:+:chr12:97886239:97924637	1
hsa-miR-27a-3p	RANBP17:+:chr5:170610199:170632616	1
hsa-miR-346	RIMS2:+:chr8:105080740:105161076	1
hsa-miR-18a-5p	NFATC3:+:chr16:68155890:68160513	1
hsa-miR-338-3p	NFATC3:+:chr16:68155890:68160513	1
hsa-miR-23a-3p	NFATC3:+:chr16:68155890:68160513	1
hsa-miR-19b-3p	NTRK2:+:chr9:87317074:87325706	1
hsa-miR-34a-5p	HOMER1:-:chr5:78752841:78734832	1
hsa-miR-18a-5p	ATRNL1:+:chr10:116879949:116931050	1
hsa-miR-18a-5p	VRK1:+:chr14:97299804:97327072	1
hsa-miR-22-3p	PTN:-:chr7:136939721:136935977	1
hsa-miR-29b-3p	SLC8A3:-:chr14:70635201:70633356	2
hsa-miR-346	SLC8A3:-:chr14:70635201:70633356	1
hsa-miR-210-3p	SLC8A3:-:chr14:70635201:70633356	1
hsa-miR-29a-3p	SLC8A3:-:chr14:70635201:70633356	1
hsa-miR-34a-5p	CCNB1:+:chr5:68470704:68471364	2
hsa-miR-18a-5p	CCNB1:+:chr5:68470704:68471364	1
hsa-miR-23a-3p	FAM228B:+:chr2:24357989:24369956	1
hsa-miR-196a-5p	FAM228B:+:chr2:24357989:24369956	1
hsa-miR-183-5p	R3HDM1:+:chr2:136432902:136437894	1
hsa-miR-196a-5p	KLHL24:+:chr3:183361268:183390272	1
hsa-miR-199a-3p	KLHL24:+:chr3:183361268:183390272	1
hsa-miR-210-3p	KLHL24:+:chr3:183361268:183390272	1
hsa-miR-198	AFF1:+:chr4:87967318:87968746	1
hsa-miR-206	AFF1:+:chr4:87967318:87968746	1
hsa-miR-34a-5p	AFF1:+:chr4:87967318:87968746	1
hsa-miR-19b-3p	AFF1:+:chr4:87967318:87968746	1
hsa-miR-2115-5p	FAT1:-:chr4:187630999:187584453	1
hsa-miR-181d-5p	FAT1:-:chr4:187630999:187584453	1
hsa-miR-339-5p	FAT1:-:chr4:187630999:187584453	1
hsa-miR-30a-5p	FAT1:-:chr4:187630999:187584453	1
hsa-miR-30b-5p	FAT1:-:chr4:187630999:187584453	1
hsa-miR-30c-5p	FAT1:-:chr4:187630999:187584453	1
hsa-miR-30e-5p	FAT1:-:chr4:187630999:187584453	1
hsa-miR-23a-3p	FAT1:-:chr4:187630999:187584453	1
hsa-miR-33a-5p	FAT1:-:chr4:187630999:187584453	1
hsa-miR-181d-5p	BARD1:-:chr2:215646233:215632206	1
hsa-miR-2115-5p	SIPA1L2:-:chr1:232651354:232649603	1
hsa-miR-27a-3p	SIPA1L2:-:chr1:232651354:232649603	2
hsa-miR-205-5p	SIPA1L2:-:chr1:232651354:232649603	1
hsa-miR-195-5p	LRCH3:+:chr3:197592294:197602646	1
hsa-miR-34a-5p	NAB1:+:chr2:191523884:191537878	1
hsa-miR-218-5p	NUP205:+:chr7:135262544:135277940	1
hsa-miR-181d-5p	BARD1:-:chr2:215661841:215617170	1
hsa-miR-181d-5p	PICALM:-:chr11:85742653:85685750	1
hsa-miR-346	PICALM:-:chr11:85742653:85685750	1
hsa-miR-2115-5p	BRIP1:-:chr17:59857762:59853762	1
hsa-miR-346	NEIL3:+:chr4:178274462:178281831	1
hsa-miR-218-5p	NEIL3:+:chr4:178274462:178281831	1
hsa-miR-320a-3p	PRKD3:-:chr2:37544322:37543380	2
hsa-miR-18a-5p	PSD3:-:chr8:18730243:18725184	2
hsa-miR-20a-5p	PSD3:-:chr8:18730243:18725184	2
hsa-miR-200a-3p	PSD3:-:chr8:18730243:18725184	2
hsa-miR-200c-3p	PSD3:-:chr8:18730243:18725184	1
hsa-miR-339-5p	PSD3:-:chr8:18730243:18725184	1
hsa-miR-205-5p	AKAP12:+:chr6:151669846:151674887	1
hsa-miR-339-5p	AKAP12:+:chr6:151669846:151674887	1
hsa-miR-2115-5p	AKAP12:+:chr6:151669846:151674887	1
hsa-miR-181d-5p	AKAP12:+:chr6:151669846:151674887	1
hsa-miR-221-3p	AKAP12:+:chr6:151669846:151674887	1
hsa-miR-200b-3p	STIL:-:chr1:47748131:47745913	1
hsa-miR-34a-5p	STIL:-:chr1:47748131:47745913	1
hsa-miR-210-3p	STIL:-:chr1:47748131:47745913	1
hsa-miR-218-5p	AURKA:-:chr20:54961589:54956489	1
hsa-miR-181d-5p	RACGAP1:-:chr12:50386438:50385780	1
hsa-miR-181d-5p	BARD1:-:chr2:215646233:215617171	1
hsa-miR-18a-5p	CCDC134:+:chr22:42204879:42206295	1
hsa-miR-181d-5p	ANKRD32:+:chr5:93978978:93990457	1
hsa-miR-181d-5p	BARD1:-:chr2:215661841:215645284	1
hsa-miR-320a-3p	UTRN:+:chr6:144808684:144814592	1
hsa-miR-25-3p	AKAP2:+:chr9:112898407:112900819	1
hsa-miR-212-3p	AKAP2:+:chr9:112898407:112900819	1
hsa-miR-34a-5p	SNX5:-:chr20:17937681:17928129	1
hsa-miR-198	SNX5:-:chr20:17937681:17928129	1
hsa-miR-339-5p	RASSF8:+:chr12:26208212:26220646	1
hsa-miR-34a-5p	NSD1:+:chr5:176636637:176639196	1
hsa-miR-190a-5p	NSD1:+:chr5:176636637:176639196	1
hsa-miR-181d-5p	BARD1:-:chr2:215646233:215609791	1
hsa-miR-219a-5p	IARS:-:chr9:95032265:95018962	1
hsa-miR-2115-5p	TIAM2:+:chr6:155485549:155504634	1
hsa-miR-23a-3p	SEMA3A:-:chr7:83823984:83739786	1
hsa-miR-196a-5p	DOCK1:+:chr10:128768966:128926028	1
hsa-miR-339-5p	DOCK1:+:chr10:128768966:128926028	1
hsa-miR-218-5p	ZCCHC7:+:chr9:37126309:37126939	1
hsa-miR-324-5p	ZCCHC7:+:chr9:37126309:37126939	1
hsa-miR-2115-5p	SKA3:-:chr13:21746820:21732061	1
hsa-miR-27a-3p	CTNNB1:+:chr3:41265512:41280845	1
hsa-miR-199a-3p	CTNNB1:+:chr3:41265512:41280845	1
hsa-miR-18a-5p	CTNNB1:+:chr3:41265512:41280845	1
hsa-miR-29a-3p	ZNF644:-:chr1:91406866:91403042	1
hsa-miR-29b-3p	ZNF644:-:chr1:91406866:91403042	1
hsa-miR-200b-3p	ZNF644:-:chr1:91406866:91403042	1
hsa-miR-200c-3p	ZNF644:-:chr1:91406866:91403042	1
hsa-miR-222-3p	ZNF644:-:chr1:91406866:91403042	1
hsa-miR-25-3p	ZNF644:-:chr1:91406866:91403042	1
hsa-miR-183-5p	RBBP8:+:chr18:20572711:20576425	1
hsa-miR-196a-5p	RBBP8:+:chr18:20572711:20576425	1
hsa-miR-183-5p	TEX10:-:chr9:103111654:103082546	1
hsa-miR-200a-3p	CDC25A:-:chr3:48219478:48209336	1
hsa-miR-221-3p	CDC25A:-:chr3:48219478:48209336	1
hsa-miR-222-3p	CDC25A:-:chr3:48219478:48209336	1
hsa-miR-183-5p	CNPY1:-:chr7:155301792:155295716	1
hsa-miR-2115-5p	SLC4A7:-:chr3:27465643:27420739	2
hsa-miR-221-3p	SLC4A7:-:chr3:27465643:27420739	1
hsa-miR-222-3p	SLC4A7:-:chr3:27465643:27420739	1
hsa-miR-338-3p	SLC4A7:-:chr3:27465643:27420739	1
hsa-miR-25-3p	SLC4A7:-:chr3:27465643:27420739	1
hsa-miR-29a-3p	SLC4A7:-:chr3:27465643:27420739	1
hsa-miR-29b-3p	SLC4A7:-:chr3:27465643:27420739	1
hsa-miR-210-3p	MBOAT2:-:chr2:9098771:9048750	1
hsa-miR-200b-3p	VMP1:+:chr17:57808782:57816308	1
hsa-miR-200c-3p	VMP1:+:chr17:57808782:57816308	1
hsa-miR-2115-5p	ANKS1B:-:chr12:100175875:100166700	1
hsa-miR-183-5p	SENP6:+:chr6:76344423:76388643	1
hsa-miR-195-5p	ST6GAL2:-:chr2:107460490:107446522	1
hsa-miR-22-3p	ST6GAL2:-:chr2:107460490:107446522	1
hsa-miR-2115-5p	SLCO5A1:-:chr8:70674110:70667659	1
hsa-miR-301a-3p	SLC8A1:-:chr2:40657441:40655613	1
hsa-miR-34a-5p	SLC8A1:-:chr2:40657441:40655613	1
hsa-miR-2115-5p	LPHN3:+:chr4:62800558:62813994	1
hsa-miR-29b-3p	ERC1:+:chr12:1372200:1399178	1
hsa-miR-29a-3p	KCNH8:+:chr3:19431973:19498474	1
hsa-miR-29b-3p	KCNH8:+:chr3:19431973:19498474	1
hsa-miR-27a-3p	KCNH8:+:chr3:19431973:19498474	1
hsa-miR-210-3p	MBOAT2:-:chr2:9098771:9028147	1
hsa-miR-21-5p	ATP9B:+:chr18:76856476:76914555	1
hsa-miR-205-5p	NDST4:-:chr4:115898430:115856362	1
hsa-miR-183-5p	ARHGEF12:+:chr11:120346049:120348235	1
hsa-miR-200a-3p	ARHGEF12:+:chr11:120346049:120348235	1
hsa-miR-205-5p	ARHGEF12:+:chr11:120346049:120348235	1
hsa-miR-34a-5p	SLCO5A1:-:chr8:70674110:70650275	1
hsa-miR-183-5p	CACHD1:+:chr1:65095038:65107652	1
hsa-miR-29a-3p	CCSER1:+:chr4:91229395:91234198	1
hsa-miR-29b-3p	CCSER1:+:chr4:91229395:91234198	1
hsa-miR-2115-5p	CCSER1:+:chr4:91229395:91234198	1
hsa-miR-27a-3p	CCSER1:+:chr4:91229395:91234198	1
hsa-miR-221-3p	CCSER1:+:chr4:91229395:91234198	1
hsa-miR-195-5p	CCSER1:+:chr4:91229395:91234198	1
hsa-miR-221-3p	ELAVL2:-:chr9:23765097:23731020	1
hsa-miR-222-3p	ELAVL2:-:chr9:23765097:23731020	1
hsa-miR-196a-5p	ELAVL2:-:chr9:23765097:23731020	1
hsa-miR-2115-5p	ARHGAP21:-:chr10:24924032:24908401	1
hsa-miR-196a-5p	ARHGAP21:-:chr10:24924032:24908401	1
hsa-miR-200a-3p	DCAF17:+:chr2:172305191:172333460	1
hsa-miR-200b-3p	DCAF17:+:chr2:172305191:172333460	1
hsa-miR-200c-3p	DCAF17:+:chr2:172305191:172333460	1
hsa-miR-27a-3p	SCMH1:-:chr1:41608784:41578955	1
hsa-miR-34a-5p	FMNL2:+:chr2:153431650:153437563	2
hsa-miR-301a-3p	FMNL2:+:chr2:153431650:153437563	1
hsa-miR-182-5p	FMNL2:+:chr2:153431650:153437563	1
hsa-miR-29a-3p	RMST:+:chr12:97886239:97954476	1
hsa-miR-29b-3p	RMST:+:chr12:97886239:97954476	1
hsa-miR-218-5p	CCDC91:+:chr12:28458582:28544344	1
hsa-miR-222-3p	BRAF:-:chr7:140494267:140476712	1
hsa-miR-34a-5p	BMPR1B:+:chr4:96025559:96052663	1
hsa-miR-200a-3p	BMPR1B:+:chr4:96025559:96052663	1
hsa-miR-221-3p	HADHB:+:chr2:26486248:26500028	1
hsa-miR-23a-3p	HADHB:+:chr2:26486248:26500028	1
hsa-miR-182-5p	DMXL2:-:chr15:51839605:51827860	1
hsa-miR-34a-5p	DMXL2:-:chr15:51839605:51827860	1
hsa-miR-33a-5p	DMXL2:-:chr15:51839605:51827860	1
hsa-miR-18a-5p	KCNH8:+:chr3:19384079:19389457	1
hsa-miR-18a-5p	ATRNL1:+:chr10:116879949:117001514	1
hsa-miR-200c-3p	APBB2:-:chr4:41016415:41015600	1
hsa-miR-29a-3p	SPAG9:-:chr17:49071296:49067811	1
hsa-miR-22-3p	KLHL8:-:chr4:88116842:88091230	1
hsa-miR-198	MTMR3:+:chr22:30366965:30375041	1
hsa-miR-29a-3p	ATAD2B:-:chr2:24111269:24080285	2
hsa-miR-29b-3p	ATAD2B:-:chr2:24111269:24080285	2
hsa-miR-27a-3p	SLC4A7:-:chr3:27493989:27453133	1
hsa-miR-338-3p	SLC4A7:-:chr3:27493989:27453133	2
hsa-miR-2115-5p	SLC4A7:-:chr3:27493989:27453133	2
hsa-miR-221-3p	SLC4A7:-:chr3:27493989:27453133	1
hsa-miR-222-3p	SLC4A7:-:chr3:27493989:27453133	1
hsa-miR-23a-3p	GOLM1:-:chr9:88661487:88648197	1
hsa-miR-29a-3p	RMST:+:chr12:97886239:97889834	1
hsa-miR-29b-3p	RMST:+:chr12:97886239:97889834	1
hsa-miR-196a-5p	WDR37:+:chr10:1118056:1142186	1
hsa-miR-30a-5p	NCOA1:+:chr2:24866835:24896332	1
hsa-miR-30d-5p	NCOA1:+:chr2:24866835:24896332	1
hsa-miR-30e-5p	NCOA1:+:chr2:24866835:24896332	1
hsa-miR-221-3p	ZNF562:-:chr19:9770143:9767223	1
hsa-miR-23a-3p	ZNF562:-:chr19:9770143:9767223	1
hsa-miR-34a-5p	FGFR2:-:chr10:123325218:123324016	1
hsa-miR-212-3p	PVRL3:+:chr3:110830877:110841085	1
hsa-miR-206	PVRL3:+:chr3:110830877:110841085	1
hsa-miR-193b-3p	FGD4:+:chr12:32772632:32786623	1
hsa-miR-206	GAB1:+:chr4:144336630:144361535	1
hsa-miR-27a-3p	GAB1:+:chr4:144336630:144361535	1
hsa-miR-23a-3p	FZD3:+:chr8:28357450:28360719	1
hsa-miR-205-5p	FZD3:+:chr8:28357450:28360719	1
hsa-miR-196a-5p	S100PBP:+:chr1:33290914:33295668	1
hsa-miR-25-3p	MCM4:+:chr8:48882358:48884028	1
hsa-miR-184	MCM4:+:chr8:48882358:48884028	2
hsa-miR-33a-5p	MCM4:+:chr8:48882358:48884028	1
hsa-miR-29a-3p	TIAM2:+:chr6:155450352:155458746	1
hsa-miR-23a-3p	SEMA3A:-:chr7:83823984:83689781	1
hsa-miR-199a-3p	SMOC1:+:chr14:70477471:70490164	1
hsa-miR-339-5p	SMOC1:+:chr14:70477471:70490164	1
hsa-miR-205-5p	UBE2K:+:chr4:39739040:39776553	1
hsa-miR-200a-3p	FBXL17:-:chr5:107684231:107521817	2
hsa-miR-34a-5p	FBXL17:-:chr5:107684231:107521817	1
hsa-miR-200b-3p	FBXL17:-:chr5:107684231:107521817	1
hsa-miR-320a-3p	MAGI2:-:chr7:77814987:77789342	2
hsa-miR-27a-3p	MAGI2:-:chr7:77814987:77789342	1
hsa-miR-34a-5p	MAGI2:-:chr7:77814987:77789342	1
hsa-miR-183-5p	ARHGEF12:+:chr11:120343759:120348235	1
hsa-miR-200a-3p	ARHGEF12:+:chr11:120343759:120348235	1
hsa-miR-205-5p	ARHGEF12:+:chr11:120343759:120348235	1
hsa-miR-34a-5p	NRXN1:-:chr2:50282182:50280409	1
hsa-miR-181d-5p	PICALM:-:chr11:85742653:85701293	1
hsa-miR-346	PICALM:-:chr11:85742653:85701293	1
hsa-miR-320a-3p	RP11-29G8.3:+:chr13:76195899:76335174	1
hsa-miR-198	ATP6V0A1:+:chr17:40650942:40653322	1
hsa-miR-2115-5p	AFF2:+:chrX:147733520:147744289	2
hsa-miR-22-3p	ST6GAL2:-:chr2:107450602:107446521	1
hsa-miR-22-3p	MCF2L2:-:chr3:182925611:182923663	1
hsa-miR-25-3p	SLC8A1:-:chr2:40405633:40366541	1
hsa-miR-181d-5p	SLC8A1:-:chr2:40405633:40366541	1
hsa-miR-18a-5p	SLC8A1:-:chr2:40405633:40366541	1
hsa-miR-338-3p	RERE:-:chr1:8674745:8525984	1
hsa-miR-195-5p	PTPRM:+:chr18:8076453:8088849	1
hsa-miR-338-3p	KIAA1549L:+:chr11:33572586:33573787	1
hsa-miR-206	KIAA1549L:+:chr11:33572586:33573787	1
hsa-miR-29a-3p	NRXN1:-:chr2:50733755:50692580	1
hsa-miR-25-3p	SLC25A16:-:chr10:70266475:70246900	1
hsa-miR-200a-3p	FBXL17:-:chr5:107684231:107356625	2
hsa-miR-34a-5p	FBXL17:-:chr5:107684231:107356625	1
hsa-miR-200b-3p	FBXL17:-:chr5:107684231:107356625	1
hsa-miR-20a-5p	ATP9A:-:chr20:50307358:50290691	1
hsa-miR-33a-5p	ANK3:-:chr10:62039397:62021616	1
hsa-miR-221-3p	ELAVL2:-:chr9:23765097:23762004	1
hsa-miR-222-3p	ELAVL2:-:chr9:23765097:23762004	1
hsa-miR-196a-5p	ELAVL2:-:chr9:23765097:23762004	1
hsa-miR-339-5p	UBAP2:-:chr9:33998862:33986757	1
hsa-miR-181d-5p	DCLK1:-:chr13:36410278:36379835	1
hsa-miR-205-5p	TMEM116:-:chr12:112381173:112371689	1
hsa-miR-190a-5p	TMEM116:-:chr12:112381173:112371689	1
hsa-miR-20a-5p	TMEM116:-:chr12:112381173:112371689	2
hsa-miR-29a-3p	TMEM116:-:chr12:112381173:112371689	1
hsa-miR-29b-3p	TMEM116:-:chr12:112381173:112371689	1
hsa-miR-199a-3p	TMEM116:-:chr12:112381173:112371689	1
hsa-miR-205-5p	ARFGEF1:-:chr8:68214701:68200190	1
hsa-miR-200b-3p	VMP1:+:chr17:57808782:57851246	1
hsa-miR-200c-3p	VMP1:+:chr17:57808782:57851246	1
hsa-miR-218-5p	ERC2:-:chr3:55984588:55922416	1
hsa-miR-25-3p	SLC8A1:-:chr2:40405633:40387904	1
hsa-miR-212-3p	TXNDC16:-:chr14:53011089:53003436	1
hsa-miR-190a-5p	GLCCI1:+:chr7:8043538:8099878	1
hsa-miR-200a-3p	RBM41:-:chrX:106332069:106331666	1
hsa-miR-182-5p	KCNN2:+:chr5:113740135:113740553	1
hsa-miR-182-5p	GALNT13:+:chr2:154757449:154801152	1
hsa-miR-30b-5p	GALNT13:+:chr2:154757449:154801152	2
hsa-miR-199a-3p	GALNT13:+:chr2:154757449:154801152	1
hsa-miR-183-5p	HAGH:-:chr16:1859834:1859238	2
hsa-miR-338-3p	RERE:-:chr1:8617582:8525984	1
hsa-miR-182-5p	PDE4D:-:chr5:58511794:58476420	1
hsa-miR-34a-5p	PDE4D:-:chr5:58511794:58476420	1
hsa-miR-218-5p	TBC1D12:+:chr10:96201653:96234540	1
hsa-miR-29a-3p	BRWD3:-:chrX:79991587:79988955	1
hsa-miR-29b-3p	BRWD3:-:chrX:79991587:79988955	1
hsa-miR-205-5p	UBAP2:-:chr9:33973235:33971648	1
hsa-miR-2115-5p	SPHKAP:-:chr2:228884872:228881122	1
hsa-miR-182-5p	SPHKAP:-:chr2:228884872:228881122	1
hsa-miR-205-5p	SPHKAP:-:chr2:228884872:228881122	1
hsa-miR-181d-5p	SPHKAP:-:chr2:228884872:228881122	1
hsa-miR-18a-5p	APBB2:-:chr4:40947087:40936473	1
hsa-miR-19a-3p	APBB2:-:chr4:40947087:40936473	1
hsa-miR-19b-3p	APBB2:-:chr4:40947087:40936473	1
hsa-miR-181d-5p	CACNB4:-:chr2:152717334:152698417	1
hsa-miR-2115-5p	LPHN3:+:chr4:62775278:62813994	1
hsa-miR-206	LMBR1:-:chr7:156619438:156549086	1
hsa-miR-2115-5p	ARPP21:+:chr3:35721279:35732497	1
hsa-miR-27a-3p	UBE2Q2P1:-:chr15:85098301:85081762	1
hsa-miR-205-5p	EML5:-:chr14:89221015:89192885	1
hsa-miR-210-3p	PDE4D:-:chr5:58289292:58284320	1
hsa-miR-210-3p	STOX2:+:chr4:184930311:184932576	1
hsa-miR-34a-5p	RIC3:-:chr11:8161740:8158925	1
hsa-miR-218-5p	AFF3:-:chr2:100628033:100623093	1
hsa-miR-324-5p	LPHN3:+:chr4:62812632:62863983	1
hsa-miR-205-5p	NDST3:+:chr4:119026173:119064839	1
hsa-miR-346	RIMS2:+:chr8:105105699:105161076	1
hsa-miR-346	RIMS2:+:chr8:105053554:105161076	1
hsa-miR-200a-3p	SYNE1:-:chr6:152653025:152650865	2
hsa-miR-200b-3p	SYNE1:-:chr6:152653025:152650865	1
hsa-miR-205-5p	SYNE1:-:chr6:152653025:152650865	1
hsa-miR-27a-3p	BAZ2B:-:chr2:160252345:160194077	2
hsa-miR-338-3p	SEZ6L2:-:chr16:29907181:29906579	1
hsa-miR-26b-5p	RBM26:-:chr13:79918929:79915258	1
hsa-miR-338-3p	LPXN:-:chr11:58318705:58317259	2
hsa-miR-212-3p	TXNDC16:-:chr14:53011089:52977958	1
hsa-miR-200a-3p	LRRC49:+:chr15:71211389:71276596	1
hsa-miR-320a-3p	LRRC49:+:chr15:71211389:71276596	1
hsa-miR-206	LRRC49:+:chr15:71211389:71276596	1
hsa-miR-183-5p	ARHGEF12:+:chr11:120339997:120348235	1
hsa-miR-200a-3p	ARHGEF12:+:chr11:120339997:120348235	1
hsa-miR-205-5p	ARHGEF12:+:chr11:120339997:120348235	1
hsa-miR-210-3p	EPHA5:-:chr4:66286283:66270092	1
hsa-miR-195-5p	PHKB:+:chr16:47531310:47630442	1
hsa-miR-20a-5p	BPTF:+:chr17:65906993:65940488	1
hsa-miR-27a-3p	BPTF:+:chr17:65906993:65940488	1
hsa-miR-221-3p	BPTF:+:chr17:65906993:65940488	1
hsa-miR-218-5p	BPTF:+:chr17:65906993:65940488	1
hsa-miR-33a-5p	BPTF:+:chr17:65906993:65940488	1
hsa-miR-34a-5p	HMGCLL1:-:chr6:55406938:55360217	1
hsa-miR-25-3p	APC:+:chr5:112102023:112137080	1
hsa-miR-218-5p	APC:+:chr5:112102023:112137080	1
hsa-miR-205-5p	APC:+:chr5:112102023:112137080	1
hsa-miR-30b-5p	PPP2R2B:-:chr5:146080705:146070691	1
hsa-miR-30c-5p	PPP2R2B:-:chr5:146080705:146070691	1
hsa-miR-30e-5p	CACNA1E:+:chr1:181546902:181549912	1
hsa-miR-182-5p	MEIS3:-:chr19:47920607:47919908	1
hsa-miR-27a-3p	NBEA:+:chr13:35615070:35624532	1
hsa-miR-29a-3p	NRXN1:-:chr2:50765774:50692579	1
hsa-miR-196a-5p	KLHL24:+:chr3:183368084:183390272	1
hsa-miR-199a-3p	KLHL24:+:chr3:183368084:183390272	1
hsa-miR-210-3p	KLHL24:+:chr3:183368084:183390272	1
hsa-miR-34a-5p	HOMER1:-:chr5:78752841:78692646	2
hsa-miR-34a-5p	PCDH11Y:+:chrY:4924930:4968748	1
hsa-miR-29a-3p	PCDH11Y:+:chrY:4924930:4968748	1
hsa-miR-29b-3p	PCDH11Y:+:chrY:4924930:4968748	1
hsa-miR-338-3p	PCDH11Y:+:chrY:4924930:4968748	1
hsa-miR-195-5p	ALMS1:+:chr2:73784347:73786269	1
hsa-miR-206	DGKE:+:chr17:54926057:54933986	2
hsa-miR-33a-5p	MYCBP2:-:chr13:77703365:77700453	1
hsa-miR-22-3p	RTN3:+:chr11:63486173:63488504	1
hsa-miR-198	ACER2:+:chr9:19423860:19424839	1
hsa-miR-219a-5p	SLC38A9:-:chr5:54960691:54941617	1
hsa-miR-29a-3p	NRXN1:-:chr2:50733755:50463926	1
hsa-miR-34a-5p	POU6F2:+:chr7:39243834:39247219	1
hsa-miR-181d-5p	DCLK1:-:chr13:36410278:36396866	1
hsa-miR-206	GRK4:+:chr4:2986240:3031136	1
hsa-miR-34a-5p	GRK4:+:chr4:2986240:3031136	1
hsa-miR-320a-3p	GRK4:+:chr4:2986240:3031136	1
hsa-miR-34a-5p	FAT3:+:chr11:92085262:92258114	2
hsa-miR-339-5p	FAT3:+:chr11:92085262:92258114	1
hsa-miR-205-5p	NCAN:+:chr19:19356122:19359691	1
hsa-miR-2115-5p	PCCA:+:chr13:100953714:101101559	1
hsa-miR-30a-5p	NLGN1:+:chr3:173322069:173323383	1
hsa-miR-30b-5p	NLGN1:+:chr3:173322069:173323383	1
hsa-miR-30c-5p	NLGN1:+:chr3:173322069:173323383	1
hsa-miR-30d-5p	NLGN1:+:chr3:173322069:173323383	1
hsa-miR-196a-5p	NLGN1:+:chr3:173322069:173323383	1
hsa-miR-2115-5p	RAPGEF2:+:chr4:160107794:160164943	2
hsa-miR-33a-5p	AGPS:+:chr2:178370234:178388533	1
hsa-miR-22-3p	AGPS:+:chr2:178370234:178388533	1
hsa-miR-198	CPEB3:-:chr10:93940776:93870833	1
hsa-miR-34a-5p	CPEB3:-:chr10:93940776:93870833	1
hsa-miR-210-3p	DPYD:-:chr1:98015300:97981282	1
hsa-miR-195-5p	RALGAPA1:-:chr14:36194359:36133848	1
hsa-miR-320a-3p	RALGAPA1:-:chr14:36194359:36133848	1
hsa-miR-34a-5p	RALGAPA1:-:chr14:36194359:36133848	1
hsa-miR-25-3p	ARIH1:+:chr15:72810408:72864506	1
hsa-miR-210-3p	ARIH1:+:chr15:72810408:72864506	1
hsa-miR-2115-5p	LPHN3:+:chr4:62775278:62801763	1
hsa-miR-206	LMBR1:-:chr7:156619438:156516805	1
hsa-miR-182-5p	GNAO1:+:chr16:56385296:56388993	1
hsa-miR-34a-5p	GNAO1:+:chr16:56385296:56388993	1
hsa-miR-21-5p	ATP9B:+:chr18:76856476:76967012	1
hsa-miR-27a-3p	C11orf80:+:chr11:66589114:66595835	1
hsa-miR-20a-5p	DENND1B:-:chr1:197627499:197611840	1
hsa-miR-338-3p	AP3B2:-:chr15:83358205:83357488	1
hsa-miR-22-3p	FAM13B:-:chr5:137354835:137342679	1
hsa-miR-29a-3p	ATP9A:-:chr20:50346517:50342357	1
hsa-miR-29b-3p	ATP9A:-:chr20:50346517:50342357	1
hsa-miR-27a-3p	CADM1:-:chr11:115111140:115085327	2
hsa-miR-19a-3p	CRBN:-:chr3:3215945:3197902	1
hsa-miR-19b-3p	CRBN:-:chr3:3215945:3197902	1
hsa-miR-218-5p	CRBN:-:chr3:3215945:3197902	1
hsa-miR-198	AC068533.7:+:chr7:65592691:65599361	1
hsa-miR-34a-5p	ATXN1:-:chr6:16754322:16586010	1
hsa-miR-195-5p	ATXN1:-:chr6:16754322:16586010	1
hsa-miR-210-3p	RHOT1:+:chr17:30498062:30510291	1
hsa-miR-198	PEX13:+:chr2:61258554:61259248	1
hsa-miR-205-5p	PEX13:+:chr2:61258554:61259248	1
hsa-miR-195-5p	PEX13:+:chr2:61258554:61259248	1
hsa-miR-183-5p	TTN-AS1:+:chr2:179462323:179465394	1
hsa-miR-198	AGPS:+:chr2:178305693:178326746	1
hsa-miR-21-5p	ATP9B:+:chr18:76856476:76936907	1
hsa-miR-190a-5p	EML5:-:chr14:89110855:89093181	1
hsa-miR-25-3p	EPB41L4A:-:chr5:111576507:111570330	1
hsa-miR-29a-3p	NRXN1:-:chr2:50850753:50692580	1
hsa-miR-27a-3p	PODXL2:+:chr3:127358087:127381154	1
hsa-miR-34a-5p	CLEC16A:+:chr16:11114050:11154879	1
hsa-miR-205-5p	CLEC16A:+:chr16:11114050:11154879	1
hsa-miR-21-5p	GNAQ:-:chr9:80412564:80409379	1
hsa-miR-33a-5p	NCAM2:+:chr21:22652898:22664561	1
hsa-miR-182-5p	GALNT13:+:chr2:154757448:154997018	1
hsa-miR-30b-5p	GALNT13:+:chr2:154757448:154997018	2
hsa-miR-199a-3p	GALNT13:+:chr2:154757448:154997018	1
hsa-miR-34a-5p	MID2:+:chrX:107083900:107097934	1
hsa-miR-27a-3p	MID2:+:chrX:107083900:107097934	1
hsa-miR-27a-3p	NCAM1:+:chr11:113073101:113085233	1
hsa-miR-200a-3p	TMEM56:+:chr1:95609447:95616975	2
hsa-miR-222-3p	ACAP2:-:chr3:195112876:195101737	2
hsa-miR-218-5p	MYCBP2:-:chr13:77818086:77791974	1
hsa-miR-29a-3p	NRXN1:-:chr2:50780163:50692579	1
hsa-miR-205-5p	BAI3:+:chr6:69640451:69653886	1
hsa-miR-18a-5p	ANK2:+:chr4:114095572:114120265	1
hsa-miR-210-3p	ANK2:+:chr4:114095572:114120265	1
hsa-miR-33a-5p	ANK2:+:chr4:114095572:114120265	1
hsa-miR-25-3p	IMPG2:-:chr3:101038676:100951624	1
hsa-miR-30a-5p	IMPG2:-:chr3:101038676:100951624	1
hsa-miR-30b-5p	IMPG2:-:chr3:101038676:100951624	1
hsa-miR-30c-5p	IMPG2:-:chr3:101038676:100951624	1
hsa-miR-30d-5p	IMPG2:-:chr3:101038676:100951624	1
hsa-miR-30e-5p	IMPG2:-:chr3:101038676:100951624	1
hsa-miR-182-5p	IMPG2:-:chr3:101038676:100951624	1
hsa-miR-184	ABAT:+:chr16:8839858:8851663	1
hsa-miR-30a-5p	HAS2:-:chr8:122641580:122640954	1
hsa-miR-30e-5p	HAS2:-:chr8:122641580:122640954	1
hsa-miR-210-3p	MBOAT2:-:chr2:9098771:9083315	1
hsa-miR-27a-3p	RBM27:+:chr5:145634506:145638156	1
hsa-miR-29b-3p	ERC1:+:chr12:1372200:1481143	1
hsa-miR-190a-5p	GLCCI1:+:chr7:8043538:8110761	1
hsa-miR-20a-5p	ATP9A:-:chr20:50307358:50255881	1
hsa-miR-198	ATP6V0A1:+:chr17:40652725:40653322	1
hsa-miR-199a-3p	BBS9:+:chr7:33390831:33427756	1
hsa-miR-338-3p	CYFIP2:+:chr5:156721792:156731374	1
hsa-miR-34a-5p	NTRK3:-:chr15:88483984:88472422	1
hsa-miR-20a-5p	NTRK3:-:chr15:88483984:88472422	1
hsa-miR-206	INTU:+:chr4:128564676:128609022	2
hsa-miR-182-5p	INTU:+:chr4:128564676:128609022	1
hsa-miR-22-3p	RTN3:+:chr11:63472323:63488504	1
hsa-miR-20a-5p	DHX36:-:chr3:154024084:154013073	1
hsa-miR-27a-3p	FGD4:+:chr12:32729200:32764217	1
hsa-miR-25-3p	FGD4:+:chr12:32729200:32764217	1
hsa-miR-184	FGD4:+:chr12:32729200:32764217	1
hsa-miR-195-5p	BRAF:-:chr7:140508795:140476712	1
hsa-miR-30b-5p	BRAF:-:chr7:140508795:140476712	1
hsa-miR-30c-5p	BRAF:-:chr7:140508795:140476712	1
hsa-miR-222-3p	BRAF:-:chr7:140508795:140476712	1
hsa-miR-205-5p	SMG1:-:chr16:18853776:18851020	1
hsa-miR-27a-3p	STAM2:-:chr2:153006743:152980280	1
hsa-miR-183-5p	SYN3:-:chr22:33402809:33376630	1
hsa-miR-19a-3p	DCUN1D4:+:chr4:52740437:52765544	1
hsa-miR-19b-3p	DCUN1D4:+:chr4:52740437:52765544	1
hsa-miR-23a-3p	DCUN1D4:+:chr4:52740437:52765544	1
hsa-miR-25-3p	HLTF:-:chr3:148793834:148773089	1
hsa-miR-33a-5p	PTK2:-:chr8:141874498:141856358	1
hsa-miR-205-5p	RGS17:-:chr6:153365178:153345397	1
hsa-miR-182-5p	STXBP5L:+:chr3:121097563:121100379	1
hsa-miR-25-3p	ARIH1:+:chr15:72837161:72864506	1
hsa-miR-210-3p	ARIH1:+:chr15:72837161:72864506	1
hsa-miR-205-5p	EML5:-:chr14:89212627:89192884	1
hsa-miR-196a-5p	KLHL24:+:chr3:183361268:183382827	1
hsa-miR-338-3p	SUCO:+:chr1:172520652:172539870	1
hsa-miR-2115-5p	SUCO:+:chr1:172520652:172539870	1
hsa-miR-23a-3p	UGGT2:-:chr13:96592345:96577934	1
hsa-miR-27a-3p	UGGT2:-:chr13:96592345:96577934	1
hsa-miR-2115-5p	VEZT:+:chr12:95650926:95690034	1
hsa-miR-27a-3p	ANK3:-:chr10:61848116:61844360	1
hsa-miR-193b-3p	RAD23B:+:chr9:110062422:110087285	1
hsa-miR-20a-5p	RAD23B:+:chr9:110062422:110087285	1
hsa-miR-34a-5p	ATXN1:-:chr6:16754322:16658006	1
hsa-miR-195-5p	ATXN1:-:chr6:16754322:16658006	1
hsa-miR-182-5p	KIAA2026:-:chr9:5969436:5968019	1
hsa-miR-219a-5p	KIAA2026:-:chr9:5969436:5968019	1
hsa-miR-320a-3p	KIF26B:+:chr1:245765879:245775278	1
hsa-miR-200a-3p	TAOK1:+:chr17:27809215:27838010	1
hsa-miR-33a-5p	TSHZ2:+:chr20:51870038:51873110	1
hsa-miR-22-3p	TSHZ2:+:chr20:51870038:51873110	1
hsa-miR-2115-5p	TSHZ2:+:chr20:51870038:51873110	1
hsa-miR-218-5p	TSHZ2:+:chr20:51870038:51873110	1
hsa-miR-210-3p	TSHZ2:+:chr20:51870038:51873110	1
hsa-miR-196a-5p	ANO4:+:chr12:101316003:101336313	1
hsa-miR-190a-5p	TRIO:+:chr5:14304570:14336836	1
hsa-miR-2115-5p	CEP290:-:chr12:88524995:88504979	1
hsa-miR-199a-3p	KLHL8:-:chr4:88116842:88104355	1
hsa-miR-22-3p	KLHL8:-:chr4:88116842:88104355	1
hsa-miR-195-5p	ANKIB1:+:chr7:91924203:91981956	1
hsa-miR-339-5p	ANKIB1:+:chr7:91924203:91981956	1
hsa-miR-212-3p	KLHL1:-:chr13:70549934:70370870	1
hsa-miR-34a-5p	PAK7:-:chr20:9547031:9538255	2
hsa-miR-196a-5p	PAK7:-:chr20:9547031:9538255	1
hsa-miR-195-5p	ANKIB1:+:chr7:91924203:91991587	1
hsa-miR-339-5p	ANKIB1:+:chr7:91924203:91991587	1
hsa-miR-23a-3p	CCDC66:+:chr3:56600622:56601081	1
hsa-miR-183-5p	GALNT8:+:chr12:4848329:4855424	2
hsa-miR-184	GALNT8:+:chr12:4848329:4855424	1
hsa-miR-33a-5p	GALNT8:+:chr12:4848329:4855424	1
hsa-miR-34a-5p	GALNT8:+:chr12:4848329:4855424	1
hsa-miR-200b-3p	SMAD2:-:chr18:45395807:45391430	1
hsa-miR-200c-3p	SMAD2:-:chr18:45395807:45391430	1
hsa-miR-206	SMAD2:-:chr18:45395807:45391430	1
hsa-miR-18a-5p	ATRNL1:+:chr10:116879949:117278834	1
hsa-miR-27a-3p	ATRNL1:+:chr10:116879949:117278834	1
hsa-miR-221-3p	ATRNL1:+:chr10:116879949:117278834	1
hsa-miR-222-3p	ATRNL1:+:chr10:116879949:117278834	1
hsa-miR-25-3p	ATRNL1:+:chr10:116879949:117278834	1
hsa-miR-33a-5p	ANKS1B:-:chr12:100200478:100166700	1
hsa-miR-181d-5p	ANKS1B:-:chr12:100200478:100166700	1
hsa-miR-2115-5p	ANKS1B:-:chr12:100200478:100166700	1
hsa-miR-198	EML5:-:chr14:89181539:89178615	1
hsa-miR-33a-5p	GAS2:+:chr11:22696396:22777499	1
hsa-miR-222-3p	ZNF493:+:chr19:21587931:21588658	1
hsa-miR-34a-5p	ZNF493:+:chr19:21587931:21588658	1
hsa-miR-199a-3p	BBS9:+:chr7:33384193:33427756	1
hsa-miR-200c-3p	KIAA1244:+:chr6:138655107:138656325	1
hsa-miR-198	LMBRD1:-:chr6:70500364:70447833	1
hsa-miR-25-3p	IFT81:+:chr12:110566755:110581350	1
hsa-miR-20a-5p	IFT81:+:chr12:110566755:110581350	1
hsa-miR-205-5p	RAVER2:+:chr1:65234339:65255197	1
hsa-miR-27a-3p	TTC3:+:chr21:38480692:38520947	1
hsa-miR-195-5p	TTC3:+:chr21:38480692:38520947	1
hsa-miR-183-5p	CNTNAP2:+:chr7:146471363:146536996	1
hsa-miR-18a-5p	CTD-2260A17.2:-:chr5:96209375:96208989	1
hsa-miR-195-5p	TRAPPC6B:-:chr14:39628754:39627488	1
hsa-miR-301a-3p	TRAPPC6B:-:chr14:39628754:39627488	1
hsa-miR-20a-5p	TRPM7:-:chr15:50955243:50923613	2
hsa-miR-181d-5p	TRPM7:-:chr15:50955243:50923613	1
hsa-miR-34a-5p	TRPM7:-:chr15:50955243:50923613	1
hsa-miR-210-3p	ADRBK2:+:chr22:26074783:26091181	1
hsa-miR-181d-5p	SLC8A1:-:chr2:40392124:40366541	1
hsa-miR-18a-5p	SLC8A1:-:chr2:40392124:40366541	1
hsa-miR-2115-5p	VEZT:+:chr12:95650326:95690034	1
hsa-miR-301a-3p	GRID2:+:chr4:94006145:94159641	1
hsa-miR-205-5p	GRID2:+:chr4:94006145:94159641	1
hsa-miR-2115-5p	GRID2:+:chr4:94006145:94159641	1
hsa-miR-34a-5p	KIAA1919:+:chr6:111583460:111585149	1
hsa-miR-27a-3p	NBEA:+:chr13:35615070:35685115	1
hsa-miR-346	DGKI:-:chr7:137374748:137363302	1
hsa-miR-218-5p	CNTNAP5:+:chr2:125530376:125555897	1
hsa-miR-200b-3p	KLF12:-:chr13:74420510:74387289	1
hsa-miR-200c-3p	KLF12:-:chr13:74420510:74387289	1
hsa-miR-19a-3p	KLF12:-:chr13:74420510:74387289	1
hsa-miR-19b-3p	KLF12:-:chr13:74420510:74387289	1
hsa-miR-195-5p	MIB1:+:chr18:19345733:19379935	1
hsa-miR-196a-5p	SLC41A2:-:chr12:105289123:105255069	1
hsa-miR-221-3p	NDFIP1:+:chr5:141511372:141524241	1
hsa-miR-222-3p	NDFIP1:+:chr5:141511372:141524241	1
hsa-miR-34a-5p	NDFIP1:+:chr5:141511372:141524241	1
hsa-miR-19b-3p	NTRK2:+:chr9:87317074:87342874	1
hsa-miR-22-3p	ALMS1:+:chr2:73659326:73747143	1
hsa-miR-206	ALMS1:+:chr2:73659326:73747143	2
hsa-miR-320a-3p	ALMS1:+:chr2:73659326:73747143	1
hsa-miR-23a-3p	ALMS1:+:chr2:73659326:73747143	1
hsa-miR-2115-5p	LPHN3:+:chr4:62800558:62849321	1
hsa-miR-324-5p	LPHN3:+:chr4:62800558:62849321	1
hsa-miR-25-3p	LPHN3:+:chr4:62800558:62849321	1
hsa-miR-30a-5p	MAN2A1:+:chr5:109049221:109159538	1
hsa-miR-30b-5p	MAN2A1:+:chr5:109049221:109159538	1
hsa-miR-30c-5p	MAN2A1:+:chr5:109049221:109159538	1
hsa-miR-30d-5p	MAN2A1:+:chr5:109049221:109159538	1
hsa-miR-30e-5p	MAN2A1:+:chr5:109049221:109159538	1
hsa-miR-338-3p	MAN2A1:+:chr5:109049221:109159538	1
hsa-miR-198	MAN2A1:+:chr5:109049221:109159538	1
hsa-miR-33a-5p	MAN2A1:+:chr5:109049221:109159538	1
hsa-miR-2115-5p	VEZT:+:chr12:95688048:95690034	1
hsa-miR-222-3p	ZNF638:+:chr2:71590283:71607695	1
hsa-miR-218-5p	ZNF638:+:chr2:71590283:71607695	1
hsa-miR-320a-3p	CDH20:+:chr18:59157635:59174793	1
hsa-miR-381-3p	CDH20:+:chr18:59157635:59174793	1
hsa-miR-301a-3p	AKAP6:+:chr14:33290607:33294021	1
hsa-miR-18a-5p	AKAP6:+:chr14:33290607:33294021	1
hsa-miR-25-3p	AKAP6:+:chr14:33290607:33294021	1
hsa-miR-34a-5p	AKAP6:+:chr14:33290607:33294021	1
hsa-miR-23a-3p	AKAP6:+:chr14:33290607:33294021	1
hsa-miR-199a-3p	BBS9:+:chr7:33407379:33427756	1
hsa-miR-338-3p	EXOC6:+:chr10:94653106:94715471	1
hsa-miR-22-3p	GARNL3:+:chr9:130106514:130107756	1
hsa-miR-324-5p	LPHN3:+:chr4:62845281:62863983	1
hsa-miR-29a-3p	NRXN1:-:chr2:50758568:50692579	1
hsa-miR-206	KIAA1109:+:chr4:123111155:123122281	1
hsa-miR-212-3p	LPPR5:-:chr1:99422297:99418626	1
hsa-miR-196a-5p	PCNXL2:-:chr1:233344435:233270759	1
hsa-miR-25-3p	PCNXL2:-:chr1:233344435:233270759	1
hsa-miR-205-5p	ARHGEF12:+:chr11:120347370:120348235	1
hsa-miR-218-5p	R3HDM1:+:chr2:136467003:136467801	1
hsa-miR-34a-5p	CCDC40:+:chr17:78055345:78055857	1
hsa-miR-338-3p	CSNK1G1:-:chr15:64508912:64495281	1
hsa-miR-205-5p	USP24:-:chr1:55600086:55589120	1
hsa-miR-320a-3p	CBFB:+:chr16:67070542:67116242	2
hsa-miR-339-5p	CBFB:+:chr16:67070542:67116242	1
hsa-miR-29a-3p	NRXN1:-:chr2:50733755:50318460	1
hsa-miR-19a-3p	RASAL2:+:chr1:178425856:178436556	1
hsa-miR-19b-3p	RASAL2:+:chr1:178425856:178436556	1
hsa-miR-34a-5p	RASAL2:+:chr1:178425856:178436556	1
hsa-miR-195-5p	RASAL2:+:chr1:178425856:178436556	1
hsa-miR-27a-3p	FGD4:+:chr12:32734894:32764217	2
hsa-miR-25-3p	FGD4:+:chr12:32734894:32764217	1
hsa-miR-27a-3p	FBXL13:-:chr7:102669865:102603980	1
hsa-miR-196a-5p	PCNXL2:-:chr1:233344435:233296029	1
hsa-miR-25-3p	PCNXL2:-:chr1:233344435:233296029	1
hsa-miR-206	ATG4C:+:chr1:63269390:63307218	1
hsa-miR-195-5p	FAM179B:+:chr14:45464949:45481278	1
hsa-miR-338-3p	RERE:-:chr1:8601377:8525984	2
hsa-miR-320a-3p	EPHA7:-:chr6:94068129:94066435	1
hsa-miR-195-5p	EPHA7:-:chr6:94068129:94066435	1
hsa-miR-34a-5p	HOMER1:-:chr5:78697878:78692646	1
hsa-miR-27a-3p	MGAT5:+:chr2:135075100:135076310	1
hsa-miR-181d-5p	ZFAND1:-:chr8:82630459:82626152	1
hsa-miR-184	RIMS2:+:chr8:105025670:105080840	1
hsa-miR-338-3p	HECTD4:-:chr12:112617201:112613539	1
hsa-miR-200b-3p	SLC35F5:-:chr2:114493435:114486978	1
hsa-miR-200c-3p	SLC35F5:-:chr2:114493435:114486978	1
hsa-miR-19b-3p	MBD2:-:chr18:51731527:51686134	1
hsa-miR-346	MBD2:-:chr18:51731527:51686134	1
hsa-miR-206	CSPP1:+:chr8:68007528:68007967	1
hsa-miR-338-3p	TMTC1:-:chr12:29921008:29904599	1
hsa-miR-34a-5p	TMTC1:-:chr12:29921008:29904599	2
hsa-miR-20a-5p	SFMBT2:-:chr10:7423911:7409610	1
hsa-miR-7-5p	EXOC6B:-:chr2:72960247:72945232	1
hsa-miR-7-5p	FAT1:-:chr4:187630999:187627717	1
hsa-miR-9-5p	FAT1:-:chr4:187630999:187627717	1
hsa-miR-603	SLC8A1:-:chr2:40657444:40655613	1
hsa-miR-98-5p	HMGCS1:-:chr5:43297268:43294157	1
hsa-miR-543	HMGCS1:-:chr5:43297268:43294157	1
hsa-miR-9-5p	TNFRSF21:-:chr6:47254331:47251674	1
hsa-miR-431-3p	NFATC3:+:chr16:68155890:68160513	1
hsa-miR-9-5p	NFATC3:+:chr16:68155890:68160513	1
hsa-miR-98-5p	NFATC3:+:chr16:68155890:68160513	1
hsa-miR-550a-5p	SLC38A1:-:chr12:46637097:46622936	2
hsa-miR-7-5p	HOMER1:-:chr5:78752841:78734832	2
hsa-miR-99a-5p	ATRNL1:+:chr10:116879949:116931050	1
hsa-miR-432-5p	PGAP1:-:chr2:197784874:197777605	1
hsa-miR-9-5p	VRK1:+:chr14:97299804:97327072	1
hsa-miR-603	PTN:-:chr7:136939721:136935977	1
hsa-miR-603	SLC8A3:-:chr14:70635201:70633356	1
hsa-miR-7-5p	SLC8A3:-:chr14:70635201:70633356	2
hsa-miR-9-5p	PSMB1:-:chr6:170858201:170846321	1
hsa-miR-9-5p	R3HDM1:+:chr2:136432902:136437894	2
hsa-miR-96-5p	KLHL24:+:chr3:183361268:183390272	1
hsa-miR-7-5p	FAT1:-:chr4:187630999:187584453	1
hsa-miR-9-5p	FAT1:-:chr4:187630999:187584453	1
hsa-miR-7-5p	BARD1:-:chr2:215646233:215632206	1
hsa-miR-98-5p	LPHN2:+:chr1:82302570:82372915	1
hsa-miR-7-5p	SIPA1L2:-:chr1:232651354:232649603	1
hsa-miR-496	SIPA1L2:-:chr1:232651354:232649603	1
hsa-miR-7-5p	BARD1:-:chr2:215661841:215617170	1
hsa-miR-9-5p	BARD1:-:chr2:215661841:215617170	1
hsa-miR-432-5p	PICALM:-:chr11:85742653:85685750	1
hsa-miR-98-5p	DOCK1:+:chr10:128768966:128788867	1
hsa-miR-496	NEIL3:+:chr4:178274462:178281831	1
hsa-miR-96-5p	KIF20B:+:chr10:91511103:91522592	1
hsa-miR-93-5p	PSD3:-:chr8:18730243:18725184	2
hsa-miR-429	PSD3:-:chr8:18730243:18725184	1
hsa-miR-941	PSD3:-:chr8:18730243:18725184	1
hsa-miR-9-5p	AKAP12:+:chr6:151669846:151674887	3
hsa-miR-98-5p	AKAP12:+:chr6:151669846:151674887	1
hsa-miR-484	AKAP12:+:chr6:151669846:151674887	1
hsa-miR-96-5p	AKAP12:+:chr6:151669846:151674887	1
hsa-miR-432-5p	STIL:-:chr1:47748131:47745913	1
hsa-miR-429	STIL:-:chr1:47748131:47745913	1
hsa-miR-550a-5p	STIL:-:chr1:47748131:47745913	1
hsa-miR-7-5p	STIL:-:chr1:47748131:47745913	1
hsa-miR-98-5p	STIL:-:chr1:47748131:47745913	1
hsa-miR-496	NEIL3:+:chr4:178274462:178274882	1
hsa-miR-7-5p	BARD1:-:chr2:215646233:215617171	1
hsa-miR-9-5p	BARD1:-:chr2:215646233:215617171	1
hsa-miR-7-5p	BARD1:-:chr2:215661841:215645284	1
hsa-miR-9-5p	BARD1:-:chr2:215634036:215609790	1
hsa-miR-432-5p	UTRN:+:chr6:144808684:144814592	1
hsa-miR-431-3p	UTRN:+:chr6:144808684:144814592	1
hsa-miR-432-5p	AKAP2:+:chr9:112898407:112900819	1
hsa-miR-432-5p	MRPL2:-:chr6:43024183:43023282	1
hsa-miR-9-5p	SNX5:-:chr20:17937681:17928129	1
hsa-miR-484	RASSF8:+:chr12:26208212:26220646	1
hsa-miR-7-5p	BARD1:-:chr2:215646233:215609791	1
hsa-miR-9-5p	BARD1:-:chr2:215646233:215609791	1
hsa-miR-9-5p	RAD18:-:chr3:8983488:8977555	1
hsa-miR-432-5p	GTDC1:-:chr2:144993304:144966169	1
hsa-miR-98-5p	DOCK1:+:chr10:128768966:128926028	1
hsa-miR-432-5p	DOCK1:+:chr10:128768966:128926028	1
hsa-miR-598-3p	ZCCHC7:+:chr9:37126309:37126939	1
hsa-miR-432-5p	DOCK1:+:chr10:128840888:128860040	1
hsa-miR-92a-3p	ZNF644:-:chr1:91406866:91403042	1
hsa-miR-484	ZNF644:-:chr1:91406866:91403042	1
hsa-miR-93-5p	DICER1:-:chr14:95608085:95606996	1
hsa-miR-432-5p	BACE2:+:chr21:42598193:42629253	1
hsa-miR-95-3p	BACE2:+:chr21:42598193:42629253	1
hsa-miR-98-5p	RBBP8:+:chr18:20572711:20576425	1
hsa-miR-7-5p	RBBP8:+:chr18:20572711:20576425	1
hsa-miR-92a-3p	SLC4A7:-:chr3:27465643:27420739	1
hsa-miR-93-5p	PAK3:+:chrX:110385324:110416309	1
hsa-miR-429	VMP1:+:chr17:57808782:57816308	1
hsa-miR-432-5p	UNC79:+:chr14:93934017:93954101	1
hsa-miR-98-5p	ATXN2:-:chr12:111993723:111991962	2
hsa-miR-550a-5p	ST6GAL2:-:chr2:107460490:107446522	1
hsa-miR-9-5p	ST6GAL2:-:chr2:107460490:107446522	1
hsa-miR-652-3p	SLCO5A1:-:chr8:70674110:70667659	1
hsa-miR-603	SLC8A1:-:chr2:40657441:40655613	1
hsa-miR-432-5p	LPHN3:+:chr4:62800558:62813994	1
hsa-miR-432-5p	KCNH8:+:chr3:19431973:19498474	1
hsa-miR-93-5p	DENND5B:-:chr12:31600703:31595709	1
hsa-miR-98-5p	GFRA1:-:chr10:117856275:117849252	1
hsa-miR-9-5p	DDX26B:+:chrX:134679348:134683730	1
hsa-miR-652-3p	SLCO5A1:-:chr8:70674110:70650275	2
hsa-miR-9-5p	PBX3:+:chr9:128691934:128697886	1
hsa-miR-98-5p	MPP6:+:chr7:24663282:24690331	1
hsa-miR-431-3p	ZBTB11:-:chr3:101391057:101389974	1
hsa-miR-95-3p	ARHGAP21:-:chr10:24924032:24908401	1
hsa-miR-7-5p	DCAF17:+:chr2:172305191:172333460	1
hsa-miR-93-5p	PAK3:+:chrX:110406143:110416309	1
hsa-miR-432-5p	BRAF:-:chr7:140494267:140476712	1
hsa-miR-98-5p	BMPR1B:+:chr4:96025559:96052663	1
hsa-miR-432-5p	GNB1:-:chr1:1749314:1735858	1
hsa-miR-99a-5p	ATRNL1:+:chr10:116879949:117001514	1
hsa-miR-9-5p	RUNX1T1:-:chr8:93004117:92998352	1
hsa-miR-9-5p	CASC4:+:chr15:44624186:44673174	1
hsa-miR-432-5p	SLC4A7:-:chr3:27493989:27453133	1
hsa-miR-432-5p	GOLM1:-:chr9:88661487:88648197	1
hsa-miR-7-5p	NRD1:-:chr1:52299842:52289336	1
hsa-miR-93-5p	NTRK2:+:chr9:87338488:87367000	1
hsa-miR-484	PVRL3:+:chr3:110830877:110841085	1
hsa-miR-432-5p	FGD4:+:chr12:32772632:32786623	1
hsa-miR-432-5p	STK39:-:chr2:168931741:168869144	1
hsa-miR-431-3p	ME2:+:chr18:48444480:48447557	1
hsa-miR-598-3p	FZD3:+:chr8:28357450:28360719	1
hsa-miR-495-3p	FZD3:+:chr8:28357450:28360719	1
hsa-miR-98-5p	FZD3:+:chr8:28357450:28360719	1
hsa-miR-95-3p	S100PBP:+:chr1:33290914:33295668	1
hsa-miR-92a-3p	MCM4:+:chr8:48882358:48884028	1
hsa-miR-98-5p	MCM4:+:chr8:48882358:48884028	1
hsa-miR-432-5p	UNC79:+:chr14:93934017:93963632	1
hsa-miR-941	DNAJC6:+:chr1:65830318:65831879	1
hsa-miR-432-5p	PICALM:-:chr11:85742653:85701293	1
hsa-miR-484	ATP6V0A1:+:chr17:40650942:40653322	1
hsa-miR-9-5p	ST6GAL2:-:chr2:107450602:107446521	1
hsa-miR-432-5p	HDGFRP3:-:chr15:83826793:83819967	1
hsa-miR-941	KIAA1549L:+:chr11:33572586:33573787	1
hsa-miR-432-5p	STK39:-:chr2:168986268:168869144	1
hsa-miR-9-5p	PBX3:+:chr9:128677964:128697886	1
hsa-miR-92a-3p	SLC25A16:-:chr10:70266475:70246900	1
hsa-miR-98-5p	ATP9A:-:chr20:50307358:50290691	1
hsa-miR-93-5p	ATP9A:-:chr20:50307358:50290691	1
hsa-miR-9-5p	CASC4:+:chr15:44620883:44673174	1
hsa-miR-941	DCLK1:-:chr13:36410278:36379835	1
hsa-miR-7-5p	EXOC6B:-:chr2:72960247:72958135	1
hsa-miR-543	TMEM116:-:chr12:112381173:112371689	1
hsa-miR-96-5p	TMEM116:-:chr12:112381173:112371689	1
hsa-miR-98-5p	TMEM116:-:chr12:112381173:112371689	3
hsa-miR-93-5p	TMEM116:-:chr12:112381173:112371689	2
hsa-miR-484	ARFGEF1:-:chr8:68214701:68200190	1
hsa-miR-429	VMP1:+:chr17:57808782:57851246	1
hsa-miR-432-5p	RBM41:-:chrX:106332069:106331666	1
hsa-miR-93-5p	NAA16:+:chr13:41890982:41910892	1
hsa-miR-93-5p	GALNT13:+:chr2:154757449:154801152	2
hsa-miR-431-3p	DOCK4:-:chr7:111585853:111575594	1
hsa-miR-432-5p	SPHKAP:-:chr2:228884872:228881122	1
hsa-miR-9-5p	EDIL3:-:chr5:83362425:83356119	1
hsa-miR-7-5p	TTLL11:-:chr9:124752049:124751473	1
hsa-miR-432-5p	LPHN3:+:chr4:62775278:62813994	1
hsa-miR-98-5p	ARHGAP32:-:chr11:129034322:128963515	1
hsa-miR-603	EML5:-:chr14:89221015:89192885	1
hsa-miR-7-5p	SPPL3:-:chr12:121229360:121220457	1
hsa-miR-98-5p	STOX2:+:chr4:184930311:184932576	1
hsa-miR-9-5p	STOX2:+:chr4:184930311:184932576	1
hsa-miR-432-5p	LPHN3:+:chr4:62812632:62863983	1
hsa-miR-496	NDST3:+:chr4:119026173:119064839	1
hsa-miR-92a-3p	ZDHHC21:-:chr9:14674383:14639894	1
hsa-miR-92a-3p	SYNE1:-:chr6:152653025:152650865	1
hsa-miR-9-5p	BAZ2B:-:chr2:160252345:160194077	1
hsa-miR-432-5p	BAZ2B:-:chr2:160252345:160194077	1
hsa-miR-95-3p	BAZ2B:-:chr2:160252345:160194077	1
hsa-miR-432-5p	HOOK3:+:chr8:42812237:42819617	1
hsa-miR-429	ATP8A1:-:chr4:42558057:42487512	1
hsa-miR-7-5p	LPHN3:+:chr4:62862009:62910267	1
hsa-miR-7-5p	PCLO:-:chr7:82764972:82763566	1
hsa-miR-98-5p	CSMD3:-:chr8:113988377:113933856	2
hsa-miR-9-5p	CSMD3:-:chr8:113988377:113933856	1
hsa-miR-598-3p	BPTF:+:chr17:65906993:65940488	1
hsa-miR-432-5p	BPTF:+:chr17:65906993:65940488	1
hsa-miR-93-5p	BPTF:+:chr17:65906993:65940488	2
hsa-miR-98-5p	BPTF:+:chr17:65906993:65940488	1
hsa-miR-432-5p	HMGCLL1:-:chr6:55406938:55360217	1
hsa-miR-598-3p	KLHL1:-:chr13:70549934:70456415	1
hsa-miR-92a-3p	APC:+:chr5:112102023:112137080	1
hsa-miR-7-5p	APC:+:chr5:112102023:112137080	1
hsa-miR-7-5p	CACNA1E:+:chr1:181546902:181549912	1
hsa-miR-431-3p	MEIS3:-:chr19:47920607:47919908	1
hsa-miR-93-5p	PAK3:+:chrX:110385324:110406955	1
hsa-miR-98-5p	DMXL2:-:chr15:51745838:51743842	1
hsa-miR-96-5p	KLHL24:+:chr3:183368084:183390272	1
hsa-miR-7-5p	HOMER1:-:chr5:78752841:78692646	2
hsa-miR-7-5p	PCDH11Y:+:chrY:4924930:4968748	1
hsa-miR-99a-5p	PCDH11Y:+:chrY:4924930:4968748	1
hsa-miR-9-5p	RTN3:+:chr11:63486173:63488504	1
hsa-miR-432-5p	RTN3:+:chr11:63486173:63488504	1
hsa-miR-95-3p	OXCT1:-:chr5:41807540:41794104	1
hsa-miR-98-5p	RIMS1:+:chr6:72960033:72961071	1
hsa-miR-550a-5p	POU6F2:+:chr7:39243834:39247219	2
hsa-miR-98-5p	GRK4:+:chr4:2986240:3031136	1
hsa-miR-9-5p	GRK4:+:chr4:2986240:3031136	1
hsa-miR-652-3p	FAT3:+:chr11:92085262:92258114	1
hsa-miR-92a-3p	NCAN:+:chr19:19356122:19359691	1
hsa-miR-550a-5p	PCCA:+:chr13:100953714:101101559	1
hsa-miR-652-3p	EPHB2:+:chr1:23107914:23111569	1
hsa-miR-432-5p	RALGAPA1:-:chr14:36194359:36133848	1
hsa-miR-98-5p	RALGAPA1:-:chr14:36194359:36133848	1
hsa-miR-95-3p	RNGTT:-:chr6:89563483:89479493	1
hsa-miR-92a-3p	ARIH1:+:chr15:72810408:72864506	1
hsa-miR-496	LMBR1:-:chr7:156619438:156516805	1
hsa-miR-495-3p	SLC38A1:-:chr12:46648719:46633462	1
hsa-miR-550a-5p	SLC38A1:-:chr12:46648719:46633462	1
hsa-miR-431-3p	AP3B2:-:chr15:83358205:83357488	1
hsa-miR-98-5p	SWT1:+:chr1:185183639:185200840	1
hsa-miR-9-5p	FAM114A2:-:chr5:153414527:153409048	1
hsa-miR-9-5p	TTN-AS1:+:chr2:179462323:179465394	1
hsa-miR-484	DOK5:+:chr20:53171472:53227062	1
hsa-miR-93-5p	GALNT13:+:chr2:154757448:154997018	2
hsa-miR-432-5p	ACAP2:-:chr3:195112876:195101737	1
hsa-miR-9-5p	ABAT:+:chr16:8839858:8851663	2
hsa-miR-9-5p	RBM27:+:chr5:145634506:145638156	1
hsa-miR-98-5p	ATP9A:-:chr20:50307358:50255881	1
hsa-miR-93-5p	ATP9A:-:chr20:50307358:50255881	1
hsa-miR-7-5p	ATP9A:-:chr20:50307358:50255881	1
hsa-miR-484	DOK5:+:chr20:53205022:53227062	1
hsa-miR-432-5p	CLIP1:-:chr12:122839859:122837273	1
hsa-miR-93-5p	NTRK3:-:chr15:88483984:88472422	1
hsa-miR-9-5p	RTN3:+:chr11:63472323:63488504	1
hsa-miR-432-5p	RTN3:+:chr11:63472323:63488504	1
hsa-miR-93-5p	DHX36:-:chr3:154024084:154013073	1
hsa-miR-9-5p	FGD4:+:chr12:32729200:32764217	1
hsa-miR-92a-3p	FGD4:+:chr12:32729200:32764217	1
hsa-miR-432-5p	BRAF:-:chr7:140508795:140476712	1
hsa-miR-652-3p	MAP3K13:+:chr3:185155235:185161424	1
hsa-miR-550a-5p	STAM2:-:chr2:153006743:152980280	1
hsa-miR-432-5p	SYN3:-:chr22:33402809:33376630	1
hsa-miR-98-5p	DCUN1D4:+:chr4:52740437:52765544	1
hsa-miR-98-5p	RGS17:-:chr6:153365178:153345397	1
hsa-miR-92a-3p	ARIH1:+:chr15:72837161:72864506	1
hsa-miR-7-5p	ATG5:-:chr6:106756366:106696024	1
hsa-miR-603	FSTL5:-:chr4:162431576:162376156	1
hsa-miR-9-5p	RUNX1T1:-:chr8:93029591:92998352	1
hsa-miR-603	EML5:-:chr14:89212627:89192884	1
hsa-miR-96-5p	KLHL24:+:chr3:183361268:183382827	1
hsa-miR-432-5p	RASA2:+:chr3:141231005:141259451	1
hsa-miR-98-5p	SUCO:+:chr1:172520652:172539870	1
hsa-miR-98-5p	VEZT:+:chr12:95650926:95690034	1
hsa-miR-93-5p	VEZT:+:chr12:95650926:95690034	1
hsa-miR-98-5p	ARHGAP32:-:chr11:128994789:128963515	1
hsa-miR-598-3p	ATP8A1:-:chr4:42629126:42618050	2
hsa-miR-93-5p	PIAS1:+:chr15:68434284:68446033	2
hsa-miR-93-5p	RAD23B:+:chr9:110062422:110087285	1
hsa-miR-9-5p	KIAA2026:-:chr9:5969436:5968019	1
hsa-miR-9-5p	KIF26B:+:chr1:245765879:245775278	1
hsa-miR-7-5p	TAOK1:+:chr17:27809215:27838010	1
hsa-miR-9-5p	TAOK1:+:chr17:27809215:27838010	1
hsa-miR-941	TSHZ2:+:chr20:51870038:51873110	1
hsa-miR-432-5p	CEP89:-:chr19:33409245:33406242	1
hsa-miR-432-5p	TRIO:+:chr5:14304570:14336836	1
hsa-miR-9-5p	CEP290:-:chr12:88524995:88504979	2
hsa-miR-432-5p	ANKIB1:+:chr7:91924203:91981956	1
hsa-miR-9-5p	PBX4:-:chr19:19680393:19675741	1
hsa-miR-598-3p	KLHL1:-:chr13:70549934:70370870	1
hsa-miR-9-5p	PAK7:-:chr20:9547031:9538255	1
hsa-miR-432-5p	ANKIB1:+:chr7:91924203:91991587	1
hsa-miR-429	SMAD2:-:chr18:45395807:45391430	1
hsa-miR-7-5p	TTLL11:-:chr9:124752049:124736288	1
hsa-miR-99a-5p	ATRNL1:+:chr10:116879949:117278834	1
hsa-miR-96-5p	SPECC1:+:chr17:20156818:20163607	1
hsa-miR-98-5p	CSMD3:-:chr8:113988377:113960019	2
hsa-miR-9-5p	CSMD3:-:chr8:113988377:113960019	1
hsa-miR-484	KIAA1244:+:chr6:138655107:138656325	2
hsa-miR-93-5p	MYO5A:-:chr15:52725482:52697483	1
hsa-miR-9-5p	ARMC2:+:chr6:109175428:109197553	1
hsa-miR-92a-3p	IFT81:+:chr12:110566755:110581350	1
hsa-miR-96-5p	TTC3:+:chr21:38480692:38520947	1
hsa-miR-652-3p	CNTNAP2:+:chr7:146471363:146536996	1
hsa-miR-93-5p	TRPM7:-:chr15:50955243:50923613	2
hsa-miR-496	TRPM7:-:chr15:50955243:50923613	1
hsa-miR-543	ADRBK2:+:chr22:26074783:26091181	1
hsa-miR-96-5p	ADRBK2:+:chr22:26074783:26091181	1
hsa-miR-9-5p	RUNX1T1:-:chr8:93004117:92982886	1
hsa-miR-98-5p	VEZT:+:chr12:95650326:95690034	1
hsa-miR-93-5p	VEZT:+:chr12:95650326:95690034	1
hsa-miR-496	ZMYM4:+:chr1:35790961:35827390	1
hsa-miR-941	NBEA:+:chr13:35615070:35685115	1
hsa-miR-98-5p	TENM1:-:chrX:124030090:124028144	1
hsa-miR-9-5p	CDK13:+:chr7:40027198:40087476	1
hsa-miR-7-5p	EXOC6B:-:chr2:72958374:72945231	1
hsa-miR-99b-5p	EZH1:-:chr17:40882936:40879652	1
hsa-miR-93-5p	NTRK2:+:chr9:87317074:87342874	1
hsa-miR-9-5p	OXCT1:-:chr5:41807540:41762212	1
hsa-miR-598-3p	REEP1:-:chr2:86509365:86479079	1
hsa-miR-95-3p	ALMS1:+:chr2:73659326:73747143	2
hsa-miR-543	ALMS1:+:chr2:73659326:73747143	1
hsa-miR-431-3p	EPB41L4B:-:chr9:111962614:111954558	1
hsa-miR-432-5p	LPHN3:+:chr4:62800558:62849321	1
hsa-miR-92a-3p	LPHN3:+:chr4:62800558:62849321	1
hsa-miR-543	MAN2A1:+:chr5:109049221:109159538	1
hsa-miR-432-5p	AKAP13:+:chr15:86225389:86253876	1
hsa-miR-98-5p	BPTF:+:chr17:65924471:65925603	2
hsa-miR-96-5p	CDH20:+:chr18:59157635:59174793	1
hsa-miR-9-5p	CDH20:+:chr18:59157635:59174793	1
hsa-miR-9-5p	SPTAN1:+:chr9:131362359:131367756	1
hsa-miR-432-5p	SPTAN1:+:chr9:131362359:131367756	1
hsa-miR-98-5p	AKAP6:+:chr14:33290607:33294021	2
hsa-miR-93-5p	EVI5:-:chr1:93170301:93029199	1
hsa-miR-550a-5p	PDE8A:+:chr15:85607601:85626875	1
hsa-miR-9-5p	R3HDM1:+:chr2:136467003:136467801	1
hsa-miR-96-5p	USP24:-:chr1:55600086:55589120	1
hsa-miR-9-5p	USP24:-:chr1:55600086:55589120	1
hsa-miR-98-5p	RASAL2:+:chr1:178425856:178436556	1
hsa-miR-432-5p	RASAL2:+:chr1:178425856:178436556	1
hsa-miR-9-5p	RASAL2:+:chr1:178425856:178436556	1
hsa-miR-9-5p	FGD4:+:chr12:32734894:32764217	1
hsa-miR-92a-3p	FGD4:+:chr12:32734894:32764217	1
hsa-miR-603	KCNH1:-:chr1:211093411:211092981	1
hsa-miR-7-5p	FAM179B:+:chr14:45464949:45481278	1
hsa-miR-7-5p	EPHA7:-:chr6:94068129:94066435	2
hsa-miR-95-3p	RNGTT:-:chr6:89601634:89554076	1
hsa-miR-429	CDC42BPA:-:chr1:227204751:227192694	1
hsa-miR-9-5p	RIMS2:+:chr8:105025670:105080840	1
hsa-miR-496	PLCH1:-:chr3:155314167:155267576	1
hsa-miR-93-5p	EVI5:-:chr1:93170301:93070864	1
hsa-miR-9-5p	MBD2:-:chr18:51731527:51686134	1
hsa-miR-9-5p	CSPP1:+:chr8:68007528:68007967	1
hsa-miR-96-5p	ERI3:-:chr1:44785416:44750507	1
hsa-miR-550a-5p	SFMBT2:-:chr10:7423911:7409610	1
hsa-miR-93-5p	SFMBT2:-:chr10:7423911:7409610	1

## Sheet: Table S6d
miRNA	ensemble_gene_id	3'UTR_miRNA_site_counts
hsa-let-7a-5p	ENSG00000000460	2
hsa-let-7b-5p	ENSG00000000460	2
hsa-let-7c-5p	ENSG00000000460	2
hsa-let-7e-5p	ENSG00000000460	1
hsa-let-7f-5p	ENSG00000000460	2
hsa-let-7g-5p	ENSG00000000460	2
hsa-let-7i-5p	ENSG00000000460	2
hsa-miR-1202	ENSG00000000460	1
hsa-let-7d-5p	ENSG00000000460	1
hsa-miR-129-5p	ENSG00000001460	1
hsa-miR-134-5p	ENSG00000001461	1
hsa-miR-128-3p	ENSG00000001461	1
hsa-miR-106a-5p	ENSG00000001461	1
hsa-miR-106b-5p	ENSG00000001461	1
hsa-miR-17-5p	ENSG00000001461	1
hsa-miR-15b-5p	ENSG00000001461	1
hsa-miR-16-5p	ENSG00000001461	1
hsa-miR-153-3p	ENSG00000001561	1
hsa-let-7i-5p	ENSG00000001561	1
hsa-miR-134-5p	ENSG00000001561	1
hsa-miR-181a-5p	ENSG00000001561	1
hsa-miR-181b-5p	ENSG00000001561	1
hsa-miR-15a-5p	ENSG00000001561	1
hsa-miR-16-5p	ENSG00000001561	1
hsa-miR-148b-3p	ENSG00000002586	1
hsa-miR-148b-3p	ENSG00000002587	1
hsa-miR-146a-5p	ENSG00000002587	1
hsa-miR-133a-3p	ENSG00000002587	1
hsa-miR-10a-5p	ENSG00000002587	1
hsa-miR-10b-5p	ENSG00000002587	1
hsa-miR-124-3p	ENSG00000002587	1
hsa-miR-106a-5p	ENSG00000002587	1
hsa-miR-106b-5p	ENSG00000002587	1
hsa-miR-17-5p	ENSG00000002587	1
hsa-miR-149-5p	ENSG00000002587	1
hsa-miR-151a-5p	ENSG00000002587	1
hsa-miR-1180-3p	ENSG00000002746	1
hsa-miR-1301-3p	ENSG00000002746	1
hsa-let-7e-5p	ENSG00000003249	1
hsa-let-7f-5p	ENSG00000003249	1
hsa-miR-134-5p	ENSG00000003249	1
hsa-miR-139-5p	ENSG00000003400	1
hsa-miR-1301-3p	ENSG00000003400	1
hsa-miR-1202	ENSG00000003400	1
hsa-miR-16-5p	ENSG00000004399	1
hsa-let-7a-5p	ENSG00000004399	1
hsa-let-7b-5p	ENSG00000004399	1
hsa-let-7c-5p	ENSG00000004399	1
hsa-let-7e-5p	ENSG00000004399	1
hsa-let-7g-5p	ENSG00000004399	1
hsa-let-7i-5p	ENSG00000004399	1
hsa-miR-141-3p	ENSG00000004399	1
hsa-miR-1301-3p	ENSG00000004838	1
hsa-let-7e-5p	ENSG00000004838	1
hsa-miR-128-3p	ENSG00000004864	1
hsa-miR-151a-5p	ENSG00000004864	1
hsa-let-7d-5p	ENSG00000004948	1
hsa-miR-141-3p	ENSG00000004948	1
hsa-let-7a-5p	ENSG00000005059	1
hsa-let-7b-5p	ENSG00000005059	1
hsa-let-7c-5p	ENSG00000005059	1
hsa-let-7e-5p	ENSG00000005059	1
hsa-let-7f-5p	ENSG00000005059	1
hsa-let-7g-5p	ENSG00000005059	1
hsa-let-7i-5p	ENSG00000005059	1
hsa-miR-135a-5p	ENSG00000005059	1
hsa-let-7b-5p	ENSG00000005108	2
hsa-let-7d-5p	ENSG00000005108	1
hsa-let-7g-5p	ENSG00000005108	2
hsa-let-7i-5p	ENSG00000005108	1
hsa-let-7a-5p	ENSG00000005108	1
hsa-let-7c-5p	ENSG00000005108	1
hsa-let-7e-5p	ENSG00000005108	2
hsa-miR-103a-3p	ENSG00000005379	1
hsa-miR-107	ENSG00000005379	1
hsa-miR-148b-3p	ENSG00000005379	1
hsa-miR-149-5p	ENSG00000005379	1
hsa-miR-140-3p	ENSG00000005379	1
hsa-miR-139-5p	ENSG00000005884	1
hsa-miR-138-5p	ENSG00000006047	1
hsa-let-7d-5p	ENSG00000006047	1
hsa-let-7e-5p	ENSG00000006047	1
hsa-miR-141-3p	ENSG00000006128	1
hsa-miR-143-3p	ENSG00000006128	1
hsa-miR-143-3p	ENSG00000006283	1
hsa-let-7d-5p	ENSG00000006327	1
hsa-let-7e-5p	ENSG00000006327	1
hsa-let-7d-5p	ENSG00000006432	1
hsa-miR-106b-5p	ENSG00000006432	1
hsa-miR-17-5p	ENSG00000006432	2
hsa-miR-138-5p	ENSG00000006432	1
hsa-let-7i-5p	ENSG00000006432	1
hsa-miR-1202	ENSG00000006432	1
hsa-miR-106a-5p	ENSG00000006432	1
hsa-miR-124-3p	ENSG00000006432	1
hsa-let-7e-5p	ENSG00000006432	1
hsa-miR-149-5p	ENSG00000006432	1
hsa-miR-134-5p	ENSG00000006432	1
hsa-miR-128-3p	ENSG00000006432	1
hsa-miR-137-3p	ENSG00000006432	1
hsa-miR-103a-3p	ENSG00000006634	1
hsa-miR-107	ENSG00000006634	1
hsa-miR-138-5p	ENSG00000006634	1
hsa-let-7e-5p	ENSG00000006757	2
hsa-let-7a-5p	ENSG00000006757	1
hsa-let-7b-5p	ENSG00000006757	1
hsa-let-7c-5p	ENSG00000006757	1
hsa-let-7f-5p	ENSG00000006757	1
hsa-let-7g-5p	ENSG00000006757	1
hsa-miR-134-5p	ENSG00000007001	1
hsa-miR-135a-5p	ENSG00000007001	1
hsa-let-7a-5p	ENSG00000007062	1
hsa-let-7b-5p	ENSG00000007062	1
hsa-let-7c-5p	ENSG00000007062	1
hsa-let-7e-5p	ENSG00000007062	1
hsa-let-7f-5p	ENSG00000007062	1
hsa-let-7g-5p	ENSG00000007062	1
hsa-let-7i-5p	ENSG00000007062	1
hsa-miR-143-3p	ENSG00000007350	1
hsa-miR-15b-5p	ENSG00000007350	1
hsa-miR-16-5p	ENSG00000007350	1
hsa-let-7e-5p	ENSG00000007402	2
hsa-miR-129-5p	ENSG00000007516	1
hsa-let-7d-5p	ENSG00000007968	2
hsa-miR-106a-5p	ENSG00000007968	1
hsa-miR-17-5p	ENSG00000007968	1
hsa-miR-125b-5p	ENSG00000007968	1
hsa-let-7a-5p	ENSG00000007968	1
hsa-let-7b-5p	ENSG00000007968	1
hsa-let-7c-5p	ENSG00000007968	1
hsa-let-7e-5p	ENSG00000007968	1
hsa-let-7f-5p	ENSG00000007968	1
hsa-let-7g-5p	ENSG00000007968	1
hsa-let-7i-5p	ENSG00000007968	1
hsa-miR-146a-5p	ENSG00000008056	1
hsa-miR-146b-5p	ENSG00000008056	1
hsa-miR-138-5p	ENSG00000008056	1
hsa-let-7d-5p	ENSG00000008056	1
hsa-let-7e-5p	ENSG00000008056	1
hsa-let-7a-5p	ENSG00000008118	1
hsa-let-7b-5p	ENSG00000008118	1
hsa-let-7f-5p	ENSG00000008118	1
hsa-let-7g-5p	ENSG00000008118	1
hsa-let-7i-5p	ENSG00000008118	1
hsa-let-7d-5p	ENSG00000008118	1
hsa-miR-15b-5p	ENSG00000008197	1
hsa-miR-16-5p	ENSG00000008197	1
hsa-miR-15a-5p	ENSG00000008277	1
hsa-miR-15b-5p	ENSG00000008277	1
hsa-miR-1202	ENSG00000008277	1
hsa-miR-148b-3p	ENSG00000008277	2
hsa-miR-181a-5p	ENSG00000008277	1
hsa-miR-181b-5p	ENSG00000008277	1
hsa-miR-134-5p	ENSG00000008277	1
hsa-miR-15a-5p	ENSG00000008283	2
hsa-miR-103a-3p	ENSG00000008283	1
hsa-miR-107	ENSG00000008283	1
hsa-miR-16-5p	ENSG00000008283	1
hsa-miR-149-5p	ENSG00000008283	1
hsa-let-7b-5p	ENSG00000008283	1
hsa-let-7c-5p	ENSG00000008283	1
hsa-let-7e-5p	ENSG00000008283	1
hsa-let-7f-5p	ENSG00000008283	1
hsa-let-7i-5p	ENSG00000008283	1
hsa-miR-1202	ENSG00000008283	1
hsa-miR-1180-3p	ENSG00000008283	1
hsa-miR-138-5p	ENSG00000008311	1
hsa-miR-103a-3p	ENSG00000008311	1
hsa-let-7a-5p	ENSG00000008323	1
hsa-let-7b-5p	ENSG00000008323	1
hsa-let-7c-5p	ENSG00000008323	1
hsa-let-7e-5p	ENSG00000008323	1
hsa-let-7f-5p	ENSG00000008323	1
hsa-let-7g-5p	ENSG00000008323	1
hsa-let-7i-5p	ENSG00000008323	1
hsa-miR-106a-5p	ENSG00000008323	1
hsa-miR-106b-5p	ENSG00000008323	1
hsa-miR-17-5p	ENSG00000008323	1
hsa-miR-129-5p	ENSG00000008394	1
hsa-miR-106a-5p	ENSG00000008394	1
hsa-miR-146a-5p	ENSG00000008441	1
hsa-miR-1180-3p	ENSG00000008441	1
hsa-miR-129-5p	ENSG00000008441	1
hsa-miR-124-3p	ENSG00000008441	1
hsa-miR-138-5p	ENSG00000008441	1
hsa-let-7a-5p	ENSG00000008735	1
hsa-let-7b-5p	ENSG00000008735	1
hsa-let-7c-5p	ENSG00000008735	1
hsa-let-7e-5p	ENSG00000008735	1
hsa-let-7f-5p	ENSG00000008735	1
hsa-let-7g-5p	ENSG00000008735	1
hsa-let-7i-5p	ENSG00000008735	1
hsa-miR-138-5p	ENSG00000009694	1
hsa-miR-106a-5p	ENSG00000009694	1
hsa-let-7a-5p	ENSG00000010292	2
hsa-let-7b-5p	ENSG00000010292	3
hsa-let-7c-5p	ENSG00000010292	3
hsa-let-7e-5p	ENSG00000010292	2
hsa-let-7g-5p	ENSG00000010292	2
hsa-let-7i-5p	ENSG00000010292	2
hsa-miR-106a-5p	ENSG00000010292	1
hsa-miR-106b-5p	ENSG00000010292	1
hsa-miR-17-5p	ENSG00000010292	1
hsa-miR-146a-5p	ENSG00000010292	2
hsa-miR-146b-5p	ENSG00000010292	1
hsa-miR-135a-5p	ENSG00000010292	1
hsa-let-7f-5p	ENSG00000010292	1
hsa-miR-15a-5p	ENSG00000010292	1
hsa-miR-15b-5p	ENSG00000010292	1
hsa-miR-1180-3p	ENSG00000010292	1
hsa-let-7a-5p	ENSG00000010818	1
hsa-let-7b-5p	ENSG00000010818	1
hsa-let-7c-5p	ENSG00000010818	1
hsa-let-7e-5p	ENSG00000010818	1
hsa-let-7f-5p	ENSG00000010818	1
hsa-let-7i-5p	ENSG00000010818	1
hsa-miR-125a-5p	ENSG00000010818	1
hsa-miR-125b-5p	ENSG00000010818	1
hsa-let-7d-5p	ENSG00000011083	1
hsa-miR-149-5p	ENSG00000011083	1
hsa-miR-10a-5p	ENSG00000011083	1
hsa-miR-10b-5p	ENSG00000011083	1
hsa-miR-129-5p	ENSG00000011083	1
hsa-miR-149-5p	ENSG00000011304	1
hsa-miR-1180-3p	ENSG00000011347	1
hsa-miR-15a-5p	ENSG00000011422	1
hsa-miR-15b-5p	ENSG00000011422	1
hsa-miR-10a-5p	ENSG00000011422	1
hsa-miR-10b-5p	ENSG00000011422	1
hsa-miR-146b-5p	ENSG00000011465	1
hsa-let-7d-5p	ENSG00000011465	1
hsa-miR-124-3p	ENSG00000011465	1
hsa-miR-155-5p	ENSG00000011465	1
hsa-miR-129-5p	ENSG00000011677	1
hsa-miR-149-5p	ENSG00000011677	1
hsa-miR-106a-5p	ENSG00000011677	1
hsa-miR-17-5p	ENSG00000011677	1
hsa-miR-129-5p	ENSG00000012048	1
hsa-miR-181b-5p	ENSG00000012048	1
hsa-miR-140-3p	ENSG00000012048	1
hsa-miR-146b-5p	ENSG00000013293	1
hsa-miR-143-3p	ENSG00000013293	1
hsa-miR-149-5p	ENSG00000013293	1
hsa-miR-181a-5p	ENSG00000013293	1
hsa-miR-181c-5p	ENSG00000013293	1
hsa-let-7e-5p	ENSG00000013293	1
hsa-miR-106a-5p	ENSG00000013293	1
hsa-miR-17-5p	ENSG00000013293	1
hsa-miR-128-3p	ENSG00000013293	1
hsa-miR-103a-3p	ENSG00000013573	1
hsa-miR-107	ENSG00000013573	1
hsa-miR-15a-5p	ENSG00000013573	1
hsa-miR-129-5p	ENSG00000013573	1
hsa-miR-106b-5p	ENSG00000013573	1
hsa-miR-17-5p	ENSG00000013573	1
hsa-let-7b-5p	ENSG00000013573	1
hsa-let-7c-5p	ENSG00000013573	1
hsa-let-7i-5p	ENSG00000013573	1
hsa-miR-1202	ENSG00000013573	1
hsa-miR-16-5p	ENSG00000013573	1
hsa-miR-141-3p	ENSG00000013573	1
hsa-miR-149-5p	ENSG00000013573	1
hsa-miR-139-5p	ENSG00000013573	1
hsa-let-7d-5p	ENSG00000013573	1
hsa-miR-138-5p	ENSG00000013573	1
hsa-miR-15a-5p	ENSG00000013588	2
hsa-miR-16-5p	ENSG00000013588	1
hsa-let-7e-5p	ENSG00000013588	1
hsa-let-7d-5p	ENSG00000013588	1
hsa-miR-1301-3p	ENSG00000013588	1
hsa-miR-103a-3p	ENSG00000013588	1
hsa-miR-107	ENSG00000013588	1
hsa-miR-15b-5p	ENSG00000013588	1
hsa-miR-149-5p	ENSG00000014138	1
hsa-miR-148b-3p	ENSG00000015592	1
hsa-miR-106a-5p	ENSG00000017373	1
hsa-miR-106b-5p	ENSG00000017373	1
hsa-miR-17-5p	ENSG00000017373	1
hsa-miR-1202	ENSG00000017373	1
hsa-miR-103a-3p	ENSG00000017373	1
hsa-miR-107	ENSG00000017373	1
hsa-miR-146a-5p	ENSG00000017427	1
hsa-miR-146b-5p	ENSG00000017427	1
hsa-let-7f-5p	ENSG00000017427	1
hsa-let-7e-5p	ENSG00000017427	1
hsa-miR-124-3p	ENSG00000017621	1
hsa-miR-106a-5p	ENSG00000017621	1
hsa-miR-106b-5p	ENSG00000017621	1
hsa-miR-17-5p	ENSG00000017621	1
hsa-miR-17-5p	ENSG00000018236	1
hsa-miR-141-3p	ENSG00000018236	1
hsa-miR-125a-5p	ENSG00000018625	1
hsa-miR-125b-5p	ENSG00000018625	1
hsa-miR-103a-3p	ENSG00000018625	1
hsa-miR-107	ENSG00000018625	1
hsa-miR-139-5p	ENSG00000018625	1
hsa-miR-10a-5p	ENSG00000019186	1
hsa-miR-10b-5p	ENSG00000019186	1
hsa-miR-134-5p	ENSG00000019505	1
hsa-miR-139-5p	ENSG00000019505	1
hsa-miR-124-3p	ENSG00000019549	1
hsa-let-7a-5p	ENSG00000020129	2
hsa-let-7b-5p	ENSG00000020129	3
hsa-let-7c-5p	ENSG00000020129	2
hsa-let-7d-5p	ENSG00000020129	2
hsa-let-7e-5p	ENSG00000020129	1
hsa-let-7g-5p	ENSG00000020129	2
hsa-let-7i-5p	ENSG00000020129	1
hsa-let-7f-5p	ENSG00000020129	2
hsa-miR-149-5p	ENSG00000020129	1
hsa-miR-148b-3p	ENSG00000022355	1
hsa-miR-149-5p	ENSG00000022355	1
hsa-miR-132-5p	ENSG00000022355	1
hsa-miR-181c-5p	ENSG00000022355	1
hsa-miR-138-5p	ENSG00000023171	1
hsa-miR-1180-3p	ENSG00000023171	1
hsa-let-7b-5p	ENSG00000023171	1
hsa-let-7c-5p	ENSG00000023171	1
hsa-let-7d-5p	ENSG00000023171	2
hsa-let-7e-5p	ENSG00000023171	1
hsa-miR-149-5p	ENSG00000023171	1
hsa-miR-153-3p	ENSG00000023171	1
hsa-let-7a-5p	ENSG00000023839	1
hsa-let-7c-5p	ENSG00000023839	1
hsa-let-7e-5p	ENSG00000023839	1
hsa-let-7f-5p	ENSG00000023839	1
hsa-let-7g-5p	ENSG00000023839	1
hsa-let-7i-5p	ENSG00000023839	1
hsa-miR-10a-5p	ENSG00000023839	1
hsa-miR-10b-5p	ENSG00000023839	2
hsa-miR-146a-5p	ENSG00000024526	1
hsa-miR-146b-5p	ENSG00000024526	1
hsa-let-7a-5p	ENSG00000024526	1
hsa-let-7b-5p	ENSG00000024526	1
hsa-let-7c-5p	ENSG00000024526	1
hsa-let-7d-5p	ENSG00000024526	1
hsa-let-7g-5p	ENSG00000024526	1
hsa-let-7i-5p	ENSG00000024526	1
hsa-miR-134-5p	ENSG00000026025	1
hsa-let-7a-5p	ENSG00000026025	1
hsa-let-7c-5p	ENSG00000026025	1
hsa-let-7d-5p	ENSG00000026025	1
hsa-let-7e-5p	ENSG00000026025	1
hsa-let-7f-5p	ENSG00000026025	1
hsa-let-7g-5p	ENSG00000026025	1
hsa-let-7i-5p	ENSG00000026025	1
hsa-miR-1301-3p	ENSG00000028116	1
hsa-miR-129-5p	ENSG00000028116	1
hsa-miR-1180-3p	ENSG00000028137	1
hsa-miR-140-3p	ENSG00000028277	1
hsa-miR-129-5p	ENSG00000028277	1
hsa-let-7a-5p	ENSG00000028277	1
hsa-let-7b-5p	ENSG00000028277	1
hsa-let-7c-5p	ENSG00000028277	1
hsa-let-7e-5p	ENSG00000028277	1
hsa-let-7g-5p	ENSG00000028277	1
hsa-let-7i-5p	ENSG00000028277	1
hsa-miR-128-3p	ENSG00000028277	1
hsa-miR-151a-5p	ENSG00000028277	1
hsa-miR-149-5p	ENSG00000031081	2
hsa-miR-138-5p	ENSG00000031081	1
hsa-miR-1202	ENSG00000031081	1
hsa-miR-146a-5p	ENSG00000031081	1
hsa-miR-146b-5p	ENSG00000031081	1
hsa-miR-106a-5p	ENSG00000031081	1
hsa-miR-106b-5p	ENSG00000031081	1
hsa-let-7a-5p	ENSG00000033122	1
hsa-let-7b-5p	ENSG00000033122	1
hsa-let-7c-5p	ENSG00000033122	1
hsa-let-7g-5p	ENSG00000033122	1
hsa-let-7i-5p	ENSG00000033122	1
hsa-miR-15a-5p	ENSG00000033122	1
hsa-miR-15b-5p	ENSG00000033122	1
hsa-miR-16-5p	ENSG00000033122	1
hsa-miR-151a-5p	ENSG00000034239	1
hsa-let-7e-5p	ENSG00000035403	1
hsa-miR-103a-3p	ENSG00000035403	1
hsa-let-7e-5p	ENSG00000035499	1
hsa-miR-1202	ENSG00000036448	1
hsa-miR-138-5p	ENSG00000036448	1
hsa-miR-151a-5p	ENSG00000036565	1
hsa-miR-141-3p	ENSG00000037280	1
hsa-miR-10a-5p	ENSG00000037280	1
hsa-miR-10b-5p	ENSG00000037280	1
hsa-miR-1202	ENSG00000037280	1
hsa-miR-138-5p	ENSG00000037280	1
hsa-let-7b-5p	ENSG00000037897	1
hsa-let-7e-5p	ENSG00000037897	1
hsa-let-7f-5p	ENSG00000037897	1
hsa-let-7g-5p	ENSG00000037897	1
hsa-let-7i-5p	ENSG00000037897	1
hsa-miR-1180-3p	ENSG00000037897	1
hsa-miR-106a-5p	ENSG00000039139	1
hsa-miR-128-3p	ENSG00000039560	1
hsa-miR-148b-3p	ENSG00000039560	1
hsa-miR-15a-5p	ENSG00000039560	1
hsa-miR-15b-5p	ENSG00000039560	1
hsa-miR-181b-5p	ENSG00000039560	1
hsa-miR-10a-5p	ENSG00000040608	1
hsa-miR-10b-5p	ENSG00000040608	1
hsa-let-7e-5p	ENSG00000042980	3
hsa-let-7g-5p	ENSG00000042980	2
hsa-let-7i-5p	ENSG00000042980	2
hsa-let-7a-5p	ENSG00000042980	2
hsa-let-7b-5p	ENSG00000042980	2
hsa-let-7c-5p	ENSG00000042980	3
hsa-let-7f-5p	ENSG00000042980	2
hsa-miR-129-5p	ENSG00000042980	1
hsa-let-7d-5p	ENSG00000042980	1
hsa-miR-139-5p	ENSG00000043143	1
hsa-miR-16-5p	ENSG00000043143	1
hsa-miR-128-3p	ENSG00000043143	1
hsa-miR-146a-5p	ENSG00000047597	1
hsa-miR-125a-5p	ENSG00000047597	1
hsa-miR-125b-5p	ENSG00000047597	1
hsa-miR-143-3p	ENSG00000047597	1
hsa-let-7e-5p	ENSG00000047597	1
hsa-miR-134-5p	ENSG00000047597	1
hsa-miR-138-5p	ENSG00000047597	1
hsa-miR-106a-5p	ENSG00000047597	1
hsa-miR-106b-5p	ENSG00000047597	1
hsa-miR-17-5p	ENSG00000047597	1
hsa-miR-140-3p	ENSG00000047662	1
hsa-miR-138-5p	ENSG00000047662	1
hsa-miR-1202	ENSG00000047662	1
hsa-miR-127-3p	ENSG00000049283	1
hsa-miR-129-5p	ENSG00000049283	1
hsa-miR-140-3p	ENSG00000050030	1
hsa-let-7e-5p	ENSG00000050030	1
hsa-let-7f-5p	ENSG00000050030	1
hsa-let-7g-5p	ENSG00000050030	1
hsa-let-7i-5p	ENSG00000050030	1
hsa-miR-103a-3p	ENSG00000050030	1
hsa-miR-107	ENSG00000050030	1
hsa-miR-129-5p	ENSG00000050030	1
hsa-miR-138-5p	ENSG00000050030	1
hsa-miR-1202	ENSG00000050165	1
hsa-let-7d-5p	ENSG00000050165	1
hsa-miR-106a-5p	ENSG00000050165	1
hsa-miR-106b-5p	ENSG00000050165	1
hsa-miR-17-5p	ENSG00000050165	1
hsa-miR-132-3p	ENSG00000050165	1
hsa-miR-133a-3p	ENSG00000050344	1
hsa-miR-135a-5p	ENSG00000050344	1
hsa-miR-148b-3p	ENSG00000050628	1
hsa-miR-1301-3p	ENSG00000050628	1
hsa-miR-129-5p	ENSG00000050628	1
hsa-miR-134-5p	ENSG00000050767	1
hsa-let-7d-5p	ENSG00000050767	1
hsa-miR-134-5p	ENSG00000051180	1
hsa-miR-106a-5p	ENSG00000051180	1
hsa-miR-106b-5p	ENSG00000051180	1
hsa-miR-17-5p	ENSG00000051180	1
hsa-miR-106a-5p	ENSG00000051341	1
hsa-miR-106b-5p	ENSG00000051341	1
hsa-miR-17-5p	ENSG00000051341	1
hsa-miR-129-5p	ENSG00000053108	1
hsa-miR-1202	ENSG00000053108	1
hsa-miR-140-3p	ENSG00000053108	1
hsa-let-7b-5p	ENSG00000053108	1
hsa-let-7c-5p	ENSG00000053108	1
hsa-let-7e-5p	ENSG00000053108	1
hsa-let-7a-5p	ENSG00000053438	1
hsa-let-7b-5p	ENSG00000053438	1
hsa-let-7c-5p	ENSG00000053438	1
hsa-miR-129-5p	ENSG00000053524	1
hsa-let-7a-5p	ENSG00000053524	1
hsa-let-7e-5p	ENSG00000053524	1
hsa-let-7f-5p	ENSG00000053524	1
hsa-let-7g-5p	ENSG00000053524	1
hsa-let-7i-5p	ENSG00000053524	1
hsa-miR-143-3p	ENSG00000054277	1
hsa-miR-138-5p	ENSG00000054598	1
hsa-miR-133a-3p	ENSG00000054598	1
hsa-miR-137-3p	ENSG00000054598	1
hsa-miR-106a-5p	ENSG00000054793	1
hsa-miR-17-5p	ENSG00000054793	1
hsa-miR-135a-5p	ENSG00000054793	1
hsa-miR-138-5p	ENSG00000054793	1
hsa-miR-132-3p	ENSG00000054793	1
hsa-miR-138-5p	ENSG00000055813	1
hsa-miR-151a-5p	ENSG00000055957	1
hsa-miR-15a-5p	ENSG00000055957	1
hsa-miR-15b-5p	ENSG00000055957	1
hsa-miR-16-5p	ENSG00000055957	1
hsa-let-7a-5p	ENSG00000057657	1
hsa-let-7b-5p	ENSG00000057657	1
hsa-let-7c-5p	ENSG00000057657	1
hsa-let-7e-5p	ENSG00000057657	1
hsa-let-7g-5p	ENSG00000057657	1
hsa-miR-141-3p	ENSG00000057704	1
hsa-miR-103a-3p	ENSG00000057704	1
hsa-miR-107	ENSG00000057704	1
hsa-miR-15a-5p	ENSG00000057704	1
hsa-miR-15b-5p	ENSG00000057704	1
hsa-miR-16-5p	ENSG00000057704	1
hsa-miR-124-3p	ENSG00000058085	1
hsa-miR-103a-3p	ENSG00000058335	1
hsa-miR-107	ENSG00000058335	1
hsa-miR-132-3p	ENSG00000058335	1
hsa-miR-146a-5p	ENSG00000058335	1
hsa-miR-148b-3p	ENSG00000058335	1
hsa-miR-181c-5p	ENSG00000058335	1
hsa-miR-127-3p	ENSG00000058335	1
hsa-miR-129-5p	ENSG00000058404	1
hsa-miR-103a-3p	ENSG00000058404	1
hsa-miR-107	ENSG00000058404	1
hsa-miR-124-3p	ENSG00000058404	1
hsa-let-7d-5p	ENSG00000058866	1
hsa-miR-133a-3p	ENSG00000058866	1
hsa-miR-103a-3p	ENSG00000058866	1
hsa-miR-107	ENSG00000058866	1
hsa-miR-129-5p	ENSG00000059378	1
hsa-miR-138-5p	ENSG00000059378	1
hsa-miR-134-5p	ENSG00000059378	1
hsa-miR-15a-5p	ENSG00000059804	1
hsa-miR-15b-5p	ENSG00000059804	1
hsa-miR-128-3p	ENSG00000059804	1
hsa-miR-139-5p	ENSG00000059804	1
hsa-miR-181b-5p	ENSG00000059804	1
hsa-miR-103a-3p	ENSG00000059804	1
hsa-miR-107	ENSG00000059804	1
hsa-miR-106a-5p	ENSG00000059804	1
hsa-miR-106b-5p	ENSG00000059804	1
hsa-miR-17-5p	ENSG00000059804	1
hsa-miR-124-3p	ENSG00000059804	1
hsa-miR-143-3p	ENSG00000060140	1
hsa-let-7a-5p	ENSG00000060709	1
hsa-let-7b-5p	ENSG00000060709	1
hsa-let-7d-5p	ENSG00000060709	1
hsa-let-7g-5p	ENSG00000060709	1
hsa-let-7i-5p	ENSG00000060709	1
hsa-miR-103a-3p	ENSG00000060709	1
hsa-miR-107	ENSG00000060709	1
hsa-miR-149-5p	ENSG00000060709	1
hsa-miR-15a-5p	ENSG00000060709	1
hsa-miR-15b-5p	ENSG00000060709	1
hsa-miR-1301-3p	ENSG00000060982	1
hsa-miR-138-5p	ENSG00000060982	1
hsa-let-7a-5p	ENSG00000060982	1
hsa-let-7b-5p	ENSG00000060982	1
hsa-let-7c-5p	ENSG00000060982	1
hsa-let-7e-5p	ENSG00000060982	1
hsa-let-7f-5p	ENSG00000060982	1
hsa-let-7g-5p	ENSG00000060982	2
hsa-let-7i-5p	ENSG00000060982	2
hsa-miR-125a-5p	ENSG00000060982	1
hsa-miR-125b-5p	ENSG00000060982	1
hsa-let-7d-5p	ENSG00000060982	1
hsa-miR-153-3p	ENSG00000060982	1
hsa-miR-132-5p	ENSG00000062038	1
hsa-let-7a-5p	ENSG00000062282	1
hsa-let-7c-5p	ENSG00000062282	1
hsa-let-7e-5p	ENSG00000062282	1
hsa-let-7g-5p	ENSG00000062282	1
hsa-let-7i-5p	ENSG00000062282	1
hsa-miR-134-5p	ENSG00000062282	1
hsa-miR-1180-3p	ENSG00000062822	1
hsa-miR-138-5p	ENSG00000063015	1
hsa-miR-139-5p	ENSG00000063438	1
hsa-miR-106a-5p	ENSG00000063438	1
hsa-miR-17-5p	ENSG00000063438	2
hsa-miR-106b-5p	ENSG00000063438	1
hsa-miR-155-5p	ENSG00000063438	1
hsa-miR-134-5p	ENSG00000064012	1
hsa-let-7e-5p	ENSG00000064012	1
hsa-miR-106b-5p	ENSG00000064012	1
hsa-miR-17-5p	ENSG00000064012	1
hsa-miR-132-5p	ENSG00000064300	1
hsa-miR-135a-5p	ENSG00000064300	1
hsa-miR-132-3p	ENSG00000064300	1
hsa-miR-138-5p	ENSG00000064309	1
hsa-let-7d-5p	ENSG00000064309	1
hsa-miR-143-3p	ENSG00000064309	1
hsa-miR-148b-3p	ENSG00000064309	1
hsa-miR-1180-3p	ENSG00000064687	1
hsa-miR-146a-5p	ENSG00000065328	1
hsa-miR-146b-5p	ENSG00000065328	1
hsa-miR-149-5p	ENSG00000065534	2
hsa-miR-1301-3p	ENSG00000065534	1
hsa-miR-129-5p	ENSG00000065534	2
hsa-let-7a-5p	ENSG00000065534	1
hsa-let-7b-5p	ENSG00000065534	1
hsa-let-7d-5p	ENSG00000065534	1
hsa-let-7i-5p	ENSG00000065534	1
hsa-miR-103a-3p	ENSG00000065534	1
hsa-miR-107	ENSG00000065534	1
hsa-miR-15b-5p	ENSG00000065534	1
hsa-miR-16-5p	ENSG00000065534	1
hsa-miR-148b-3p	ENSG00000065609	2
hsa-miR-143-3p	ENSG00000065609	1
hsa-miR-138-5p	ENSG00000065609	2
hsa-miR-16-5p	ENSG00000065609	1
hsa-miR-1301-3p	ENSG00000065618	1
hsa-miR-138-5p	ENSG00000065618	1
hsa-miR-1301-3p	ENSG00000065923	1
hsa-miR-129-5p	ENSG00000065923	1
hsa-let-7a-5p	ENSG00000065923	1
hsa-let-7b-5p	ENSG00000065923	1
hsa-let-7c-5p	ENSG00000065923	1
hsa-let-7f-5p	ENSG00000065923	1
hsa-let-7g-5p	ENSG00000065923	1
hsa-let-7e-5p	ENSG00000065923	1
hsa-let-7d-5p	ENSG00000066248	1
hsa-let-7d-5p	ENSG00000066382	1
hsa-miR-1202	ENSG00000066382	1
hsa-miR-181b-5p	ENSG00000066382	1
hsa-miR-143-3p	ENSG00000066382	1
hsa-miR-181b-5p	ENSG00000066468	1
hsa-miR-106a-5p	ENSG00000067191	1
hsa-miR-155-5p	ENSG00000067606	1
hsa-miR-140-3p	ENSG00000067715	1
hsa-miR-138-5p	ENSG00000067798	1
hsa-miR-139-5p	ENSG00000067798	1
hsa-miR-153-3p	ENSG00000067798	1
hsa-miR-1202	ENSG00000067840	1
hsa-miR-138-5p	ENSG00000067842	1
hsa-miR-15a-5p	ENSG00000067842	1
hsa-miR-15b-5p	ENSG00000067842	1
hsa-miR-16-5p	ENSG00000067842	1
hsa-let-7a-5p	ENSG00000068489	2
hsa-let-7b-5p	ENSG00000068489	1
hsa-let-7c-5p	ENSG00000068489	1
hsa-let-7e-5p	ENSG00000068489	1
hsa-let-7f-5p	ENSG00000068489	1
hsa-let-7g-5p	ENSG00000068489	2
hsa-let-7i-5p	ENSG00000068489	2
hsa-miR-134-5p	ENSG00000068489	1
hsa-miR-149-5p	ENSG00000068489	1
hsa-miR-106a-5p	ENSG00000068489	1
hsa-miR-106b-5p	ENSG00000068489	1
hsa-miR-17-5p	ENSG00000068489	1
hsa-miR-106a-5p	ENSG00000068615	1
hsa-miR-106b-5p	ENSG00000068615	1
hsa-miR-17-5p	ENSG00000068615	1
hsa-miR-129-5p	ENSG00000068615	1
hsa-miR-139-5p	ENSG00000068831	1
hsa-miR-1301-3p	ENSG00000068831	1
hsa-miR-1202	ENSG00000068831	1
hsa-miR-138-5p	ENSG00000068831	1
hsa-let-7d-5p	ENSG00000069020	1
hsa-let-7g-5p	ENSG00000069020	1
hsa-let-7i-5p	ENSG00000069020	1
hsa-miR-138-5p	ENSG00000069020	1
hsa-miR-181a-5p	ENSG00000069020	1
hsa-miR-143-3p	ENSG00000069020	1
hsa-miR-1202	ENSG00000069020	1
hsa-miR-125a-5p	ENSG00000069122	1
hsa-miR-128-3p	ENSG00000069424	1
hsa-miR-137-3p	ENSG00000069424	1
hsa-miR-138-5p	ENSG00000069424	1
hsa-miR-138-5p	ENSG00000069431	1
hsa-miR-10a-5p	ENSG00000069667	1
hsa-miR-10b-5p	ENSG00000069667	1
hsa-miR-138-5p	ENSG00000069667	1
hsa-miR-1301-3p	ENSG00000069667	1
hsa-miR-155-5p	ENSG00000069667	1
hsa-miR-149-5p	ENSG00000069702	1
hsa-miR-146a-5p	ENSG00000069712	1
hsa-miR-103a-3p	ENSG00000069869	1
hsa-miR-107	ENSG00000069869	1
hsa-miR-129-5p	ENSG00000069869	1
hsa-miR-17-5p	ENSG00000069869	1
hsa-miR-128-3p	ENSG00000069966	2
hsa-miR-106a-5p	ENSG00000069966	1
hsa-miR-106b-5p	ENSG00000069966	1
hsa-miR-17-5p	ENSG00000069966	1
hsa-miR-106a-5p	ENSG00000070159	2
hsa-miR-106b-5p	ENSG00000070159	1
hsa-miR-17-5p	ENSG00000070159	2
hsa-let-7a-5p	ENSG00000070159	1
hsa-let-7c-5p	ENSG00000070159	1
hsa-let-7e-5p	ENSG00000070159	1
hsa-let-7f-5p	ENSG00000070159	1
hsa-let-7g-5p	ENSG00000070159	1
hsa-let-7i-5p	ENSG00000070159	1
hsa-miR-15a-5p	ENSG00000070159	1
hsa-miR-15b-5p	ENSG00000070159	1
hsa-miR-129-5p	ENSG00000070601	1
hsa-miR-138-5p	ENSG00000070729	1
hsa-miR-106a-5p	ENSG00000070729	1
hsa-miR-106b-5p	ENSG00000070729	1
hsa-miR-17-5p	ENSG00000070729	1
hsa-miR-149-5p	ENSG00000070748	1
hsa-miR-146a-5p	ENSG00000070748	1
hsa-miR-146b-5p	ENSG00000070748	1
hsa-miR-148b-3p	ENSG00000070748	1
hsa-miR-1202	ENSG00000070748	1
hsa-miR-1301-3p	ENSG00000070748	1
hsa-let-7a-5p	ENSG00000070808	1
hsa-let-7b-5p	ENSG00000070808	1
hsa-let-7c-5p	ENSG00000070808	1
hsa-let-7e-5p	ENSG00000070808	1
hsa-let-7g-5p	ENSG00000070808	1
hsa-miR-143-3p	ENSG00000070808	1
hsa-miR-103a-3p	ENSG00000070808	1
hsa-miR-107	ENSG00000070808	1
hsa-miR-128-3p	ENSG00000070808	1
hsa-miR-106b-5p	ENSG00000070882	1
hsa-miR-132-3p	ENSG00000070882	1
hsa-miR-181a-5p	ENSG00000070882	1
hsa-miR-181c-5p	ENSG00000070882	1
hsa-let-7d-5p	ENSG00000070886	1
hsa-let-7e-5p	ENSG00000070886	1
hsa-miR-149-5p	ENSG00000070886	1
hsa-miR-106a-5p	ENSG00000071909	1
hsa-miR-106b-5p	ENSG00000071909	1
hsa-miR-17-5p	ENSG00000071909	1
hsa-let-7e-5p	ENSG00000072182	1
hsa-miR-138-5p	ENSG00000072182	1
hsa-miR-149-5p	ENSG00000072195	1
hsa-miR-135a-5p	ENSG00000072201	1
hsa-miR-138-5p	ENSG00000072315	1
hsa-miR-129-5p	ENSG00000072657	1
hsa-miR-1301-3p	ENSG00000072657	1
hsa-let-7e-5p	ENSG00000072657	1
hsa-miR-124-3p	ENSG00000072858	1
hsa-miR-143-3p	ENSG00000072858	1
hsa-miR-181a-5p	ENSG00000072864	1
hsa-miR-181b-5p	ENSG00000072864	1
hsa-miR-1202	ENSG00000072864	1
hsa-miR-129-5p	ENSG00000072864	1
hsa-miR-124-3p	ENSG00000072864	1
hsa-miR-106a-5p	ENSG00000072954	1
hsa-miR-17-5p	ENSG00000072954	1
hsa-miR-1301-3p	ENSG00000072954	1
hsa-miR-140-3p	ENSG00000072954	1
hsa-miR-15a-5p	ENSG00000072954	1
hsa-miR-132-5p	ENSG00000073111	1
hsa-miR-1301-3p	ENSG00000073111	2
hsa-miR-143-3p	ENSG00000073111	1
hsa-let-7d-5p	ENSG00000073111	1
hsa-miR-138-5p	ENSG00000073150	1
hsa-miR-1301-3p	ENSG00000073464	1
hsa-miR-141-3p	ENSG00000073464	1
hsa-miR-128-3p	ENSG00000073670	1
hsa-miR-151a-5p	ENSG00000073670	1
hsa-miR-181b-5p	ENSG00000073670	1
hsa-miR-146a-5p	ENSG00000073670	1
hsa-miR-146b-5p	ENSG00000073670	1
hsa-miR-1202	ENSG00000073670	1
hsa-miR-132-3p	ENSG00000073910	1
hsa-miR-1301-3p	ENSG00000074047	2
hsa-let-7d-5p	ENSG00000074047	1
hsa-let-7e-5p	ENSG00000074047	1
hsa-miR-139-5p	ENSG00000074047	1
hsa-miR-149-5p	ENSG00000074219	2
hsa-miR-125b-5p	ENSG00000074410	1
hsa-miR-128-3p	ENSG00000074410	1
hsa-miR-149-5p	ENSG00000074410	1
hsa-miR-129-5p	ENSG00000074410	1
hsa-miR-101-3p	ENSG00000074410	1
hsa-miR-125b-5p	ENSG00000074416	1
hsa-miR-134-5p	ENSG00000074416	1
hsa-miR-138-5p	ENSG00000074706	2
hsa-miR-106a-5p	ENSG00000074706	1
hsa-miR-106b-5p	ENSG00000074706	1
hsa-miR-17-5p	ENSG00000074706	1
hsa-miR-1202	ENSG00000074706	1
hsa-let-7f-5p	ENSG00000074706	1
hsa-let-7e-5p	ENSG00000074706	2
hsa-miR-141-3p	ENSG00000074706	1
hsa-miR-15b-5p	ENSG00000074706	1
hsa-miR-1202	ENSG00000075035	1
hsa-let-7a-5p	ENSG00000075035	1
hsa-let-7b-5p	ENSG00000075035	1
hsa-let-7c-5p	ENSG00000075035	1
hsa-let-7d-5p	ENSG00000075035	1
hsa-miR-135a-5p	ENSG00000075035	1
hsa-miR-129-5p	ENSG00000075035	1
hsa-miR-15a-5p	ENSG00000075131	1
hsa-miR-15b-5p	ENSG00000075131	1
hsa-miR-181a-5p	ENSG00000075213	1
hsa-miR-181b-5p	ENSG00000075213	1
hsa-miR-181c-5p	ENSG00000075213	1
hsa-miR-15b-5p	ENSG00000075213	1
hsa-miR-16-5p	ENSG00000075213	1
hsa-miR-151a-5p	ENSG00000075213	1
hsa-miR-141-3p	ENSG00000075213	1
hsa-miR-155-5p	ENSG00000075213	2
hsa-miR-103a-3p	ENSG00000075213	1
hsa-miR-107	ENSG00000075213	1
hsa-miR-143-3p	ENSG00000075213	1
hsa-miR-149-5p	ENSG00000075218	1
hsa-miR-1301-3p	ENSG00000075702	1
hsa-miR-15a-5p	ENSG00000075702	1
hsa-miR-149-5p	ENSG00000075702	1
hsa-let-7a-5p	ENSG00000075702	4
hsa-let-7c-5p	ENSG00000075702	4
hsa-let-7e-5p	ENSG00000075702	3
hsa-let-7b-5p	ENSG00000075702	2
hsa-let-7f-5p	ENSG00000075702	3
hsa-let-7g-5p	ENSG00000075702	3
hsa-let-7i-5p	ENSG00000075702	2
hsa-let-7d-5p	ENSG00000075702	1
hsa-miR-148b-3p	ENSG00000075884	1
hsa-miR-140-3p	ENSG00000076003	1
hsa-miR-132-5p	ENSG00000076344	1
hsa-miR-134-5p	ENSG00000076344	1
hsa-miR-1180-3p	ENSG00000076382	1
hsa-let-7a-5p	ENSG00000076716	1
hsa-let-7b-5p	ENSG00000076716	1
hsa-let-7c-5p	ENSG00000076716	1
hsa-let-7e-5p	ENSG00000076716	1
hsa-let-7f-5p	ENSG00000076716	1
hsa-let-7g-5p	ENSG00000076716	1
hsa-miR-1202	ENSG00000076716	1
hsa-miR-129-5p	ENSG00000076770	2
hsa-miR-106a-5p	ENSG00000076770	2
hsa-miR-17-5p	ENSG00000076770	2
hsa-miR-143-3p	ENSG00000076770	1
hsa-miR-15a-5p	ENSG00000076770	1
hsa-let-7e-5p	ENSG00000076864	2
hsa-miR-149-5p	ENSG00000076864	2
hsa-miR-132-3p	ENSG00000076864	1
hsa-miR-138-5p	ENSG00000076864	1
hsa-miR-103a-3p	ENSG00000077063	1
hsa-miR-107	ENSG00000077063	1
hsa-miR-15a-5p	ENSG00000077063	1
hsa-miR-15b-5p	ENSG00000077063	2
hsa-miR-16-5p	ENSG00000077063	2
hsa-miR-138-5p	ENSG00000077063	2
hsa-miR-128-3p	ENSG00000077063	1
hsa-let-7a-5p	ENSG00000077063	1
hsa-let-7b-5p	ENSG00000077063	1
hsa-let-7c-5p	ENSG00000077063	1
hsa-let-7d-5p	ENSG00000077063	1
hsa-let-7e-5p	ENSG00000077063	1
hsa-let-7f-5p	ENSG00000077063	1
hsa-let-7g-5p	ENSG00000077063	1
hsa-let-7i-5p	ENSG00000077063	1
hsa-miR-149-5p	ENSG00000077063	1
hsa-miR-15b-5p	ENSG00000077238	2
hsa-miR-149-5p	ENSG00000077238	1
hsa-miR-1301-3p	ENSG00000077238	1
hsa-miR-15a-5p	ENSG00000077238	1
hsa-miR-1202	ENSG00000077264	1
hsa-miR-106a-5p	ENSG00000077264	2
hsa-miR-106b-5p	ENSG00000077264	2
hsa-miR-17-5p	ENSG00000077264	2
hsa-miR-10a-5p	ENSG00000077264	1
hsa-miR-10b-5p	ENSG00000077264	1
hsa-miR-149-5p	ENSG00000077264	1
hsa-miR-128-3p	ENSG00000077279	1
hsa-miR-148b-3p	ENSG00000077279	1
hsa-miR-133a-3p	ENSG00000077279	1
hsa-miR-125b-5p	ENSG00000077279	1
hsa-miR-134-5p	ENSG00000077279	1
hsa-let-7e-5p	ENSG00000077279	1
hsa-miR-1301-3p	ENSG00000077279	1
hsa-miR-143-3p	ENSG00000077279	1
hsa-miR-1180-3p	ENSG00000077522	1
hsa-miR-1301-3p	ENSG00000077782	2
hsa-miR-16-5p	ENSG00000077782	1
hsa-let-7d-5p	ENSG00000077782	1
hsa-let-7e-5p	ENSG00000077782	1
hsa-miR-106a-5p	ENSG00000077782	1
hsa-miR-106b-5p	ENSG00000077782	1
hsa-miR-17-5p	ENSG00000077782	1
hsa-miR-141-3p	ENSG00000077782	1
hsa-miR-134-5p	ENSG00000078053	1
hsa-miR-15b-5p	ENSG00000078098	1
hsa-miR-141-3p	ENSG00000078098	1
hsa-miR-138-5p	ENSG00000078246	1
hsa-miR-134-5p	ENSG00000078269	1
hsa-miR-149-5p	ENSG00000078269	1
hsa-miR-1180-3p	ENSG00000078269	1
hsa-miR-1301-3p	ENSG00000078269	1
hsa-miR-129-5p	ENSG00000078295	2
hsa-miR-143-3p	ENSG00000078295	1
hsa-let-7a-5p	ENSG00000078401	1
hsa-let-7b-5p	ENSG00000078401	1
hsa-let-7c-5p	ENSG00000078401	1
hsa-let-7e-5p	ENSG00000078401	1
hsa-let-7f-5p	ENSG00000078401	1
hsa-let-7g-5p	ENSG00000078401	1
hsa-miR-139-5p	ENSG00000078549	1
hsa-let-7d-5p	ENSG00000078549	1
hsa-let-7e-5p	ENSG00000078549	2
hsa-miR-1180-3p	ENSG00000078549	1
hsa-miR-103a-3p	ENSG00000078549	2
hsa-miR-107	ENSG00000078549	2
hsa-miR-15a-5p	ENSG00000078549	1
hsa-miR-15b-5p	ENSG00000078549	1
hsa-miR-16-5p	ENSG00000078549	2
hsa-miR-149-5p	ENSG00000078549	3
hsa-miR-146a-5p	ENSG00000078549	1
hsa-miR-146b-5p	ENSG00000078549	1
hsa-let-7b-5p	ENSG00000078549	1
hsa-let-7c-5p	ENSG00000078549	1
hsa-let-7f-5p	ENSG00000078549	1
hsa-let-7i-5p	ENSG00000078549	1
hsa-miR-143-3p	ENSG00000078549	1
hsa-miR-127-3p	ENSG00000078687	1
hsa-miR-148b-3p	ENSG00000078687	1
hsa-miR-132-3p	ENSG00000078687	1
hsa-miR-181b-5p	ENSG00000078687	1
hsa-miR-17-5p	ENSG00000078687	1
hsa-miR-155-5p	ENSG00000078804	1
hsa-miR-1301-3p	ENSG00000078804	1
hsa-miR-106a-5p	ENSG00000078804	1
hsa-miR-106b-5p	ENSG00000078804	1
hsa-miR-17-5p	ENSG00000078804	1
hsa-miR-134-5p	ENSG00000078804	1
hsa-miR-15a-5p	ENSG00000078804	1
hsa-miR-148b-3p	ENSG00000079102	1
hsa-let-7d-5p	ENSG00000079102	2
hsa-miR-129-5p	ENSG00000079102	1
hsa-miR-1301-3p	ENSG00000079102	1
hsa-miR-103a-3p	ENSG00000079102	1
hsa-miR-107	ENSG00000079102	1
hsa-miR-15a-5p	ENSG00000079102	1
hsa-miR-15b-5p	ENSG00000079102	1
hsa-let-7d-5p	ENSG00000079263	1
hsa-let-7e-5p	ENSG00000079263	1
hsa-miR-181b-5p	ENSG00000079263	1
hsa-miR-141-3p	ENSG00000079335	1
hsa-miR-124-3p	ENSG00000079335	1
hsa-let-7d-5p	ENSG00000079337	1
hsa-miR-146a-5p	ENSG00000079337	1
hsa-miR-149-5p	ENSG00000079337	1
hsa-miR-129-5p	ENSG00000079337	1
hsa-miR-1301-3p	ENSG00000079337	1
hsa-miR-141-3p	ENSG00000079841	1
hsa-miR-138-5p	ENSG00000079841	1
hsa-miR-17-5p	ENSG00000079841	1
hsa-miR-155-5p	ENSG00000079841	1
hsa-miR-16-5p	ENSG00000079841	1
hsa-let-7e-5p	ENSG00000079931	1
hsa-let-7f-5p	ENSG00000079931	1
hsa-let-7g-5p	ENSG00000079931	1
hsa-let-7i-5p	ENSG00000079931	1
hsa-miR-129-5p	ENSG00000079931	1
hsa-miR-129-5p	ENSG00000080031	1
hsa-miR-103a-3p	ENSG00000080493	1
hsa-miR-107	ENSG00000080493	1
hsa-miR-15a-5p	ENSG00000080493	1
hsa-miR-15b-5p	ENSG00000080493	1
hsa-miR-1301-3p	ENSG00000080493	1
hsa-miR-153-3p	ENSG00000080493	1
hsa-miR-125a-5p	ENSG00000080493	1
hsa-miR-125b-5p	ENSG00000080493	1
hsa-miR-128-3p	ENSG00000080493	1
hsa-miR-146a-5p	ENSG00000080561	1
hsa-miR-151a-5p	ENSG00000080854	2
hsa-miR-1202	ENSG00000080854	1
hsa-miR-125a-5p	ENSG00000080854	1
hsa-miR-125b-5p	ENSG00000080854	1
hsa-let-7d-5p	ENSG00000080854	1
hsa-let-7e-5p	ENSG00000080854	2
hsa-miR-140-3p	ENSG00000080854	1
hsa-let-7a-5p	ENSG00000080986	1
hsa-let-7c-5p	ENSG00000080986	1
hsa-let-7e-5p	ENSG00000080986	1
hsa-let-7f-5p	ENSG00000080986	1
hsa-miR-155-5p	ENSG00000081051	1
hsa-miR-146a-5p	ENSG00000081051	1
hsa-miR-129-5p	ENSG00000081052	1
hsa-miR-155-5p	ENSG00000081052	1
hsa-miR-10a-5p	ENSG00000081052	1
hsa-miR-10b-5p	ENSG00000081052	1
hsa-miR-106b-5p	ENSG00000081052	1
hsa-let-7g-5p	ENSG00000081059	1
hsa-let-7i-5p	ENSG00000081059	1
hsa-miR-106a-5p	ENSG00000081059	1
hsa-miR-106b-5p	ENSG00000081059	1
hsa-miR-17-5p	ENSG00000081059	1
hsa-miR-129-5p	ENSG00000081059	1
hsa-let-7a-5p	ENSG00000081148	2
hsa-let-7b-5p	ENSG00000081148	1
hsa-let-7c-5p	ENSG00000081148	1
hsa-let-7e-5p	ENSG00000081148	1
hsa-let-7f-5p	ENSG00000081148	2
hsa-let-7g-5p	ENSG00000081148	2
hsa-let-7i-5p	ENSG00000081148	1
hsa-let-7d-5p	ENSG00000081148	1
hsa-miR-137-3p	ENSG00000081148	1
hsa-miR-10a-5p	ENSG00000081181	1
hsa-miR-10b-5p	ENSG00000081181	1
hsa-let-7a-5p	ENSG00000081181	1
hsa-let-7b-5p	ENSG00000081181	1
hsa-let-7c-5p	ENSG00000081181	1
hsa-let-7e-5p	ENSG00000081181	1
hsa-let-7f-5p	ENSG00000081181	1
hsa-let-7g-5p	ENSG00000081181	1
hsa-let-7i-5p	ENSG00000081181	1
hsa-miR-1301-3p	ENSG00000081189	1
hsa-miR-134-5p	ENSG00000081189	1
hsa-miR-106a-5p	ENSG00000081320	2
hsa-miR-128-3p	ENSG00000081320	1
hsa-miR-106b-5p	ENSG00000081320	1
hsa-miR-17-5p	ENSG00000081320	1
hsa-miR-124-3p	ENSG00000081842	1
hsa-miR-106b-5p	ENSG00000081842	1
hsa-miR-106a-5p	ENSG00000081923	1
hsa-miR-106b-5p	ENSG00000081923	1
hsa-miR-17-5p	ENSG00000081923	1
hsa-miR-138-5p	ENSG00000081923	1
hsa-miR-101-3p	ENSG00000081985	1
hsa-let-7a-5p	ENSG00000082438	1
hsa-let-7b-5p	ENSG00000082438	1
hsa-let-7c-5p	ENSG00000082438	1
hsa-let-7e-5p	ENSG00000082438	1
hsa-let-7f-5p	ENSG00000082438	1
hsa-let-7g-5p	ENSG00000082438	1
hsa-let-7i-5p	ENSG00000082438	1
hsa-miR-153-3p	ENSG00000082438	1
hsa-miR-143-3p	ENSG00000082438	1
hsa-miR-146a-5p	ENSG00000082438	1
hsa-miR-146b-5p	ENSG00000082438	1
hsa-miR-149-5p	ENSG00000082497	1
hsa-miR-143-3p	ENSG00000082497	1
hsa-miR-141-3p	ENSG00000082497	1
hsa-miR-129-5p	ENSG00000082497	1
hsa-let-7e-5p	ENSG00000082512	1
hsa-let-7d-5p	ENSG00000082556	1
hsa-let-7e-5p	ENSG00000082556	1
hsa-miR-129-5p	ENSG00000082781	1
hsa-miR-146a-5p	ENSG00000083454	1
hsa-miR-146a-5p	ENSG00000084093	1
hsa-miR-146b-5p	ENSG00000084093	1
hsa-miR-106b-5p	ENSG00000084093	2
hsa-miR-135a-5p	ENSG00000084093	1
hsa-miR-1301-3p	ENSG00000084093	1
hsa-miR-141-3p	ENSG00000084093	1
hsa-miR-181b-5p	ENSG00000084093	1
hsa-miR-181a-5p	ENSG00000084636	1
hsa-miR-181b-5p	ENSG00000084636	1
hsa-miR-181c-5p	ENSG00000084636	1
hsa-let-7a-5p	ENSG00000084674	1
hsa-let-7b-5p	ENSG00000084674	1
hsa-let-7c-5p	ENSG00000084674	1
hsa-let-7e-5p	ENSG00000084674	1
hsa-let-7f-5p	ENSG00000084674	1
hsa-let-7g-5p	ENSG00000084674	1
hsa-let-7i-5p	ENSG00000084674	1
hsa-miR-106a-5p	ENSG00000084731	1
hsa-miR-17-5p	ENSG00000084731	1
hsa-miR-133a-3p	ENSG00000084731	1
hsa-miR-103a-3p	ENSG00000084764	1
hsa-miR-107	ENSG00000084764	1
hsa-miR-1180-3p	ENSG00000084764	1
hsa-miR-15a-5p	ENSG00000084764	1
hsa-miR-138-5p	ENSG00000084764	1
hsa-miR-155-5p	ENSG00000085365	1
hsa-miR-153-3p	ENSG00000085365	1
hsa-miR-103a-3p	ENSG00000085365	2
hsa-miR-107	ENSG00000085365	2
hsa-miR-124-3p	ENSG00000085365	1
hsa-miR-106a-5p	ENSG00000085365	1
hsa-miR-106b-5p	ENSG00000085365	1
hsa-miR-17-5p	ENSG00000085365	1
hsa-miR-128-3p	ENSG00000085365	1
hsa-miR-140-3p	ENSG00000085365	1
hsa-miR-16-5p	ENSG00000085433	1
hsa-miR-148b-3p	ENSG00000085433	1
hsa-miR-1202	ENSG00000085741	1
hsa-let-7e-5p	ENSG00000085831	1
hsa-miR-148b-3p	ENSG00000085831	1
hsa-miR-153-3p	ENSG00000085831	1
hsa-miR-10b-5p	ENSG00000085831	1
hsa-miR-129-5p	ENSG00000085831	1
hsa-miR-153-3p	ENSG00000086205	1
hsa-miR-1301-3p	ENSG00000086205	1
hsa-miR-106b-5p	ENSG00000086289	1
hsa-miR-103a-3p	ENSG00000086289	1
hsa-miR-107	ENSG00000086289	1
hsa-let-7a-5p	ENSG00000086300	1
hsa-let-7b-5p	ENSG00000086300	1
hsa-let-7c-5p	ENSG00000086300	1
hsa-let-7d-5p	ENSG00000086300	1
hsa-let-7f-5p	ENSG00000086300	1
hsa-let-7g-5p	ENSG00000086300	1
hsa-let-7i-5p	ENSG00000086300	1
hsa-let-7e-5p	ENSG00000086570	1
hsa-miR-128-3p	ENSG00000086570	1
hsa-miR-133a-3p	ENSG00000086570	1
hsa-miR-1202	ENSG00000087085	1
hsa-let-7a-5p	ENSG00000087085	1
hsa-let-7c-5p	ENSG00000087085	1
hsa-let-7e-5p	ENSG00000087085	1
hsa-let-7f-5p	ENSG00000087085	1
hsa-let-7g-5p	ENSG00000087085	1
hsa-miR-106b-5p	ENSG00000087245	1
hsa-miR-17-5p	ENSG00000087245	1
hsa-miR-135a-5p	ENSG00000087245	1
hsa-miR-134-5p	ENSG00000087258	1
hsa-miR-1180-3p	ENSG00000087258	1
hsa-miR-146b-5p	ENSG00000087258	1
hsa-miR-129-5p	ENSG00000087510	1
hsa-miR-10a-5p	ENSG00000087510	1
hsa-miR-149-5p	ENSG00000087586	1
hsa-miR-153-3p	ENSG00000087586	1
hsa-miR-1301-3p	ENSG00000088280	1
hsa-miR-149-5p	ENSG00000088280	1
hsa-let-7d-5p	ENSG00000088280	1
hsa-miR-1202	ENSG00000088280	1
hsa-miR-15a-5p	ENSG00000088280	1
hsa-miR-138-5p	ENSG00000088280	1
hsa-let-7i-5p	ENSG00000088280	1
hsa-miR-101-3p	ENSG00000088387	1
hsa-miR-100-5p	ENSG00000088538	1
hsa-miR-125b-5p	ENSG00000088538	1
hsa-miR-149-5p	ENSG00000088538	1
hsa-let-7a-5p	ENSG00000088538	1
hsa-let-7b-5p	ENSG00000088538	1
hsa-let-7c-5p	ENSG00000088538	1
hsa-let-7d-5p	ENSG00000088538	1
hsa-miR-132-5p	ENSG00000088538	1
hsa-miR-134-5p	ENSG00000088808	1
hsa-miR-129-5p	ENSG00000088808	1
hsa-miR-138-5p	ENSG00000088808	1
hsa-miR-1180-3p	ENSG00000088808	1
hsa-miR-1301-3p	ENSG00000088808	1
hsa-miR-125a-5p	ENSG00000088881	1
hsa-miR-181a-5p	ENSG00000088899	1
hsa-miR-181c-5p	ENSG00000088899	1
hsa-miR-128-3p	ENSG00000088899	1
hsa-miR-181b-5p	ENSG00000089006	1
hsa-miR-124-3p	ENSG00000089101	1
hsa-miR-127-3p	ENSG00000089116	1
hsa-miR-1202	ENSG00000089116	1
hsa-miR-129-5p	ENSG00000089199	1
hsa-miR-1301-3p	ENSG00000089250	1
hsa-miR-138-5p	ENSG00000089250	1
hsa-miR-149-5p	ENSG00000089250	1
hsa-miR-132-3p	ENSG00000089250	1
hsa-miR-106a-5p	ENSG00000089250	1
hsa-miR-106b-5p	ENSG00000089250	2
hsa-miR-17-5p	ENSG00000089250	1
hsa-miR-143-3p	ENSG00000089250	1
hsa-miR-125b-5p	ENSG00000089250	1
hsa-miR-10a-5p	ENSG00000089250	1
hsa-miR-10b-5p	ENSG00000089250	1
hsa-miR-140-3p	ENSG00000089250	1
hsa-let-7e-5p	ENSG00000089250	1
hsa-miR-15a-5p	ENSG00000089250	1
hsa-miR-15b-5p	ENSG00000089250	1
hsa-miR-146a-5p	ENSG00000089250	1
hsa-miR-146b-5p	ENSG00000089250	1
hsa-miR-146a-5p	ENSG00000089472	1
hsa-miR-146b-5p	ENSG00000089472	1
hsa-miR-128-3p	ENSG00000089472	1
hsa-miR-125a-5p	ENSG00000089597	1
hsa-miR-125b-5p	ENSG00000089597	1
hsa-miR-181a-5p	ENSG00000089597	1
hsa-miR-181c-5p	ENSG00000089597	1
hsa-miR-15a-5p	ENSG00000089597	1
hsa-miR-134-5p	ENSG00000089597	1
hsa-miR-129-5p	ENSG00000089597	1
hsa-miR-16-5p	ENSG00000089685	1
hsa-miR-135a-5p	ENSG00000089685	1
hsa-miR-138-5p	ENSG00000089818	1
hsa-let-7a-5p	ENSG00000089818	1
hsa-let-7b-5p	ENSG00000089818	1
hsa-let-7c-5p	ENSG00000089818	1
hsa-let-7d-5p	ENSG00000089818	1
hsa-let-7f-5p	ENSG00000089818	1
hsa-let-7g-5p	ENSG00000089818	1
hsa-miR-128-3p	ENSG00000089818	1
hsa-miR-103a-3p	ENSG00000089818	1
hsa-miR-107	ENSG00000089818	1
hsa-let-7a-5p	ENSG00000089820	1
hsa-let-7b-5p	ENSG00000089820	1
hsa-let-7c-5p	ENSG00000089820	1
hsa-let-7e-5p	ENSG00000089820	1
hsa-let-7g-5p	ENSG00000089820	1
hsa-let-7i-5p	ENSG00000089820	1
hsa-miR-1301-3p	ENSG00000089820	1
hsa-let-7d-5p	ENSG00000090013	1
hsa-let-7e-5p	ENSG00000090013	2
hsa-let-7f-5p	ENSG00000090013	1
hsa-let-7g-5p	ENSG00000090013	1
hsa-let-7i-5p	ENSG00000090013	1
hsa-miR-134-5p	ENSG00000090339	1
hsa-miR-181a-5p	ENSG00000090339	1
hsa-miR-181b-5p	ENSG00000090339	1
hsa-let-7f-5p	ENSG00000090530	1
hsa-miR-149-5p	ENSG00000090661	1
hsa-let-7e-5p	ENSG00000090975	1
hsa-miR-1202	ENSG00000090975	1
hsa-miR-133a-3p	ENSG00000090975	1
hsa-let-7d-5p	ENSG00000090975	1
hsa-miR-103a-3p	ENSG00000091317	1
hsa-miR-107	ENSG00000091317	1
hsa-miR-15a-5p	ENSG00000091317	1
hsa-miR-128-3p	ENSG00000091317	1
hsa-miR-139-5p	ENSG00000091317	1
hsa-miR-138-5p	ENSG00000091428	1
hsa-miR-129-5p	ENSG00000091436	1
hsa-miR-1180-3p	ENSG00000091436	1
hsa-miR-106a-5p	ENSG00000091436	1
hsa-miR-106b-5p	ENSG00000091436	1
hsa-miR-17-5p	ENSG00000091436	1
hsa-miR-16-5p	ENSG00000091490	1
hsa-miR-140-3p	ENSG00000091622	1
hsa-let-7a-5p	ENSG00000091622	1
hsa-let-7b-5p	ENSG00000091622	1
hsa-let-7c-5p	ENSG00000091622	1
hsa-let-7e-5p	ENSG00000091622	2
hsa-let-7g-5p	ENSG00000091622	1
hsa-let-7i-5p	ENSG00000091622	1
hsa-miR-1180-3p	ENSG00000091622	2
hsa-miR-15a-5p	ENSG00000091622	1
hsa-let-7d-5p	ENSG00000091622	1
hsa-miR-103a-3p	ENSG00000091622	2
hsa-miR-107	ENSG00000091622	2
hsa-miR-138-5p	ENSG00000091622	1
hsa-miR-134-5p	ENSG00000091622	1
hsa-miR-151a-5p	ENSG00000091622	2
hsa-miR-106a-5p	ENSG00000091651	1
hsa-miR-106b-5p	ENSG00000091651	1
hsa-miR-17-5p	ENSG00000091651	1
hsa-let-7a-5p	ENSG00000091844	1
hsa-let-7b-5p	ENSG00000091844	2
hsa-let-7c-5p	ENSG00000091844	2
hsa-let-7e-5p	ENSG00000091844	1
hsa-let-7f-5p	ENSG00000091844	1
hsa-miR-141-3p	ENSG00000091844	2
hsa-miR-106a-5p	ENSG00000091844	2
hsa-miR-106b-5p	ENSG00000091844	2
hsa-miR-17-5p	ENSG00000091844	2
hsa-miR-129-5p	ENSG00000091844	1
hsa-let-7a-5p	ENSG00000091972	1
hsa-let-7b-5p	ENSG00000091972	1
hsa-let-7c-5p	ENSG00000091972	1
hsa-let-7f-5p	ENSG00000091972	1
hsa-let-7g-5p	ENSG00000091972	1
hsa-miR-133a-3p	ENSG00000091972	1
hsa-miR-101-3p	ENSG00000092036	1
hsa-miR-140-3p	ENSG00000092068	1
hsa-miR-125a-5p	ENSG00000092068	1
hsa-miR-125b-5p	ENSG00000092068	1
hsa-miR-103a-3p	ENSG00000092068	1
hsa-miR-107	ENSG00000092068	1
hsa-let-7d-5p	ENSG00000092068	1
hsa-miR-149-5p	ENSG00000092068	1
hsa-let-7a-5p	ENSG00000092470	1
hsa-let-7b-5p	ENSG00000092470	1
hsa-let-7c-5p	ENSG00000092470	1
hsa-let-7e-5p	ENSG00000092470	1
hsa-let-7f-5p	ENSG00000092470	1
hsa-let-7g-5p	ENSG00000092470	1
hsa-let-7i-5p	ENSG00000092470	1
hsa-miR-134-5p	ENSG00000092531	1
hsa-miR-129-5p	ENSG00000092531	1
hsa-miR-135a-5p	ENSG00000092531	1
hsa-let-7d-5p	ENSG00000092621	1
hsa-let-7e-5p	ENSG00000092621	1
hsa-miR-128-3p	ENSG00000092621	1
hsa-miR-106a-5p	ENSG00000092853	1
hsa-miR-106b-5p	ENSG00000092853	1
hsa-miR-17-5p	ENSG00000092853	1
hsa-miR-153-3p	ENSG00000092969	1
hsa-miR-149-5p	ENSG00000092969	1
hsa-miR-106a-5p	ENSG00000092969	2
hsa-miR-106b-5p	ENSG00000092969	1
hsa-miR-17-5p	ENSG00000092969	1
hsa-miR-143-3p	ENSG00000092969	1
hsa-miR-124-3p	ENSG00000092969	1
hsa-miR-132-5p	ENSG00000093009	1
hsa-miR-134-5p	ENSG00000093072	1
hsa-miR-1202	ENSG00000094804	1
hsa-let-7a-5p	ENSG00000094804	1
hsa-let-7b-5p	ENSG00000094804	1
hsa-let-7c-5p	ENSG00000094804	1
hsa-let-7f-5p	ENSG00000094804	1
hsa-let-7g-5p	ENSG00000094804	1
hsa-miR-106a-5p	ENSG00000095203	1
hsa-miR-106b-5p	ENSG00000095203	1
hsa-miR-17-5p	ENSG00000095203	1
hsa-miR-138-5p	ENSG00000095370	1
hsa-miR-135a-5p	ENSG00000095370	1
hsa-miR-1202	ENSG00000095383	1
hsa-let-7a-5p	ENSG00000095383	1
hsa-let-7b-5p	ENSG00000095383	1
hsa-let-7c-5p	ENSG00000095383	1
hsa-let-7d-5p	ENSG00000095383	1
hsa-let-7f-5p	ENSG00000095383	1
hsa-let-7i-5p	ENSG00000095383	1
hsa-miR-17-5p	ENSG00000095383	1
hsa-let-7a-5p	ENSG00000095539	1
hsa-let-7b-5p	ENSG00000095539	1
hsa-let-7c-5p	ENSG00000095539	1
hsa-let-7d-5p	ENSG00000095539	1
hsa-let-7g-5p	ENSG00000095539	1
hsa-let-7i-5p	ENSG00000095539	1
hsa-miR-153-3p	ENSG00000095539	1
hsa-miR-140-3p	ENSG00000095637	1
hsa-miR-1301-3p	ENSG00000095637	1
hsa-miR-134-5p	ENSG00000095637	1
hsa-let-7a-5p	ENSG00000095752	1
hsa-let-7b-5p	ENSG00000095752	1
hsa-let-7c-5p	ENSG00000095752	1
hsa-let-7e-5p	ENSG00000095752	1
hsa-let-7f-5p	ENSG00000095752	1
hsa-let-7g-5p	ENSG00000095752	1
hsa-let-7i-5p	ENSG00000095752	1
hsa-miR-143-3p	ENSG00000095777	1
hsa-miR-1202	ENSG00000096060	1
hsa-miR-1301-3p	ENSG00000096060	1
hsa-miR-155-5p	ENSG00000096060	1
hsa-let-7a-5p	ENSG00000096060	2
hsa-let-7e-5p	ENSG00000096060	3
hsa-let-7f-5p	ENSG00000096060	2
hsa-let-7g-5p	ENSG00000096060	2
hsa-let-7i-5p	ENSG00000096060	1
hsa-miR-103a-3p	ENSG00000096060	1
hsa-miR-107	ENSG00000096060	1
hsa-let-7d-5p	ENSG00000096060	1
hsa-let-7b-5p	ENSG00000096060	1
hsa-miR-106a-5p	ENSG00000096060	1
hsa-miR-106b-5p	ENSG00000096060	1
hsa-miR-17-5p	ENSG00000096060	1
hsa-miR-106a-5p	ENSG00000097096	1
hsa-miR-146b-5p	ENSG00000099194	2
hsa-miR-151a-5p	ENSG00000099194	1
hsa-miR-146a-5p	ENSG00000099194	2
hsa-let-7e-5p	ENSG00000099194	1
hsa-let-7g-5p	ENSG00000099194	1
hsa-let-7i-5p	ENSG00000099194	1
hsa-miR-128-3p	ENSG00000099365	1
hsa-miR-139-5p	ENSG00000099365	1
hsa-miR-1202	ENSG00000099365	2
hsa-miR-149-5p	ENSG00000099365	1
hsa-miR-149-5p	ENSG00000099625	1
hsa-let-7a-5p	ENSG00000099715	1
hsa-let-7b-5p	ENSG00000099715	1
hsa-let-7c-5p	ENSG00000099715	1
hsa-let-7e-5p	ENSG00000099715	1
hsa-let-7f-5p	ENSG00000099715	1
hsa-let-7g-5p	ENSG00000099715	1
hsa-miR-139-5p	ENSG00000099715	1
hsa-miR-134-5p	ENSG00000099715	1
hsa-miR-153-3p	ENSG00000099814	1
hsa-miR-1301-3p	ENSG00000099822	1
hsa-miR-124-3p	ENSG00000099864	1
hsa-miR-181b-5p	ENSG00000099954	2
hsa-let-7a-5p	ENSG00000099954	1
hsa-let-7b-5p	ENSG00000099954	1
hsa-let-7c-5p	ENSG00000099954	1
hsa-let-7d-5p	ENSG00000099954	1
hsa-let-7e-5p	ENSG00000099954	1
hsa-let-7f-5p	ENSG00000099954	1
hsa-let-7g-5p	ENSG00000099954	1
hsa-let-7i-5p	ENSG00000099954	1
hsa-miR-129-5p	ENSG00000099954	1
hsa-miR-128-3p	ENSG00000099954	1
hsa-miR-16-5p	ENSG00000099954	1
hsa-miR-1301-3p	ENSG00000099954	1
hsa-miR-134-5p	ENSG00000099954	1
hsa-miR-132-3p	ENSG00000099954	1
hsa-miR-1202	ENSG00000099958	2
hsa-let-7a-5p	ENSG00000099958	1
hsa-let-7b-5p	ENSG00000099958	1
hsa-let-7c-5p	ENSG00000099958	1
hsa-let-7f-5p	ENSG00000099958	1
hsa-let-7g-5p	ENSG00000099958	1
hsa-let-7i-5p	ENSG00000099958	1
hsa-let-7d-5p	ENSG00000099958	1
hsa-miR-149-5p	ENSG00000099958	1
hsa-miR-1202	ENSG00000100024	1
hsa-miR-138-5p	ENSG00000100024	1
hsa-miR-106a-5p	ENSG00000100027	1
hsa-miR-106b-5p	ENSG00000100027	1
hsa-miR-17-5p	ENSG00000100027	1
hsa-miR-1301-3p	ENSG00000100033	1
hsa-miR-149-5p	ENSG00000100092	1
hsa-let-7a-5p	ENSG00000100092	1
hsa-let-7b-5p	ENSG00000100092	1
hsa-let-7c-5p	ENSG00000100092	1
hsa-let-7d-5p	ENSG00000100092	1
hsa-let-7e-5p	ENSG00000100092	1
hsa-miR-143-3p	ENSG00000100092	1
hsa-miR-124-3p	ENSG00000100092	1
hsa-miR-148b-3p	ENSG00000100095	1
hsa-miR-151a-5p	ENSG00000100095	1
hsa-miR-149-5p	ENSG00000100167	1
hsa-miR-129-5p	ENSG00000100167	1
hsa-miR-135a-5p	ENSG00000100167	1
hsa-miR-139-5p	ENSG00000100167	2
hsa-miR-103a-3p	ENSG00000100297	1
hsa-miR-107	ENSG00000100297	1
hsa-let-7d-5p	ENSG00000100297	1
hsa-miR-132-5p	ENSG00000100297	1
hsa-miR-10a-5p	ENSG00000100297	1
hsa-miR-10b-5p	ENSG00000100297	1
hsa-miR-138-5p	ENSG00000100300	1
hsa-miR-1301-3p	ENSG00000100302	1
hsa-miR-101-3p	ENSG00000100302	1
hsa-miR-128-3p	ENSG00000100302	1
hsa-let-7d-5p	ENSG00000100302	1
hsa-miR-134-5p	ENSG00000100311	1
hsa-miR-134-5p	ENSG00000100314	1
hsa-miR-146a-5p	ENSG00000100314	1
hsa-miR-128-3p	ENSG00000100314	1
hsa-let-7a-5p	ENSG00000100314	1
hsa-let-7b-5p	ENSG00000100314	1
hsa-let-7c-5p	ENSG00000100314	1
hsa-let-7e-5p	ENSG00000100314	1
hsa-miR-133a-3p	ENSG00000100321	1
hsa-let-7e-5p	ENSG00000100345	1
hsa-miR-137-3p	ENSG00000100346	1
hsa-miR-151a-5p	ENSG00000100346	1
hsa-miR-1301-3p	ENSG00000100346	1
hsa-miR-141-3p	ENSG00000100346	1
hsa-miR-138-5p	ENSG00000100364	1
hsa-miR-149-5p	ENSG00000100364	2
hsa-miR-1202	ENSG00000100364	1
hsa-let-7a-5p	ENSG00000100364	2
hsa-let-7b-5p	ENSG00000100364	2
hsa-let-7c-5p	ENSG00000100364	2
hsa-let-7e-5p	ENSG00000100364	2
hsa-let-7f-5p	ENSG00000100364	1
hsa-let-7g-5p	ENSG00000100364	2
hsa-let-7i-5p	ENSG00000100364	2
hsa-miR-134-5p	ENSG00000100364	1
hsa-miR-106a-5p	ENSG00000100364	1
hsa-miR-106b-5p	ENSG00000100364	1
hsa-miR-17-5p	ENSG00000100364	1
hsa-miR-1180-3p	ENSG00000100364	1
hsa-miR-141-3p	ENSG00000100427	1
hsa-miR-106a-5p	ENSG00000100427	1
hsa-miR-17-5p	ENSG00000100427	1
hsa-miR-15b-5p	ENSG00000100427	1
hsa-miR-1180-3p	ENSG00000100427	1
hsa-miR-149-5p	ENSG00000100427	1
hsa-miR-132-3p	ENSG00000100441	1
hsa-miR-1301-3p	ENSG00000100441	1
hsa-miR-16-5p	ENSG00000100479	1
hsa-miR-1301-3p	ENSG00000100505	1
hsa-miR-101-3p	ENSG00000100526	1
hsa-miR-129-5p	ENSG00000100557	2
hsa-miR-146b-5p	ENSG00000100557	1
hsa-miR-1202	ENSG00000100557	1
hsa-miR-1301-3p	ENSG00000100593	1
hsa-miR-149-5p	ENSG00000100593	1
hsa-miR-15b-5p	ENSG00000100593	1
hsa-miR-140-3p	ENSG00000100593	1
hsa-miR-148b-3p	ENSG00000100593	1
hsa-miR-106a-5p	ENSG00000100593	1
hsa-miR-106b-5p	ENSG00000100593	1
hsa-miR-17-5p	ENSG00000100593	1
hsa-miR-125a-5p	ENSG00000100599	1
hsa-miR-146a-5p	ENSG00000100599	1
hsa-miR-146b-5p	ENSG00000100599	1
hsa-miR-149-5p	ENSG00000100599	1
hsa-let-7e-5p	ENSG00000100625	1
hsa-miR-149-5p	ENSG00000100625	1
hsa-miR-103a-3p	ENSG00000100625	1
hsa-miR-107	ENSG00000100625	1
hsa-miR-15a-5p	ENSG00000100625	1
hsa-miR-15b-5p	ENSG00000100625	1
hsa-miR-124-3p	ENSG00000100625	1
hsa-miR-134-5p	ENSG00000100767	1
hsa-miR-141-3p	ENSG00000100767	1
hsa-miR-155-5p	ENSG00000101003	1
hsa-miR-134-5p	ENSG00000101003	1
hsa-let-7e-5p	ENSG00000101098	1
hsa-miR-149-5p	ENSG00000101098	1
hsa-miR-138-5p	ENSG00000101098	1
hsa-miR-146a-5p	ENSG00000101098	1
hsa-miR-146b-5p	ENSG00000101098	1
hsa-miR-10b-5p	ENSG00000101134	1
hsa-let-7d-5p	ENSG00000101204	1
hsa-miR-1202	ENSG00000101204	1
hsa-miR-1301-3p	ENSG00000101204	1
hsa-miR-132-5p	ENSG00000101298	1
hsa-let-7d-5p	ENSG00000101298	1
hsa-miR-148b-3p	ENSG00000101298	1
hsa-miR-15a-5p	ENSG00000101298	1
hsa-miR-15b-5p	ENSG00000101298	1
hsa-miR-106b-5p	ENSG00000101298	1
hsa-let-7e-5p	ENSG00000101327	1
hsa-miR-103a-3p	ENSG00000101327	1
hsa-miR-107	ENSG00000101327	1
hsa-miR-129-5p	ENSG00000101349	1
hsa-miR-15a-5p	ENSG00000101349	1
hsa-miR-15b-5p	ENSG00000101349	1
hsa-miR-16-5p	ENSG00000101349	1
hsa-miR-135a-5p	ENSG00000101349	1
hsa-miR-148b-3p	ENSG00000101412	1
hsa-miR-149-5p	ENSG00000101445	1
hsa-let-7e-5p	ENSG00000101445	1
hsa-miR-106a-5p	ENSG00000101445	1
hsa-miR-106b-5p	ENSG00000101447	1
hsa-let-7d-5p	ENSG00000101460	1
hsa-miR-146a-5p	ENSG00000101489	1
hsa-miR-146b-5p	ENSG00000101489	1
hsa-let-7e-5p	ENSG00000101489	3
hsa-let-7f-5p	ENSG00000101489	1
hsa-miR-101-3p	ENSG00000101489	1
hsa-let-7b-5p	ENSG00000101489	1
hsa-miR-129-5p	ENSG00000101542	1
hsa-miR-139-5p	ENSG00000101542	1
hsa-miR-132-5p	ENSG00000101605	1
hsa-miR-181b-5p	ENSG00000101680	1
hsa-miR-15a-5p	ENSG00000101746	1
hsa-miR-15b-5p	ENSG00000101746	1
hsa-miR-16-5p	ENSG00000101746	1
hsa-miR-1180-3p	ENSG00000101746	1
hsa-let-7b-5p	ENSG00000101746	1
hsa-let-7c-5p	ENSG00000101746	1
hsa-miR-106a-5p	ENSG00000101746	1
hsa-miR-181a-5p	ENSG00000101773	1
hsa-miR-138-5p	ENSG00000101850	1
hsa-miR-129-5p	ENSG00000101868	1
hsa-miR-149-5p	ENSG00000101911	1
hsa-miR-149-5p	ENSG00000101955	1
hsa-miR-141-3p	ENSG00000101958	1
hsa-miR-124-3p	ENSG00000101977	1
hsa-let-7a-5p	ENSG00000102024	1
hsa-let-7b-5p	ENSG00000102024	1
hsa-let-7c-5p	ENSG00000102024	1
hsa-let-7d-5p	ENSG00000102024	1
hsa-let-7e-5p	ENSG00000102024	1
hsa-let-7f-5p	ENSG00000102024	1
hsa-let-7g-5p	ENSG00000102024	1
hsa-let-7i-5p	ENSG00000102024	1
hsa-miR-149-5p	ENSG00000102024	1
hsa-miR-125b-5p	ENSG00000102024	1
hsa-miR-146a-5p	ENSG00000102024	1
hsa-miR-128-3p	ENSG00000102034	1
hsa-let-7f-5p	ENSG00000102034	1
hsa-let-7g-5p	ENSG00000102034	1
hsa-let-7i-5p	ENSG00000102034	1
hsa-miR-149-5p	ENSG00000102034	1
hsa-let-7e-5p	ENSG00000102034	2
hsa-let-7d-5p	ENSG00000102034	1
hsa-miR-132-5p	ENSG00000102034	1
hsa-miR-15a-5p	ENSG00000102265	1
hsa-miR-15b-5p	ENSG00000102265	1
hsa-miR-16-5p	ENSG00000102265	1
hsa-miR-146a-5p	ENSG00000102287	1
hsa-miR-146b-5p	ENSG00000102287	1
hsa-miR-15a-5p	ENSG00000102287	1
hsa-miR-1202	ENSG00000102287	1
hsa-let-7a-5p	ENSG00000102290	1
hsa-let-7b-5p	ENSG00000102290	1
hsa-let-7c-5p	ENSG00000102290	1
hsa-let-7e-5p	ENSG00000102290	1
hsa-let-7f-5p	ENSG00000102290	1
hsa-let-7g-5p	ENSG00000102290	1
hsa-miR-139-5p	ENSG00000102290	1
hsa-miR-134-5p	ENSG00000102290	1
hsa-miR-1180-3p	ENSG00000102290	1
hsa-miR-101-3p	ENSG00000102349	1
hsa-miR-15a-5p	ENSG00000102349	1
hsa-let-7a-5p	ENSG00000102349	2
hsa-let-7b-5p	ENSG00000102349	2
hsa-let-7c-5p	ENSG00000102349	2
hsa-let-7e-5p	ENSG00000102349	1
hsa-let-7f-5p	ENSG00000102349	2
hsa-let-7g-5p	ENSG00000102349	2
hsa-let-7i-5p	ENSG00000102349	2
hsa-miR-128-3p	ENSG00000102383	1
hsa-let-7b-5p	ENSG00000102383	1
hsa-let-7c-5p	ENSG00000102383	1
hsa-let-7f-5p	ENSG00000102383	1
hsa-let-7d-5p	ENSG00000102383	1
hsa-miR-143-3p	ENSG00000102384	1
hsa-miR-129-5p	ENSG00000102452	1
hsa-miR-101-3p	ENSG00000102466	1
hsa-let-7d-5p	ENSG00000102468	1
hsa-miR-138-5p	ENSG00000102678	1
hsa-miR-1180-3p	ENSG00000102678	1
hsa-miR-155-5p	ENSG00000102678	1
hsa-miR-15a-5p	ENSG00000102678	1
hsa-miR-15b-5p	ENSG00000102678	1
hsa-miR-16-5p	ENSG00000102678	1
hsa-miR-128-3p	ENSG00000102678	1
hsa-miR-139-5p	ENSG00000102678	1
hsa-miR-181b-5p	ENSG00000102678	1
hsa-miR-1301-3p	ENSG00000102683	1
hsa-miR-133a-3p	ENSG00000102924	1
hsa-let-7e-5p	ENSG00000103021	3
hsa-miR-1202	ENSG00000103021	1
hsa-let-7a-5p	ENSG00000103021	2
hsa-let-7b-5p	ENSG00000103021	2
hsa-let-7c-5p	ENSG00000103021	2
hsa-let-7f-5p	ENSG00000103021	1
hsa-let-7g-5p	ENSG00000103021	1
hsa-let-7i-5p	ENSG00000103021	1
hsa-miR-149-5p	ENSG00000103034	1
hsa-miR-125b-5p	ENSG00000103037	1
hsa-miR-15a-5p	ENSG00000103037	1
hsa-miR-15b-5p	ENSG00000103037	1
hsa-miR-16-5p	ENSG00000103037	1
hsa-miR-132-3p	ENSG00000103044	1
hsa-miR-139-5p	ENSG00000103044	1
hsa-miR-1301-3p	ENSG00000103056	1
hsa-miR-139-5p	ENSG00000103056	1
hsa-miR-10a-5p	ENSG00000103056	1
hsa-miR-10b-5p	ENSG00000103056	1
hsa-let-7a-5p	ENSG00000103056	1
hsa-let-7c-5p	ENSG00000103056	1
hsa-let-7d-5p	ENSG00000103056	1
hsa-let-7f-5p	ENSG00000103056	1
hsa-let-7g-5p	ENSG00000103056	1
hsa-miR-124-3p	ENSG00000103056	1
hsa-miR-149-5p	ENSG00000103056	1
hsa-miR-1202	ENSG00000103056	1
hsa-let-7e-5p	ENSG00000103154	1
hsa-miR-149-5p	ENSG00000103154	1
hsa-miR-103a-3p	ENSG00000103202	1
hsa-miR-107	ENSG00000103202	1
hsa-miR-140-3p	ENSG00000103202	1
hsa-let-7a-5p	ENSG00000103202	1
hsa-let-7b-5p	ENSG00000103202	1
hsa-let-7c-5p	ENSG00000103202	1
hsa-let-7d-5p	ENSG00000103202	1
hsa-let-7f-5p	ENSG00000103202	1
hsa-let-7g-5p	ENSG00000103202	1
hsa-let-7i-5p	ENSG00000103202	1
hsa-miR-128-3p	ENSG00000103335	1
hsa-miR-139-5p	ENSG00000103335	2
hsa-let-7a-5p	ENSG00000103335	1
hsa-let-7d-5p	ENSG00000103335	1
hsa-let-7e-5p	ENSG00000103335	1
hsa-let-7g-5p	ENSG00000103335	1
hsa-miR-1301-3p	ENSG00000103335	1
hsa-miR-1202	ENSG00000103335	1
hsa-miR-15b-5p	ENSG00000103335	1
hsa-miR-16-5p	ENSG00000103335	1
hsa-miR-101-3p	ENSG00000103335	1
hsa-miR-138-5p	ENSG00000103485	2
hsa-miR-146a-5p	ENSG00000103723	1
hsa-miR-146b-5p	ENSG00000103723	1
hsa-miR-106a-5p	ENSG00000103723	1
hsa-miR-17-5p	ENSG00000103723	1
hsa-miR-137-3p	ENSG00000103723	1
hsa-miR-139-5p	ENSG00000103966	1
hsa-miR-148b-3p	ENSG00000103966	1
hsa-let-7a-5p	ENSG00000103966	1
hsa-let-7b-5p	ENSG00000103966	1
hsa-let-7c-5p	ENSG00000103966	1
hsa-let-7f-5p	ENSG00000103966	1
hsa-let-7g-5p	ENSG00000103966	1
hsa-let-7i-5p	ENSG00000103966	1
hsa-miR-106a-5p	ENSG00000103995	1
hsa-miR-106b-5p	ENSG00000103995	1
hsa-miR-17-5p	ENSG00000103995	1
hsa-miR-146a-5p	ENSG00000104043	1
hsa-miR-146b-5p	ENSG00000104043	1
hsa-miR-140-3p	ENSG00000104043	1
hsa-miR-134-5p	ENSG00000104043	1
hsa-miR-138-5p	ENSG00000104043	1
hsa-miR-15a-5p	ENSG00000104043	1
hsa-miR-15b-5p	ENSG00000104043	1
hsa-let-7d-5p	ENSG00000104043	1
hsa-let-7e-5p	ENSG00000104043	2
hsa-miR-15a-5p	ENSG00000104059	1
hsa-miR-16-5p	ENSG00000104059	1
hsa-miR-1202	ENSG00000104059	1
hsa-miR-129-5p	ENSG00000104112	1
hsa-miR-129-5p	ENSG00000104140	1
hsa-miR-181a-5p	ENSG00000104147	1
hsa-miR-181c-5p	ENSG00000104147	1
hsa-miR-16-5p	ENSG00000104147	1
hsa-miR-1180-3p	ENSG00000104154	1
hsa-miR-10a-5p	ENSG00000104154	2
hsa-miR-125a-5p	ENSG00000104154	1
hsa-miR-125b-5p	ENSG00000104154	1
hsa-let-7a-5p	ENSG00000104154	1
hsa-let-7b-5p	ENSG00000104154	1
hsa-let-7c-5p	ENSG00000104154	1
hsa-let-7e-5p	ENSG00000104154	1
hsa-let-7f-5p	ENSG00000104154	1
hsa-let-7g-5p	ENSG00000104154	1
hsa-let-7i-5p	ENSG00000104154	1
hsa-miR-124-3p	ENSG00000104154	1
hsa-miR-1202	ENSG00000104154	1
hsa-miR-141-3p	ENSG00000104154	1
hsa-let-7d-5p	ENSG00000104327	1
hsa-miR-103a-3p	ENSG00000104332	1
hsa-miR-107	ENSG00000104332	1
hsa-miR-138-5p	ENSG00000104332	1
hsa-miR-1180-3p	ENSG00000104375	1
hsa-miR-151a-5p	ENSG00000104375	1
hsa-miR-124-3p	ENSG00000104413	1
hsa-let-7f-5p	ENSG00000104413	1
hsa-let-7g-5p	ENSG00000104413	1
hsa-let-7i-5p	ENSG00000104413	1
hsa-let-7a-5p	ENSG00000104472	1
hsa-let-7b-5p	ENSG00000104472	1
hsa-let-7c-5p	ENSG00000104472	1
hsa-let-7e-5p	ENSG00000104472	1
hsa-let-7f-5p	ENSG00000104472	2
hsa-let-7g-5p	ENSG00000104472	2
hsa-let-7i-5p	ENSG00000104472	1
hsa-miR-16-5p	ENSG00000104472	1
hsa-miR-106a-5p	ENSG00000104738	1
hsa-miR-106b-5p	ENSG00000104738	1
hsa-miR-17-5p	ENSG00000104738	1
hsa-let-7d-5p	ENSG00000104833	2
hsa-let-7e-5p	ENSG00000104833	2
hsa-miR-1301-3p	ENSG00000104833	1
hsa-let-7a-5p	ENSG00000104833	1
hsa-let-7b-5p	ENSG00000104833	1
hsa-let-7c-5p	ENSG00000104833	1
hsa-let-7i-5p	ENSG00000104833	1
hsa-miR-135a-5p	ENSG00000104953	1
hsa-miR-106a-5p	ENSG00000104998	1
hsa-miR-106b-5p	ENSG00000104998	1
hsa-miR-17-5p	ENSG00000104998	1
hsa-miR-138-5p	ENSG00000105011	1
hsa-let-7d-5p	ENSG00000105011	1
hsa-miR-103a-3p	ENSG00000105011	1
hsa-miR-107	ENSG00000105011	1
hsa-miR-1301-3p	ENSG00000105048	1
hsa-miR-149-5p	ENSG00000105137	1
hsa-miR-146b-5p	ENSG00000105137	1
hsa-miR-128-3p	ENSG00000105137	1
hsa-miR-134-5p	ENSG00000105137	1
hsa-miR-138-5p	ENSG00000105137	1
hsa-miR-138-5p	ENSG00000105173	1
hsa-miR-106a-5p	ENSG00000105278	3
hsa-miR-128-3p	ENSG00000105278	1
hsa-miR-139-5p	ENSG00000105278	1
hsa-miR-17-5p	ENSG00000105278	3
hsa-miR-106b-5p	ENSG00000105278	1
hsa-miR-149-5p	ENSG00000105278	1
hsa-miR-125a-5p	ENSG00000105281	1
hsa-miR-146b-5p	ENSG00000105281	1
hsa-miR-1301-3p	ENSG00000105339	1
hsa-miR-149-5p	ENSG00000105339	1
hsa-let-7b-5p	ENSG00000105409	1
hsa-let-7c-5p	ENSG00000105409	1
hsa-miR-128-3p	ENSG00000105499	1
hsa-miR-181b-5p	ENSG00000105499	1
hsa-miR-1180-3p	ENSG00000105520	1
hsa-miR-15a-5p	ENSG00000105520	1
hsa-miR-15b-5p	ENSG00000105520	1
hsa-miR-101-3p	ENSG00000105605	1
hsa-miR-181b-5p	ENSG00000105642	1
hsa-miR-106a-5p	ENSG00000105642	1
hsa-miR-106b-5p	ENSG00000105642	1
hsa-miR-17-5p	ENSG00000105642	1
hsa-let-7d-5p	ENSG00000105650	1
hsa-let-7g-5p	ENSG00000105650	1
hsa-miR-181a-5p	ENSG00000105650	1
hsa-miR-181c-5p	ENSG00000105650	1
hsa-miR-1180-3p	ENSG00000105650	1
hsa-let-7a-5p	ENSG00000105662	1
hsa-let-7b-5p	ENSG00000105662	1
hsa-let-7c-5p	ENSG00000105662	1
hsa-let-7e-5p	ENSG00000105662	1
hsa-let-7i-5p	ENSG00000105662	1
hsa-miR-149-5p	ENSG00000105662	1
hsa-miR-125a-5p	ENSG00000105662	1
hsa-miR-125b-5p	ENSG00000105662	1
hsa-let-7d-5p	ENSG00000105737	1
hsa-miR-15b-5p	ENSG00000105784	1
hsa-miR-16-5p	ENSG00000105784	1
hsa-miR-128-3p	ENSG00000105810	1
hsa-miR-103a-3p	ENSG00000105810	2
hsa-miR-107	ENSG00000105810	2
hsa-miR-106a-5p	ENSG00000105810	1
hsa-miR-129-5p	ENSG00000105810	1
hsa-miR-138-5p	ENSG00000105825	1
hsa-miR-106b-5p	ENSG00000105854	1
hsa-let-7a-5p	ENSG00000105854	1
hsa-let-7b-5p	ENSG00000105854	1
hsa-let-7c-5p	ENSG00000105854	1
hsa-miR-138-5p	ENSG00000105894	1
hsa-let-7a-5p	ENSG00000105939	1
hsa-let-7b-5p	ENSG00000105939	1
hsa-let-7c-5p	ENSG00000105939	1
hsa-let-7e-5p	ENSG00000105939	1
hsa-let-7f-5p	ENSG00000105939	1
hsa-let-7g-5p	ENSG00000105939	1
hsa-let-7i-5p	ENSG00000105939	1
hsa-miR-138-5p	ENSG00000105939	1
hsa-miR-129-5p	ENSG00000105939	1
hsa-miR-128-3p	ENSG00000105963	1
hsa-miR-15b-5p	ENSG00000105963	1
hsa-let-7d-5p	ENSG00000105974	1
hsa-let-7e-5p	ENSG00000105974	1
hsa-miR-1202	ENSG00000105974	1
hsa-miR-181b-5p	ENSG00000105976	1
hsa-miR-1180-3p	ENSG00000105982	1
hsa-miR-143-3p	ENSG00000106004	1
hsa-miR-103a-3p	ENSG00000106089	1
hsa-miR-107	ENSG00000106089	1
hsa-miR-133a-3p	ENSG00000106089	1
hsa-miR-15a-5p	ENSG00000106089	1
hsa-miR-15b-5p	ENSG00000106089	1
hsa-miR-143-3p	ENSG00000106089	1
hsa-miR-149-5p	ENSG00000106128	1
hsa-miR-132-3p	ENSG00000106236	1
hsa-miR-138-5p	ENSG00000106236	1
hsa-miR-138-5p	ENSG00000106327	1
hsa-miR-134-5p	ENSG00000106341	1
hsa-miR-135a-5p	ENSG00000106341	1
hsa-miR-143-3p	ENSG00000106366	1
hsa-miR-181b-5p	ENSG00000106366	2
hsa-let-7a-5p	ENSG00000106366	1
hsa-let-7b-5p	ENSG00000106366	1
hsa-let-7c-5p	ENSG00000106366	1
hsa-let-7d-5p	ENSG00000106366	1
hsa-let-7f-5p	ENSG00000106366	1
hsa-let-7i-5p	ENSG00000106366	1
hsa-miR-148b-3p	ENSG00000106366	1
hsa-miR-135a-5p	ENSG00000106536	1
hsa-let-7d-5p	ENSG00000106536	1
hsa-let-7a-5p	ENSG00000106536	1
hsa-let-7b-5p	ENSG00000106536	1
hsa-let-7c-5p	ENSG00000106536	1
hsa-let-7e-5p	ENSG00000106536	1
hsa-let-7f-5p	ENSG00000106536	1
hsa-miR-137-3p	ENSG00000106536	1
hsa-miR-106b-5p	ENSG00000106536	1
hsa-let-7d-5p	ENSG00000106538	1
hsa-let-7a-5p	ENSG00000106624	1
hsa-let-7b-5p	ENSG00000106624	1
hsa-let-7c-5p	ENSG00000106624	1
hsa-let-7d-5p	ENSG00000106624	1
hsa-let-7f-5p	ENSG00000106624	1
hsa-let-7g-5p	ENSG00000106624	1
hsa-let-7i-5p	ENSG00000106624	1
hsa-miR-138-5p	ENSG00000106624	1
hsa-miR-134-5p	ENSG00000106624	1
hsa-miR-141-3p	ENSG00000106624	1
hsa-miR-1180-3p	ENSG00000106686	1
hsa-miR-181b-5p	ENSG00000106686	1
hsa-miR-181c-5p	ENSG00000106686	1
hsa-miR-146a-5p	ENSG00000106688	1
hsa-miR-146b-5p	ENSG00000106688	1
hsa-miR-1202	ENSG00000106688	1
hsa-miR-16-5p	ENSG00000106688	1
hsa-let-7e-5p	ENSG00000106789	1
hsa-let-7d-5p	ENSG00000106823	1
hsa-let-7e-5p	ENSG00000106823	1
hsa-miR-106a-5p	ENSG00000106992	1
hsa-miR-17-5p	ENSG00000106992	1
hsa-miR-143-3p	ENSG00000106992	1
hsa-let-7g-5p	ENSG00000107130	1
hsa-let-7i-5p	ENSG00000107130	1
hsa-miR-101-3p	ENSG00000107130	1
hsa-let-7d-5p	ENSG00000107130	1
hsa-miR-149-5p	ENSG00000107130	2
hsa-miR-138-5p	ENSG00000107130	1
hsa-miR-1301-3p	ENSG00000107130	1
hsa-miR-128-3p	ENSG00000107130	1
hsa-miR-16-5p	ENSG00000107130	1
hsa-let-7d-5p	ENSG00000107147	1
hsa-miR-1202	ENSG00000107147	1
hsa-miR-15a-5p	ENSG00000107147	1
hsa-miR-15b-5p	ENSG00000107147	2
hsa-miR-16-5p	ENSG00000107147	2
hsa-miR-138-5p	ENSG00000107147	1
hsa-let-7a-5p	ENSG00000107147	1
hsa-let-7b-5p	ENSG00000107147	1
hsa-let-7c-5p	ENSG00000107147	1
hsa-let-7i-5p	ENSG00000107147	1
hsa-miR-17-5p	ENSG00000107282	1
hsa-miR-143-3p	ENSG00000107282	1
hsa-miR-125a-5p	ENSG00000107282	1
hsa-miR-125b-5p	ENSG00000107282	1
hsa-let-7a-5p	ENSG00000107282	1
hsa-let-7b-5p	ENSG00000107282	1
hsa-let-7c-5p	ENSG00000107282	1
hsa-let-7d-5p	ENSG00000107282	1
hsa-let-7f-5p	ENSG00000107282	1
hsa-let-7g-5p	ENSG00000107282	1
hsa-let-7i-5p	ENSG00000107282	1
hsa-miR-129-5p	ENSG00000107295	1
hsa-miR-15a-5p	ENSG00000107295	1
hsa-miR-16-5p	ENSG00000107295	1
hsa-let-7d-5p	ENSG00000107331	1
hsa-let-7e-5p	ENSG00000107331	1
hsa-miR-129-5p	ENSG00000107331	1
hsa-miR-148b-3p	ENSG00000107331	1
hsa-miR-138-5p	ENSG00000107331	2
hsa-miR-151a-5p	ENSG00000107331	1
hsa-miR-1301-3p	ENSG00000107331	1
hsa-miR-143-3p	ENSG00000107331	1
hsa-miR-140-3p	ENSG00000107331	1
hsa-miR-138-5p	ENSG00000107438	1
hsa-miR-1301-3p	ENSG00000107623	1
hsa-miR-143-3p	ENSG00000107623	1
hsa-let-7a-5p	ENSG00000107736	1
hsa-let-7b-5p	ENSG00000107736	1
hsa-let-7c-5p	ENSG00000107736	1
hsa-let-7e-5p	ENSG00000107736	2
hsa-let-7f-5p	ENSG00000107736	1
hsa-let-7g-5p	ENSG00000107736	1
hsa-let-7i-5p	ENSG00000107736	1
hsa-miR-148b-3p	ENSG00000107736	1
hsa-miR-128-3p	ENSG00000107736	1
hsa-let-7d-5p	ENSG00000107736	1
hsa-miR-1180-3p	ENSG00000107736	1
hsa-miR-1202	ENSG00000107736	1
hsa-miR-1301-3p	ENSG00000107736	1
hsa-miR-148b-3p	ENSG00000107742	1
hsa-let-7e-5p	ENSG00000107742	1
hsa-miR-1301-3p	ENSG00000107742	1
hsa-miR-103a-3p	ENSG00000107742	1
hsa-miR-107	ENSG00000107742	1
hsa-miR-1202	ENSG00000107819	1
hsa-let-7a-5p	ENSG00000107864	1
hsa-let-7b-5p	ENSG00000107864	1
hsa-let-7c-5p	ENSG00000107864	1
hsa-let-7e-5p	ENSG00000107864	1
hsa-let-7g-5p	ENSG00000107864	1
hsa-let-7i-5p	ENSG00000107864	1
hsa-miR-106b-5p	ENSG00000107864	1
hsa-miR-17-5p	ENSG00000107864	2
hsa-miR-16-5p	ENSG00000107864	1
hsa-miR-128-3p	ENSG00000107864	2
hsa-miR-10a-5p	ENSG00000107864	1
hsa-miR-10b-5p	ENSG00000107864	1
hsa-miR-101-3p	ENSG00000107864	1
hsa-miR-1301-3p	ENSG00000107954	1
hsa-miR-149-5p	ENSG00000107954	1
hsa-miR-103a-3p	ENSG00000107954	1
hsa-miR-107	ENSG00000107954	1
hsa-miR-134-5p	ENSG00000107954	1
hsa-let-7a-5p	ENSG00000107954	1
hsa-let-7b-5p	ENSG00000107954	1
hsa-let-7c-5p	ENSG00000107954	1
hsa-let-7d-5p	ENSG00000107954	1
hsa-let-7i-5p	ENSG00000107954	1
hsa-miR-135a-5p	ENSG00000107954	1
hsa-miR-143-3p	ENSG00000107954	1
hsa-let-7e-5p	ENSG00000108001	1
hsa-miR-135a-5p	ENSG00000108001	1
hsa-miR-149-5p	ENSG00000108001	1
hsa-miR-181b-5p	ENSG00000108370	1
hsa-miR-138-5p	ENSG00000108387	1
hsa-miR-132-3p	ENSG00000108439	1
hsa-miR-15a-5p	ENSG00000108439	1
hsa-miR-15b-5p	ENSG00000108439	1
hsa-let-7a-5p	ENSG00000108439	2
hsa-let-7d-5p	ENSG00000108439	1
hsa-let-7b-5p	ENSG00000108439	1
hsa-let-7c-5p	ENSG00000108439	1
hsa-let-7e-5p	ENSG00000108439	1
hsa-let-7f-5p	ENSG00000108439	1
hsa-let-7g-5p	ENSG00000108439	1
hsa-let-7i-5p	ENSG00000108439	1
hsa-miR-1180-3p	ENSG00000108684	1
hsa-miR-133a-3p	ENSG00000108684	1
hsa-miR-146a-5p	ENSG00000108684	1
hsa-miR-146b-5p	ENSG00000108684	1
hsa-miR-134-5p	ENSG00000108684	1
hsa-miR-132-3p	ENSG00000108821	1
hsa-let-7i-5p	ENSG00000108821	1
hsa-miR-1301-3p	ENSG00000108821	1
hsa-miR-138-5p	ENSG00000108852	1
hsa-miR-146a-5p	ENSG00000108852	2
hsa-miR-149-5p	ENSG00000108852	2
hsa-miR-1202	ENSG00000108852	1
hsa-miR-16-5p	ENSG00000108852	1
hsa-miR-140-3p	ENSG00000108852	1
hsa-miR-146b-5p	ENSG00000108852	1
hsa-let-7e-5p	ENSG00000108852	2
hsa-miR-106b-5p	ENSG00000108924	1
hsa-miR-138-5p	ENSG00000108924	1
hsa-miR-101-3p	ENSG00000108924	1
hsa-miR-15a-5p	ENSG00000108924	1
hsa-miR-16-5p	ENSG00000108924	1
hsa-miR-146a-5p	ENSG00000108924	1
hsa-miR-146b-5p	ENSG00000108924	2
hsa-let-7e-5p	ENSG00000108924	1
hsa-let-7g-5p	ENSG00000108924	1
hsa-let-7i-5p	ENSG00000108924	1
hsa-let-7d-5p	ENSG00000108924	1
hsa-miR-149-5p	ENSG00000108924	1
hsa-miR-138-5p	ENSG00000109084	1
hsa-miR-101-3p	ENSG00000109084	1
hsa-miR-134-5p	ENSG00000109113	1
hsa-miR-124-3p	ENSG00000109113	1
hsa-miR-181b-5p	ENSG00000109158	1
hsa-let-7b-5p	ENSG00000109158	2
hsa-let-7e-5p	ENSG00000109158	2
hsa-let-7i-5p	ENSG00000109158	2
hsa-miR-134-5p	ENSG00000109158	1
hsa-miR-17-5p	ENSG00000109158	1
hsa-miR-133a-3p	ENSG00000109158	1
hsa-let-7a-5p	ENSG00000109158	1
hsa-let-7c-5p	ENSG00000109158	1
hsa-let-7f-5p	ENSG00000109158	1
hsa-let-7g-5p	ENSG00000109158	1
hsa-miR-149-5p	ENSG00000109158	1
hsa-let-7e-5p	ENSG00000109674	1
hsa-miR-106a-5p	ENSG00000109738	1
hsa-miR-106b-5p	ENSG00000109738	1
hsa-miR-17-5p	ENSG00000109738	1
hsa-let-7e-5p	ENSG00000109787	1
hsa-miR-153-3p	ENSG00000109787	1
hsa-miR-181a-5p	ENSG00000109787	1
hsa-miR-181b-5p	ENSG00000109787	1
hsa-miR-181c-5p	ENSG00000109787	1
hsa-miR-143-3p	ENSG00000109805	1
hsa-let-7a-5p	ENSG00000109854	1
hsa-let-7b-5p	ENSG00000109854	1
hsa-let-7c-5p	ENSG00000109854	1
hsa-let-7d-5p	ENSG00000109854	1
[truncated: 17,710 more rows]

## Sheet: Table S6e
circRNA_id	miRNA	circRNA_miR_count	total_utr_sites	circRNA_length	circRNA_lfc_shrink_D28vNES	padj
TMEM116:-:chr12:112381173:112371689	hsa-let-7e-5p	3	52	3184	4.59618	0.000133315
TMEM116:-:chr12:112381173:112371689	hsa-miR-98-5p	3	15	3184	4.59618	0.000133315
TSHZ2:+:chr20:51870038:51873110	hsa-miR-149-5p	3	15	3073	2.76325	0.0269303
AKAP12:+:chr6:151669846:151674887	hsa-miR-9-5p	3	3	5042	-2.32263	0.0208765
ABAT:+:chr16:8839858:8851663	hsa-miR-1301-3p	2	9	296	3.4892	0.00369023
ABAT:+:chr16:8839858:8851663	hsa-miR-9-5p	2	13	296	3.4892	0.00369023
AFF2:+:chrX:147733520:147744289	hsa-miR-2115-5p	2	3	994	3.70807	2.74696e-05
AKAP6:+:chr14:33290607:33294021	hsa-let-7b-5p	2	15	3414	2.65673	0.0273135
AKAP6:+:chr14:33290607:33294021	hsa-let-7g-5p	2	18	3414	2.65673	0.0273135
AKAP6:+:chr14:33290607:33294021	hsa-let-7c-5p	2	27	3414	2.65673	0.0273135
AKAP6:+:chr14:33290607:33294021	hsa-miR-98-5p	2	15	3414	2.65673	0.0273135
ALMS1:+:chr2:73659326:73747143	hsa-miR-206	2	6	8440	2.47504	0.0496841
ALMS1:+:chr2:73659326:73747143	hsa-miR-146b-5p	2	6	8440	2.47504	0.0496841
ANK3:-:chr10:62039397:62021616	hsa-miR-15b-5p	2	3	684	5.08101	3.14662e-06
ANKIB1:+:chr7:91924203:91981956	hsa-miR-103a-3p	2	6	1487	2.60669	0.0428545
ANKIB1:+:chr7:91924203:91981956	hsa-miR-107	2	6	1487	2.60669	0.0428545
ANKIB1:+:chr7:91924203:91991587	hsa-miR-107	2	6	1576	2.93992	0.0218186
ANKIB1:+:chr7:91924203:91991587	hsa-miR-103a-3p	2	6	1576	2.93992	0.0218186
ATAD2B:-:chr2:24111269:24080285	hsa-miR-29a-3p	2	3	1200	2.40089	0.0273135
ATXN2:-:chr12:111993723:111991962	hsa-let-7e-5p	2	52	97	2.04593	3.34686e-05
ATXN2:-:chr12:111993723:111991962	hsa-let-7b-5p	2	15	97	2.04593	3.34686e-05
ATXN2:-:chr12:111993723:111991962	hsa-miR-98-5p	2	15	97	2.04593	3.34686e-05
ATXN2:-:chr12:111993723:111991962	hsa-let-7i-5p	2	27	97	2.04593	3.34686e-05
ATXN2:-:chr12:111993723:111991962	hsa-let-7g-5p	2	18	97	2.04593	3.34686e-05
ATXN2:-:chr12:111993723:111991962	hsa-let-7a-5p	2	30	97	2.04593	3.34686e-05
ATXN2:-:chr12:111993723:111991962	hsa-let-7f-5p	2	16	97	2.04593	3.34686e-05
ATXN2:-:chr12:111993723:111991962	hsa-let-7c-5p	2	27	97	2.04593	3.34686e-05
BAZ2B:-:chr2:160252345:160194077	hsa-miR-27a-3p	2	6	2651	3.9822	0.00147017
BPTF:+:chr17:65906993:65940488	hsa-miR-93-5p	2	48	3708	2.42449	0.0232126
BPTF:+:chr17:65906993:65940488	hsa-miR-106a-5p	2	32	3708	2.42449	0.0232126
BPTF:+:chr17:65924471:65925603	hsa-let-7i-5p	2	27	399	2.83424	0.018105
BPTF:+:chr17:65924471:65925603	hsa-let-7d-5p	2	24	399	2.83424	0.018105
BPTF:+:chr17:65924471:65925603	hsa-let-7b-5p	2	15	399	2.83424	0.018105
BPTF:+:chr17:65924471:65925603	hsa-let-7f-5p	2	16	399	2.83424	0.018105
BPTF:+:chr17:65924471:65925603	hsa-let-7c-5p	2	27	399	2.83424	0.018105
BPTF:+:chr17:65924471:65925603	hsa-let-7a-5p	2	30	399	2.83424	0.018105
BPTF:+:chr17:65924471:65925603	hsa-miR-98-5p	2	15	399	2.83424	0.018105
CADM1:-:chr11:115111140:115085327	hsa-miR-27a-3p	2	6	870	3.24518	0.0116634
CEP290:-:chr12:88524995:88504979	hsa-miR-9-5p	2	13	1926	3.2231	0.00651053
CSMD3:-:chr8:113988377:113933856	hsa-miR-98-5p	2	15	603	3.79271	0.00253649
CSMD3:-:chr8:113988377:113933856	hsa-let-7c-5p	2	27	603	3.79271	0.00253649
CSMD3:-:chr8:113988377:113933856	hsa-let-7d-5p	2	24	603	3.79271	0.00253649
CSMD3:-:chr8:113988377:113933856	hsa-let-7g-5p	2	18	603	3.79271	0.00253649
CSMD3:-:chr8:113988377:113960019	hsa-let-7g-5p	2	18	478	2.59077	0.0412579
CSMD3:-:chr8:113988377:113960019	hsa-let-7c-5p	2	27	478	2.59077	0.0412579
CSMD3:-:chr8:113988377:113960019	hsa-let-7d-5p	2	24	478	2.59077	0.0412579
CSMD3:-:chr8:113988377:113960019	hsa-miR-98-5p	2	15	478	2.59077	0.0412579
DGKE:+:chr17:54926057:54933986	hsa-miR-206	2	6	324	3.5847	0.00490514
DHX36:-:chr3:154024084:154013073	hsa-miR-1301-3p	2	9	792	3.1524	0.00896667
EPHA7:-:chr6:94068129:94066435	hsa-miR-7-5p	2	6	492	2.51396	0.0460666
FAT3:+:chr11:92085262:92258114	hsa-miR-34a-5p	2	21	3624	2.9162	0.0280991
FGD4:+:chr12:32734894:32764217	hsa-miR-27a-3p	2	6	1246	2.61149	0.0378464
FMNL2:+:chr2:153431650:153437563	hsa-miR-34a-5p	2	21	280	4.6688	8.75104e-06
GALNT13:+:chr2:154757448:154997018	hsa-miR-93-5p	2	48	487	3.39392	0.00765082
GALNT13:+:chr2:154757449:154801152	hsa-miR-93-5p	2	48	318	4.67164	4.60113e-05
HECTD4:-:chr12:112617201:112613539	hsa-miR-149-5p	2	15	607	2.59636	0.0245889
HOMER1:-:chr5:78752841:78692646	hsa-miR-34a-5p	2	21	871	2.49645	0.0382719
HOMER1:-:chr5:78752841:78692646	hsa-miR-7-5p	2	6	871	2.49645	0.0382719
HOMER1:-:chr5:78752841:78734832	hsa-miR-7-5p	2	6	522	2.30454	9.93686e-08
INTU:+:chr4:128564676:128609022	hsa-miR-206	2	6	1303	3.45591	0.00243846
KIAA1244:+:chr6:138655107:138656325	hsa-miR-484	2	3	1219	2.74342	0.032555
LPHN3:+:chr4:62862009:62910267	hsa-let-7g-5p	2	18	578	4.18541	0.000247139
MAGI2:-:chr7:77814987:77789342	hsa-miR-320a-3p	2	3	576	6.10504	1.10081e-08
PAK7:-:chr20:9547031:9538255	hsa-miR-34a-5p	2	21	753	2.68433	0.0384802
PIAS1:+:chr15:68434284:68446033	hsa-miR-106b-5p	2	27	465	2.51041	0.0496612
PIAS1:+:chr15:68434284:68446033	hsa-miR-93-5p	2	48	465	2.51041	0.0496612
R3HDM1:+:chr2:136432902:136437894	hsa-miR-9-5p	2	13	307	2.19868	8.66645e-06
RAPGEF2:+:chr4:160107794:160164943	hsa-miR-2115-5p	2	3	474	3.5177	0.00473461
RIMS1:+:chr6:72960033:72961071	hsa-let-7f-5p	2	16	457	3.89245	0.00138229
SLC38A9:-:chr5:54960691:54941617	hsa-miR-138-5p	2	15	641	2.31089	0.0284726
SLC4A7:-:chr3:27465643:27420739	hsa-miR-2115-5p	2	3	2548	4.79817	4.47322e-10
SPHKAP:-:chr2:228884872:228881122	hsa-miR-149-5p	2	15	3751	4.27022	0.000643759
TMEM116:-:chr12:112381173:112371689	hsa-let-7f-5p	2	16	3184	4.59618	0.000133315
TMEM116:-:chr12:112381173:112371689	hsa-let-7a-5p	2	30	3184	4.59618	0.000133315
TMEM116:-:chr12:112381173:112371689	hsa-let-7g-5p	2	18	3184	4.59618	0.000133315
TMEM116:-:chr12:112381173:112371689	hsa-let-7i-5p	2	27	3184	4.59618	0.000133315
TMEM116:-:chr12:112381173:112371689	hsa-miR-93-5p	2	48	3184	4.59618	0.000133315
TMEM116:-:chr12:112381173:112371689	hsa-miR-106a-5p	2	32	3184	4.59618	0.000133315
TMEM116:-:chr12:112381173:112371689	hsa-let-7d-5p	2	24	3184	4.59618	0.000133315
TMEM116:-:chr12:112381173:112371689	hsa-let-7c-5p	2	27	3184	4.59618	0.000133315
TMEM116:-:chr12:112381173:112371689	hsa-miR-20a-5p	2	31	3184	4.59618	0.000133315
TMEM116:-:chr12:112381173:112371689	hsa-miR-17-5p	2	34	3184	4.59618	0.000133315
USP48:-:chr1:22050588:22041881	hsa-miR-1301-3p	2	9	513	2.89057	0.0273773
WDR37:+:chr10:1118056:1142186	hsa-let-7b-5p	2	15	766	2.93325	0.0101155
WDR37:+:chr10:1118056:1142186	hsa-let-7f-5p	2	16	766	2.93325	0.0101155
WDR37:+:chr10:1118056:1142186	hsa-let-7g-5p	2	18	766	2.93325	0.0101155
WDR37:+:chr10:1118056:1142186	hsa-let-7c-5p	2	27	766	2.93325	0.0101155
ZSWIM5:-:chr1:45553909:45553553	hsa-let-7b-5p	2	15	357	2.78539	0.000567723
ZSWIM5:-:chr1:45553909:45553553	hsa-let-7f-5p	2	16	357	2.78539	0.000567723
ZSWIM5:-:chr1:45553909:45553553	hsa-let-7d-5p	2	24	357	2.78539	0.000567723
ZSWIM5:-:chr1:45553909:45553553	hsa-let-7g-5p	2	18	357	2.78539	0.000567723
ZSWIM5:-:chr1:45553909:45553553	hsa-let-7c-5p	2	27	357	2.78539	0.000567723
PRKD3:-:chr2:37544322:37543380	hsa-miR-320a-3p	2	1	943	-2.39298	1.32013e-05
PRKD3:-:chr2:37544322:37543380	hsa-miR-138-5p	2	2	943	-2.39298	1.32013e-05
PSD3:-:chr8:18730243:18725184	hsa-miR-93-5p	2	1	1504	-2.15999	5.50347e-05
PSD3:-:chr8:18730243:18725184	hsa-miR-106b-5p	2	1	1504	-2.15999	5.50347e-05
PSD3:-:chr8:18730243:18725184	hsa-miR-20a-5p	2	1	1504	-2.15999	5.50347e-05
RBBP8:+:chr18:20572711:20576425	hsa-let-7g-5p	2	5	1108	-3.34429	0.00471023
RBBP8:+:chr18:20572711:20576425	hsa-let-7i-5p	2	4	1108	-3.34429	0.00471023
ADRBK2:+:chr22:26074783:26091181	hsa-miR-96-5p	1	9	513	2.95008	0.0149137
AKAP13:+:chr15:86225389:86253876	hsa-miR-432-5p	1	3	498	2.88345	0.0191638
AKAP6:+:chr14:33290607:33294021	hsa-let-7a-5p	1	30	3414	2.65673	0.0273135
AKAP6:+:chr14:33290607:33294021	hsa-let-7d-5p	1	24	3414	2.65673	0.0273135
AKAP6:+:chr14:33290607:33294021	hsa-miR-34a-5p	1	21	3414	2.65673	0.0273135
AKAP6:+:chr14:33290607:33294021	hsa-let-7e-5p	1	52	3414	2.65673	0.0273135
AKAP6:+:chr14:33290607:33294021	hsa-let-7i-5p	1	27	3414	2.65673	0.0273135
ALMS1:+:chr2:73659326:73747143	hsa-miR-320a-3p	1	3	8440	2.47504	0.0496841
ALMS1:+:chr2:73659326:73747143	hsa-let-7d-5p	1	24	8440	2.47504	0.0496841
ALMS1:+:chr2:73659326:73747143	hsa-let-7f-5p	1	16	8440	2.47504	0.0496841
ALMS1:+:chr2:73659326:73747143	hsa-miR-1301-3p	1	9	8440	2.47504	0.0496841
ALMS1:+:chr2:73784347:73786269	hsa-miR-103a-3p	1	6	306	3.84857	0.00156324
ALMS1:+:chr2:73784347:73786269	hsa-miR-15b-5p	1	3	306	3.84857	0.00156324
ALMS1:+:chr2:73784347:73786269	hsa-miR-107	1	6	306	3.84857	0.00156324
ANK3:-:chr10:61848116:61844360	hsa-miR-27a-3p	1	6	746	2.98944	0.0180715
ANKIB1:+:chr7:91924203:91981956	hsa-miR-15b-5p	1	3	1487	2.60669	0.0428545
ANKIB1:+:chr7:91924203:91981956	hsa-miR-339-5p	1	6	1487	2.60669	0.0428545
ANKIB1:+:chr7:91924203:91981956	hsa-miR-432-5p	1	3	1487	2.60669	0.0428545
ANKIB1:+:chr7:91924203:91991587	hsa-miR-432-5p	1	3	1576	2.93992	0.0218186
ANKIB1:+:chr7:91924203:91991587	hsa-miR-15b-5p	1	3	1576	2.93992	0.0218186
ANKIB1:+:chr7:91924203:91991587	hsa-miR-339-5p	1	6	1576	2.93992	0.0218186
ANKS1B:-:chr12:100175875:100166700	hsa-miR-2115-5p	1	3	459	3.63161	1.66648e-09
ANKS1B:-:chr12:100200478:100166700	hsa-miR-15b-5p	1	3	756	2.62444	0.0414259
ANKS1B:-:chr12:100200478:100166700	hsa-miR-181b-5p	1	4	756	2.62444	0.0414259
ANKS1B:-:chr12:100200478:100166700	hsa-miR-181d-5p	1	3	756	2.62444	0.0414259
ANKS1B:-:chr12:100200478:100166700	hsa-miR-2115-5p	1	3	756	2.62444	0.0414259
APC:+:chr5:112102023:112137080	hsa-miR-7-5p	1	6	699	3.69902	0.00341288
ARFGEF1:-:chr8:68214701:68200190	hsa-miR-484	1	3	903	2.86532	0.0119184
ARHGAP21:-:chr10:24924032:24908401	hsa-miR-2115-5p	1	3	2154	2.662	0.0125638
ARHGAP21:-:chr10:24924032:24908401	hsa-let-7d-5p	1	24	2154	2.662	0.0125638
ARHGAP32:-:chr11:128994789:128963515	hsa-miR-98-5p	1	15	264	2.90085	0.0231366
ARHGAP32:-:chr11:128994789:128963515	hsa-let-7b-5p	1	15	264	2.90085	0.0231366
ARHGAP32:-:chr11:128994789:128963515	hsa-let-7a-5p	1	30	264	2.90085	0.0231366
ARHGAP32:-:chr11:128994789:128963515	hsa-let-7i-5p	1	27	264	2.90085	0.0231366
ARHGAP32:-:chr11:128994789:128963515	hsa-let-7c-5p	1	27	264	2.90085	0.0231366
ARHGAP32:-:chr11:128994789:128963515	hsa-let-7e-5p	1	52	264	2.90085	0.0231366
ARHGAP32:-:chr11:129034322:128963515	hsa-let-7e-5p	1	52	373	2.46996	0.0273447
ARHGAP32:-:chr11:129034322:128963515	hsa-let-7i-5p	1	27	373	2.46996	0.0273447
ARHGAP32:-:chr11:129034322:128963515	hsa-miR-98-5p	1	15	373	2.46996	0.0273447
ARHGAP32:-:chr11:129034322:128963515	hsa-let-7b-5p	1	15	373	2.46996	0.0273447
ARHGAP32:-:chr11:129034322:128963515	hsa-let-7a-5p	1	30	373	2.46996	0.0273447
ARHGAP32:-:chr11:129034322:128963515	hsa-let-7c-5p	1	27	373	2.46996	0.0273447
ARMC2:+:chr6:109175428:109197553	hsa-miR-9-5p	1	13	714	2.64573	0.038927
ARPP21:+:chr3:35721279:35732497	hsa-miR-2115-5p	1	3	898	4.07721	0.00141323
ASPH:-:chr8:62566219:62531537	hsa-miR-106a-5p	1	32	654	2.7332	0.00217783
ATAD2B:-:chr2:24111269:24080285	hsa-miR-138-5p	1	15	1200	2.40089	0.0273135
ATG5:-:chr6:106756366:106696024	hsa-miR-7-5p	1	6	465	2.68299	0.0382719
ATP6V0A1:+:chr17:40650942:40653322	hsa-miR-149-5p	1	15	444	2.12632	0.0208124
ATP6V0A1:+:chr17:40650942:40653322	hsa-miR-484	1	3	444	2.12632	0.0208124
ATP9A:-:chr20:50307358:50255881	hsa-miR-93-5p	1	48	1026	2.77352	0.0333075
ATP9A:-:chr20:50307358:50255881	hsa-let-7e-5p	1	52	1026	2.77352	0.0333075
ATP9A:-:chr20:50307358:50255881	hsa-miR-106a-5p	1	32	1026	2.77352	0.0333075
ATP9A:-:chr20:50307358:50255881	hsa-miR-106b-5p	1	27	1026	2.77352	0.0333075
ATP9A:-:chr20:50307358:50255881	hsa-miR-20a-5p	1	31	1026	2.77352	0.0333075
ATP9A:-:chr20:50307358:50255881	hsa-let-7c-5p	1	27	1026	2.77352	0.0333075
ATP9A:-:chr20:50307358:50255881	hsa-miR-98-5p	1	15	1026	2.77352	0.0333075
ATP9A:-:chr20:50307358:50255881	hsa-let-7a-5p	1	30	1026	2.77352	0.0333075
ATP9A:-:chr20:50307358:50255881	hsa-miR-7-5p	1	6	1026	2.77352	0.0333075
ATP9A:-:chr20:50307358:50255881	hsa-let-7d-5p	1	24	1026	2.77352	0.0333075
ATP9A:-:chr20:50307358:50255881	hsa-miR-17-5p	1	34	1026	2.77352	0.0333075
ATP9A:-:chr20:50307358:50290691	hsa-miR-93-5p	1	48	395	3.22434	0.00434404
ATP9A:-:chr20:50307358:50290691	hsa-miR-20a-5p	1	31	395	3.22434	0.00434404
ATP9A:-:chr20:50307358:50290691	hsa-miR-106b-5p	1	27	395	3.22434	0.00434404
ATP9A:-:chr20:50307358:50290691	hsa-miR-17-5p	1	34	395	3.22434	0.00434404
ATP9A:-:chr20:50307358:50290691	hsa-let-7a-5p	1	30	395	3.22434	0.00434404
ATP9A:-:chr20:50307358:50290691	hsa-miR-98-5p	1	15	395	3.22434	0.00434404
ATP9A:-:chr20:50307358:50290691	hsa-let-7c-5p	1	27	395	3.22434	0.00434404
ATP9A:-:chr20:50307358:50290691	hsa-let-7d-5p	1	24	395	3.22434	0.00434404
ATP9A:-:chr20:50307358:50290691	hsa-let-7e-5p	1	52	395	3.22434	0.00434404
ATP9A:-:chr20:50307358:50290691	hsa-miR-106a-5p	1	32	395	3.22434	0.00434404
ATP9A:-:chr20:50346517:50329505	hsa-miR-15b-5p	1	3	368	2.73124	0.0304305
ATP9A:-:chr20:50346517:50342357	hsa-miR-15b-5p	1	3	259	3.46373	0.00617393
ATP9A:-:chr20:50346517:50342357	hsa-miR-29a-3p	1	3	259	3.46373	0.00617393
ATP9B:+:chr18:76856476:76914555	hsa-let-7d-5p	1	24	659	2.23812	0.000841607
ATP9B:+:chr18:76856476:76936907	hsa-let-7d-5p	1	24	754	3.06434	0.0173599
ATP9B:+:chr18:76856476:76967012	hsa-let-7d-5p	1	24	911	3.79471	0.00188022
ATRNL1:+:chr10:116879949:117278834	hsa-miR-27a-3p	1	6	3423	2.67815	0.0284013
ATRNL1:+:chr10:116879949:117278834	hsa-miR-1301-3p	1	9	3423	2.67815	0.0284013
ATXN1:-:chr6:16754322:16586010	hsa-miR-103a-3p	1	6	418	3.77283	0.00195098
ATXN1:-:chr6:16754322:16586010	hsa-miR-107	1	6	418	3.77283	0.00195098
ATXN1:-:chr6:16754322:16586010	hsa-miR-1301-3p	1	9	418	3.77283	0.00195098
ATXN1:-:chr6:16754322:16586010	hsa-miR-34a-5p	1	21	418	3.77283	0.00195098
ATXN1:-:chr6:16754322:16658006	hsa-miR-34a-5p	1	21	290	2.91753	0.0234654
ATXN1:-:chr6:16754322:16658006	hsa-miR-103a-3p	1	6	290	2.91753	0.0234654
ATXN1:-:chr6:16754322:16658006	hsa-miR-1301-3p	1	9	290	2.91753	0.0234654
ATXN1:-:chr6:16754322:16658006	hsa-miR-107	1	6	290	2.91753	0.0234654
BAZ2B:-:chr2:160252345:160194077	hsa-let-7a-5p	1	30	2651	3.9822	0.00147017
BAZ2B:-:chr2:160252345:160194077	hsa-miR-432-5p	1	3	2651	3.9822	0.00147017
BAZ2B:-:chr2:160252345:160194077	hsa-let-7f-5p	1	16	2651	3.9822	0.00147017
BAZ2B:-:chr2:160252345:160194077	hsa-let-7c-5p	1	27	2651	3.9822	0.00147017
BAZ2B:-:chr2:160252345:160194077	hsa-let-7b-5p	1	15	2651	3.9822	0.00147017
BAZ2B:-:chr2:160252345:160194077	hsa-let-7i-5p	1	27	2651	3.9822	0.00147017
BAZ2B:-:chr2:160252345:160194077	hsa-miR-9-5p	1	13	2651	3.9822	0.00147017
BAZ2B:-:chr2:160252345:160194077	hsa-let-7e-5p	1	52	2651	3.9822	0.00147017
BPTF:+:chr17:65906993:65940488	hsa-miR-27a-3p	1	6	3708	2.42449	0.0232126
BPTF:+:chr17:65906993:65940488	hsa-let-7b-5p	1	15	3708	2.42449	0.0232126
BPTF:+:chr17:65906993:65940488	hsa-let-7f-5p	1	16	3708	2.42449	0.0232126
BPTF:+:chr17:65906993:65940488	hsa-let-7d-5p	1	24	3708	2.42449	0.0232126
BPTF:+:chr17:65906993:65940488	hsa-miR-98-5p	1	15	3708	2.42449	0.0232126
BPTF:+:chr17:65906993:65940488	hsa-let-7a-5p	1	30	3708	2.42449	0.0232126
BPTF:+:chr17:65906993:65940488	hsa-let-7i-5p	1	27	3708	2.42449	0.0232126
BPTF:+:chr17:65906993:65940488	hsa-miR-20a-5p	1	31	3708	2.42449	0.0232126
BPTF:+:chr17:65906993:65940488	hsa-miR-106b-5p	1	27	3708	2.42449	0.0232126
BPTF:+:chr17:65906993:65940488	hsa-miR-17-5p	1	34	3708	2.42449	0.0232126
BPTF:+:chr17:65906993:65940488	hsa-miR-432-5p	1	3	3708	2.42449	0.0232126
BPTF:+:chr17:65906993:65940488	hsa-let-7c-5p	1	27	3708	2.42449	0.0232126
BRAF:-:chr7:140494267:140476712	hsa-miR-432-5p	1	3	714	3.18629	0.0034148
BRAF:-:chr7:140494267:140476712	hsa-let-7a-5p	1	30	714	3.18629	0.0034148
BRAF:-:chr7:140494267:140476712	hsa-let-7i-5p	1	27	714	3.18629	0.0034148
BRAF:-:chr7:140494267:140476712	hsa-let-7e-5p	1	52	714	3.18629	0.0034148
BRAF:-:chr7:140494267:140476712	hsa-let-7b-5p	1	15	714	3.18629	0.0034148
BRAF:-:chr7:140494267:140476712	hsa-let-7c-5p	1	27	714	3.18629	0.0034148
BRAF:-:chr7:140494267:140476712	hsa-let-7g-5p	1	18	714	3.18629	0.0034148
BRAF:-:chr7:140508795:140476712	hsa-let-7g-5p	1	18	1190	2.9193	0.0169713
BRAF:-:chr7:140508795:140476712	hsa-let-7e-5p	1	52	1190	2.9193	0.0169713
BRAF:-:chr7:140508795:140476712	hsa-miR-432-5p	1	3	1190	2.9193	0.0169713
BRAF:-:chr7:140508795:140476712	hsa-miR-15b-5p	1	3	1190	2.9193	0.0169713
BRAF:-:chr7:140508795:140476712	hsa-let-7c-5p	1	27	1190	2.9193	0.0169713
BRAF:-:chr7:140508795:140476712	hsa-let-7a-5p	1	30	1190	2.9193	0.0169713
BRAF:-:chr7:140508795:140476712	hsa-let-7i-5p	1	27	1190	2.9193	0.0169713
BRAF:-:chr7:140508795:140476712	hsa-let-7b-5p	1	15	1190	2.9193	0.0169713
BRWD3:-:chrX:79991587:79988955	hsa-miR-29a-3p	1	3	314	4.72818	2.86278e-05
C11orf80:+:chr11:66589114:66595835	hsa-miR-27a-3p	1	6	332	3.64592	0.00245552
CACNA1E:+:chr1:181546902:181549912	hsa-miR-7-5p	1	6	439	3.93066	0.00156324
CACNA1E:+:chr1:181546902:181549912	hsa-miR-101-3p	1	3	439	3.93066	0.00156324
CACNB4:-:chr2:152717334:152698417	hsa-miR-181d-5p	1	3	544	4.46279	0.000167085
CASC4:+:chr15:44620883:44673174	hsa-miR-9-5p	1	13	690	3.73909	0.000507312
CASC4:+:chr15:44624186:44673174	hsa-miR-9-5p	1	13	587	3.90884	0.000371091
CCDC40:+:chr17:78055345:78055857	hsa-miR-34a-5p	1	21	427	2.63815	0.0344098
CCDC40:+:chr17:78055345:78055857	hsa-miR-1301-3p	1	9	427	2.63815	0.0344098
CCSER1:+:chr4:91229395:91234198	hsa-miR-29a-3p	1	3	1550	5.01143	1.97265e-06
CCSER1:+:chr4:91229395:91234198	hsa-miR-27a-3p	1	6	1550	5.01143	1.97265e-06
CCSER1:+:chr4:91229395:91234198	hsa-miR-2115-5p	1	3	1550	5.01143	1.97265e-06
CDK13:+:chr7:40027198:40087476	hsa-miR-1301-3p	1	9	1389	2.72099	0.0332297
CDK13:+:chr7:40027198:40087476	hsa-miR-9-5p	1	13	1389	2.72099	0.0332297
CEP290:-:chr12:88524995:88504979	hsa-miR-2115-5p	1	3	1926	3.2231	0.00651053
CHMP5:+:chr9:33271150:33278223	hsa-miR-146b-5p	1	6	294	3.80842	0.00163525
CLEC16A:+:chr16:11114050:11154879	hsa-miR-34a-5p	1	21	813	2.93978	0.02416
CLIP1:-:chr12:122839859:122837273	hsa-miR-432-5p	1	3	363	3.52571	0.00196274
COG6:+:chr13:40268771:40301685	hsa-miR-1301-3p	1	9	752	2.96108	0.0200588
CPEB3:-:chr10:93940776:93870833	hsa-miR-34a-5p	1	21	434	3.83376	0.00154414
CRBN:-:chr3:3215945:3197902	hsa-let-7b-5p	1	15	576	3.77874	0.000833616
CRBN:-:chr3:3215945:3197902	hsa-let-7g-5p	1	18	576	3.77874	0.000833616
CRBN:-:chr3:3215945:3197902	hsa-let-7i-5p	1	27	576	3.77874	0.000833616
CRBN:-:chr3:3215945:3197902	hsa-let-7c-5p	1	27	576	3.77874	0.000833616
CSMD3:-:chr8:113988377:113933856	hsa-miR-9-5p	1	13	603	3.79271	0.00253649
CSMD3:-:chr8:113988377:113960019	hsa-miR-9-5p	1	13	478	2.59077	0.0412579
DCAF17:+:chr2:172305191:172333460	hsa-miR-7-5p	1	6	861	2.88135	0.00176292
DCLK1:-:chr13:36410278:36379835	hsa-miR-181b-5p	1	4	824	4.82183	2.05761e-05
DCLK1:-:chr13:36410278:36379835	hsa-miR-181d-5p	1	3	824	4.82183	2.05761e-05
DCLK1:-:chr13:36410278:36396866	hsa-miR-181d-5p	1	3	434	3.85743	0.000607367
DCLK1:-:chr13:36410278:36396866	hsa-miR-181b-5p	1	4	434	3.85743	0.000607367
DCUN1D4:+:chr4:52740437:52765544	hsa-let-7c-5p	1	27	1085	3.07036	0.0155466
DCUN1D4:+:chr4:52740437:52765544	hsa-let-7e-5p	1	52	1085	3.07036	0.0155466
DCUN1D4:+:chr4:52740437:52765544	hsa-let-7a-5p	1	30	1085	3.07036	0.0155466
DCUN1D4:+:chr4:52740437:52765544	hsa-miR-146b-5p	1	6	1085	3.07036	0.0155466
DCUN1D4:+:chr4:52740437:52765544	hsa-miR-98-5p	1	15	1085	3.07036	0.0155466
DCUN1D4:+:chr4:52740437:52765544	hsa-let-7f-5p	1	16	1085	3.07036	0.0155466
DDX26B:+:chrX:134679348:134683730	hsa-miR-9-5p	1	13	717	2.2487	0.000311581
DENND1B:-:chr1:197627499:197611840	hsa-miR-20a-5p	1	31	316	3.74881	0.00193227
DENND1B:-:chr1:197627499:197611840	hsa-miR-17-5p	1	34	316	3.74881	0.00193227
DENND1B:-:chr1:197627499:197611840	hsa-miR-1301-3p	1	9	316	3.74881	0.00193227
DENND1B:-:chr1:197627499:197611840	hsa-miR-106a-5p	1	32	316	3.74881	0.00193227
DENND5B:-:chr12:31600703:31595709	hsa-miR-93-5p	1	48	383	2.63467	9.57424e-05
DENND5B:-:chr12:31600703:31595709	hsa-miR-106b-5p	1	27	383	2.63467	9.57424e-05
DHX36:-:chr3:154024084:154013073	hsa-miR-93-5p	1	48	792	3.1524	0.00896667
DHX36:-:chr3:154024084:154013073	hsa-miR-20a-5p	1	31	792	3.1524	0.00896667
DMXL2:-:chr15:51745838:51743842	hsa-let-7f-5p	1	16	145	3.67747	0.00365325
DMXL2:-:chr15:51745838:51743842	hsa-let-7d-5p	1	24	145	3.67747	0.00365325
DMXL2:-:chr15:51745838:51743842	hsa-let-7g-5p	1	18	145	3.67747	0.00365325
DMXL2:-:chr15:51745838:51743842	hsa-let-7c-5p	1	27	145	3.67747	0.00365325
DMXL2:-:chr15:51745838:51743842	hsa-miR-98-5p	1	15	145	3.67747	0.00365325
DMXL2:-:chr15:51745838:51743842	hsa-let-7a-5p	1	30	145	3.67747	0.00365325
DMXL2:-:chr15:51839605:51827860	hsa-miR-34a-5p	1	21	1869	2.97788	0.00774443
DNM1L:+:chr12:32861087:32871697	hsa-miR-15b-5p	1	3	443	2.43011	0.0469554
DNM3:+:chr1:172356273:172357949	hsa-miR-138-5p	1	15	464	2.96966	0.0225129
DOK5:+:chr20:53205022:53227062	hsa-miR-484	1	3	561	3.12735	0.0158683
DTWD2:-:chr5:118280344:118264231	hsa-miR-149-5p	1	15	379	2.62692	0.034041
EDIL3:-:chr5:83362425:83356119	hsa-let-7g-5p	1	18	486	4.32101	0.000400031
EDIL3:-:chr5:83362425:83356119	hsa-let-7f-5p	1	16	486	4.32101	0.000400031
EDIL3:-:chr5:83362425:83356119	hsa-let-7d-5p	1	24	486	4.32101	0.000400031
EDIL3:-:chr5:83362425:83356119	hsa-let-7a-5p	1	30	486	4.32101	0.000400031
EDIL3:-:chr5:83362425:83356119	hsa-miR-9-5p	1	13	486	4.32101	0.000400031
EDIL3:-:chr5:83362425:83356119	hsa-let-7i-5p	1	27	486	4.32101	0.000400031
EIF4G3:-:chr1:21308901:21295967	hsa-miR-101-3p	1	3	537	2.65496	0.0358078
ELAVL2:-:chr9:23765097:23731020	hsa-let-7b-5p	1	15	439	3.24075	0.000683518
ELAVL2:-:chr9:23765097:23731020	hsa-let-7a-5p	1	30	439	3.24075	0.000683518
ELAVL2:-:chr9:23765097:23731020	hsa-let-7f-5p	1	16	439	3.24075	0.000683518
ELAVL2:-:chr9:23765097:23731020	hsa-let-7c-5p	1	27	439	3.24075	0.000683518
ELAVL2:-:chr9:23765097:23731020	hsa-let-7d-5p	1	24	439	3.24075	0.000683518
ELAVL2:-:chr9:23765097:23762004	hsa-let-7c-5p	1	27	335	2.53395	0.0123054
ELAVL2:-:chr9:23765097:23762004	hsa-let-7d-5p	1	24	335	2.53395	0.0123054
ELAVL2:-:chr9:23765097:23762004	hsa-let-7a-5p	1	30	335	2.53395	0.0123054
ELAVL2:-:chr9:23765097:23762004	hsa-let-7b-5p	1	15	335	2.53395	0.0123054
ELAVL2:-:chr9:23765097:23762004	hsa-let-7f-5p	1	16	335	2.53395	0.0123054
EPB41L5:+:chr2:120885264:120903865	hsa-miR-103a-3p	1	6	456	3.44199	0.00603344
EPB41L5:+:chr2:120885264:120903865	hsa-miR-107	1	6	456	3.44199	0.00603344
EPHA6:+:chr3:96706174:96706837	hsa-miR-15b-5p	1	3	664	3.26376	0.00930928
EPHA7:-:chr6:94068129:94066435	hsa-miR-320a-3p	1	3	492	2.51396	0.0460666
EPHB2:+:chr1:23107914:23111569	hsa-miR-1301-3p	1	9	750	3.22164	0.0136465
ERC1:+:chr12:1399018:1553916	hsa-miR-138-5p	1	15	594	4.14732	0.000374764
ERI3:-:chr1:44785416:44750507	hsa-miR-96-5p	1	9	342	2.25709	0.0467008
EVI5:-:chr1:93170301:93029199	hsa-miR-93-5p	1	48	1837	2.78297	0.0171629
EVI5:-:chr1:93170301:93070864	hsa-miR-93-5p	1	48	1741	2.28984	0.0486069
EXOC6:+:chr10:94653106:94715471	hsa-miR-15b-5p	1	3	1672	2.53715	0.0468811
EXOC6B:-:chr2:72958374:72945231	hsa-miR-7-5p	1	6	342	2.54503	0.0482327
EXOC6B:-:chr2:72960247:72945232	hsa-miR-7-5p	1	6	390	3.82029	4.06072e-48
EXOC6B:-:chr2:72960247:72958135	hsa-miR-7-5p	1	6	185	4.45441	0.000318274
FAM114A2:-:chr5:153414527:153409048	hsa-miR-9-5p	1	13	509	3.34884	0.00629721
FAM171B:+:chr2:187604955:187618776	hsa-miR-146b-5p	1	6	774	3.32536	0.00838244
FAM228B:+:chr2:24357989:24369956	hsa-miR-106b-5p	1	27	587	2.11523	5.32111e-06
FAT3:+:chr11:92085262:92258114	hsa-miR-339-5p	1	6	3624	2.9162	0.0280991
FAT3:+:chr11:92085262:92258114	hsa-miR-146b-5p	1	6	3624	2.9162	0.0280991
FBXL13:-:chr7:102669865:102603980	hsa-let-7c-5p	1	27	724	2.66981	0.0303577
FBXL13:-:chr7:102669865:102603980	hsa-miR-27a-3p	1	6	724	2.66981	0.0303577
FBXL13:-:chr7:102669865:102603980	hsa-let-7b-5p	1	15	724	2.66981	0.0303577
FBXL17:-:chr5:107684231:107356625	hsa-miR-34a-5p	1	21	448	4.62657	0.000205143
FBXL17:-:chr5:107684231:107521817	hsa-miR-34a-5p	1	21	371	5.58704	2.9868e-06
FBXO7:+:chr22:32874968:32875262	hsa-miR-138-5p	1	15	295	2.75834	0.00101438
FGD4:+:chr12:32729200:32764217	hsa-miR-27a-3p	1	6	1430	3.19542	0.00845044
FGD4:+:chr12:32729200:32764217	hsa-miR-9-5p	1	13	1430	3.19542	0.00845044
FGD4:+:chr12:32734894:32764217	hsa-miR-9-5p	1	13	1246	2.61149	0.0378464
FGD4:+:chr12:32772632:32786623	hsa-miR-103a-3p	1	6	564	2.60033	0.0227672
FGD4:+:chr12:32772632:32786623	hsa-miR-107	1	6	564	2.60033	0.0227672
FGD4:+:chr12:32772632:32786623	hsa-miR-432-5p	1	3	564	2.60033	0.0227672
GFRA1:-:chr10:117856275:117849252	hsa-miR-98-5p	1	15	427	3.10549	0.000151538
GLCCI1:+:chr7:8043538:8110761	hsa-miR-1301-3p	1	9	720	3.44037	0.0054751
GNAO1:+:chr16:56385296:56388993	hsa-miR-34a-5p	1	21	370	3.75794	0.00220602
GNAQ:-:chr9:80412564:80409379	hsa-miR-146b-5p	1	6	259	2.3016	0.0443526
GNB1:-:chr1:1749314:1735858	hsa-miR-432-5p	1	3	373	2.09308	0.0167257
GOLM1:-:chr9:88661487:88648197	hsa-miR-149-5p	1	15	765	3.38376	0.00276416
GOLM1:-:chr9:88661487:88648197	hsa-miR-432-5p	1	3	765	3.38376	0.00276416
GOLM1:-:chr9:88661487:88648197	hsa-miR-138-5p	1	15	765	3.38376	0.00276416
GRID2:+:chr4:94006145:94159641	hsa-miR-2115-5p	1	3	1001	2.79159	0.0291468
GRK4:+:chr4:2986240:3031136	hsa-let-7c-5p	1	27	1217	2.37208	0.0477583
GRK4:+:chr4:2986240:3031136	hsa-miR-206	1	6	1217	2.37208	0.0477583
GRK4:+:chr4:2986240:3031136	hsa-let-7f-5p	1	16	1217	2.37208	0.0477583
GRK4:+:chr4:2986240:3031136	hsa-let-7g-5p	1	18	1217	2.37208	0.0477583
GRK4:+:chr4:2986240:3031136	hsa-let-7b-5p	1	15	1217	2.37208	0.0477583
GRK4:+:chr4:2986240:3031136	hsa-miR-34a-5p	1	21	1217	2.37208	0.0477583
GRK4:+:chr4:2986240:3031136	hsa-miR-320a-3p	1	3	1217	2.37208	0.0477583
GRK4:+:chr4:2986240:3031136	hsa-miR-98-5p	1	15	1217	2.37208	0.0477583
GRK4:+:chr4:2986240:3031136	hsa-let-7a-5p	1	30	1217	2.37208	0.0477583
GRK4:+:chr4:2986240:3031136	hsa-let-7i-5p	1	27	1217	2.37208	0.0477583
GRK4:+:chr4:2986240:3031136	hsa-miR-9-5p	1	13	1217	2.37208	0.0477583
HDGFRP3:-:chr15:83826793:83819967	hsa-miR-432-5p	1	3	445	2.74461	0.000317207
HECTD4:-:chr12:112711599:112707508	hsa-miR-149-5p	1	15	520	2.75569	0.0273135
HMGCLL1:-:chr6:55406938:55360217	hsa-miR-34a-5p	1	21	687	4.16113	0.000372326
HMGCLL1:-:chr6:55406938:55360217	hsa-miR-432-5p	1	3	687	4.16113	0.000372326
HOMER1:-:chr5:78697878:78692646	hsa-miR-34a-5p	1	21	349	2.60213	0.0245028
HOMER1:-:chr5:78752841:78734832	hsa-miR-34a-5p	1	21	522	2.30454	9.93686e-08
HOOK3:+:chr8:42812237:42819617	hsa-miR-432-5p	1	3	311	4.14902	0.00039303
IMPG2:-:chr3:101038676:100951624	hsa-let-7d-5p	1	24	3148	3.20328	0.0126127
KANSL1:-:chr17:44172067:44127899	hsa-miR-1301-3p	1	9	731	2.94348	0.00911241
KCNH8:+:chr3:19384079:19389457	hsa-miR-103a-3p	1	6	369	2.22633	0.0208029
KCNH8:+:chr3:19384079:19389457	hsa-miR-107	1	6	369	2.22633	0.0208029
KCNH8:+:chr3:19431973:19498474	hsa-miR-27a-3p	1	6	1229	3.7442	6.53404e-05
KCNH8:+:chr3:19431973:19498474	hsa-miR-432-5p	1	3	1229	3.7442	6.53404e-05
KCNH8:+:chr3:19431973:19498474	hsa-miR-29a-3p	1	3	1229	3.7442	6.53404e-05
KIAA1109:+:chr4:123111155:123122281	hsa-miR-206	1	6	677	2.73879	0.0300473
KIAA1244:+:chr6:138655107:138656325	hsa-miR-138-5p	1	15	1219	2.74342	0.032555
KIAA1549L:+:chr11:33572586:33573787	hsa-miR-206	1	6	354	2.49735	0.0126785
KIAA1549L:+:chr11:33572586:33573787	hsa-miR-103a-3p	1	6	354	2.49735	0.0126785
KIAA1549L:+:chr11:33572586:33573787	hsa-miR-107	1	6	354	2.49735	0.0126785
KIAA1919:+:chr6:111583460:111585149	hsa-miR-34a-5p	1	21	286	2.73743	0.0239013
KIAA2026:-:chr9:5969436:5968019	hsa-miR-9-5p	1	13	1418	2.85405	0.022228
KIF26B:+:chr1:245765879:245775278	hsa-miR-320a-3p	1	3	748	2.8356	0.0284443
KIF26B:+:chr1:245765879:245775278	hsa-miR-9-5p	1	13	748	2.8356	0.0284443
KIF26B:+:chr1:245765879:245775278	hsa-miR-1301-3p	1	9	748	2.8356	0.0284443
KLF12:-:chr13:74420510:74387289	hsa-miR-1301-3p	1	9	683	2.44458	0.0365655
KLHL24:+:chr3:183361268:183382827	hsa-let-7i-5p	1	27	1348	2.76669	0.0256848
KLHL24:+:chr3:183361268:183382827	hsa-let-7c-5p	1	27	1348	2.76669	0.0256848
KLHL24:+:chr3:183361268:183382827	hsa-miR-96-5p	1	9	1348	2.76669	0.0256848
KLHL24:+:chr3:183361268:183382827	hsa-let-7b-5p	1	15	1348	2.76669	0.0256848
KLHL24:+:chr3:183361268:183390272	hsa-let-7b-5p	1	15	1726	2.01219	6.17401e-05
KLHL24:+:chr3:183361268:183390272	hsa-miR-96-5p	1	9	1726	2.01219	6.17401e-05
KLHL24:+:chr3:183361268:183390272	hsa-let-7i-5p	1	27	1726	2.01219	6.17401e-05
KLHL24:+:chr3:183361268:183390272	hsa-let-7c-5p	1	27	1726	2.01219	6.17401e-05
KLHL24:+:chr3:183368084:183390272	hsa-let-7i-5p	1	27	1663	3.64267	0.00336438
KLHL24:+:chr3:183368084:183390272	hsa-miR-96-5p	1	9	1663	3.64267	0.00336438
KLHL24:+:chr3:183368084:183390272	hsa-let-7c-5p	1	27	1663	3.64267	0.00336438
KLHL24:+:chr3:183368084:183390272	hsa-let-7b-5p	1	15	1663	3.64267	0.00336438
LMBR1:-:chr7:156619438:156516805	hsa-miR-206	1	6	1046	3.69603	0.00293688
LMBR1:-:chr7:156619438:156549086	hsa-miR-206	1	6	578	2.32699	0.0357558
LMBRD1:-:chr6:70500364:70447833	hsa-miR-146b-5p	1	6	567	2.66539	0.0374288
LMBRD1:-:chr6:70500364:70447833	hsa-miR-138-5p	1	15	567	2.66539	0.0374288
LPHN3:+:chr4:62362839:62383236	hsa-miR-1301-3p	1	9	432	3.66967	0.00273914
LPHN3:+:chr4:62775278:62801763	hsa-miR-2115-5p	1	3	532	3.26704	0.0123287
LPHN3:+:chr4:62775278:62813994	hsa-miR-2115-5p	1	3	918	4.70465	2.09992e-05
LPHN3:+:chr4:62775278:62813994	hsa-miR-432-5p	1	3	918	4.70465	2.09992e-05
LPHN3:+:chr4:62800558:62813994	hsa-miR-432-5p	1	3	693	2.29547	6.4473e-05
LPHN3:+:chr4:62800558:62813994	hsa-miR-2115-5p	1	3	693	2.29547	6.4473e-05
LPHN3:+:chr4:62800558:62849321	hsa-miR-2115-5p	1	3	1124	2.71098	0.0300473
LPHN3:+:chr4:62800558:62849321	hsa-miR-432-5p	1	3	1124	2.71098	0.0300473
LPHN3:+:chr4:62812632:62863983	hsa-miR-432-5p	1	3	976	4.26325	0.000317207
LPHN3:+:chr4:62812632:62863983	hsa-let-7g-5p	1	18	976	4.26325	0.000317207
LPHN3:+:chr4:62862009:62910267	hsa-miR-7-5p	1	6	578	4.18541	0.000247139
LPPR5:-:chr1:99422297:99418626	hsa-miR-15b-5p	1	3	384	2.54196	0.0465586
LRRC49:+:chr15:71211389:71276596	hsa-let-7e-5p	1	52	602	3.97544	0.000821132
LRRC49:+:chr15:71211389:71276596	hsa-miR-320a-3p	1	3	602	3.97544	0.000821132
LRRC49:+:chr15:71211389:71276596	hsa-miR-206	1	6	602	3.97544	0.000821132
MAGI2:-:chr7:77814987:77789342	hsa-miR-138-5p	1	15	576	6.10504	1.10081e-08
MAGI2:-:chr7:77814987:77789342	hsa-miR-27a-3p	1	6	576	6.10504	1.10081e-08
MAGI2:-:chr7:77814987:77789342	hsa-miR-34a-5p	1	21	576	6.10504	1.10081e-08
MAGI2:-:chr7:77814987:77789342	hsa-miR-146b-5p	1	6	576	6.10504	1.10081e-08
MAN2A1:+:chr5:109049221:109159538	hsa-miR-181b-5p	1	4	2431	2.46214	0.0396988
MANBA:-:chr4:103647840:103635595	hsa-let-7b-5p	1	15	496	2.20284	0.043516
MANBA:-:chr4:103647840:103635595	hsa-let-7a-5p	1	30	496	2.20284	0.043516
MANBA:-:chr4:103647840:103635595	hsa-let-7c-5p	1	27	496	2.20284	0.043516
MBD2:-:chr18:51731527:51686134	hsa-miR-346	1	3	706	2.41627	0.0431367
MBD2:-:chr18:51731527:51686134	hsa-miR-9-5p	1	13	706	2.41627	0.0431367
MIB1:+:chr18:19345733:19379935	hsa-miR-107	1	6	1142	2.92587	0.0142278
MIB1:+:chr18:19345733:19379935	hsa-miR-15b-5p	1	3	1142	2.92587	0.0142278
MIB1:+:chr18:19345733:19379935	hsa-miR-103a-3p	1	6	1142	2.92587	0.0142278
MID2:+:chrX:107083900:107097934	hsa-miR-27a-3p	1	6	812	3.44103	0.00648287
MID2:+:chrX:107083900:107097934	hsa-miR-34a-5p	1	21	812	3.44103	0.00648287
MPP6:+:chr7:24663282:24690331	hsa-miR-98-5p	1	15	653	2.64656	0.00105225
MPP6:+:chr7:24663282:24690331	hsa-let-7g-5p	1	18	653	2.64656	0.00105225
MPP6:+:chr7:24663282:24690331	hsa-let-7c-5p	1	27	653	2.64656	0.00105225
MPP6:+:chr7:24663282:24690331	hsa-let-7b-5p	1	15	653	2.64656	0.00105225
MPP6:+:chr7:24663282:24690331	hsa-let-7e-5p	1	52	653	2.64656	0.00105225
MYO5A:-:chr15:52725482:52697483	hsa-miR-1301-3p	1	9	1026	2.49038	0.0486069
MYO5A:-:chr15:52725482:52697483	hsa-miR-93-5p	1	48	1026	2.49038	0.0486069
MYT1L:-:chr2:1927035:1926064	hsa-miR-149-5p	1	15	972	4.46391	9.57424e-05
NAA16:+:chr13:41890982:41910892	hsa-miR-106b-5p	1	27	960	2.71412	0.0155466
NAA16:+:chr13:41890982:41910892	hsa-miR-138-5p	1	15	960	2.71412	0.0155466
NAA16:+:chr13:41890982:41910892	hsa-miR-93-5p	1	48	960	2.71412	0.0155466
NBEA:+:chr13:35615070:35624532	hsa-miR-27a-3p	1	6	678	2.3449	0.0217899
NBEA:+:chr13:35615070:35685115	hsa-miR-27a-3p	1	6	1708	2.73697	0.0313553
NCAM1:+:chr11:113073101:113085233	hsa-miR-138-5p	1	15	1007	3.46296	0.00551636
NCAM1:+:chr11:113073101:113085233	hsa-miR-27a-3p	1	6	1007	3.46296	0.00551636
NCAM1:+:chr11:113073101:113085233	hsa-miR-149-5p	1	15	1007	3.46296	0.00551636
NDFIP1:+:chr5:141511372:141524241	hsa-miR-34a-5p	1	21	605	3.03045	0.0119184
NRD1:-:chr1:52299842:52289336	hsa-miR-7-5p	1	6	447	3.20944	0.00453005
NRD1:-:chr1:52299842:52289336	hsa-miR-146b-5p	1	6	447	3.20944	0.00453005
NRXN1:-:chr2:50282182:50280409	hsa-miR-34a-5p	1	21	410	5.96013	8.80718e-09
NRXN1:-:chr2:50733755:50463926	hsa-miR-29a-3p	1	3	1172	3.78503	0.00231412
NRXN1:-:chr2:50733755:50692580	hsa-miR-29a-3p	1	3	990	5.11373	5.50117e-06
NRXN1:-:chr2:50758568:50692579	hsa-miR-29a-3p	1	3	1221	2.52472	0.0482327
NRXN1:-:chr2:50765774:50692579	hsa-miR-29a-3p	1	3	1605	3.92972	0.00137181
NRXN1:-:chr2:50780163:50692579	hsa-miR-29a-3p	1	3	2044	3.13055	0.0164601
NRXN1:-:chr2:50850753:50692580	hsa-miR-29a-3p	1	3	2553	3.23957	0.0114395
NTRK2:+:chr9:87317074:87342874	hsa-miR-93-5p	1	48	947	2.57646	0.0396988
NTRK2:+:chr9:87317074:87342874	hsa-miR-17-5p	1	34	947	2.57646	0.0396988
NTRK2:+:chr9:87338488:87367000	hsa-miR-17-5p	1	34	813	3.07058	0.00623771
NTRK2:+:chr9:87338488:87367000	hsa-miR-93-5p	1	48	813	3.07058	0.00623771
NTRK3:-:chr15:88483984:88472422	hsa-miR-34a-5p	1	21	548	3.33854	0.0064053
NTRK3:-:chr15:88483984:88472422	hsa-miR-106a-5p	1	32	548	3.33854	0.0064053
NTRK3:-:chr15:88483984:88472422	hsa-miR-93-5p	1	48	548	3.33854	0.0064053
NTRK3:-:chr15:88483984:88472422	hsa-miR-20a-5p	1	31	548	3.33854	0.0064053
NTRK3:-:chr15:88483984:88472422	hsa-miR-17-5p	1	34	548	3.33854	0.0064053
OAT:-:chr10:126100769:126097111	hsa-miR-101-3p	1	3	549	2.44726	0.0411993
PAK3:+:chrX:110385324:110406955	hsa-miR-17-5p	1	34	591	3.94377	0.000865082
PAK3:+:chrX:110385324:110406955	hsa-miR-93-5p	1	48	591	3.94377	0.000865082
PAK3:+:chrX:110385324:110416309	hsa-miR-93-5p	1	48	655	3.39855	1.85487e-10
PAK3:+:chrX:110385324:110416309	hsa-miR-17-5p	1	34	655	3.39855	1.85487e-10
PAK3:+:chrX:110406143:110416309	hsa-miR-17-5p	1	34	362	4.5206	2.71735e-05
PAK3:+:chrX:110406143:110416309	hsa-miR-93-5p	1	48	362	4.5206	2.71735e-05
PAK7:-:chr20:9547031:9538255	hsa-miR-9-5p	1	13	753	2.68433	0.0384802
PAK7:-:chr20:9547031:9538255	hsa-let-7a-5p	1	30	753	2.68433	0.0384802
PAK7:-:chr20:9547031:9538255	hsa-let-7i-5p	1	27	753	2.68433	0.0384802
PAK7:-:chr20:9547031:9538255	hsa-let-7d-5p	1	24	753	2.68433	0.0384802
PAK7:-:chr20:9547031:9538255	hsa-let-7b-5p	1	15	753	2.68433	0.0384802
PAK7:-:chr20:9547031:9538255	hsa-let-7e-5p	1	52	753	2.68433	0.0384802
PAK7:-:chr20:9547031:9538255	hsa-let-7c-5p	1	27	753	2.68433	0.0384802
PBX3:+:chr9:128677964:128697886	hsa-miR-9-5p	1	13	569	2.68758	0.00067192
PBX3:+:chr9:128677964:128697886	hsa-miR-1301-3p	1	9	569	2.68758	0.00067192
PBX3:+:chr9:128691934:128697886	hsa-miR-9-5p	1	13	327	4.88429	5.87157e-06
PBX4:-:chr19:19680393:19675741	hsa-miR-9-5p	1	13	293	2.78337	0.0315749
PCCA:+:chr13:100953714:101101559	hsa-miR-2115-5p	1	3	834	3.6656	0.0031732
PCDH11Y:+:chrY:4924930:4968748	hsa-miR-29a-3p	1	3	3064	3.4583	0.00790943
PCDH11Y:+:chrY:4924930:4968748	hsa-miR-7-5p	1	6	3064	3.4583	0.00790943
PCDH11Y:+:chrY:4924930:4968748	hsa-let-7d-5p	1	24	3064	3.4583	0.00790943
PCDH11Y:+:chrY:4924930:4968748	hsa-miR-34a-5p	1	21	3064	3.4583	0.00790943
PCDH7:+:chr4:30921775:30951837	hsa-let-7g-5p	1	18	313	3.27722	0.0151549
PCDH7:+:chr4:30921775:30951837	hsa-let-7c-5p	1	27	313	3.27722	0.0151549
PCDH7:+:chr4:30921775:30951837	hsa-let-7i-5p	1	27	313	3.27722	0.0151549
PCDH7:+:chr4:30921775:30951837	hsa-let-7d-5p	1	24	313	3.27722	0.0151549
PCDH7:+:chr4:30921775:30951837	hsa-let-7a-5p	1	30	313	3.27722	0.0151549
PCDH7:+:chr4:30921775:30951837	hsa-miR-149-5p	1	15	313	3.27722	0.0151549
PCDH7:+:chr4:30921775:30951837	hsa-let-7b-5p	1	15	313	3.27722	0.0151549
PCDH7:+:chr4:30921775:30951837	hsa-let-7f-5p	1	16	313	3.27722	0.0151549
PCLO:-:chr7:82764972:82763566	hsa-miR-7-5p	1	6	1407	4.1921	0.000164907
PDE4D:-:chr5:58511794:58476420	hsa-miR-34a-5p	1	21	353	4.49601	0.000144458
PECR:-:chr2:216931241:216903913	hsa-let-7g-5p	1	18	790	3.7569	0.0031714
PECR:-:chr2:216931241:216903913	hsa-let-7e-5p	1	52	790	3.7569	0.0031714
PECR:-:chr2:216931241:216903913	hsa-let-7i-5p	1	27	790	3.7569	0.0031714
PEX13:+:chr2:61258554:61259248	hsa-let-7g-5p	1	18	695	3.70836	0.000827078
PEX13:+:chr2:61258554:61259248	hsa-let-7a-5p	1	30	695	3.70836	0.000827078
PEX13:+:chr2:61258554:61259248	hsa-let-7b-5p	1	15	695	3.70836	0.000827078
PEX13:+:chr2:61258554:61259248	hsa-let-7c-5p	1	27	695	3.70836	0.000827078
PGAP1:-:chr2:197784874:197777605	hsa-miR-432-5p	1	3	502	2.12443	3.17535e-05
PHKB:+:chr16:47531310:47630442	hsa-miR-15b-5p	1	3	1287	2.29941	0.0331605
PIAS1:+:chr15:68434284:68446033	hsa-miR-146b-5p	1	6	465	2.51041	0.0496612
PICALM:-:chr11:85712201:85707868	hsa-miR-138-5p	1	15	365	2.27455	0.0361685
PICALM:-:chr11:85742653:85701293	hsa-miR-432-5p	1	3	1257	4.01137	2.28789e-06
PICALM:-:chr11:85742653:85701293	hsa-miR-346	1	3	1257	4.01137	2.28789e-06
PICALM:-:chr11:85742653:85701293	hsa-miR-138-5p	1	15	1257	4.01137	2.28789e-06
PICALM:-:chr11:85742653:85701293	hsa-miR-181d-5p	1	3	1257	4.01137	2.28789e-06
POU6F2:+:chr7:39243834:39247219	hsa-miR-34a-5p	1	21	321	3.86803	0.00173575
POU6F2:+:chr7:39243834:39247219	hsa-miR-146b-5p	1	6	321	3.86803	0.00173575
POU6F2:+:chr7:39243834:39247219	hsa-miR-1301-3p	1	9	321	3.86803	0.00173575
PSMB1:-:chr6:170858201:170846321	hsa-miR-103a-3p	1	6	427	2.2274	1.91627e-07
PSMB1:-:chr6:170858201:170846321	hsa-miR-107	1	6	427	2.2274	1.91627e-07
PSMB1:-:chr6:170858201:170846321	hsa-miR-9-5p	1	13	427	2.2274	1.91627e-07
RAD23B:+:chr9:110062422:110087285	hsa-miR-106a-5p	1	32	1050	2.8638	0.0189211
RAD23B:+:chr9:110062422:110087285	hsa-miR-20a-5p	1	31	1050	2.8638	0.0189211
RAD23B:+:chr9:110062422:110087285	hsa-miR-17-5p	1	34	1050	2.8638	0.0189211
RAD23B:+:chr9:110062422:110087285	hsa-miR-138-5p	1	15	1050	2.8638	0.0189211
RAD23B:+:chr9:110062422:110087285	hsa-miR-93-5p	1	48	1050	2.8638	0.0189211
RALGAPA1:-:chr14:36194359:36133848	hsa-let-7i-5p	1	27	2215	2.52349	0.0266584
RALGAPA1:-:chr14:36194359:36133848	hsa-miR-34a-5p	1	21	2215	2.52349	0.0266584
RALGAPA1:-:chr14:36194359:36133848	hsa-miR-138-5p	1	15	2215	2.52349	0.0266584
RALGAPA1:-:chr14:36194359:36133848	hsa-let-7g-5p	1	18	2215	2.52349	0.0266584
RALGAPA1:-:chr14:36194359:36133848	hsa-miR-98-5p	1	15	2215	2.52349	0.0266584
RALGAPA1:-:chr14:36194359:36133848	hsa-miR-320a-3p	1	3	2215	2.52349	0.0266584
RALGAPA1:-:chr14:36194359:36133848	hsa-miR-432-5p	1	3	2215	2.52349	0.0266584
RALGAPA1:-:chr14:36194359:36133848	hsa-miR-15b-5p	1	3	2215	2.52349	0.0266584
RANBP17:+:chr5:170610199:170632616	hsa-miR-27a-3p	1	6	333	3.32734	5.41351e-27
RANBP17:+:chr5:170610199:170632616	hsa-miR-107	1	6	333	3.32734	5.41351e-27
RANBP17:+:chr5:170610199:170632616	hsa-miR-103a-3p	1	6	333	3.32734	5.41351e-27
RASA2:+:chr3:141231005:141259451	hsa-miR-432-5p	1	3	394	2.54158	0.0493685
RBM27:+:chr5:145634506:145638156	hsa-miR-27a-3p	1	6	295	3.22628	0.00679608
RBM27:+:chr5:145634506:145638156	hsa-miR-9-5p	1	13	295	3.22628	0.00679608
RBM41:-:chrX:106332069:106331666	hsa-miR-432-5p	1	3	404	2.31363	0.00772841
RERE:-:chr1:8617582:8525984	hsa-miR-103a-3p	1	6	681	4.74751	2.48018e-05
RERE:-:chr1:8617582:8555123	hsa-miR-103a-3p	1	6	582	3.55652	2.52477e-16
RERE:-:chr1:8617582:8568686	hsa-miR-103a-3p	1	6	357	4.5603	1.10081e-08
RERE:-:chr1:8617582:8601272	hsa-miR-103a-3p	1	6	308	3.46543	6.86562e-24
RERE:-:chr1:8674745:8525984	hsa-miR-103a-3p	1	6	807	5.13688	8.83205e-06
RERE:-:chr1:8674745:8555122	hsa-miR-103a-3p	1	6	708	3.02385	1.86861e-05
RERE:-:chr1:8674745:8568685	hsa-miR-103a-3p	1	6	483	2.26927	0.0399108
RERE:-:chr1:8674745:8601273	hsa-miR-103a-3p	1	6	434	2.61776	2.11647e-17
RERE:-:chr1:8684439:8601272	hsa-miR-103a-3p	1	6	505	3.21913	0.014883
RGS17:-:chr6:153365178:153345397	hsa-miR-98-5p	1	15	469	3.22284	0.0114395
RGS17:-:chr6:153365178:153345397	hsa-let-7b-5p	1	15	469	3.22284	0.0114395
RGS17:-:chr6:153365178:153345397	hsa-let-7a-5p	1	30	469	3.22284	0.0114395
RGS17:-:chr6:153365178:153345397	hsa-let-7c-5p	1	27	469	3.22284	0.0114395
RGS17:-:chr6:153365178:153345397	hsa-let-7e-5p	1	52	469	3.22284	0.0114395
RHOT1:+:chr17:30498062:30510291	hsa-miR-149-5p	1	15	503	3.3759	0.00849055
RIC3:-:chr11:8161740:8158925	hsa-miR-34a-5p	1	21	397	3.92579	0.00203875
RIMS1:+:chr6:72960033:72961071	hsa-let-7c-5p	1	27	457	3.89245	0.00138229
RIMS1:+:chr6:72960033:72961071	hsa-let-7b-5p	1	15	457	3.89245	0.00138229
RIMS1:+:chr6:72960033:72961071	hsa-miR-98-5p	1	15	457	3.89245	0.00138229
RIMS1:+:chr6:72960033:72961071	hsa-let-7g-5p	1	18	457	3.89245	0.00138229
RIMS1:+:chr6:72960033:72961071	hsa-let-7i-5p	1	27	457	3.89245	0.00138229
RIMS1:+:chr6:72960033:72961071	hsa-let-7a-5p	1	30	457	3.89245	0.00138229
RIMS2:+:chr8:105053554:105161076	hsa-miR-346	1	3	801	4.16609	0.000276032
RIMS2:+:chr8:105053554:105161076	hsa-miR-138-5p	1	15	801	4.16609	0.000276032
RIMS2:+:chr8:105080740:105161076	hsa-miR-138-5p	1	15	768	3.11288	2.14788e-13
RIMS2:+:chr8:105080740:105161076	hsa-miR-346	1	3	768	3.11288	2.14788e-13
RIMS2:+:chr8:105105699:105161076	hsa-miR-346	1	3	667	2.20255	0.0195448
RIMS2:+:chr8:105105699:105161076	hsa-miR-138-5p	1	15	667	2.20255	0.0195448
RMST:+:chr12:97886239:97889834	hsa-miR-29a-3p	1	3	692	3.23723	0.00507465
RMST:+:chr12:97886239:97924637	hsa-miR-29a-3p	1	3	775	3.15712	3.79367e-22
RMST:+:chr12:97886239:97954476	hsa-miR-29a-3p	1	3	937	2.20995	0.0122928
RNF216:-:chr7:5692141:5680785	hsa-let-7g-5p	1	18	321	2.53264	0.0436694
RNF216:-:chr7:5692141:5680785	hsa-let-7i-5p	1	27	321	2.53264	0.0436694
RNF216:-:chr7:5692141:5680785	hsa-miR-1301-3p	1	9	321	2.53264	0.0436694
RNF216:-:chr7:5692141:5680785	hsa-let-7b-5p	1	15	321	2.53264	0.0436694
RNF216:-:chr7:5692141:5680785	hsa-let-7c-5p	1	27	321	2.53264	0.0436694
ROCK1:-:chr18:18600200:18571137	hsa-miR-1301-3p	1	9	871	3.37112	0.00551636
RP11-29G8.3:+:chr13:76195899:76335174	hsa-miR-320a-3p	1	3	354	3.35811	0.00723548
RTN3:+:chr11:63472323:63488504	hsa-miR-432-5p	1	3	2388	3.34779	0.00790943
RTN3:+:chr11:63472323:63488504	hsa-miR-9-5p	1	13	2388	3.34779	0.00790943
RTN3:+:chr11:63486173:63488504	hsa-miR-9-5p	1	13	2331	3.37342	0.00341356
RTN3:+:chr11:63486173:63488504	hsa-miR-432-5p	1	3	2331	3.37342	0.00341356
RUNX1T1:-:chr8:93004117:92982886	hsa-miR-9-5p	1	13	799	2.65378	0.035637
RUNX1T1:-:chr8:93004117:92982886	hsa-miR-1301-3p	1	9	799	2.65378	0.035637
RUNX1T1:-:chr8:93004117:92998352	hsa-miR-9-5p	1	13	539	4.28823	7.82719e-05
RUNX1T1:-:chr8:93029591:92998352	hsa-miR-9-5p	1	13	1191	3.29309	0.00558542
RUNX1T1:-:chr8:93029591:92998352	hsa-miR-1301-3p	1	9	1191	3.29309	0.00558542
SCMH1:-:chr1:41608784:41578955	hsa-miR-27a-3p	1	6	568	2.76799	0.00203875
SGMS1:-:chr10:52226692:52193236	hsa-let-7i-5p	1	27	266	2.81402	0.0284048
SGMS1:-:chr10:52226692:52193236	hsa-let-7e-5p	1	52	266	2.81402	0.0284048
SGMS1:-:chr10:52226692:52193236	hsa-let-7f-5p	1	16	266	2.81402	0.0284048
SGMS1:-:chr10:52226692:52193236	hsa-let-7g-5p	1	18	266	2.81402	0.0284048
SLC2A13:-:chr12:40442012:40422103	hsa-miR-146b-5p	1	6	369	3.62416	0.000256801
SLC41A2:-:chr12:105289123:105255069	hsa-miR-146b-5p	1	6	592	2.53514	0.0484187
SLC4A7:-:chr3:27465643:27420739	hsa-miR-29a-3p	1	3	2548	4.79817	4.47322e-10
SLC4A7:-:chr3:27465643:27420739	hsa-miR-1301-3p	1	9	2548	4.79817	4.47322e-10
SLC4A7:-:chr3:27465643:27420739	hsa-let-7e-5p	1	52	2548	4.79817	4.47322e-10
SLC8A1:-:chr2:40392124:40366541	hsa-miR-181b-5p	1	4	507	2.77525	0.0302537
SLC8A1:-:chr2:40392124:40366541	hsa-miR-181d-5p	1	3	507	2.77525	0.0302537
SLC8A1:-:chr2:40405633:40366541	hsa-miR-181b-5p	1	4	736	5.54455	1.94782e-07
SLC8A1:-:chr2:40405633:40366541	hsa-miR-181d-5p	1	3	736	5.54455	1.94782e-07
SLC8A1:-:chr2:40405633:40387904	hsa-miR-103a-3p	1	6	460	4.82763	2.13264e-05
SLC8A1:-:chr2:40405633:40387904	hsa-miR-107	1	6	460	4.82763	2.13264e-05
SLC8A1:-:chr2:40657441:40655613	hsa-miR-34a-5p	1	21	1832	2.78274	7.00977e-06
SLC8A1:-:chr2:40657444:40655613	hsa-miR-34a-5p	1	21	1832	2.33391	0.00790344
SLCO5A1:-:chr8:70674110:70650275	hsa-miR-34a-5p	1	21	516	5.26655	7.32271e-07
SLCO5A1:-:chr8:70674110:70667659	hsa-miR-2115-5p	1	3	351	5.97787	3.83187e-09
SNX14:-:chr6:86284096:86267693	hsa-let-7e-5p	1	52	620	2.01468	0.032555
SPAG9:-:chr17:49071296:49067811	hsa-miR-29a-3p	1	3	391	2.54885	0.0212009
SPAST:+:chr2:32339707:32353548	hsa-miR-1301-3p	1	9	563	2.66605	0.0382719
SPECC1:+:chr17:20156818:20163607	hsa-miR-96-5p	1	9	342	2.7023	0.0329885
SPHKAP:-:chr2:228884872:228881122	hsa-miR-432-5p	1	3	3751	4.27022	0.000643759
SPHKAP:-:chr2:228884872:228881122	hsa-miR-2115-5p	1	3	3751	4.27022	0.000643759
SPHKAP:-:chr2:228884872:228881122	hsa-miR-181d-5p	1	3	3751	4.27022	0.000643759
SPPL3:-:chr12:121229360:121220457	hsa-miR-7-5p	1	6	401	3.57305	0.00781283
SPTAN1:+:chr9:131362359:131367756	hsa-miR-9-5p	1	13	503	2.71328	0.0300473
SPTAN1:+:chr9:131362359:131367756	hsa-miR-432-5p	1	3	503	2.71328	0.0300473
ST18:-:chr8:53142637:53124639	hsa-miR-106a-5p	1	32	583	3.24778	0.00494516
ST18:-:chr8:53142637:53124639	hsa-miR-17-5p	1	34	583	3.24778	0.00494516
ST18:-:chr8:53142637:53124639	hsa-miR-106b-5p	1	27	583	3.24778	0.00494516
ST6GAL2:-:chr2:107450602:107446521	hsa-miR-9-5p	1	13	375	5.60414	1.69759e-07
ST6GAL2:-:chr2:107460490:107446522	hsa-miR-15b-5p	1	3	1375	4.14534	2.7773e-07
ST6GAL2:-:chr2:107460490:107446522	hsa-miR-9-5p	1	13	1375	4.14534	2.7773e-07
STAM2:-:chr2:153006743:152980280	hsa-miR-27a-3p	1	6	1309	3.02705	0.0170035
STAU1:-:chr20:47782822:47752370	hsa-miR-1301-3p	1	9	693	2.57636	0.0244491
STK39:-:chr2:168931741:168869144	hsa-miR-432-5p	1	3	409	2.66065	0.023309
STK39:-:chr2:168986268:168869144	hsa-miR-432-5p	1	3	524	3.54466	0.00115383
STOX2:+:chr4:184930311:184932576	hsa-let-7c-5p	1	27	2266	2.92356	0.0131419
STOX2:+:chr4:184930311:184932576	hsa-miR-98-5p	1	15	2266	2.92356	0.0131419
STOX2:+:chr4:184930311:184932576	hsa-miR-9-5p	1	13	2266	2.92356	0.0131419
STOX2:+:chr4:184930311:184932576	hsa-let-7i-5p	1	27	2266	2.92356	0.0131419
STOX2:+:chr4:184930311:184932576	hsa-let-7f-5p	1	16	2266	2.92356	0.0131419
STOX2:+:chr4:184930311:184932576	hsa-let-7b-5p	1	15	2266	2.92356	0.0131419
STOX2:+:chr4:184930311:184932576	hsa-let-7g-5p	1	18	2266	2.92356	0.0131419
STOX2:+:chr4:184930311:184932576	hsa-let-7a-5p	1	30	2266	2.92356	0.0131419
SUCO:+:chr1:172520652:172539870	hsa-let-7g-5p	1	18	876	3.10485	0.0160237
SUCO:+:chr1:172520652:172539870	hsa-let-7b-5p	1	15	876	3.10485	0.0160237
SUCO:+:chr1:172520652:172539870	hsa-let-7c-5p	1	27	876	3.10485	0.0160237
SUCO:+:chr1:172520652:172539870	hsa-miR-2115-5p	1	3	876	3.10485	0.0160237
SUCO:+:chr1:172520652:172539870	hsa-let-7a-5p	1	30	876	3.10485	0.0160237
SUCO:+:chr1:172520652:172539870	hsa-let-7e-5p	1	52	876	3.10485	0.0160237
SUCO:+:chr1:172520652:172539870	hsa-miR-98-5p	1	15	876	3.10485	0.0160237
SUCO:+:chr1:172520652:172539870	hsa-let-7f-5p	1	16	876	3.10485	0.0160237
SWT1:+:chr1:185183639:185200840	hsa-miR-98-5p	1	15	469	3.7264	0.00140374
SWT1:+:chr1:185183639:185200840	hsa-let-7d-5p	1	24	469	3.7264	0.00140374
SWT1:+:chr1:185183639:185200840	hsa-let-7c-5p	1	27	469	3.7264	0.00140374
SWT1:+:chr1:185183639:185200840	hsa-let-7a-5p	1	30	469	3.7264	0.00140374
SWT1:+:chr1:185183639:185200840	hsa-let-7f-5p	1	16	469	3.7264	0.00140374
SWT1:+:chr1:185183639:185200840	hsa-let-7b-5p	1	15	469	3.7264	0.00140374
SWT1:+:chr1:185183639:185200840	hsa-let-7e-5p	1	52	469	3.7264	0.00140374
SYN3:-:chr22:33402809:33376630	hsa-miR-138-5p	1	15	531	3.0953	0.0159098
SYN3:-:chr22:33402809:33376630	hsa-miR-432-5p	1	3	531	3.0953	0.0159098
TAOK1:+:chr17:27809215:27838010	hsa-miR-9-5p	1	13	1141	3.06851	0.0125909
TAOK1:+:chr17:27809215:27838010	hsa-miR-7-5p	1	6	1141	3.06851	0.0125909
TENM1:-:chrX:124030090:124028144	hsa-let-7f-5p	1	16	318	2.74301	0.0318744
TENM1:-:chrX:124030090:124028144	hsa-miR-98-5p	1	15	318	2.74301	0.0318744
TENM1:-:chrX:124030090:124028144	hsa-let-7g-5p	1	18	318	2.74301	0.0318744
TENM1:-:chrX:124030090:124028144	hsa-let-7i-5p	1	27	318	2.74301	0.0318744
TENM1:-:chrX:124030090:124028144	hsa-let-7c-5p	1	27	318	2.74301	0.0318744
TENM1:-:chrX:124030090:124028144	hsa-let-7b-5p	1	15	318	2.74301	0.0318744
TENM1:-:chrX:124030090:124028144	hsa-let-7a-5p	1	30	318	2.74301	0.0318744
TMEM116:-:chr12:112381173:112371689	hsa-miR-96-5p	1	9	3184	4.59618	0.000133315
TMEM116:-:chr12:112381173:112371689	hsa-miR-106b-5p	1	27	3184	4.59618	0.000133315
TMEM116:-:chr12:112381173:112371689	hsa-let-7b-5p	1	15	3184	4.59618	0.000133315
TMEM116:-:chr12:112381173:112371689	hsa-miR-29a-3p	1	3	3184	4.59618	0.000133315
TRAPPC6B:-:chr14:39628754:39627488	hsa-miR-149-5p	1	15	1266	2.80043	0.0288947
TRAPPC6B:-:chr14:39628754:39627488	hsa-miR-101-3p	1	3	1266	2.80043	0.0288947
TRIO:+:chr5:14304570:14336836	hsa-miR-432-5p	1	3	678	2.88001	0.0232126
TRIO:+:chr5:14304570:14336836	hsa-miR-1301-3p	1	9	678	2.88001	0.0232126
TSHZ2:+:chr20:51870038:51873110	hsa-miR-2115-5p	1	3	3073	2.76325	0.0269303
TTC3:+:chr21:38480692:38520947	hsa-miR-138-5p	1	15	1273	2.55363	0.0461608
TTC3:+:chr21:38480692:38520947	hsa-miR-27a-3p	1	6	1273	2.55363	0.0461608
TTC3:+:chr21:38480692:38520947	hsa-miR-96-5p	1	9	1273	2.55363	0.0461608
TTL:+:chr2:113258783:113260758	hsa-let-7d-5p	1	24	406	2.44188	0.0291668
TTL:+:chr2:113258783:113260758	hsa-let-7e-5p	1	52	406	2.44188	0.0291668
TTLL11:-:chr9:124752049:124736288	hsa-miR-7-5p	1	6	788	2.97135	0.020297
TTLL11:-:chr9:124752049:124736288	hsa-let-7g-5p	1	18	788	2.97135	0.020297
TTLL11:-:chr9:124752049:124736288	hsa-let-7i-5p	1	27	788	2.97135	0.020297
TTLL11:-:chr9:124752049:124736288	hsa-let-7c-5p	1	27	788	2.97135	0.020297
TTLL11:-:chr9:124752049:124751473	hsa-let-7g-5p	1	18	576	2.28782	0.0217013
TTLL11:-:chr9:124752049:124751473	hsa-let-7i-5p	1	27	576	2.28782	0.0217013
TTLL11:-:chr9:124752049:124751473	hsa-miR-7-5p	1	6	576	2.28782	0.0217013
TTLL11:-:chr9:124752049:124751473	hsa-let-7c-5p	1	27	576	2.28782	0.0217013
TTN-AS1:+:chr2:179462323:179465394	hsa-miR-138-5p	1	15	553	3.55983	0.00473461
TTN-AS1:+:chr2:179462323:179465394	hsa-miR-1301-3p	1	9	553	3.55983	0.00473461
TTN-AS1:+:chr2:179462323:179465394	hsa-miR-9-5p	1	13	553	3.55983	0.00473461
UBAP2:-:chr9:33998862:33986757	hsa-miR-339-5p	1	6	421	3.57419	0.00199519
UBE2K:+:chr4:39739040:39776553	hsa-miR-149-5p	1	15	336	2.69851	0.00157449
UBE2K:+:chr4:39739040:39776553	hsa-miR-1301-3p	1	9	336	2.69851	0.00157449
UBE2Q2P1:-:chr15:85098301:85081762	hsa-miR-27a-3p	1	6	387	2.2456	0.0421425
UGGT2:-:chr13:96592345:96577934	hsa-miR-27a-3p	1	6	618	2.73554	0.0327029
UNC79:+:chr14:93934017:93954101	hsa-miR-106a-5p	1	32	690	4.63465	2.98884e-07
UNC79:+:chr14:93934017:93954101	hsa-miR-432-5p	1	3	690	4.63465	2.98884e-07
UNC79:+:chr14:93934017:93954101	hsa-miR-17-5p	1	34	690	4.63465	2.98884e-07
UNC79:+:chr14:93934017:93963632	hsa-miR-432-5p	1	3	876	5.81569	1.01799e-07
UNC79:+:chr14:93934017:93963632	hsa-miR-17-5p	1	34	876	5.81569	1.01799e-07
UNC79:+:chr14:93934017:93963632	hsa-miR-106a-5p	1	32	876	5.81569	1.01799e-07
USP24:-:chr1:55600086:55589120	hsa-miR-9-5p	1	13	1075	2.80671	0.0211712
USP24:-:chr1:55600086:55589120	hsa-miR-96-5p	1	9	1075	2.80671	0.0211712
VEZT:+:chr12:95650326:95690034	hsa-let-7a-5p	1	30	1736	2.53318	0.0486069
VEZT:+:chr12:95650326:95690034	hsa-let-7e-5p	1	52	1736	2.53318	0.0486069
VEZT:+:chr12:95650326:95690034	hsa-miR-98-5p	1	15	1736	2.53318	0.0486069
VEZT:+:chr12:95650326:95690034	hsa-let-7b-5p	1	15	1736	2.53318	0.0486069
VEZT:+:chr12:95650326:95690034	hsa-let-7c-5p	1	27	1736	2.53318	0.0486069
VEZT:+:chr12:95650326:95690034	hsa-let-7f-5p	1	16	1736	2.53318	0.0486069
VEZT:+:chr12:95650326:95690034	hsa-miR-107	1	6	1736	2.53318	0.0486069
VEZT:+:chr12:95650326:95690034	hsa-miR-2115-5p	1	3	1736	2.53318	0.0486069
VEZT:+:chr12:95650326:95690034	hsa-miR-103a-3p	1	6	1736	2.53318	0.0486069
VEZT:+:chr12:95650326:95690034	hsa-miR-93-5p	1	48	1736	2.53318	0.0486069
VEZT:+:chr12:95650326:95690034	hsa-miR-17-5p	1	34	1736	2.53318	0.0486069
VEZT:+:chr12:95650326:95690034	hsa-let-7g-5p	1	18	1736	2.53318	0.0486069
VEZT:+:chr12:95650326:95690034	hsa-miR-15b-5p	1	3	1736	2.53318	0.0486069
VEZT:+:chr12:95650926:95690034	hsa-let-7a-5p	1	30	1663	3.17279	0.0109163
VEZT:+:chr12:95650926:95690034	hsa-let-7f-5p	1	16	1663	3.17279	0.0109163
VEZT:+:chr12:95650926:95690034	hsa-let-7c-5p	1	27	1663	3.17279	0.0109163
VEZT:+:chr12:95650926:95690034	hsa-let-7e-5p	1	52	1663	3.17279	0.0109163
VEZT:+:chr12:95650926:95690034	hsa-miR-2115-5p	1	3	1663	3.17279	0.0109163
VEZT:+:chr12:95650926:95690034	hsa-let-7g-5p	1	18	1663	3.17279	0.0109163
VEZT:+:chr12:95650926:95690034	hsa-miR-15b-5p	1	3	1663	3.17279	0.0109163
VEZT:+:chr12:95650926:95690034	hsa-miR-17-5p	1	34	1663	3.17279	0.0109163
VEZT:+:chr12:95650926:95690034	hsa-miR-98-5p	1	15	1663	3.17279	0.0109163
VEZT:+:chr12:95650926:95690034	hsa-miR-107	1	6	1663	3.17279	0.0109163
VEZT:+:chr12:95650926:95690034	hsa-miR-103a-3p	1	6	1663	3.17279	0.0109163
VEZT:+:chr12:95650926:95690034	hsa-miR-93-5p	1	48	1663	3.17279	0.0109163
VEZT:+:chr12:95650926:95690034	hsa-let-7b-5p	1	15	1663	3.17279	0.0109163
VEZT:+:chr12:95688048:95690034	hsa-miR-2115-5p	1	3	309	2.58899	0.0339997
WDR37:+:chr10:1118056:1142186	hsa-miR-138-5p	1	15	766	2.93325	0.0101155
ZNF493:+:chr19:21587931:21588658	hsa-miR-34a-5p	1	21	223	2.83527	0.0264502
ZNF638:+:chr2:71590283:71607695	hsa-let-7g-5p	1	18	998	2.76166	0.0289473
ZNF638:+:chr2:71590283:71607695	hsa-let-7c-5p	1	27	998	2.76166	0.0289473
ZNF638:+:chr2:71590283:71607695	hsa-let-7i-5p	1	27	998	2.76166	0.0289473
ZSWIM5:-:chr1:45553909:45553553	hsa-let-7i-5p	1	27	357	2.78539	0.000567723
ZSWIM5:-:chr1:45553909:45553553	hsa-miR-1301-3p	1	9	357	2.78539	0.000567723
AKAP12:+:chr6:151669846:151674887	hsa-let-7f-5p	1	5	5042	-2.32263	0.0208765
AKAP12:+:chr6:151669846:151674887	hsa-let-7i-5p	1	4	5042	-2.32263	0.0208765
AKAP12:+:chr6:151669846:151674887	hsa-miR-98-5p	1	4	5042	-2.32263	0.0208765
AKAP12:+:chr6:151669846:151674887	hsa-miR-149-5p	1	1	5042	-2.32263	0.0208765
AKAP12:+:chr6:151669846:151674887	hsa-let-7b-5p	1	4	5042	-2.32263	0.0208765
AKAP2:+:chr9:112898407:112900819	hsa-miR-25-3p	1	1	2413	-2.6046	0.014883
AKAP2:+:chr9:112898407:112900819	hsa-let-7d-5p	1	1	2413	-2.6046	0.014883
AKAP2:+:chr9:112898407:112900819	hsa-miR-432-5p	1	2	2413	-2.6046	0.014883
AKAP2:+:chr9:112898407:112900819	hsa-let-7e-5p	1	12	2413	-2.6046	0.014883
AURKA:-:chr20:54961589:54956489	hsa-miR-218-5p	1	1	663	-2.14821	0.00846876
BACE2:+:chr21:42598193:42629253	hsa-miR-432-5p	1	2	841	-4.40875	0.00123006
BARD1:-:chr2:215634036:215609790	hsa-miR-9-5p	1	3	589	-2.07441	0.00101056
BARD1:-:chr2:215646233:215609791	hsa-miR-9-5p	1	3	1539	-3.59458	0.000446191
BARD1:-:chr2:215646233:215617171	hsa-miR-9-5p	1	3	1313	-3.2213	5.09837e-06
BARD1:-:chr2:215661841:215617170	hsa-miR-9-5p	1	3	1519	-2.24587	3.62199e-05
BRIP1:-:chr17:59857762:59853762	hsa-miR-17-5p	1	1	303	-2.65547	2.80381e-06
BRIP1:-:chr17:59857762:59853762	hsa-miR-106b-5p	1	1	303	-2.65547	2.80381e-06
BRIP1:-:chr17:59857762:59853762	hsa-miR-106a-5p	1	1	303	-2.65547	2.80381e-06
DICER1:-:chr14:95608085:95606996	hsa-miR-93-5p	1	1	167	-4.54682	0.000274279
DOCK1:+:chr10:128768966:128788867	hsa-let-7e-5p	1	12	427	-2.2378	0.00098229
DOCK1:+:chr10:128768966:128788867	hsa-let-7c-5p	1	5	427	-2.2378	0.00098229
DOCK1:+:chr10:128768966:128788867	hsa-let-7b-5p	1	4	427	-2.2378	0.00098229
DOCK1:+:chr10:128768966:128788867	hsa-let-7i-5p	1	4	427	-2.2378	0.00098229
DOCK1:+:chr10:128768966:128788867	hsa-let-7a-5p	1	5	427	-2.2378	0.00098229
DOCK1:+:chr10:128768966:128788867	hsa-miR-98-5p	1	4	427	-2.2378	0.00098229
DOCK1:+:chr10:128768966:128926028	hsa-let-7c-5p	1	5	2738	-2.99749	0.000368092
DOCK1:+:chr10:128768966:128926028	hsa-miR-432-5p	1	2	2738	-2.99749	0.000368092
DOCK1:+:chr10:128768966:128926028	hsa-miR-138-5p	1	2	2738	-2.99749	0.000368092
DOCK1:+:chr10:128768966:128926028	hsa-miR-98-5p	1	4	2738	-2.99749	0.000368092
DOCK1:+:chr10:128768966:128926028	hsa-let-7a-5p	1	5	2738	-2.99749	0.000368092
DOCK1:+:chr10:128768966:128926028	hsa-let-7b-5p	1	4	2738	-2.99749	0.000368092
DOCK1:+:chr10:128768966:128926028	hsa-let-7i-5p	1	4	2738	-2.99749	0.000368092
DOCK1:+:chr10:128768966:128926028	hsa-let-7e-5p	1	12	2738	-2.99749	0.000368092
DOCK1:+:chr10:128840888:128860040	hsa-miR-432-5p	1	2	435	-2.55857	0.0190487
FAT1:-:chr4:187630999:187584453	hsa-miR-9-5p	1	3	3598	-3.24234	6.52362e-23
FAT1:-:chr4:187630999:187584453	hsa-miR-1202	1	1	3598	-3.24234	6.52362e-23
FAT1:-:chr4:187630999:187627717	hsa-miR-1202	1	1	3283	-2.00531	4.47212e-28
FAT1:-:chr4:187630999:187627717	hsa-miR-9-5p	1	3	3283	-2.00531	4.47212e-28
FZD3:+:chr8:28357450:28360719	hsa-let-7a-5p	1	5	579	-4.49777	0.000308989
FZD3:+:chr8:28357450:28360719	hsa-let-7i-5p	1	4	579	-4.49777	0.000308989
FZD3:+:chr8:28357450:28360719	hsa-miR-98-5p	1	4	579	-4.49777	0.000308989
FZD3:+:chr8:28357450:28360719	hsa-let-7g-5p	1	5	579	-4.49777	0.000308989
FZD3:+:chr8:28357450:28360719	hsa-let-7b-5p	1	4	579	-4.49777	0.000308989
FZD3:+:chr8:28357450:28360719	hsa-let-7c-5p	1	5	579	-4.49777	0.000308989
FZD3:+:chr8:28357450:28360719	hsa-let-7f-5p	1	5	579	-4.49777	0.000308989
GTDC1:-:chr2:144993304:144966169	hsa-miR-432-5p	1	2	332	-2.9516	0.00336795
HMGCS1:-:chr5:43297268:43294157	hsa-let-7i-5p	1	4	609	-2.31456	1.91175e-09
HMGCS1:-:chr5:43297268:43294157	hsa-miR-98-5p	1	4	609	-2.31456	1.91175e-09
HMGCS1:-:chr5:43297268:43294157	hsa-let-7d-5p	1	1	609	-2.31456	1.91175e-09
HMGCS1:-:chr5:43297268:43294157	hsa-let-7b-5p	1	4	609	-2.31456	1.91175e-09
HMGCS1:-:chr5:43297268:43294157	hsa-let-7g-5p	1	5	609	-2.31456	1.91175e-09
HMGCS1:-:chr5:43297268:43294157	hsa-let-7c-5p	1	5	609	-2.31456	1.91175e-09
LPHN2:+:chr1:82302570:82372915	hsa-miR-98-5p	1	4	387	-2.0299	5.63381e-05
LPHN2:+:chr1:82302570:82372915	hsa-let-7a-5p	1	5	387	-2.0299	5.63381e-05
LPHN2:+:chr1:82302570:82372915	hsa-let-7i-5p	1	4	387	-2.0299	5.63381e-05
LPHN2:+:chr1:82302570:82372915	hsa-let-7c-5p	1	5	387	-2.0299	5.63381e-05
LPHN2:+:chr1:82302570:82372915	hsa-let-7g-5p	1	5	387	-2.0299	5.63381e-05
LPHN2:+:chr1:82302570:82372915	hsa-let-7d-5p	1	1	387	-2.0299	5.63381e-05
LPHN2:+:chr1:82302570:82372915	hsa-let-7f-5p	1	5	387	-2.0299	5.63381e-05
LPHN2:+:chr1:82302570:82372915	hsa-let-7b-5p	1	4	387	-2.0299	5.63381e-05
MCM4:+:chr8:48882358:48884028	hsa-let-7i-5p	1	4	754	-2.28259	0.0284726
MCM4:+:chr8:48882358:48884028	hsa-let-7g-5p	1	5	754	-2.28259	0.0284726
MCM4:+:chr8:48882358:48884028	hsa-let-7f-5p	1	5	754	-2.28259	0.0284726
MCM4:+:chr8:48882358:48884028	hsa-miR-25-3p	1	1	754	-2.28259	0.0284726
MCM4:+:chr8:48882358:48884028	hsa-let-7e-5p	1	12	754	-2.28259	0.0284726
MCM4:+:chr8:48882358:48884028	hsa-let-7a-5p	1	5	754	-2.28259	0.0284726
MCM4:+:chr8:48882358:48884028	hsa-miR-98-5p	1	4	754	-2.28259	0.0284726
MRPL2:-:chr6:43024183:43023282	hsa-miR-432-5p	1	2	440	-2.15929	0.00804797
NEIL3:+:chr4:178274462:178281831	hsa-miR-218-5p	1	1	596	-3.41817	7.76573e-07
NFATC3:+:chr16:68155890:68160513	hsa-let-7a-5p	1	5	1298	-2.44224	1.75127e-28
NFATC3:+:chr16:68155890:68160513	hsa-miR-98-5p	1	4	1298	-2.44224	1.75127e-28
NFATC3:+:chr16:68155890:68160513	hsa-let-7b-5p	1	4	1298	-2.44224	1.75127e-28
NFATC3:+:chr16:68155890:68160513	hsa-let-7d-5p	1	1	1298	-2.44224	1.75127e-28
NFATC3:+:chr16:68155890:68160513	hsa-let-7c-5p	1	5	1298	-2.44224	1.75127e-28
NFATC3:+:chr16:68155890:68160513	hsa-let-7f-5p	1	5	1298	-2.44224	1.75127e-28
NFATC3:+:chr16:68155890:68160513	hsa-let-7i-5p	1	4	1298	-2.44224	1.75127e-28
NFATC3:+:chr16:68155890:68160513	hsa-miR-9-5p	1	3	1298	-2.44224	1.75127e-28
NSD1:+:chr5:176636637:176639196	hsa-miR-149-5p	1	1	2560	-2.21316	0.00551636
NUP205:+:chr7:135262544:135277940	hsa-miR-218-5p	1	1	1182	-2.32389	9.63217e-08
NUSAP1:+:chr15:41648237:41669502	hsa-let-7d-5p	1	1	784	-5.54201	2.96966e-06
PHACTR2:+:chr6:144086398:144086935	hsa-let-7i-5p	1	4	538	-4.16982	0.0014813
PHACTR2:+:chr6:144086398:144086935	hsa-let-7g-5p	1	5	538	-4.16982	0.0014813
PHACTR2:+:chr6:144086398:144086935	hsa-miR-138-5p	1	2	538	-4.16982	0.0014813
PRTG:-:chr15:55921202:55919206	hsa-miR-1202	1	1	304	-4.70282	0.000164353
PSD3:-:chr8:18730243:18725184	hsa-miR-138-5p	1	2	1504	-2.15999	5.50347e-05
RAD18:-:chr3:8983488:8977555	hsa-miR-9-5p	1	3	623	-2.30674	0.00146195
RBBP8:+:chr18:20572711:20576425	hsa-let-7a-5p	1	5	1108	-3.34429	0.00471023
RBBP8:+:chr18:20572711:20576425	hsa-let-7f-5p	1	5	1108	-3.34429	0.00471023
RBBP8:+:chr18:20572711:20576425	hsa-miR-98-5p	1	4	1108	-3.34429	0.00471023
RBBP8:+:chr18:20572711:20576425	hsa-let-7e-5p	1	12	1108	-3.34429	0.00471023
RBBP8:+:chr18:20572711:20576425	hsa-let-7d-5p	1	1	1108	-3.34429	0.00471023
RBBP8:+:chr18:20572711:20576425	hsa-let-7b-5p	1	4	1108	-3.34429	0.00471023
RBBP8:+:chr18:20572711:20576425	hsa-let-7c-5p	1	5	1108	-3.34429	0.00471023
SIPA1L2:-:chr1:232651354:232649603	hsa-let-7d-5p	1	1	1752	-2.54973	9.33492e-10
SIPA1L2:-:chr1:232651354:232649603	hsa-let-7a-5p	1	5	1752	-2.54973	9.33492e-10
SIPA1L2:-:chr1:232651354:232649603	hsa-let-7c-5p	1	5	1752	-2.54973	9.33492e-10
SLC4A7:-:chr3:27493989:27453133	hsa-let-7c-5p	1	5	1706	-2.10648	0.0227672
SLC4A7:-:chr3:27493989:27453133	hsa-let-7a-5p	1	5	1706	-2.10648	0.0227672
SLC4A7:-:chr3:27493989:27453133	hsa-let-7e-5p	1	12	1706	-2.10648	0.0227672
SLC4A7:-:chr3:27493989:27453133	hsa-miR-432-5p	1	2	1706	-2.10648	0.0227672
SLC4A7:-:chr3:27493989:27453133	hsa-let-7b-5p	1	4	1706	-2.10648	0.0227672
SLC4A7:-:chr3:27493989:27453133	hsa-let-7f-5p	1	5	1706	-2.10648	0.0227672
SNX5:-:chr20:17937681:17928129	hsa-miR-9-5p	1	3	1334	-2.65571	0.00102962
STIL:-:chr1:47748131:47745913	hsa-let-7b-5p	1	4	1084	-3.44503	1.83559e-09
STIL:-:chr1:47748131:47745913	hsa-let-7a-5p	1	5	1084	-3.44503	1.83559e-09
STIL:-:chr1:47748131:47745913	hsa-miR-432-5p	1	2	1084	-3.44503	1.83559e-09
STIL:-:chr1:47748131:47745913	hsa-let-7c-5p	1	5	1084	-3.44503	1.83559e-09
STIL:-:chr1:47748131:47745913	hsa-let-7e-5p	1	12	1084	-3.44503	1.83559e-09
STIL:-:chr1:47748131:47745913	hsa-miR-98-5p	1	4	1084	-3.44503	1.83559e-09
STIL:-:chr1:47748131:47745913	hsa-let-7d-5p	1	1	1084	-3.44503	1.83559e-09
STIL:-:chr1:47748131:47745913	hsa-let-7i-5p	1	4	1084	-3.44503	1.83559e-09
TEX10:-:chr9:103111654:103082546	hsa-let-7a-5p	1	5	2211	-3.8497	0.00205834
TEX10:-:chr9:103111654:103082546	hsa-let-7c-5p	1	5	2211	-3.8497	0.00205834
TEX10:-:chr9:103111654:103082546	hsa-let-7f-5p	1	5	2211	-3.8497	0.00205834
TEX10:-:chr9:103111654:103082546	hsa-let-7g-5p	1	5	2211	-3.8497	0.00205834
TEX10:-:chr9:103111654:103082546	hsa-let-7b-5p	1	4	2211	-3.8497	0.00205834
TEX10:-:chr9:103111654:103082546	hsa-let-7i-5p	1	4	2211	-3.8497	0.00205834
UTRN:+:chr6:144808684:144814592	hsa-miR-320a-3p	1	1	771	-2.16364	0.0145998
UTRN:+:chr6:144808684:144814592	hsa-miR-432-5p	1	2	771	-2.16364	0.0145998
VRK1:+:chr14:97299804:97327072	hsa-miR-9-5p	1	3	1073	-2.57876	2.01059e-16
VRK1:+:chr14:97299804:97327072	hsa-miR-1202	1	1	1073	-2.57876	2.01059e-16
ZCCHC7:+:chr9:37126309:37126939	hsa-miR-218-5p	1	1	631	-2.58776	0.0100115
ZNF644:-:chr1:91406866:91403042	hsa-let-7d-5p	1	1	3644	-2.63109	0.0054404
ZNF644:-:chr1:91406866:91403042	hsa-miR-25-3p	1	1	3644	-2.63109	0.0054404
ZNF644:-:chr1:91406866:91403042	hsa-let-7e-5p	1	12	3644	-2.63109	0.0054404
