# Supplementary material for: Circular RNAs arising from synaptic host genes during human neuronal differentiation are modulated by SFPQ RNA-binding protein
Source: BMC Biol. 2023 May 26;21:127. doi: 10.1186/s12915-023-01627-w (PMC10224606; doi:10.1186/s12915-023-01627-w)
Supplement: Supplementary file 8 — Additional file 8. Support data values. Description: Supporting individual data values for figures and supplementary figures depicting mean values. [file 12915_2023_1627_MOESM8_ESM.xlsx]

## Sheet: FigS1
Fig S1d	Group	Target	ΔΔCt Value
	Day0	circACVR2A	-0.106526
	Day0	circACVR2A	-0.622755
	Day0	circACVR2A	-0.606078
	Day28	circACVR2A	-2.6839
	Day28	circACVR2A	-3.18104
	Day28	circACVR2A	-3.17015
	Day0	circAFF2	0.808594
	Day0	circAFF2	0.880257
	Day0	circAFF2	0.938028
	Day28	circAFF2	-5.26634
	Day28	circAFF2	-4.90374
	Day28	circAFF2	-4.58187
	Day0	circATRNL1	1.71019
	Day0	circATRNL1	1.46199
	Day0	circATRNL1	1.54547
	Day28	circATRNL1	-2.47038
	Day28	circATRNL1	-1.17676
	Day28	circATRNL1	-0.503537
	Day0	circCCNB1	-9.04355
	Day0	circCCNB1	-7.65669
	Day0	circCCNB1	-8.19497
	Day28	circCCNB1	-6.66056
	Day28	circCCNB1	-7.88509
	Day28	circCCNB1	-8.22687
	Day0	circHMGCS1	1.31627
	Day0	circHMGCS1	1.54961
	Day0	circHMGCS1	1.61515
	Day28	circHMGCS1	3.34011
	Day28	circHMGCS1	3.07464
	Day28	circHMGCS1	3.76482
	Day0	circNFATC3	-0.837065
	Day0	circNFATC3	-1.04974
	Day0	circNFATC3	-1.08515
	Day28	circNFATC3	-0.355143
	Day28	circNFATC3	-0.877712
	Day28	circNFATC3	-1.066
	Day0	circRAB6A	1.63121
	Day0	circRAB6A	2.41285
	Day0	circRAB6A	1.10716
	Day28	circRAB6A	2.71794
	Day28	circRAB6A	2.30356
	Day28	circRAB6A	3.65887
	Day0	circRANBP17	0.302362
	Day0	circRANBP17	-0.0138082
	Day0	circRANBP17	-0.115417
	Day28	circRANBP17	-2.28185
	Day28	circRANBP17	-2.59362
	Day28	circRANBP17	-2.25992
	Day0	circRERE_a	3.23251
	Day0	circRERE_a	3.51383
	Day0	circRERE_a	1.89296
	Day28	circRERE_a	-1.53397
	Day28	circRERE_a	-2.01219
	Day28	circRERE_a	-2.16744
	Day0	circRERE_b	-0.251849
	Day0	circRERE_b	1.33019
	Day0	circRERE_b	1.28493
	Day28	circRERE_b	-2.3394
	Day28	circRERE_b	-2.72779
	Day28	circRERE_b	-2.31583
	Day0	circRIMS1_a	0.0982253
	Day0	circRIMS1_a	0.263692
	Day0	circRIMS1_a	0.157819
	Day28	circRIMS1_a	-2.35787
	Day28	circRIMS1_a	-2.44671
	Day28	circRIMS1_a	-2.38207
	Day0	circRIMS1_b	0.568051
	Day0	circRIMS1_b	0.349855
	Day0	circRIMS1_b	1.05085
	Day28	circRIMS1_b	-3.96408
	Day28	circRIMS1_b	-4.23839
	Day28	circRIMS1_b	-3.88531
	Day0	circRMST	0.525337
	Day28	circRMST	1.21662
	Day28	circRMST	1.80733
	Day28	circRMST	-1.82775
	Day0	circRMST	-1.98496
	Day0	circRMST	-1.85393
	Day0	circSLC8A1	2.14163
	Day0	circSLC8A1	0.429532
	Day28	circSLC8A1	0.443889
	Day28	circSLC8A1	-2.83679
	Day28	circSLC8A1	-2.80485
	Day0	circSLC8A1	-2.37464
	Day0	circSLC8A3	-0.186791
	Day0	circSLC8A3	-0.966994
	Day0	circSLC8A3	-1.60818
	Day28	circSLC8A3	-0.22015
	Day28	circSLC8A3	-0.191365
	Day28	circSLC8A3	-0.435604
	Day28	circSTK39	0.961785
	Day0	circSTK39	0.688598
	Day0	circSTK39	0.722103
	Day0	circSTK39	-1.17956
	Day28	circSTK39	-1.43623
	Day28	circSTK39	-1.47444
	Day28	circVRK1	-0.210276
	Day28	circVRK1	-0.279533
	Day0	circVRK1	-0.417614
	Day0	circVRK1	3.15924
	Day0	circVRK1	2.68093
	Day28	circVRK1	3.88149

## Sheet: Fig3
Fig 3b	Exon group	gnomAD variants/Kb		Fig 3d	Exon group	gnomAD splice variants/Kb		Fig3e	Exon group	ASD DNVs/Kb		Fig3f	Exon group - SFARI genes only	ASD DNVs/Kb
	BSJ	424.779			BSJ	8.84956			BSJ	5.88235			BSJ	3.1746
	BSJ	294.118			BSJ	7.35294			BSJ	0.451875			BSJ	1.5625
	BSJ	111.111			BSJ	9.43396			BSJ	5.07614			BSJ	9.17431
	BSJ	198.113			BSJ	26.3158			BSJ	3.1746			BSJ	4.58716
	BSJ	368.421			BSJ	8.47458			BSJ	7.46269			BSJ	8.62069
	BSJ	147.059			BSJ	6.32911			BSJ	8.54701			BSJ	4.85437
	BSJ	104.762			BSJ	19.6078			BSJ	12.8205			BSJ	5.58659
	BSJ	161.017			BSJ	12.5			BSJ	0.474608			BSJ	9.90099
	BSJ	310.127			BSJ	10.2041			BSJ	5.64972			BSJ	5.52486
	BSJ	509.804			BSJ	20.8333			BSJ	4.6729			BSJ	5.52486
	BSJ	200			BSJ	9.52381			BSJ	10.7527			BSJ	8.40336
	BSJ	265.306			BSJ	8			BSJ	1.28617			BSJ	5.88235
	BSJ	232.323			BSJ	14.2857			BSJ	0.329272			BSJ	12.987
	BSJ	166.667			BSJ	11.1111			BSJ	16.6667			BSJ	3.24675
	BSJ	134.615			BSJ	12.3457			BSJ	0.429185			BSJ	12.605
	BSJ	156.25			BSJ	10.2041			BSJ	9.17431			BSJ	14.1844
	BSJ	85.7143			BSJ	7.40741			BSJ	14.4928			BSJ	6.57895
	BSJ	224			BSJ	4.38596			BSJ	10.6383			BSJ	6.45161
	BSJ	114.286			BSJ	6.94444			BSJ	1.5625			BSJ	1.06496
	BSJ	202.991			BSJ	4.73934			BSJ	6.66667			BSJ	8.19672
	BSJ	222.222			BSJ	16.3934			BSJ	9.17431			BSJ	2.65252
	BSJ	259.259			BSJ	6.89655			BSJ	1.06838			BSJ	7.63359
	BSJ	173.469			BSJ	4.1841			BSJ	4.58716			BSJ	3.67647
	BSJ	192.593			BSJ	13.6986			BSJ	8.62069			BSJ	4.87805
	BSJ	200			BSJ	10.5263			BSJ	4.85437			BSJ	5.71429
	BSJ	165.468			BSJ	9.43396			BSJ	5.58659			BSJ	5.58659
	BSJ	155.556			BSJ	7.40741			BSJ	9.90099			BSJ	0.514933
	BSJ	201.754			BSJ	8.54701			BSJ	1.17028			BSJ	11.236
	BSJ	153.061			BSJ	6.53595			BSJ	2.63158			BSJ	8.33333
	BSJ	152.778			BSJ	8.26446			BSJ	8.62069			BSJ	9.09091
	BSJ	93.3333			BSJ	8.54701			BSJ	3.67647			BSJ	12.1951
	BSJ	208.531			BSJ	9.09091			BSJ	5.52486			BSJ	5.18135
	BSJ	126.582			BSJ	15.1515			BSJ	4.54545			BSJ	6.94444
	BSJ	69.4444			BSJ	2.94985			BSJ	4.62963			BSJ	8.77193
	BSJ	196.721			BSJ	2.10084			BSJ	5.52486			BSJ	11.7647
	BSJ	165.517			BSJ	5			BSJ	8.40336			BSJ	4.11523
	BSJ	305.439			BSJ	6.62252			BSJ	5.88235			BSJ	14.0845
	BSJ	223.14			BSJ	30.303			BSJ	12.987			BSJ	5.61798
	BSJ	342.466			BSJ	8.06452			BSJ	0.789266			BSJ	12.1951
	BSJ	391.892			BSJ	11.1111			BSJ	9.52381			BSJ	3.77358
	BSJ	252.632			BSJ	6.49351			BSJ	10.3093			BSJ	7.5188
	BSJ	311.321			BSJ	6.28931			BSJ	5			BSJ	0.726216
	BSJ	133.333			BSJ	6.53595			BSJ	10.6383			BSJ	6.41026
	BSJ	264.957			BSJ	5.12821			BSJ	1.03466			BSJ	10.4167
	BSJ	228.758			BSJ	5.81395			BSJ	2.331			BSJ	5.52486
	BSJ	223.14			BSJ	1.1919			BSJ	5.64972			BSJ	0.867303
	BSJ	234.975			BSJ	8.19672			BSJ	5.84795			BSJ	7.0922
	BSJ	197.802			BSJ	50			BSJ	2.91545			BSJ	1.02354
	BSJ	261.905			BSJ	31.25			BSJ	10.2041			BSJ	1.02987
	BSJ	136.986			BSJ	8.84956			BSJ	3.24675			BSJ	7.14286
	BSJ	247.863			BSJ	10.5263			BSJ	6.89655			BSJ	5.34759
	BSJ	184.211			BSJ	13.3333			BSJ	12.605			BSJ	0.71736
	BSJ	388.889			BSJ	4.71698			BSJ	14.1844			BSJ	6.53595
	BSJ	200			BSJ	6.45161			BSJ	6.57895			BSJ	5.84795
	BSJ	266.712			BSJ	14.7059			BSJ	5.15464			BSJ	3.32226
	BSJ	212.121			BSJ	8.77193			BSJ	9.34579			BSJ	8.40336
	BSJ	265.487			BSJ	6.49351			BSJ	13.8889			BSJ	8.40336
	BSJ	200			BSJ	7.5188			BSJ	6.13497			BSJ	5.52486
	BSJ	285.714			BSJ	15.625			BSJ	6.32911			BSJ	5.84795
	BSJ	110			BSJ	6.06061			BSJ	3.92157			BSJ	5.88235
	BSJ	158.94			BSJ	10.8696			BSJ	12.6582			BSJ	5.07614
	BSJ	227.848			BSJ	12.3457			BSJ	1.7331			BSJ	8.84956
	BSJ	484.848			BSJ	7.46269			BSJ	0.270856			BSJ	4.83092
	BSJ	193.548			BSJ	13.6986			BSJ	6.45161			BSJ	7.35294
	BSJ	137.097			BSJ	6.75676			BSJ	10.2041			BSJ	9.34579
	BSJ	150.943			BSJ	12.0482			BSJ	5.10204			BSJ	10
	BSJ	166.667			BSJ	9.52381			BSJ	6.06061			BSJ	6.28931
	BSJ	201.299			BSJ	14.9254			BSJ	8.54701			BSJ	9.61538
	BSJ	137.5			BSJ	5.61798			BSJ	9.70874			BSJ	3.92927
	BSJ	104.895			BSJ	7.5188			BSJ	1.06496			BSJ	22.7273
	BSJ	188.679			BSJ	5.40541			BSJ	0.302297			BSJ	5.10204
	BSJ	209.15			BSJ	6.49351			BSJ	0.285388			BSJ	6.32911
	BSJ	215.385			BSJ	8.62069			BSJ	9.34579			BSJ	6.45161
	BSJ	186.047			BSJ	8.62069			BSJ	8.19672			BSJ	1.49477
	BSJ	178.082			BSJ	4.16667			BSJ	2.65252			BSJ	8.40336
	BSJ	176.471			BSJ	8.62069			BSJ	7.63359			BSJ	0.687128
	BSJ	272.727			BSJ	5.15464			BSJ	3.67647			BSJ	0.623441
	BSJ	252.682			BSJ	4.9505			BSJ	3.66972			BSJ	5.43478
	BSJ	238.095			BSJ	7.19424			BSJ	1.97239			BSJ	0.579039
	BSJ	122.951			BSJ	11.7647			BSJ	5.78035			BSJ	6.94444
	BSJ	263.158			BSJ	7.35294			BSJ	4.71698			BSJ	1.13766
	BSJ	201.117			BSJ	2.1097			BSJ	5.29101			BSJ	5.98802
	BSJ	100			BSJ	4.71698			BSJ	0.974659			BSJ	6.0241
	BSJ	218.75			BSJ	4.58716			BSJ	1.20773			BSJ	5.05051
	BSJ	115.044			BSJ	10.3093			BSJ	0.412541			BSJ	4.09836
	BSJ	231.579			BSJ	5.81395			BSJ	6.21118			BSJ	0.390778
	BSJ	210.938			BSJ	5.68182			BSJ	4.38596			BSJ	8.62069
	BSJ	226.667			BSJ	3.7037			BSJ	4.87805			BSJ	6.49351
	BSJ	166.667			BSJ	6.0241			BSJ	4.23729			BSJ	11.6279
	BSJ	240.566			BSJ	2.68097			BSJ	5.20833			BSJ	6.99301
	BSJ	244.186			BSJ	7.29927			BSJ	5.55556			BSJ	6.17284
	BSJ	38.4615			BSJ	10			BSJ	4.92611			BSJ	4.11523
	BSJ	135.484			BSJ	6.89655			BSJ	0.567215			BSJ	6.57895
	BSJ	176.471			BSJ	10.8696			BSJ	5.71429			BSJ	10.101
	BSJ	105.263			BSJ	6.84932			BSJ	5.84795			BSJ	1.49701
	BSJ	131.98			BSJ	14.9254			BSJ	4.46429			BSJ	8.77193
	BSJ	123.377			BSJ	17.2414			BSJ	7.87402			BSJ	0.645161
	BSJ	142.132			BSJ	1.21507			BSJ	7.04225			BSJ	8.54701
	BSJ	237.908			BSJ	12.1951			BSJ	5.58659			BSJ	4.71698
	BSJ	240.602			BSJ	41.6667			BSJ	9.70874			BSJ	0.903342
	BSJ	375			BSJ	9.70874			BSJ	6.84932			BSJ	1.08225
	BSJ	252.924			BSJ	4.83092			BSJ	0.514933			BSJ	29.8507
	BSJ	187.097			BSJ	7.0922			BSJ	3.59712			BSJ	1.08108
	BSJ	277.612			BSJ	4.87805			BSJ	8			BSJ	7.35294
	BSJ	103.03			BSJ	6.32911			BSJ	23.8095			BSJ	3.74532
	BSJ	169.492			BSJ	22.2222			BSJ	6.99301			BSJ	4.73934
	BSJ	120.301			BSJ	1.91939			BSJ	11.236			BSJ	5.2356
	BSJ	173.913			BSJ	5.88235			BSJ	13.8889			BSJ	0
	BSJ	148.148			BSJ	5.74713			BSJ	6.94444			BSJ	0
	BSJ	170.213			BSJ	7.14286			BSJ	8.33333			BSJ	0
	BSJ	88.8889			BSJ	6.94444			BSJ	4.20168			BSJ	0
	BSJ	186.567			BSJ	6.62252			BSJ	9.09091			BSJ	0
	BSJ	109.589			BSJ	4.03226			BSJ	12.1951			BSJ	0
	BSJ	216.216			BSJ	10.3093			BSJ	5.18135			BSJ	0
	BSJ	240.964			BSJ	6.28931			BSJ	8.33333			BSJ	0
	BSJ	276.19			BSJ	3.1746			BSJ	22.7273			BSJ	0
	BSJ	208.955			BSJ	7.14286			BSJ	13.8889			BSJ	0
	BSJ	166.667			BSJ	7.46269			BSJ	6.94444			BSJ	0
	BSJ	185.393			BSJ	8.13008			BSJ	6.25			BSJ	0
	BSJ	203.008			BSJ	6.41026			BSJ	2.85714			BSJ	0
	BSJ	264.865			BSJ	8.54701			BSJ	3.01205			BSJ	0
	BSJ	256.579			BSJ	2.0202			BSJ	6.84932			BSJ	0
	BSJ	272.727			BSJ	0.67981			BSJ	8.77193			BSJ	0
	BSJ	241.379			BSJ	4.58716			BSJ	4.44444			BSJ	0
	BSJ	247.525			BSJ	5.91716			BSJ	11.7647			BSJ	0
	BSJ	273.585			BSJ	10.2041			BSJ	6.84932			BSJ	0
	BSJ	172.414			BSJ	9.80392			BSJ	4.11523			BSJ	0
	BSJ	220.833			BSJ	9.17431			BSJ	6.13497			BSJ	0
	BSJ	221.154			BSJ	6.49351			BSJ	14.0845			BSJ	0
	BSJ	275.862			BSJ	4.9505			BSJ	5.61798			BSJ	0
	BSJ	206.186			BSJ	11.6279			BSJ	12.1951			BSJ	0
	BSJ	183.168			BSJ	7.0922			BSJ	6.17284			BSJ	0
	BSJ	248			BSJ	7.5188			BSJ	13.1579			BSJ	0
	BSJ	223.022			BSJ	12.8205			BSJ	3.77358			BSJ	0
	BSJ	211.765			BSJ	3.16456			BSJ	4.65116			BSJ	0
	BSJ	279.412			BSJ	7.93651			BSJ	7.5188			BSJ	0
	BSJ	209.302			BSJ	4.31034			BSJ	5.61798			BSJ	0
	BSJ	140			BSJ	11.3636			BSJ	9.61538			BSJ	0
	BSJ	196.462			BSJ	4.2735			BSJ	5			BSJ	0
	BSJ	248.945			BSJ	12.0482			BSJ	1.08421			BSJ	0
	BSJ	193.396			BSJ	16.6667			BSJ	8.92857			BSJ	0
	BSJ	259.615			BSJ	3.77358			BSJ	0.633312			BSJ	0
	BSJ	206.422			BSJ	3.61011			BSJ	2.43902			BSJ	0
	BSJ	206.186			BSJ	2.80899			BSJ	3.52113			BSJ	0
	BSJ	255.814			BSJ	17.8571			BSJ	0.726216			BSJ	0
	BSJ	232.955			BSJ	5.18135			BSJ	6.41026			BSJ	0
	BSJ	130.841			BSJ	8.77193			BSJ	10.4167			BSJ	0
	BSJ	177.778			BSJ	7.04225			BSJ	1.0917			BSJ	0
	BSJ	186.747			BSJ	8			BSJ	0.332668			BSJ	0
	BSJ	101.124			BSJ	9.25926			BSJ	4.56621			BSJ	0
	BSJ	92.5926			BSJ	1.03306			BSJ	4.11523			BSJ	0
	BSJ	219.839			BSJ	8.77193			BSJ	7.57576			BSJ	0
	BSJ	197.97			BSJ	10.101			BSJ	6.62252			BSJ	0
	BSJ	175.182			BSJ	5.43478			BSJ	1.21655			BSJ	0
	BSJ	270			BSJ	12.5			BSJ	5.52486			BSJ	0
	BSJ	186.207			BSJ	12.987			BSJ	0.298329			BSJ	0
	BSJ	130.435			BSJ	11.3636			BSJ	5.71429			BSJ	0
	BSJ	62.5			BSJ	15.1515			BSJ	0.867303			BSJ	0
	BSJ	169.355			BSJ	11.1111			BSJ	0.706714			BSJ	0
	BSJ	205.479			BSJ	5.07614			BSJ	7.24638			BSJ	0
	BSJ	165.414			BSJ	6.21118			BSJ	0.42337			BSJ	0
	BSJ	253.731			BSJ	34.4828			BSJ	0.211015			BSJ	0
	BSJ	68.9655			BSJ	20			BSJ	3.02115			BSJ	0
	BSJ	223.572			BSJ	6.28931			BSJ	7.0922			BSJ	0
	BSJ	134.146			BSJ	8.92857			BSJ	9.43396			BSJ	0
	BSJ	250			BSJ	5.84795			BSJ	2.49377			BSJ	0
	BSJ	223.301			BSJ	13.5135			BSJ	5.49451			BSJ	0
	BSJ	217.391			BSJ	13.6986			BSJ	7.40741			BSJ	0
	BSJ	134.752			BSJ	6.53595			BSJ	1.27307			BSJ	0
	BSJ	239.024			BSJ	9.52381			BSJ	4.78469			BSJ	0
	BSJ	128.205			BSJ	0.474608			BSJ	1.02354			BSJ	0
	BSJ	158.228			BSJ	6.45161			BSJ	1.02987			BSJ	0
	BSJ	288.889			BSJ	14.4928			BSJ	15.873			BSJ	0
	BSJ	211.132			BSJ	19.6078			BSJ	8.26446			BSJ	0
	BSJ	194.118			BSJ	5.64972			BSJ	7.14286			BSJ	0
	BSJ	218.391			BSJ	9.09091			BSJ	5.34759			BSJ	0
	BSJ	153.333			BSJ	9.52381			BSJ	0.71736			BSJ	0
	BSJ	93.0233			BSJ	5.68182			BSJ	6.53595			BSJ	0
	BSJ	186.667			BSJ	6.36943			BSJ	4.13223			BSJ	0
	BSJ	250			BSJ	16.9492			BSJ	3.93701			BSJ	0
	BSJ	111.111			BSJ	7.63359			BSJ	3.49243			BSJ	0
	BSJ	212.766			BSJ	6.71141			BSJ	9.70874			BSJ	0
	BSJ	132.45			BSJ	11.3636			BSJ	9.17431			BSJ	0
	BSJ	54.0541			BSJ	10.2041			BSJ	6.71141			BSJ	0
	BSJ	141.129			BSJ	6.62252			BSJ	5.84795			BSJ	0
	BSJ	216.495			BSJ	11.3636			BSJ	3.32226			BSJ	0
	BSJ	158.416			BSJ	8.54701			BSJ	4.80769			BSJ	0
	BSJ	268.293			BSJ	10.7527			BSJ	7.24638			BSJ	0
	BSJ	136.054			BSJ	6.99301			BSJ	0.41684			BSJ	0
	BSJ	106.918			BSJ	14.2857			BSJ	1.60514			BSJ	0
	BSJ	187.302			BSJ	13.1579			BSJ	8.40336			BSJ	0
	BSJ	145.729			BSJ	8.40336			BSJ	8.40336			BSJ	0
	BSJ	74.6269			BSJ	33.3333			BSJ	5.52486			BSJ	0
	BSJ	105.263			BSJ	16.129			BSJ	3.63636			BSJ	0
	BSJ	201.681			BSJ	9.43396			BSJ	0.163827			BSJ	0
	BSJ	214.286			BSJ	7.93651			BSJ	0.860585			BSJ	0
	BSJ	320.896			BSJ	6.71141			BSJ	15.873			BSJ	0
	BSJ	244.635			BSJ	7.04225			BSJ	2.5974			BSJ	0
	BSJ	195.122			BSJ	9.09091			BSJ	0.97371			BSJ	0
	BSJ	243.59			BSJ	11.6279			BSJ	5.84795			BSJ	0
	BSJ	256.41			BSJ	8.62069			BSJ	4.42478			BSJ	0
	BSJ	226.263			BSJ	6.21118			BSJ	7.69231			BSJ	0
	BSJ	220.938			BSJ	6.66667			BSJ	9.80392			BSJ	0
	BSJ	256.881			BSJ	6.75676			BSJ	0.735835			BSJ	0
	BSJ	207.965			BSJ	9.00901			BSJ	11.6279			BSJ	0
	BSJ	271.676			BSJ	4.20168			BSJ	6.21118			BSJ	0
	BSJ	183.432			BSJ	20.4082			BSJ	6.36943			BSJ	0
	BSJ	234.694			BSJ	11.6279			BSJ	5.88235			BSJ	0
	BSJ	242.857			BSJ	5.74713			BSJ	4.06504			BSJ	0
	BSJ	333.333			BSJ	6.89655			BSJ	0.781861			BSJ	0
	BSJ	266.055			BSJ	13.8889			BSJ	5.95238			BSJ	0
	BSJ	188.312			BSJ	7.14286			BSJ	6.32911			BSJ	0
	BSJ	121.212			BSJ	4.52489			BSJ	4.83092			BSJ	0
	BSJ	168.317			BSJ	5.52486			BSJ	9.00901			BSJ	0
	BSJ	198.529			BSJ	6.94444			BSJ	0.268456			BSJ	0
	BSJ	186.047			BSJ	15.1515			BSJ	0.269324			BSJ	0
	BSJ	241.135			BSJ	11.7647			BSJ	5.07614			BSJ	0
	BSJ	127.82			BSJ	7.63359			BSJ	6.99301			BSJ	0
	BSJ	153.846			BSJ	4.31034			BSJ	8.84956			BSJ	0
	BSJ	253.165			BSJ	10.3093			BSJ	4.83092			BSJ	0
	BSJ	277.778			BSJ	9.25926			BSJ	7.35294			BSJ	0
	BSJ	224.138			BSJ	7.93651			BSJ	9.34579			BSJ	0
	BSJ	156.379			BSJ	7.14286			BSJ	10			BSJ	0
	BSJ	193.182			BSJ	5.64972			BSJ	6.28931			BSJ	0
	BSJ	188.034			BSJ	7.5188			BSJ	9.61538			BSJ	0
	BSJ	128.571			BSJ	8.13008			BSJ	4.60829			BSJ	0
	BSJ	253.012			BSJ	10			BSJ	0.332336			BSJ	0
	BSJ	108.108			BSJ	18.8679			BSJ	3.92927			BSJ	0
	BSJ	157.407			BSJ	9.17431			BSJ	0.325521			BSJ	0
	BSJ	216.667			BSJ	5.05051			BSJ	1.03199			BSJ	0
	BSJ	151.515			BSJ	6.32911			BSJ	22.7273			BSJ	0
	BSJ	271.698			BSJ	16.3934			BSJ	6.80272			BSJ	0
	BSJ	180.556			BSJ	0.73046			BSJ	6.36943			BSJ	0
	BSJ	131.868			BSJ	10.8696			BSJ	2.77008			BSJ	0
	BSJ	94.8276			BSJ	4.38596			BSJ	5.10204			BSJ	0
	BSJ	202.166			BSJ	3.33333			BSJ	6.53595			BSJ	0
	BSJ	162.921			BSJ	8.54701			BSJ	5.61798			BSJ	0
	BSJ	94.1176			BSJ	9.17431			BSJ	6.80272			BSJ	0
	BSJ	214.286			BSJ	6.84932			BSJ	6.32911			BSJ	0
	BSJ	284.974			BSJ	12.5			BSJ	8.33333			BSJ	0
	BSJ	208.333			BSJ	21.2766			BSJ	6.45161			BSJ	0
	BSJ	263.158			BSJ	0.429185			BSJ	7.14286			BSJ	0
	BSJ	255.682			BSJ	33.3333			BSJ	1.49477			BSJ	0
	BSJ	281.69			BSJ	8.40336			BSJ	8.40336			BSJ	0
	BSJ	224			BSJ	12.1951			BSJ	0.687128			BSJ	0
	BSJ	240.741			BSJ	14.7059			BSJ	6.21118			BSJ	0
	BSJ	220.041			BSJ	10.5263			BSJ	8.84956			BSJ	0
	BSJ	192.982			BSJ	10.5263			BSJ	7.5188			BSJ	0
	BSJ	130.137			BSJ	9.17431			BSJ	14.0845			BSJ	0
	BSJ	138.158			BSJ	6.75676			BSJ	4.97512			BSJ	0
	BSJ	52.0833			BSJ	9.00901			BSJ	10.6383			BSJ	0
	BSJ	212.121			BSJ	0.627353			BSJ	0.623441			BSJ	0
	BSJ	250			BSJ	11.9048			BSJ	7.46269			BSJ	0
	BSJ	225			BSJ	7.04225			BSJ	5.37634			BSJ	0
	BSJ	168.831			BSJ	14.4928			BSJ	9.09091			BSJ	0
	BSJ	170.455			BSJ	13.6986			BSJ	4.9505			BSJ	0
	BSJ	238.095			BSJ	13.3333			BSJ	3.30033			BSJ	0
	BSJ	162.791			BSJ	4.65116			BSJ	10.3093			BSJ	0
	BSJ	197.802			BSJ	5.43478			BSJ	8.54701			BSJ	0
	BSJ	348.485			BSJ	6.21118			BSJ	5.18135			BSJ	0
	BSJ	244.444			BSJ	4			BSJ	1.15607			BSJ	0
	BSJ	251.232			BSJ	5.52486			BSJ	4.90196			BSJ	0
	BSJ	213.198			BSJ	6.66667			BSJ	6.80272			BSJ	0
	BSJ	223.602			BSJ	8.84956			BSJ	2.07469			BSJ	0
	BSJ	103.448			BSJ	10.101			BSJ	4.80769			BSJ	0
	BSJ	240			BSJ	6.57895			BSJ	0.420698			BSJ	0
	BSJ	182.39			BSJ	7.40741			BSJ	4.36681			BSJ	0
	BSJ	267.857			BSJ	6.36943			BSJ	5.95238			BSJ	0
	BSJ	146.199			BSJ	5.61798			BSJ	9.80392			BSJ	0
	BSJ	270.27			BSJ	1.24688			BSJ	1.22474			BSJ	0
	BSJ	155.738			BSJ	6.45161			BSJ	5.43478			BSJ	0
	BSJ	178.082			BSJ	7.69231			BSJ	5.88235			BSJ	0
	BSJ	143.791			BSJ	6.36943			BSJ	0.579039			BSJ	0
	BSJ	171.429			BSJ	7.8125			BSJ	6.94444			BSJ	0
	BSJ	241.101			BSJ	2.43309			BSJ	0.817661			BSJ	0
	BSJ	206.452			BSJ	6.13497			BSJ	1.13766			BSJ	0
	BSJ	144.231			BSJ	5.58659			BSJ	5.98802			BSJ	0
	BSJ	121.951			BSJ	6.66667			BSJ	11.236			BSJ	0
	BSJ	122.807			BSJ	8.69565			BSJ	10.7527			BSJ	0
	BSJ	212.644			BSJ	12.1951			BSJ	5.43478			BSJ	0
	BSJ	235.294			BSJ	15.873			BSJ	5.98802			BSJ	0
	BSJ	222.222			BSJ	14.0845			BSJ	7.14286			BSJ	0
	BSJ	144.928			BSJ	13.5135			BSJ	0.59312			BSJ	0
	BSJ	196.078			BSJ	6.99301			BSJ	0.551268			BSJ	0
	BSJ	175.141			BSJ	4.78469			BSJ	5.84795			BSJ	0
	BSJ	155.172			BSJ	9.80392			BSJ	11.7647			BSJ	0
	BSJ	153.374			BSJ	6.99301			BSJ	7.35294			BSJ	0
	BSJ	213.58			BSJ	9.70874			BSJ	0.337838			BSJ	0
	BSJ	145.455			BSJ	7.57576			BSJ	5.43478			BSJ	0
	BSJ	51.7241			BSJ	6.94444			BSJ	6.0241			BSJ	0
	BSJ	175.926			BSJ	9.17431			BSJ	3.92157			BSJ	0
	BSJ	222.222			BSJ	3.92157			BSJ	7.19424			BSJ	0
	BSJ	228.571			BSJ	10.4167			BSJ	5.64972			BSJ	0
	BSJ	141.935			BSJ	12.5			BSJ	6.80272			BSJ	0
	BSJ	141.176			BSJ	8.13008			BSJ	5.05051			BSJ	0
	BSJ	221.591			BSJ	10.7527			BSJ	4.09836			BSJ	0
	BSJ	216.561			BSJ	13.1579			BSJ	4.44444			BSJ	0
	BSJ	101.695			BSJ	4.71698			BSJ	0.390778			BSJ	0
	BSJ	160.305			BSJ	8.40336			BSJ	8.47458			BSJ	0
	BSJ	335.57			BSJ	17.2414			BSJ	6.41026			BSJ	0
	BSJ	192.982			BSJ	4.80769			BSJ	8.62069			BSJ	0
	BSJ	125			BSJ	8.92857			BSJ	9.90099			BSJ	0
	BSJ	214.286			BSJ	12.3457			BSJ	3.34448			BSJ	0
	BSJ	257.009			BSJ	8.77193			BSJ	3.861			BSJ	0
	BSJ	270.27			BSJ	12.8205			BSJ	6.21118			BSJ	0
	BSJ	317.881			BSJ	10.2041			BSJ	0.595593			BSJ	0
	BSJ	318.182			BSJ	9.09091			BSJ	7.19424			BSJ	0
	BSJ	182.353			BSJ	3.7037			BSJ	12.1951			BSJ	0
	BSJ	313.609			BSJ	5.43478			BSJ	6.66667			BSJ	0
	BSJ	231.707			BSJ	11.3636			BSJ	6.49351			BSJ	0
	BSJ	168.317			BSJ	1.06838			BSJ	0.319591			BSJ	0
	BSJ	170.94			BSJ	6.49351			BSJ	11.6279			BSJ	0
	BSJ	139.785			BSJ	4.58716			BSJ	6.99301			BSJ	0
	BSJ	174.825			BSJ	5.71429			BSJ	6.17284			BSJ	0
	BSJ	200			BSJ	8.06452			BSJ	5.88235			BSJ	0
	BSJ	236.842			BSJ	5.20833			BSJ	0.488043			BSJ	0
	BSJ	252.101			BSJ	8.54701			BSJ	0.198373			BSJ	0
	BSJ	183.099			BSJ	4.9505			BSJ	4.11523			BSJ	0
	BSJ	133.333			BSJ	5.81395			BSJ	0.8			BSJ	0
	BSJ	290.323			BSJ	6.84932			BSJ	12.5			BSJ	0
	BSJ	277.027			BSJ	4.85437			BSJ	0.733676			BSJ	0
	BSJ	235.849			BSJ	5.58659			BSJ	4.42478			BSJ	0
	BSJ	261.905			BSJ	9.90099			BSJ	0.570125			BSJ	0
	BSJ	240.741			BSJ	1.9305			BSJ	8.19672			BSJ	0
	BSJ	228.188			BSJ	6.94444			BSJ	4.7619			BSJ	0
	BSJ	281.69			BSJ	11.6279			BSJ	4.14938			BSJ	0
	BSJ	254.144			BSJ	5.05051			BSJ	6.57895			BSJ	0
	BSJ	118.182			BSJ	9.70874			BSJ	4.97512			BSJ	0
	BSJ	104.651			BSJ	8.19672			BSJ	7.0922			BSJ	0
	BSJ	250			BSJ	9.25926			BSJ	1.0582			BSJ	0
	BSJ	248.447			BSJ	10.8696			BSJ	7.24638			BSJ	0
	BSJ	136.364			BSJ	0.585138			BSJ	15.1515			BSJ	0
	BSJ	238.095			BSJ	1.21065			BSJ	10.101			BSJ	0
	BSJ	180			BSJ	3.95257			BSJ	4.08163			BSJ	0
	BSJ	175.676			BSJ	17.5439			BSJ	1.49701			BSJ	0
	BSJ	243.243			BSJ	6.13497			BSJ	1.30548			BSJ	0
	BSJ	189.076			BSJ	19.2308			BSJ	0.338066			BSJ	0
	BSJ	278.351			BSJ	5.37634			BSJ	8.77193			BSJ	0
	BSJ	163.265			BSJ	10.101			BSJ	4.06504			BSJ	0
	BSJ	220.93			BSJ	13.1579			BSJ	4.87805			BSJ	0
	BSJ	201.439			BSJ	9.43396			BSJ	5.43478			BSJ	0
	BSJ	205.357			BSJ	7.63359			BSJ	0.645161			BSJ	0
	BSJ	298.851			BSJ	8.77193			BSJ	8.54701			BSJ	0
	BSJ	200			BSJ	11.9048			BSJ	6.66667			BSJ	0
	BSJ	242.236			BSJ	7.40741			BSJ	7.29927			BSJ	0
	BSJ	125			BSJ	11.236			BSJ	12.8205			BSJ	0
	BSJ	166.667			BSJ	6.0241			BSJ	7.19424			BSJ	0
	BSJ	174.603			BSJ	7.57576			BSJ	4.71698			BSJ	0
	BSJ	138.889			BSJ	2.39808			BSJ	6.32911			BSJ	0
	BSJ	171.429			BSJ	9.90099			BSJ	0.903342			BSJ	0
	BSJ	285.714			BSJ	10.101			BSJ	1.08225			BSJ	0
	BSJ	199.095			BSJ	10			BSJ	6.75676			BSJ	0
	BSJ	108.696			BSJ	7.5188			BSJ	29.8507			BSJ	0
	BSJ	108.108			BSJ	10.8696			BSJ	12.987			BSJ	0
	BSJ	266.667			BSJ	7.40741			BSJ	7.40741			BSJ	0
	BSJ	298.343			BSJ	7.24638			BSJ	6.28931			BSJ	0
	BSJ	110			BSJ	4.42478			BSJ	0.379507			BSJ	0
	BSJ	99.3789			BSJ	6.49351			BSJ	1.99203			BSJ	0
	BSJ	129.771			BSJ	11.4943			BSJ	1.30548			BSJ	0
	BSJ	159.722			BSJ	2.63158			BSJ	1.08108			BSJ	0
	BSJ	151.515			BSJ	12.3457			BSJ	1.59744			BSJ	0
	BSJ	164.706			BSJ	16.9492			BSJ	5.40541			BSJ	0
	BSJ	213.74			BSJ	16.9492			BSJ	5.95238			BSJ	0
	BSJ	198.276			BSJ	5.26316			BSJ	5.05051			BSJ	0
	BSJ	319.588			BSJ	4.80769			BSJ	4.69484			BSJ	0
	BSJ	287.5			BSJ	5.61798			BSJ	2.1322			BSJ	0
	BSJ	215.385			BSJ	11.4943			BSJ	7.35294			BSJ	0
	BSJ	231.579			BSJ	1.96464			BSJ	6.53595			BSJ	0
	BSJ	205.145			BSJ	9.17431			BSJ	8.33333			BSJ	0
	BSJ	157.407			BSJ	5.84795			BSJ	6.49351			BSJ	0
	BSJ	201.183			BSJ	3.67647			BSJ	3.74532			BSJ	0
	BSJ	190.476			BSJ	11.7647			BSJ	0.414594			BSJ	0
	BSJ	172.222			BSJ	8.84956			BSJ	1.33869			BSJ	0
	BSJ	314.286			BSJ	8.84956			BSJ	1.67504			BSJ	0
	BSJ	276.836			BSJ	11.236			BSJ	10.989			BSJ	0
	BSJ	264.706			BSJ	9.52381			BSJ	5.05051			BSJ	0
	BSJ	190.476			BSJ	12.1951			BSJ	4.69484			BSJ	0
	BSJ	278.195			BSJ	15.625			BSJ	3.81679			BSJ	0
	BSJ	186.992			BSJ	5.26316			BSJ	4.73934			BSJ	0
	BSJ	300			BSJ	5.58659			BSJ	5.2356			BSJ	0
	BSJ	211.864			BSJ	10.6383			BSJ	1.75439			BSJ	0
	BSJ	214.286			BSJ	16.129			BSJ	0			BSJ	0
	BSJ	207.547			BSJ	5.91716			BSJ	0			BSJ	0
	BSJ	122.093			BSJ	9.70874			BSJ	0			BSJ	0
	BSJ	187.793			BSJ	5.52486			BSJ	0			BSJ	0
	BSJ	137.615			BSJ	6.53595			BSJ	0			BSJ	0
	BSJ	213.115			BSJ	6.75676			BSJ	0			BSJ	0
	BSJ	227.273			BSJ	7.63359			BSJ	0			BSJ	0
	BSJ	139.241			BSJ	1.66667			BSJ	0			BSJ	0
	BSJ	114.754			BSJ	4.54545			BSJ	0			BSJ	0
	BSJ	73.1707			BSJ	7.29927			BSJ	0			BSJ	0
	BSJ	121.951			BSJ	10			BSJ	0			BSJ	0
	BSJ	274.653			BSJ	9.25926			BSJ	0			BSJ	0
	BSJ	234.375			BSJ	16.9492			BSJ	0			BSJ	0
	BSJ	127.66			BSJ	14.4928			BSJ	0			BSJ	0
	BSJ	210.938			BSJ	11.9048			BSJ	0			BSJ	0
	BSJ	184.783			BSJ	9.09091			BSJ	0			BSJ	0
	BSJ	170			BSJ	6.21118			BSJ	0			BSJ	0
	BSJ	162.281			BSJ	16.3934			BSJ	0			BSJ	0
	BSJ	203.333			BSJ	4.97512			BSJ	0			BSJ	0
	BSJ	162.393			BSJ	11.3636			BSJ	0			BSJ	0
	BSJ	240.741			BSJ	7.19424			BSJ	0			BSJ	0
	BSJ	137.615			BSJ	8.92857			BSJ	0			BSJ	0
	BSJ	226.446			BSJ	4.46429			BSJ	0			BSJ	0
	BSJ	209.746			BSJ	24.3902			BSJ	0			BSJ	0
	BSJ	183.333			BSJ	10.4167			BSJ	0			BSJ	0
	BSJ	178.082			BSJ	4.6729			BSJ	0			BSJ	0
	BSJ	162.5			BSJ	4.13223			BSJ	0			BSJ	0
	BSJ	85.1064			BSJ	4.329			BSJ	0			BSJ	0
	BSJ	209.302			BSJ	4.73934			BSJ	0			BSJ	0
	BSJ	274.131			BSJ	0.984252			BSJ	0			BSJ	0
	BSJ	114.943			BSJ	8.62069			BSJ	0			BSJ	0
	BSJ	163.09			BSJ	5.31915			BSJ	0			BSJ	0
	BSJ	200			BSJ	11.7647			BSJ	0			BSJ	0
	BSJ	218.487			BSJ	0.789266			BSJ	0			BSJ	0
	BSJ	285.714			BSJ	21.2766			BSJ	0			BSJ	0
	BSJ	329.268			BSJ	6.09756			BSJ	0			BSJ	0
	BSJ	176.471			BSJ	3.663			BSJ	0			BSJ	0
	BSJ	154.362			BSJ	10.2041			BSJ	0			BSJ	0
	BSJ	242.105			BSJ	6.94444			BSJ	0			BSJ	0
	BSJ	252.632			BSJ	7.14286			BSJ	0			BSJ	0
	BSJ	198.63			BSJ	9.70874			BSJ	0			BSJ	0
	BSJ	231.343			BSJ	8.33333			BSJ	0			BSJ	0
	BSJ	288.66			BSJ	8.69565			BSJ	0			BSJ	0
	BSJ	148.148			BSJ	8.69565			BSJ	0			BSJ	0
	BSJ	165.138			BSJ	10.8696			BSJ	0			BSJ	0
	BSJ	216.216			BSJ	7.19424			BSJ	0			BSJ	0
	BSJ	320.755			BSJ	5.26316			BSJ	0			BSJ	0
	BSJ	216.216			BSJ	8.69565			BSJ	0			BSJ	0
	BSJ	247.804			BSJ	8.62069			BSJ	0			BSJ	0
	BSJ	122.807			BSJ	12.6582			BSJ	0			BSJ	0
	BSJ	154.762			BSJ	10.3093			BSJ	0			BSJ	0
	BSJ	250			BSJ	4.92611			BSJ	0			BSJ	0
	BSJ	176.056			BSJ	17.8571			BSJ	0			BSJ	0
	BSJ	101.449			BSJ	5.74713			BSJ	0			BSJ	0
	BSJ	159.42			BSJ	9.90099			BSJ	0			BSJ	0
	BSJ	238.095			BSJ	1.34771			BSJ	0			BSJ	0
	BSJ	133.333			BSJ	9.17431			BSJ	0			BSJ	0
	BSJ	159.574			BSJ	5.26316			BSJ	0			BSJ	0
	BSJ	191.781			BSJ	8.26446			BSJ	0			BSJ	0
	BSJ	280			BSJ	11.4943			BSJ	0			BSJ	0
	BSJ	186.047			BSJ	15.625			BSJ	0			BSJ	0
	BSJ	148.718			BSJ	5.07614			BSJ	0			BSJ	0
	BSJ	339.535			BSJ	18.5185			BSJ	0			BSJ	0
	BSJ	293.478			BSJ	11.9048			BSJ	0			BSJ	0
	BSJ	229.885			BSJ	5.64972			BSJ	0			BSJ	0
	BSJ	254.658			BSJ	6.06061			BSJ	0			BSJ	0
	BSJ	160			BSJ	6.0241			BSJ	0			BSJ	0
	BSJ	250			BSJ	10.989			BSJ	0			BSJ	0
	BSJ	270.718			BSJ	12.5			BSJ	0			BSJ	0
	BSJ	273.333			BSJ	6.32911			BSJ	0			BSJ	0
	BSJ	200			BSJ	7.5188			BSJ	0			BSJ	0
	BSJ	140.845			BSJ	10.101			BSJ	0			BSJ	0
	BSJ	212.389			BSJ	0.437828			BSJ	0			BSJ	0
	BSJ	293.706			BSJ	7.19424			BSJ	0			BSJ	0
	BSJ	222.222			BSJ	10.6383			BSJ	0			BSJ	0
	BSJ	336.957			BSJ	4.13223			BSJ	0			BSJ	0
	BSJ	333.333			BSJ	16.3934			BSJ	0			BSJ	0
	BSJ	175			BSJ	8.77193			BSJ	0			BSJ	0
	BSJ	355.14			BSJ	7.69231			BSJ	0			BSJ	0
	BSJ	197.368			BSJ	5.31915			BSJ	0			BSJ	0
	BSJ	270.27			BSJ	3.64964			BSJ	0			BSJ	0
	BSJ	190.476			BSJ	6.36943			BSJ	0			BSJ	0
	BSJ	148.148			BSJ	0.571102			BSJ	0			BSJ	0
	BSJ	123.529			BSJ	17.2414			BSJ	0			BSJ	0
	BSJ	178.344			BSJ	5.64972			BSJ	0			BSJ	0
	BSJ	253.333			BSJ	10.8696			BSJ	0			BSJ	0
	BSJ	140.449			BSJ	9.17431			BSJ	0			BSJ	0
	BSJ	179.551			BSJ	10.989			BSJ	0			BSJ	0
	BSJ	303.226			BSJ	5.84795			BSJ	0			BSJ	0
	BSJ	238.462			BSJ	31.25			BSJ	0			BSJ	0
	BSJ	216.561			BSJ	6.89655			BSJ	0			BSJ	0
	BSJ	187.5			BSJ	7.40741			BSJ	0			BSJ	0
	BSJ	204.38			BSJ	6.80272			BSJ	0			BSJ	0
	BSJ	166.667			BSJ	9.17431			BSJ	0			BSJ	0
	BSJ	202.454			BSJ	20.4082			BSJ	0			BSJ	0
	BSJ	351.955			BSJ	7.8125			BSJ	0			BSJ	0
	BSJ	253.333			BSJ	11.236			BSJ	0			BSJ	0
	BSJ	236.842			BSJ	10.6383			BSJ	0			BSJ	0
	BSJ	321.739			BSJ	6.80272			BSJ	0			BSJ	0
	BSJ	256.098			BSJ	18.1818			BSJ	0			BSJ	0
	BSJ	158.73			BSJ	11.4943			BSJ	0			BSJ	0
	BSJ	115.385			BSJ	8.33333			BSJ	0			BSJ	0
	BSJ	239.437			BSJ	15.625			BSJ	0			BSJ	0
	BSJ	202.703			BSJ	5.31915			BSJ	0			BSJ	0
	BSJ	195.804			BSJ	8.62069			BSJ	0			BSJ	0
	BSJ	272.727			BSJ	7.63359			BSJ	0			BSJ	0
	BSJ	101.266			BSJ	8.19672			BSJ	0			BSJ	0
	BSJ	147.059			BSJ	14.7059			BSJ	0			BSJ	0
	BSJ	160.839			BSJ	2.09644			BSJ	0			BSJ	0
	BSJ	310.68			BSJ	9.00901			BSJ	0			BSJ	0
	BSJ	230.769			BSJ	11.9048			BSJ	0			BSJ	0
	BSJ	106.061			BSJ	4.85437			BSJ	0			BSJ	0
	BSJ	104.167			BSJ	10.7527			BSJ	0			BSJ	0
	BSJ	135.593			BSJ	5.46448			BSJ	0			BSJ	0
	BSJ	147.239			BSJ	7.35294			BSJ	0			BSJ	0
	BSJ	162.921			BSJ	2.331			BSJ	0			BSJ	0
	BSJ	142.857			BSJ	8.92857			BSJ	0			BSJ	0
	BSJ	100			BSJ	7.75194			BSJ	0			BSJ	0
	BSJ	229.358			BSJ	16.6667			BSJ	0			BSJ	0
	BSJ	176.471			BSJ	14.7059			BSJ	0			BSJ	0
	BSJ	145.833			BSJ	4			BSJ	0			BSJ	0
	BSJ	135.593			BSJ	1.02354			BSJ	0			BSJ	0
	BSJ	187.5			BSJ	1.02987			BSJ	0			BSJ	0
	BSJ	159.574			BSJ	6.89655			BSJ	0			BSJ	0
	BSJ	146.341			BSJ	11.236			BSJ	0			BSJ	0
	BSJ	268.817			BSJ	5.07614			BSJ	0			BSJ	0
	BSJ	147.826			BSJ	6.62252			BSJ	0			BSJ	0
	BSJ	171.053			BSJ	9.70874			BSJ	0			BSJ	0
	BSJ	227.273			BSJ	5.46448			BSJ	0			BSJ	0
	BSJ	230.216			BSJ	18.1818			BSJ	0			BSJ	0
	BSJ	231.405			BSJ	12.987			BSJ	0			BSJ	0
	BSJ	235.849			BSJ	13.1579			BSJ	0			BSJ	0
	BSJ	218.487			BSJ	19.2308			BSJ	0			BSJ	0
	BSJ	206.897			BSJ	13.8889			BSJ	0			BSJ	0
	BSJ	225.962			BSJ	8.77193			BSJ	0			BSJ	0
	BSJ	276.786			BSJ	14.4928			BSJ	0			BSJ	0
	BSJ	197.531			BSJ	5			BSJ	0			BSJ	0
	BSJ	245.614			BSJ	10.5263			BSJ	0			BSJ	0
	BSJ	392.638			BSJ	8.92857			BSJ	0			BSJ	0
	BSJ	290.909			BSJ	12.0482			BSJ	0			BSJ	0
	BSJ	273.438			BSJ	15.873			BSJ	0			BSJ	0
	BSJ	50			BSJ	7.8125			BSJ	0			BSJ	0
	BSJ	108.571			BSJ	14.7059			BSJ	0			BSJ	0
	BSJ	217.949			BSJ	7.24638			BSJ	0			BSJ	0
	BSJ	306.122			BSJ	10.2041			BSJ	0			BSJ	0
	BSJ	254.545			BSJ	7.5188			BSJ	0			BSJ	0
	BSJ	189.189			BSJ	23.2558			BSJ	0			BSJ	0
	BSJ	233.333			BSJ	18.5185			BSJ	0			BSJ	0
	BSJ	101.01			BSJ	7.40741			BSJ	0			BSJ	0
	BSJ	309.783			BSJ	6.28931			BSJ	0			BSJ	0
	BSJ	158.228			BSJ	9.00901			BSJ	0			BSJ	0
	BSJ	255.319			BSJ	6.62252			BSJ	0			BSJ	0
	BSJ	306.818			BSJ	18.5185			BSJ	0			BSJ	0
	BSJ	250			BSJ	7.24638			BSJ	0			BSJ	0
	BSJ	240.385			BSJ	9.43396			BSJ	0			BSJ	0
	BSJ	246.753			BSJ	14.7059			BSJ	0			BSJ	0
	BSJ	224.771			BSJ	12.5			BSJ	0			BSJ	0
	BSJ	102.857			BSJ	6.41026			BSJ	0			BSJ	0
	BSJ	185.484			BSJ	4.69484			BSJ	0			BSJ	0
	BSJ	156.25			BSJ	10.101			BSJ	0			BSJ	0
	BSJ	128.834			BSJ	14.7059			BSJ	0			BSJ	0
	BSJ	155.172			BSJ	3.81679			BSJ	0			BSJ	0
	BSJ	201.923			BSJ	8.92857			BSJ	0			BSJ	0
	BSJ	119.658			BSJ	7.29927			BSJ	0			BSJ	0
	BSJ	148.515			BSJ	6.32911			BSJ	0			BSJ	0
	BSJ	194.946			BSJ	10.5263			BSJ	0			BSJ	0
	BSJ	191.86			BSJ	12.987			BSJ	0			BSJ	0
	BSJ	75.3425			BSJ	5.26316			BSJ	0			BSJ	0
	BSJ	160.194			BSJ	7.40741			BSJ	0			BSJ	0
	BSJ	180.851			BSJ	5.95238			BSJ	0			BSJ	0
	BSJ	162.011			BSJ	8.62069			BSJ	0			BSJ	0
	BSJ	230.769			BSJ	12.3457			BSJ	0			BSJ	0
	BSJ	198.02			BSJ	5.34759			BSJ	0			BSJ	0
	BSJ	206.564			BSJ	14.0845			BSJ	0			BSJ	0
	BSJ	270.833			BSJ	11.9048			BSJ	0			BSJ	0
	BSJ	279.07			BSJ	9.00901			BSJ	0			BSJ	0
	BSJ	252.525			BSJ	12.1951			BSJ	0			BSJ	0
	BSJ	320.388			BSJ	6.25			BSJ	0			BSJ	0
	BSJ	175			BSJ	17.2414			BSJ	0			BSJ	0
	BSJ	352.459			BSJ	0.71736			BSJ	0			BSJ	0
	BSJ	306.931			BSJ	5.61798			BSJ	0			BSJ	0
	BSJ	175.926			BSJ	7.5188			BSJ	0			BSJ	0
	BSJ	304.348			BSJ	7.46269			BSJ	0			BSJ	0
	BSJ	271.504			BSJ	6.53595			BSJ	0			BSJ	0
	BSJ	120			BSJ	6.49351			BSJ	0			BSJ	0
	BSJ	196.97			BSJ	7.93651			BSJ	0			BSJ	0
	BSJ	250.943			BSJ	1.77936			BSJ	0			BSJ	0
	BSJ	213.075			BSJ	5			BSJ	0			BSJ	0
	BSJ	229.249			BSJ	3.58423			BSJ	0			BSJ	0
	BSJ	192.982			BSJ	7.75194			BSJ	0			BSJ	0
	BSJ	190.184			BSJ	3.33333			BSJ	0			BSJ	0
	BSJ	269.231			BSJ	5.31915			BSJ	0			BSJ	0
	BSJ	311.828			BSJ	5.78035			BSJ	0			BSJ	0
	BSJ	140			BSJ	4.13223			BSJ	0			BSJ	0
	BSJ	181.818			BSJ	8.33333			BSJ	0			BSJ	0
	BSJ	155.963			BSJ	5.07614			BSJ	0			BSJ	0
	BSJ	263.158			BSJ	7.35294			BSJ	0			BSJ	0
	BSJ	179.245			BSJ	6.94444			BSJ	0			BSJ	0
	BSJ	240.909			BSJ	5.91716			BSJ	0			BSJ	0
	BSJ	282.443			BSJ	6.28931			BSJ	0			BSJ	0
	BSJ	245.614			BSJ	6.13497			BSJ	0			BSJ	0
	BSJ	142.857			BSJ	1.06157			BSJ	0			BSJ	0
	BSJ	88.8889			BSJ	5.74713			BSJ	0			BSJ	0
	BSJ	258.427			BSJ	12.5			BSJ	0			BSJ	0
	BSJ	313.253			BSJ	7.46269			BSJ	0			BSJ	0
	BSJ	227.273			BSJ	4.21941			BSJ	0			BSJ	0
	BSJ	196.078			BSJ	7.35294			BSJ	0			BSJ	0
	BSJ	196.721			BSJ	18.8679			BSJ	0			BSJ	0
	BSJ	163.043			BSJ	17.2414			BSJ	0			BSJ	0
	BSJ	205.405			BSJ	18.1818			BSJ	0			BSJ	0
	BSJ	254.197			BSJ	3.63636			BSJ	0			BSJ	0
	BSJ	227.723			BSJ	10.101			BSJ	0			BSJ	0
	BSJ	257.143			BSJ	7.69231			BSJ	0			BSJ	0
	BSJ	252.525			BSJ	9.43396			BSJ	0			BSJ	0
	BSJ	170			BSJ	0.54615			BSJ	0			BSJ	0
	BSJ	142.857			BSJ	7.46269			BSJ	0			BSJ	0
	BSJ	113.208			BSJ	6.62252			BSJ	0			BSJ	0
	BSJ	293.478			BSJ	4.5045			BSJ	0			BSJ	0
	BSJ	233.831			BSJ	5.37634			BSJ	0			BSJ	0
	BSJ	111.111			BSJ	14.2857			BSJ	0			BSJ	0
	BSJ	159.42			BSJ	10.8696			BSJ	0			BSJ	0
	BSJ	283.186			BSJ	9.25926			BSJ	0			BSJ	0
	BSJ	243.363			BSJ	14.7059			BSJ	0			BSJ	0
	BSJ	271.186			BSJ	8.47458			BSJ	0			BSJ	0
	BSJ	254.386			BSJ	9.34579			BSJ	0			BSJ	0
	BSJ	266.234			BSJ	7.93651			BSJ	0			BSJ	0
	BSJ	200			BSJ	5.10204			BSJ	0			BSJ	0
	BSJ	104.478			BSJ	1.16414			BSJ	0			BSJ	0
	BSJ	153.846			BSJ	8.54701			BSJ	0			BSJ	0
	BSJ	206.897			BSJ	17.5439			BSJ	0			BSJ	0
	BSJ	92.8962			BSJ	16.6667			BSJ	0			BSJ	0
	BSJ	197.115			BSJ	15.1515			BSJ	0			BSJ	0
	BSJ	152.632			BSJ	9.34579			BSJ	0			BSJ	0
	BSJ	189.655			BSJ	9.34579			BSJ	0			BSJ	0
	BSJ	123.457			BSJ	9.70874			BSJ	0			BSJ	0
	BSJ	146.853			BSJ	6.0241			BSJ	0			BSJ	0
	BSJ	122.807			BSJ	10.5263			BSJ	0			BSJ	0
	BSJ	157.895			BSJ	6.49351			BSJ	0			BSJ	0
	BSJ	84.7458			BSJ	5.10204			BSJ	0			BSJ	0
	BSJ	235.294			BSJ	11.7647			BSJ	0			BSJ	0
	BSJ	101.695			BSJ	7.57576			BSJ	0			BSJ	0
	BSJ	189.474			BSJ	12.0482			BSJ	0			BSJ	0
	BSJ	302.885			BSJ	7.87402			BSJ	0			BSJ	0
	BSJ	264.045			BSJ	1.81818			BSJ	0			BSJ	0
	BSJ	218.391			BSJ	10.6383			BSJ	0			BSJ	0
	BSJ	222.004			BSJ	6.71141			BSJ	0			BSJ	0
	BSJ	220.183			BSJ	7.35294			BSJ	0			BSJ	0
	BSJ	257.31			BSJ	6.57895			BSJ	0			BSJ	0
	BSJ	272.251			BSJ	3.1348			BSJ	0			BSJ	0
	BSJ	214.689			BSJ	11.236			BSJ	0			BSJ	0
	BSJ	107.143			BSJ	5.84795			BSJ	0			BSJ	0
	BSJ	183.824			BSJ	8.40336			BSJ	0			BSJ	0
	BSJ	188.235			BSJ	5.26316			BSJ	0			BSJ	0
	BSJ	212.389			BSJ	8.19672			BSJ	0			BSJ	0
	BSJ	132.743			BSJ	4.92611			BSJ	0			BSJ	0
	BSJ	325.843			BSJ	6.21118			BSJ	0			BSJ	0
	BSJ	276.19			BSJ	90.9091			BSJ	0			BSJ	0
	BSJ	170.732			BSJ	58.8235			BSJ	0			BSJ	0
	BSJ	203.125			BSJ	7.69231			BSJ	0			BSJ	0
	BSJ	110.526			BSJ	5.07614			BSJ	0			BSJ	0
	BSJ	167.598			BSJ	5.64972			BSJ	0			BSJ	0
	BSJ	351.064			BSJ	6.32911			BSJ	0			BSJ	0
	BSJ	225.806			BSJ	4.80769			BSJ	0			BSJ	0
	BSJ	254.438			BSJ	6.28931			BSJ	0			BSJ	0
	BSJ	155.34			BSJ	7.40741			BSJ	0			BSJ	0
	BSJ	121.547			BSJ	4.97512			BSJ	0			BSJ	0
	BSJ	176.471			BSJ	7.93651			BSJ	0			BSJ	0
	BSJ	133.333			BSJ	7.24638			BSJ	0			BSJ	0
	BSJ	159.091			BSJ	4.83092			BSJ	0			BSJ	0
	BSJ	79.0698			BSJ	0.41684			BSJ	0			BSJ	0
	BSJ	241.565			BSJ	17.8571			BSJ	0			BSJ	0
	BSJ	155.405			BSJ	4.6729			BSJ	0			BSJ	0
	BSJ	167.939			BSJ	7.87402			BSJ	0			BSJ	0
	BSJ	221.622			BSJ	5.81395			BSJ	0			BSJ	0
	BSJ	208.955			BSJ	12.0482			BSJ	0			BSJ	0
	BSJ	203.333			BSJ	5.18135			BSJ	0			BSJ	0
	BSJ	209.091			BSJ	6.32911			BSJ	0			BSJ	0
	BSJ	189.781			BSJ	1.60514			BSJ	0			BSJ	0
	BSJ	106.481			BSJ	10.2041			BSJ	0			BSJ	0
	BSJ	93.75			BSJ	1.03842			BSJ	0			BSJ	0
	BSJ	228.07			BSJ	14.7059			BSJ	0			BSJ	0
	BSJ	150			BSJ	10			BSJ	0			BSJ	0
	BSJ	148.148			BSJ	6.25			BSJ	0			BSJ	0
	BSJ	120.37			BSJ	7.04225			BSJ	0			BSJ	0
	BSJ	206.349			BSJ	1.44092			BSJ	0			BSJ	0
	BSJ	166.667			BSJ	6.32911			BSJ	0			BSJ	0
	BSJ	203.39			BSJ	4.20168			BSJ	0			BSJ	0
	BSJ	22.7273			BSJ	10.989			BSJ	0			BSJ	0
	BSJ	178.744			BSJ	11.3636			BSJ	0			BSJ	0
	BSJ	318.182			BSJ	9.61538			BSJ	0			BSJ	0
	BSJ	231.884			BSJ	1.57729			BSJ	0			BSJ	0
	BSJ	297.619			BSJ	10.5263			BSJ	0			BSJ	0
	BSJ	118.182			BSJ	6.84932			BSJ	0			BSJ	0
	BSJ	185.328			BSJ	8.33333			BSJ	0			BSJ	0
	BSJ	180.124			BSJ	6.57895			BSJ	0			BSJ	0
	BSJ	168.675			BSJ	12.1951			BSJ	0			BSJ	0
	BSJ	136.691			BSJ	8.19672			BSJ	0			BSJ	0
	BSJ	163.934			BSJ	8			BSJ	0			BSJ	0
	BSJ	134.328			BSJ	8			BSJ	0			BSJ	0
	BSJ	193.182			BSJ	10.8696			BSJ	0			BSJ	0
	BSJ	172.662			BSJ	7.24638			BSJ	0			BSJ	0
	BSJ	357.143			BSJ	5.07614			BSJ	0			BSJ	0
	BSJ	205.357			BSJ	8.40336			BSJ	0			BSJ	0
	BSJ	291.209			BSJ	20.8333			BSJ	0			BSJ	0
	BSJ	195.122			BSJ	5.52486			BSJ	0			BSJ	0
	BSJ	149.171			BSJ	0.971817			BSJ	0			BSJ	0
	BSJ	159.664			BSJ	4.2735			BSJ	0			BSJ	0
	BSJ	158.228			BSJ	18.8679			BSJ	0			BSJ	0
	BSJ	239.583			BSJ	1.10865			BSJ	0			BSJ	0
	BSJ	176.471			BSJ	5.2356			BSJ	0			BSJ	0
	BSJ	194.805			BSJ	8.77193			BSJ	0			BSJ	0
	BSJ	210.28			BSJ	7.87402			BSJ	0			BSJ	0
	BSJ	206.612			BSJ	9.34579			BSJ	0			BSJ	0
	BSJ	303.03			BSJ	7.93651			BSJ	0			BSJ	0
	BSJ	208.531			BSJ	2.5974			BSJ	0			BSJ	0
	BSJ	273.622			BSJ	7.63359			BSJ	0			BSJ	0
	BSJ	284.483			BSJ	6.45161			BSJ	0			BSJ	0
	BSJ	269.737			BSJ	8.13008			BSJ	0			BSJ	0
	BSJ	207.447			BSJ	23.8095			BSJ	0			BSJ	0
	BSJ	200			BSJ	7.57576			BSJ	0			BSJ	0
	BSJ	269.231			BSJ	5.64972			BSJ	0			BSJ	0
	BSJ	175.439			BSJ	14.0845			BSJ	0			BSJ	0
	BSJ	313.725			BSJ	8			BSJ	0			BSJ	0
	BSJ	335.165			BSJ	6.13497			BSJ	0			BSJ	0
	BSJ	266.772			BSJ	7.46269			BSJ	0			BSJ	0
	BSJ	191.489			BSJ	8			BSJ	0			BSJ	0
	BSJ	213.415			BSJ	9.34579			BSJ	0			BSJ	0
	BSJ	265.116			BSJ	10.4167			BSJ	0			BSJ	0
	BSJ	132.867			BSJ	1.19904			BSJ	0			BSJ	0
	BSJ	119.048			BSJ	6.89655			BSJ	0			BSJ	0
	BSJ	139.194			BSJ	13.3333			BSJ	0			BSJ	0
	BSJ	84.7458			BSJ	18.5185			BSJ	0			BSJ	0
	BSJ	234.694			BSJ	10.4167			BSJ	0			BSJ	0
	BSJ	116.667			BSJ	5.74713			BSJ	0			BSJ	0
	BSJ	215.278			BSJ	8.19672			BSJ	0			BSJ	0
	BSJ	264.286			BSJ	19.2308			BSJ	0			BSJ	0
	BSJ	203.883			BSJ	20			BSJ	0			BSJ	0
	BSJ	123.81			BSJ	27.027			BSJ	0			BSJ	0
	BSJ	189.189			BSJ	1.04822			BSJ	0			BSJ	0
	BSJ	225			BSJ	3.63636			BSJ	0			BSJ	0
	BSJ	295.652			BSJ	14.7059			BSJ	0			BSJ	0
	BSJ	268.817			BSJ	11.1111			BSJ	0			BSJ	0
	BSJ	276.243			BSJ	21.2766			BSJ	0			BSJ	0
	BSJ	260.87			BSJ	1.43062			BSJ	0			BSJ	0
	BSJ	271.739			BSJ	2.29358			BSJ	0			BSJ	0
	BSJ	150			BSJ	5.12821			BSJ	0			BSJ	0
	BSJ	204.301			BSJ	10.7527			BSJ	0			BSJ	0
	BSJ	172.662			BSJ	7.5188			BSJ	0			BSJ	0
	BSJ	163.158			BSJ	0.536481			BSJ	0			BSJ	0
	BSJ	130.435			BSJ	8			BSJ	0			BSJ	0
	BSJ	137.931			BSJ	7.46269			BSJ	0			BSJ	0
	BSJ	243.373			BSJ	5.88235			BSJ	0			BSJ	0
	BSJ	291.139			BSJ	0.860585			BSJ	0			BSJ	0
	BSJ	213.115			BSJ	6.13497			BSJ	0			BSJ	0
	BSJ	268.041			BSJ	6.0241			BSJ	0			BSJ	0
	BSJ	258.216			BSJ	8.40336			BSJ	0			BSJ	0
	BSJ	226.601			BSJ	3.7594			BSJ	0			BSJ	0
	BSJ	62.5			BSJ	6.62252			BSJ	0			BSJ	0
	BSJ	42.8571			BSJ	9.70874			BSJ	0			BSJ	0
	BSJ	142.857			BSJ	8.62069			BSJ	0			BSJ	0
	BSJ	134.454			BSJ	3.5461			BSJ	0			BSJ	0
	BSJ	229.885			BSJ	14.7059			BSJ	0			BSJ	0
	BSJ	277.228			BSJ	8.19672			BSJ	0			BSJ	0
	BSJ	229.111			BSJ	9.00901			BSJ	0			BSJ	0
	BSJ	183.486			BSJ	8.84956			BSJ	0			BSJ	0
	BSJ	64.5161			BSJ	13.1579			BSJ	0			BSJ	0
	BSJ	183.206			BSJ	7.04225			BSJ	0			BSJ	0
	BSJ	120			BSJ	34.4828			BSJ	0			BSJ	0
	BSJ	117.302			BSJ	10.7527			BSJ	0			BSJ	0
	BSJ	178.947			BSJ	9.25926			BSJ	0			BSJ	0
	BSJ	181.818			BSJ	12.987			BSJ	0			BSJ	0
	BSJ	149.425			BSJ	16.6667			BSJ	0			BSJ	0
	BSJ	190.476			BSJ	12.987			BSJ	0			BSJ	0
	BSJ	220.588			BSJ	8.40336			BSJ	0			BSJ	0
	BSJ	179.104			BSJ	9.25926			BSJ	0			BSJ	0
	BSJ	186.508			BSJ	9.34579			BSJ	0			BSJ	0
	BSJ	156.25			BSJ	2.5974			BSJ	0			BSJ	0
	BSJ	121.827			BSJ	13.5135			BSJ	0			BSJ	0
	BSJ	240.838			BSJ	6.09756			BSJ	0			BSJ	0
	BSJ	240.741			BSJ	4.9505			BSJ	0			BSJ	0
	BSJ	178.571			BSJ	4			BSJ	0			BSJ	0
	BSJ	101.695			BSJ	10.3093			BSJ	0			BSJ	0
	BSJ	127.273			BSJ	10.2041			BSJ	0			BSJ	0
	BSJ	307.692			BSJ	6.21118			BSJ	0			BSJ	0
	BSJ	186.992			BSJ	5.88235			BSJ	0			BSJ	0
	BSJ	210.843			BSJ	8.77193			BSJ	0			BSJ	0
	BSJ	170			BSJ	5.52486			BSJ	0			BSJ	0
	BSJ	155.405			BSJ	5.95238			BSJ	0			BSJ	0
	BSJ	108.434			BSJ	6.21118			BSJ	0			BSJ	0
	BSJ	98.9011			BSJ	5.37634			BSJ	0			BSJ	0
	BSJ	187.5			BSJ	5.12821			BSJ	0			BSJ	0
	BSJ	162.963			BSJ	8.54701			BSJ	0			BSJ	0
	BSJ	240.506			BSJ	0.97371			BSJ	0			BSJ	0
	BSJ	270.677			BSJ	10.6383			BSJ	0			BSJ	0
	BSJ	282.828			BSJ	11.4943			BSJ	0			BSJ	0
	BSJ	212.5			BSJ	4.29185			BSJ	0			BSJ	0
	BSJ	51.2259			BSJ	7.40741			BSJ	0			BSJ	0
	BSJ	214.286			BSJ	6.49351			BSJ	0			BSJ	0
	BSJ	258.993			BSJ	15.625			BSJ	0			BSJ	0
	BSJ	184.783			BSJ	12.3457			BSJ	0			BSJ	0
	BSJ	157.143			BSJ	13.5135			BSJ	0			BSJ	0
	BSJ	138.298			BSJ	21.2766			BSJ	0			BSJ	0
	BSJ	293.388			BSJ	23.8095			BSJ	0			BSJ	0
	BSJ	213.115			BSJ	6.32911			BSJ	0			BSJ	0
	BSJ	210.526			BSJ	6.28931			BSJ	0			BSJ	0
	BSJ	253.846			BSJ	23.8095			BSJ	0			BSJ	0
	BSJ	185.185			BSJ	14.4928			BSJ	0			BSJ	0
	BSJ	228.723			BSJ	37.037			BSJ	0			BSJ	0
	BSJ	277.372			BSJ	6.13497			BSJ	0			BSJ	0
	BSJ	184.713			BSJ	14.9254			BSJ	0			BSJ	0
	BSJ	249.001			BSJ	9.61538			BSJ	0			BSJ	0
	BSJ	272.727			BSJ	5.18135			BSJ	0			BSJ	0
	BSJ	379.31			BSJ	3.78788			BSJ	0			BSJ	0
	BSJ	214.689			BSJ	5.84795			BSJ	0			BSJ	0
	BSJ	286.667			BSJ	4.46429			BSJ	0			BSJ	0
	BSJ	358.696			BSJ	11.4943			BSJ	0			BSJ	0
	BSJ	239.583			BSJ	10.101			BSJ	0			BSJ	0
	BSJ	302.752			BSJ	10.3093			BSJ	0			BSJ	0
	BSJ	296.703			BSJ	4.42478			BSJ	0			BSJ	0
	BSJ	187.135			BSJ	3.31126			BSJ	0			BSJ	0
	BSJ	406.25			BSJ	8.92857			BSJ	0			BSJ	0
	BSJ	213.793			BSJ	10.5263			BSJ	0			BSJ	0
	BSJ	303.704			BSJ	12.5			BSJ	0			BSJ	0
	BSJ	292.517			BSJ	11.236			BSJ	0			BSJ	0
	BSJ	227.273			BSJ	6.13497			BSJ	0			BSJ	0
	BSJ	368.421			BSJ	8.62069			BSJ	0			BSJ	0
	BSJ	220.183			BSJ	6.62252			BSJ	0			BSJ	0
	BSJ	172.566			BSJ	9.70874			BSJ	0			BSJ	0
	BSJ	373.737			BSJ	5.81395			BSJ	0			BSJ	0
	BSJ	163.265			BSJ	9.80392			BSJ	0			BSJ	0
	BSJ	335.938			BSJ	7.87402			BSJ	0			BSJ	0
	BSJ	280.899			BSJ	8.40336			BSJ	0			BSJ	0
	BSJ	202.128			BSJ	5.02513			BSJ	0			BSJ	0
	BSJ	210.884			BSJ	8.62069			BSJ	0			BSJ	0
	BSJ	236.364			BSJ	4.23729			BSJ	0			BSJ	0
	BSJ	467.667			BSJ	4.97512			BSJ	0			BSJ	0
	BSJ	172.414			BSJ	9.17431			BSJ	0			BSJ	0
	BSJ	200			BSJ	6.49351			BSJ	0			BSJ	0
	BSJ	242.188			BSJ	11.1111			BSJ	0			BSJ	0
	BSJ	328.125			BSJ	0.97561			BSJ	0			BSJ	0
	BSJ	250			BSJ	4.80769			BSJ	0			BSJ	0
	BSJ	268.116			BSJ	5.2356			BSJ	0			BSJ	0
	BSJ	215.517			BSJ	5.40541			BSJ	0			BSJ	0
	BSJ	309.859			BSJ	10.5263			BSJ	0			BSJ	0
	BSJ	236.22			BSJ	12.5			BSJ	0			BSJ	0
	BSJ	312.977			BSJ	9.25926			BSJ	0			BSJ	0
	BSJ	91.954			BSJ	4.08163			BSJ	0			BSJ	0
	BSJ	88.785			BSJ	8.54701			BSJ	0			BSJ	0
	BSJ	85.9375			BSJ	4.85437			BSJ	0			BSJ	0
	BSJ	180.328			BSJ	9.70874			BSJ	0			BSJ	0
	BSJ	117.647			BSJ	29.4118			BSJ	0			BSJ	0
	BSJ	99.2366			BSJ	4.56621			BSJ	0			BSJ	0
	BSJ	152.778			BSJ	9.61538			BSJ	0			BSJ	0
	BSJ	90.0901			BSJ	5.37634			BSJ	0			BSJ	0
	BSJ	88			BSJ	4.87805			BSJ	0			BSJ	0
	BSJ	165.605			BSJ	16.129			BSJ	0			BSJ	0
	BSJ	201.22			BSJ	15.3846			BSJ	0			BSJ	0
	BSJ	201.258			BSJ	5.18135			BSJ	0			BSJ	0
	BSJ	279.279			BSJ	5.31915			BSJ	0			BSJ	0
	BSJ	273.81			BSJ	6.0241			BSJ	0			BSJ	0
	BSJ	181.818			BSJ	5.20833			BSJ	0			BSJ	0
	BSJ	218.447			BSJ	5.98802			BSJ	0			BSJ	0
	BSJ	204.301			BSJ	0.910747			BSJ	0			BSJ	0
	BSJ	267.76			BSJ	8.84956			BSJ	0			BSJ	0
	BSJ	308.824			BSJ	6.80272			BSJ	0			BSJ	0
	BSJ	364.486			BSJ	4.6729			BSJ	0			BSJ	0
	BSJ	251.748			BSJ	2.33645			BSJ	0			BSJ	0
	BSJ	348.214			BSJ	7.29927			BSJ	0			BSJ	0
	BSJ	193.798			BSJ	8.26446			BSJ	0			BSJ	0
	BSJ	204.082			BSJ	7.75194			BSJ	0			BSJ	0
	BSJ	300			BSJ	14.7059			BSJ	0			BSJ	0
	BSJ	301.587			BSJ	19.2308			BSJ	0			BSJ	0
	BSJ	117.647			BSJ	34.4828			BSJ	0			BSJ	0
	BSJ	176			BSJ	20.8333			BSJ	0			BSJ	0
	BSJ	207.779			BSJ	7.5188			BSJ	0			BSJ	0
	BSJ	208.033			BSJ	9.25926			BSJ	0			BSJ	0
	BSJ	234.483			BSJ	8.92857			BSJ	0			BSJ	0
	BSJ	182.692			BSJ	7.69231			BSJ	0			BSJ	0
	BSJ	247.191			BSJ	20			BSJ	0			BSJ	0
	BSJ	172.84			BSJ	9.43396			BSJ	0			BSJ	0
	BSJ	208.333			BSJ	12.1951			BSJ	0			BSJ	0
	BSJ	142.857			BSJ	8.77193			BSJ	0			BSJ	0
	BSJ	182.741			BSJ	8.77193			BSJ	0			BSJ	0
	BSJ	158.94			BSJ	7.63359			BSJ	0			BSJ	0
	BSJ	174.757			BSJ	8			BSJ	0			BSJ	0
	BSJ	158.47			BSJ	7.19424			BSJ	0			BSJ	0
	BSJ	203.704			BSJ	9.61538			BSJ	0			BSJ	0
	BSJ	181.818			BSJ	9.80392			BSJ	0			BSJ	0
	BSJ	136.842			BSJ	5.31915			BSJ	0			BSJ	0
	BSJ	194.805			BSJ	20.4082			BSJ	0			BSJ	0
	BSJ	124.138			BSJ	2.7027			BSJ	0			BSJ	0
	BSJ	236.842			BSJ	7.35294			BSJ	0			BSJ	0
	BSJ	215.385			BSJ	9.61538			BSJ	0			BSJ	0
	BSJ	158.228			BSJ	7.04225			BSJ	0			BSJ	0
	BSJ	211.538			BSJ	9.61538			BSJ	0			BSJ	0
	BSJ	138.462			BSJ	8.33333			BSJ	0			BSJ	0
	BSJ	176.471			BSJ	9.43396			BSJ	0			BSJ	0
	BSJ	208.333			BSJ	13.1579			BSJ	0			BSJ	0
	BSJ	263.158			BSJ	8.84956			BSJ	0			BSJ	0
	BSJ	129.032			BSJ	9.52381			BSJ	0			BSJ	0
	BSJ	173.913			BSJ	6.71141			BSJ	0			BSJ	0
	BSJ	280			BSJ	25			BSJ	0			BSJ	0
	BSJ	263.158			BSJ	17.2414			BSJ	0			BSJ	0
	BSJ	330.357			BSJ	11.3636			BSJ	0			BSJ	0
	BSJ	294.118			BSJ	14.4928			BSJ	0			BSJ	0
	BSJ	289.157			BSJ	17.5439			BSJ	0			BSJ	0
	BSJ	286.765			BSJ	10.4167			BSJ	0			BSJ	0
	BSJ	317.46			BSJ	7.19424			BSJ	0			BSJ	0
	BSJ	218.75			BSJ	11.7647			BSJ	0			BSJ	0
	BSJ	367.647			BSJ	8.84956			BSJ	0			BSJ	0
	BSJ	297.101			BSJ	4.54545			BSJ	0			BSJ	0
	BSJ	316.327			BSJ	10.7527			BSJ	0			BSJ	0
	BSJ	270.677			BSJ	4.58716			BSJ	0			BSJ	0
	BSJ	232.558			BSJ	5.88235			BSJ	0			BSJ	0
	BSJ	222.222			BSJ	8			BSJ	0			BSJ	0
	BSJ	181.818			BSJ	4.29185			BSJ	0			BSJ	0
	BSJ	138.686			BSJ	5.52486			BSJ	0			BSJ	0
	BSJ	216.102			BSJ	6.21118			BSJ	0			BSJ	0
	BSJ	281.69			BSJ	21.7391			BSJ	0			BSJ	0
	BSJ	239.13			BSJ	9.80392			BSJ	0			BSJ	0
	BSJ	172.043			BSJ	6.13497			BSJ	0			BSJ	0
	BSJ	161.765			BSJ	7.75194			BSJ	0			BSJ	0
	BSJ	102.703			BSJ	5.68182			BSJ	0			BSJ	0
	BSJ	155.556			BSJ	0.982318			BSJ	0			BSJ	0
	BSJ	218.65			BSJ	5.37634			BSJ	0			BSJ	0
	BSJ	119.497			BSJ	10.4167			BSJ	0			BSJ	0
	BSJ	45.4545			BSJ	7.46269			BSJ	0			BSJ	0
	BSJ	225.225			BSJ	5.40541			BSJ	0			BSJ	0
	BSJ	68.9655			BSJ	19.2308			BSJ	0			BSJ	0
	BSJ	68.6275			BSJ	5.84795			BSJ	0			BSJ	0
	BSJ	163.265			BSJ	5.71429			BSJ	0			BSJ	0
	BSJ	218.543			BSJ	6.53595			BSJ	0			BSJ	0
	BSJ	185.185			BSJ	5.88235			BSJ	0			BSJ	0
	BSJ	224.638			BSJ	8.77193			BSJ	0			BSJ	0
	BSJ	273.585			BSJ	9.17431			BSJ	0			BSJ	0
	BSJ	270.073			BSJ	20.4082			BSJ	0			BSJ	0
	BSJ	139.241			BSJ	4.06504			BSJ	0			BSJ	0
	BSJ	191.176			BSJ	4.85437			BSJ	0			BSJ	0
	BSJ	200			BSJ	7.75194			BSJ	0			BSJ	0
	BSJ	179.487			BSJ	8.62069			BSJ	0			BSJ	0
	BSJ	103.093			BSJ	6.25			BSJ	0			BSJ	0
	BSJ	135.593			BSJ	5.84795			BSJ	0			BSJ	0
	BSJ	121.429			BSJ	15.3846			BSJ	0			BSJ	0
	BSJ	259.036			BSJ	5.84795			BSJ	0			BSJ	0
	BSJ	200			BSJ	1.06724			BSJ	0			BSJ	0
	BSJ	295.775			BSJ	5.88235			BSJ	0			BSJ	0
	BSJ	303.03			BSJ	5.88235			BSJ	0			BSJ	0
	BSJ	195.402			BSJ	9.09091			BSJ	0			BSJ	0
	BSJ	132.353			BSJ	4.34783			BSJ	0			BSJ	0
	BSJ	167.939			BSJ	8.77193			BSJ	0			BSJ	0
	BSJ	157.407			BSJ	6.99301			BSJ	0			BSJ	0
	BSJ	104.167			BSJ	8.33333			BSJ	0			BSJ	0
	BSJ	225.275			BSJ	23.2558			BSJ	0			BSJ	0
	BSJ	267.857			BSJ	8.33333			BSJ	0			BSJ	0
	BSJ	233.577			BSJ	5.29101			BSJ	0			BSJ	0
	BSJ	221.311			BSJ	6.17284			BSJ	0			BSJ	0
	BSJ	297.468			BSJ	2.71003			BSJ	0			BSJ	0
	BSJ	205.882			BSJ	6.32911			BSJ	0			BSJ	0
	BSJ	293.333			BSJ	10.8696			BSJ	0			BSJ	0
	BSJ	198.582			BSJ	1.9802			BSJ	0			BSJ	0
	BSJ	200			BSJ	5.88235			BSJ	0			BSJ	0
	BSJ	116.279			BSJ	10.101			BSJ	0			BSJ	0
	BSJ	99.2366			BSJ	8.69565			BSJ	0			BSJ	0
	BSJ	42.2535			BSJ	5.71429			BSJ	0			BSJ	0
	BSJ	29.8507			BSJ	6.49351			BSJ	0			BSJ	0
	BSJ	246.753			BSJ	7.8125			BSJ	0			BSJ	0
	BSJ	278.947			BSJ	13.1579			BSJ	0			BSJ	0
	BSJ	254.658			BSJ	10.989			BSJ	0			BSJ	0
	BSJ	177.778			BSJ	15.625			BSJ	0			BSJ	0
	BSJ	251.748			BSJ	8.26446			BSJ	0			BSJ	0
	BSJ	305.882			BSJ	6.66667			BSJ	0			BSJ	0
	BSJ	273.81			BSJ	13.5135			BSJ	0			BSJ	0
	BSJ	222.222			BSJ	8.40336			BSJ	0			BSJ	0
	BSJ	108.974			BSJ	1.06952			BSJ	0			BSJ	0
	BSJ	224.138			BSJ	11.236			BSJ	0			BSJ	0
	BSJ	153.153			BSJ	9.00901			BSJ	0			BSJ	0
	BSJ	117.647			BSJ	6.09756			BSJ	0			BSJ	0
	BSJ	197.531			BSJ	0.268456			BSJ	0			BSJ	0
	BSJ	305.263			BSJ	0.269324			BSJ	0			BSJ	0
	BSJ	294.118			BSJ	4.85437			BSJ	0			BSJ	0
	BSJ	129.032			BSJ	7.40741			BSJ	0			BSJ	0
	BSJ	126.761			BSJ	10			BSJ	0			BSJ	0
	BSJ	273.81			BSJ	9.34579			BSJ	0			BSJ	0
	BSJ	261.538			BSJ	8.26446			BSJ	0			BSJ	0
	BSJ	116.022			BSJ	0.896057			BSJ	0			BSJ	0
	BSJ	45.045			BSJ	10.2041			BSJ	0			BSJ	0
	BSJ	146.341			BSJ	7.57576			BSJ	0			BSJ	0
	BSJ	193.75			BSJ	7.0922			BSJ	0			BSJ	0
	BSJ	189.655			BSJ	8.47458			BSJ	0			BSJ	0
	BSJ	225.968			BSJ	6.62252			BSJ	0			BSJ	0
	BSJ	269.663			BSJ	8.47458			BSJ	0			BSJ	0
	BSJ	129.252			BSJ	5.81395			BSJ	0			BSJ	0
	BSJ	195.489			BSJ	12.5			BSJ	0			BSJ	0
	BSJ	201.493			BSJ	1.05374			BSJ	0			BSJ	0
	BSJ	188.976			BSJ	17.8571			BSJ	0			BSJ	0
	BSJ	241.86			BSJ	9.00901			BSJ	0			BSJ	0
	BSJ	169.399			BSJ	6.06061			BSJ	0			BSJ	0
	BSJ	245.161			BSJ	7.5188			BSJ	0			BSJ	0
	BSJ	241.83			BSJ	7.5188			BSJ	0			BSJ	0
	BSJ	227.273			BSJ	14.2857			BSJ	0			BSJ	0
	BSJ	158.73			BSJ	5.49451			BSJ	0			BSJ	0
	BSJ	165.354			BSJ	5.81395			BSJ	0			BSJ	0
	BSJ	209.964			BSJ	8.26446			BSJ	0			BSJ	0
	BSJ	175			BSJ	4.6729			BSJ	0			BSJ	0
	BSJ	225.806			BSJ	6.45161			BSJ	0			BSJ	0
	BSJ	270.513			BSJ	6.49351			BSJ	0			BSJ	0
	BSJ	178.295			BSJ	2.39808			BSJ	0			BSJ	0
	BSJ	220			BSJ	7.24638			BSJ	0			BSJ	0
	BSJ	242.857			BSJ	7.19424			BSJ	0			BSJ	0
	BSJ	163.636			BSJ	6.36943			BSJ	0			BSJ	0
	BSJ	184.332			BSJ	9.52381			BSJ	0			BSJ	0
	BSJ	154.255			BSJ	3.57143			BSJ	0			BSJ	0
	BSJ	216.418			BSJ	5.07614			BSJ	0			BSJ	0
	BSJ	213.873			BSJ	6.99301			BSJ	0			BSJ	0
	BSJ	268.595			BSJ	0.266667			BSJ	0			BSJ	0
	BSJ	366.667			BSJ	3.24675			BSJ	0			BSJ	0
	BSJ	375.635			BSJ	9.70874			BSJ	0			BSJ	0
	BSJ	242.647			BSJ	8.84956			BSJ	0			BSJ	0
	BSJ	311.111			BSJ	4.83092			BSJ	0			BSJ	0
	BSJ	277.778			BSJ	6.41026			BSJ	0			BSJ	0
	BSJ	271.654			BSJ	1.24688			BSJ	0			BSJ	0
	BSJ	256.944			BSJ	1.02354			BSJ	0			BSJ	0
	BSJ	236.686			BSJ	16.6667			BSJ	0			BSJ	0
	BSJ	157.233			BSJ	15.625			BSJ	0			BSJ	0
	BSJ	168.421			BSJ	16.3934			BSJ	0			BSJ	0
	BSJ	196.319			BSJ	11.1111			BSJ	0			BSJ	0
	BSJ	119.958			BSJ	6.36943			BSJ	0			BSJ	0
	BSJ	379.31			BSJ	9.90099			BSJ	0			BSJ	0
	BSJ	387.5			BSJ	7.75194			BSJ	0			BSJ	0
	BSJ	251.969			BSJ	25			BSJ	0			BSJ	0
	BSJ	179.104			BSJ	5.58659			BSJ	0			BSJ	0
	BSJ	172.996			BSJ	9.34579			BSJ	0			BSJ	0
	BSJ	262.712			BSJ	10.7527			BSJ	0			BSJ	0
	BSJ	161.765			BSJ	3.98406			BSJ	0			BSJ	0
	BSJ	263.889			BSJ	12.5			BSJ	0			BSJ	0
	BSJ	224.215			BSJ	11.7647			BSJ	0			BSJ	0
	BSJ	301.887			BSJ	7.46269			BSJ	0			BSJ	0
	BSJ	241.379			BSJ	10.8696			BSJ	0			BSJ	0
	BSJ	127.66			BSJ	6.32911			BSJ	0			BSJ	0
	BSJ	127.273			BSJ	6.21118			BSJ	0			BSJ	0
	BSJ	232.727			BSJ	6.49351			BSJ	0			BSJ	0
	BSJ	222.222			BSJ	9.43396			BSJ	0			BSJ	0
	BSJ	269.231			BSJ	7.93651			BSJ	0			BSJ	0
	BSJ	216.981			BSJ	1.68067			BSJ	0			BSJ	0
	BSJ	237.029			BSJ	9.25926			BSJ	0			BSJ	0
	BSJ	283.582			BSJ	8.26446			BSJ	0			BSJ	0
	BSJ	253.731			BSJ	5.95238			BSJ	0			BSJ	0
	BSJ	225.166			BSJ	5.64972			BSJ	0			BSJ	0
	BSJ	351.351			BSJ	6.45161			BSJ	0			BSJ	0
	BSJ	279.07			BSJ	4.31034			BSJ	0			BSJ	0
	BSJ	239.726			BSJ	4.21941			BSJ	0			BSJ	0
	BSJ	311.828			BSJ	0.860585			BSJ	0			BSJ	0
	BSJ	228.571			BSJ	16.3934			BSJ	0			BSJ	0
	BSJ	239.13			BSJ	5.18135			BSJ	0			BSJ	0
	BSJ	240.741			BSJ	7.93651			BSJ	0			BSJ	0
	BSJ	191.176			BSJ	16.129			BSJ	0			BSJ	0
	BSJ	262.712			BSJ	4.9505			BSJ	0			BSJ	0
	BSJ	336.449			BSJ	8.84956			BSJ	0			BSJ	0
	BSJ	246.032			BSJ	12.1951			BSJ	0			BSJ	0
	BSJ	346.939			BSJ	14.9254			BSJ	0			BSJ	0
	BSJ	208.382			BSJ	14.2857			BSJ	0			BSJ	0
	BSJ	239.316			BSJ	2.96736			BSJ	0			BSJ	0
	BSJ	210.526			BSJ	4.04858			BSJ	0			BSJ	0
	BSJ	216.667			BSJ	5.15464			BSJ	0			BSJ	0
	BSJ	318.182			BSJ	0.540833			BSJ	0			BSJ	0
	BSJ	336.449			BSJ	6.06061			BSJ	0			BSJ	0
	BSJ	336.449			BSJ	27.7778			BSJ	0			BSJ	0
	BSJ	330.097			BSJ	1.91571			BSJ	0			BSJ	0
	BSJ	295.181			BSJ	20			BSJ	0			BSJ	0
	BSJ	231.707			BSJ	9.00901			BSJ	0			BSJ	0
	BSJ	252.632			BSJ	3.40136			BSJ	0			BSJ	0
	BSJ	354.086			BSJ	13.1579			BSJ	0			BSJ	0
	BSJ	288.136			BSJ	10.4167			BSJ	0			BSJ	0
	BSJ	305.195			BSJ	4.2735			BSJ	0			BSJ	0
	BSJ	330.275			BSJ	5.20833			BSJ	0			BSJ	0
	BSJ	198.98			BSJ	7.0922			BSJ	0			BSJ	0
	BSJ	224.852			BSJ	5.88235			BSJ	0			BSJ	0
	BSJ	82.3529			BSJ	12.0482			BSJ	0			BSJ	0
	BSJ	92.1659			BSJ	9.43396			BSJ	0			BSJ	0
	BSJ	131.387			BSJ	0.402253			BSJ	0			BSJ	0
	BSJ	159.091			BSJ	4.92611			BSJ	0			BSJ	0
	BSJ	132.53			BSJ	13.3333			BSJ	0			BSJ	0
	BSJ	166.667			BSJ	4.2735			BSJ	0			BSJ	0
	BSJ	314.961			BSJ	7.87402			BSJ	0			BSJ	0
	BSJ	272.727			BSJ	6.36943			BSJ	0			BSJ	0
	BSJ	202.128			BSJ	9.43396			BSJ	0			BSJ	0
	BSJ	416.107			BSJ	8.69565			BSJ	0			BSJ	0
	BSJ	286.765			BSJ	7.24638			BSJ	0			BSJ	0
	BSJ	269.737			BSJ	6.84932			BSJ	0			BSJ	0
	BSJ	276.86			BSJ	12.3457			BSJ	0			BSJ	0
	BSJ	234.375			BSJ	9.43396			BSJ	0			BSJ	0
	BSJ	257.053			BSJ	20			BSJ	0			BSJ	0
	BSJ	89.8876			BSJ	7.24638			BSJ	0			BSJ	0
	BSJ	280.702			BSJ	7.40741			BSJ	0			BSJ	0
	BSJ	215.47			BSJ	10.7527			BSJ	0			BSJ	0
	BSJ	210.084			BSJ	4.34783			BSJ	0			BSJ	0
	BSJ	210.526			BSJ	8.62069			BSJ	0			BSJ	0
	BSJ	336.066			BSJ	8.26446			BSJ	0			BSJ	0
	BSJ	344.828			BSJ	5.91716			BSJ	0			BSJ	0
	BSJ	263.708			BSJ	10.6383			BSJ	0			BSJ	0
	BSJ	242.009			BSJ	6.62252			BSJ	0			BSJ	0
	BSJ	242.236			BSJ	6.53595			BSJ	0			BSJ	0
	BSJ	179.402			BSJ	4.09836			BSJ	0			BSJ	0
	BSJ	90.9091			BSJ	9.34579			BSJ	0			BSJ	0
	BSJ	411.765			BSJ	9.90099			BSJ	0			BSJ	0
	BSJ	292.308			BSJ	5.98802			BSJ	0			BSJ	0
	BSJ	360.406			BSJ	12.6582			BSJ	0			BSJ	0
	BSJ	265.537			BSJ	10.3093			BSJ	0			BSJ	0
	BSJ	259.494			BSJ	12.8205			BSJ	0			BSJ	0
	BSJ	288.462			BSJ	7.14286			BSJ	0			BSJ	0
	BSJ	238.994			BSJ	15.3846			BSJ	0			BSJ	0
	BSJ	281.481			BSJ	6.80272			BSJ	0			BSJ	0
	BSJ	368.159			BSJ	16.6667			BSJ	0			BSJ	0
	BSJ	222.222			BSJ	4.54545			BSJ	0			BSJ	0
	BSJ	289.855			BSJ	6.75676			BSJ	0			BSJ	0
	BSJ	246.377			BSJ	1.44092			BSJ	0			BSJ	0
	BSJ	275.948			BSJ	7.8125			BSJ	0			BSJ	0
	BSJ	392.857			BSJ	13.5135			BSJ	0			BSJ	0
	BSJ	149.533			BSJ	18.1818			BSJ	0			BSJ	0
	BSJ	119.565			BSJ	8.40336			BSJ	0			BSJ	0
	BSJ	196.85			BSJ	13.8889			BSJ	0			BSJ	0
	BSJ	160.748			BSJ	6.53595			BSJ	0			BSJ	0
	BSJ	138.686			BSJ	3.03951			BSJ	0			BSJ	0
	BSJ	244.565			BSJ	1.49477			BSJ	0			BSJ	0
	BSJ	148.148			BSJ	8.40336			BSJ	0			BSJ	0
	BSJ	267.442			BSJ	7.93651			BSJ	0			BSJ	0
	BSJ	204.819			BSJ	8.13008			BSJ	0			BSJ	0
	BSJ	275.362			BSJ	7.63359			BSJ	0			BSJ	0
	BSJ	166.667			BSJ	0.229043			BSJ	0			BSJ	0
	BSJ	295.337			BSJ	4.56621			BSJ	0			BSJ	0
	BSJ	120.253			BSJ	3.83142			BSJ	0			BSJ	0
	BSJ	298.701			BSJ	7.46269			BSJ	0			BSJ	0
	BSJ	243.981			BSJ	6.49351			BSJ	0			BSJ	0
	BSJ	112.245			BSJ	16.9492			BSJ	0			BSJ	0
	BSJ	336.449			BSJ	8.06452			BSJ	0			BSJ	0
	BSJ	352.941			BSJ	13.3333			BSJ	0			BSJ	0
	BSJ	310			BSJ	14.4928			BSJ	0			BSJ	0
	BSJ	258.621			BSJ	14.4928			BSJ	0			BSJ	0
	BSJ	176.471			BSJ	10.8696			BSJ	0			BSJ	0
	BSJ	256.25			BSJ	11.7647			BSJ	0			BSJ	0
	BSJ	211.268			BSJ	8.40336			BSJ	0			BSJ	0
	BSJ	87.9121			BSJ	10.2041			BSJ	0			BSJ	0
	BSJ	272.334			BSJ	7.46269			BSJ	0			BSJ	0
	BSJ	246.835			BSJ	8.62069			BSJ	0			BSJ	0
	BSJ	273.109			BSJ	7.14286			BSJ	0			BSJ	0
	BSJ	275.862			BSJ	9.17431			BSJ	0			BSJ	0
	BSJ	282.828			BSJ	0.782473			BSJ	0			BSJ	0
	BSJ	187.5			BSJ	16.6667			BSJ	0			BSJ	0
	BSJ	186.813			BSJ	6.25			BSJ	0			BSJ	0
	BSJ	272.727			BSJ	3.84615			BSJ	0			BSJ	0
	BSJ	288.462			BSJ	6.45161			BSJ	0			BSJ	0
	BSJ	197.161			BSJ	6.25			BSJ	0			BSJ	0
	BSJ	129.252			BSJ	10.3093			BSJ	0			BSJ	0
	BSJ	166.667			BSJ	11.7647			BSJ	0			BSJ	0
	BSJ	221.053			BSJ	14.0845			BSJ	0			BSJ	0
	BSJ	171.233			BSJ	4.42478			BSJ	0			BSJ	0
	BSJ	258.333			BSJ	4.5045			BSJ	0			BSJ	0
	BSJ	335.526			BSJ	8.62069			BSJ	0			BSJ	0
	BSJ	292.683			BSJ	10.3093			BSJ	0			BSJ	0
	BSJ	286.885			BSJ	6.57895			BSJ	0			BSJ	0
	BSJ	224			BSJ	7.5188			BSJ	0			BSJ	0
	BSJ	190.476			BSJ	2.47525			BSJ	0			BSJ	0
	BSJ	121.951			BSJ	6.49351			BSJ	0			BSJ	0
	BSJ	331.776			BSJ	5.07614			BSJ	0			BSJ	0
	BSJ	352.459			BSJ	23.8095			BSJ	0			BSJ	0
	BSJ	248			BSJ	6.66667			BSJ	0			BSJ	0
	BSJ	239.13			BSJ	15.3846			BSJ	0			BSJ	0
	BSJ	60			BSJ	6.25			BSJ	0			BSJ	0
	BSJ	163.522			BSJ	5.98802			BSJ	0			BSJ	0
	BSJ	141.791			BSJ	6.06061			BSJ	0			BSJ	0
	BSJ	144.33			BSJ	9.70874			BSJ	0			BSJ	0
	BSJ	104.478			BSJ	7.63359			BSJ	0			BSJ	0
	BSJ	98.1595			BSJ	11.9048			BSJ	0			BSJ	0
	BSJ	50.7246			BSJ	9.25926			BSJ	0			BSJ	0
	BSJ	91.3706			BSJ	8.19672			BSJ	0			BSJ	0
	BSJ	170.886			BSJ	9.70874			BSJ	0			BSJ	0
	BSJ	109.375			BSJ	10.989			BSJ	0			BSJ	0
	BSJ	159.664			BSJ	9.17431			BSJ	0			BSJ	0
	BSJ	145.833			BSJ	12.5			BSJ	0			BSJ	0
	BSJ	116.022			BSJ	11.236			BSJ	0			BSJ	0
	BSJ	125			BSJ	10.6383			BSJ	0			BSJ	0
	BSJ	18.4645			BSJ	27.7778			BSJ	0			BSJ	0
	BSJ	129.771			BSJ	16.9492			BSJ	0			BSJ	0
	BSJ	226.496			BSJ	16.9492			BSJ	0			BSJ	0
	BSJ	272.727			BSJ	4.03226			BSJ	0			BSJ	0
	BSJ	258.993			BSJ	6.80272			BSJ	0			BSJ	0
	BSJ	157.303			BSJ	6.17284			BSJ	0			BSJ	0
	BSJ	175.439			BSJ	6.25			BSJ	0			BSJ	0
	BSJ	188.679			BSJ	5.58659			BSJ	0			BSJ	0
	BSJ	145.833			BSJ	6.75676			BSJ	0			BSJ	0
	BSJ	250.554			BSJ	12.0482			BSJ	0			BSJ	0
	BSJ	251.701			BSJ	6.45161			BSJ	0			BSJ	0
	BSJ	170.732			BSJ	6.84932			BSJ	0			BSJ	0
	BSJ	267.016			BSJ	1.14679			BSJ	0			BSJ	0
	BSJ	219.298			BSJ	5.37634			BSJ	0			BSJ	0
	BSJ	275.591			BSJ	8.84956			BSJ	0			BSJ	0
	BSJ	261.682			BSJ	5.49451			BSJ	0			BSJ	0
	BSJ	103.448			BSJ	17.5439			BSJ	0			BSJ	0
	BSJ	166.667			BSJ	12.1951			BSJ	0			BSJ	0
	BSJ	197.403			BSJ	4.97512			BSJ	0			BSJ	0
	BSJ	175.573			BSJ	4.85437			BSJ	0			BSJ	0
	BSJ	165.854			BSJ	6.41026			BSJ	0			BSJ	0
	BSJ	277.419			BSJ	9.17431			BSJ	0			BSJ	0
	BSJ	172.131			BSJ	21.2766			BSJ	0			BSJ	0
	BSJ	243.902			BSJ	12.5			BSJ	0			BSJ	0
	BSJ	285.714			BSJ	7.29927			BSJ	0			BSJ	0
	BSJ	265.06			BSJ	7.04225			BSJ	0			BSJ	0
	BSJ	106.977			BSJ	10.4167			BSJ	0			BSJ	0
	BSJ	68.1818			BSJ	4.90196			BSJ	0			BSJ	0
	BSJ	140.625			BSJ	6.45161			BSJ	0			BSJ	0
	BSJ	310.734			BSJ	8.92857			BSJ	0			BSJ	0
	BSJ	253.521			BSJ	15.625			BSJ	0			BSJ	0
	BSJ	304			BSJ	8.33333			BSJ	0			BSJ	0
	BSJ	128.834			BSJ	1.51515			BSJ	0			BSJ	0
	BSJ	179.104			BSJ	6.45161			BSJ	0			BSJ	0
	BSJ	168			BSJ	2.98507			BSJ	0			BSJ	0
	BSJ	130.841			BSJ	9.80392			BSJ	0			BSJ	0
	BSJ	121.212			BSJ	5.40541			BSJ	0			BSJ	0
	BSJ	157.025			BSJ	14.2857			BSJ	0			BSJ	0
	BSJ	156.25			BSJ	4.01606			BSJ	0			BSJ	0
	BSJ	118.812			BSJ	2.98507			BSJ	0			BSJ	0
	BSJ	265.432			BSJ	4.40529			BSJ	0			BSJ	0
	BSJ	218.182			BSJ	6.09756			BSJ	0			BSJ	0
	BSJ	226.619			BSJ	7.14286			BSJ	0			BSJ	0
	BSJ	165.517			BSJ	4.7619			BSJ	0			BSJ	0
	BSJ	173.333			BSJ	6.0241			BSJ	0			BSJ	0
	BSJ	203.704			BSJ	4.03226			BSJ	0			BSJ	0
	BSJ	234.694			BSJ	6.94444			BSJ	0			BSJ	0
	BSJ	208.333			BSJ	4.25532			BSJ	0			BSJ	0
	BSJ	271.845			BSJ	6.84932			BSJ	0			BSJ	0
	BSJ	310.345			BSJ	5.88235			BSJ	0			BSJ	0
	BSJ	81.9672			BSJ	8.62069			BSJ	0			BSJ	0
	BSJ	78.9474			BSJ	10.4167			BSJ	0			BSJ	0
	BSJ	180.328			BSJ	2.93255			BSJ	0			BSJ	0
	BSJ	288.462			BSJ	8.54701			BSJ	0			BSJ	0
	BSJ	400			BSJ	7.24638			BSJ	0			BSJ	0
	BSJ	243.243			BSJ	12.3457			BSJ	0			BSJ	0
	BSJ	245.283			BSJ	5.64972			BSJ	0			BSJ	0
	BSJ	251.613			BSJ	3.59712			BSJ	0			BSJ	0
	BSJ	352.727			BSJ	8.47458			BSJ	0			BSJ	0
	BSJ	156.425			BSJ	10.2041			BSJ	0			BSJ	0
	BSJ	111.94			BSJ	10.6383			BSJ	0			BSJ	0
	BSJ	279.412			BSJ	6.62252			BSJ	0			BSJ	0
	BSJ	204.545			BSJ	6.75676			BSJ	0			BSJ	0
	BSJ	220.588			BSJ	7.46269			BSJ	0			BSJ	0
	BSJ	133.333			BSJ	6.06061			BSJ	0			BSJ	0
	BSJ	177.778			BSJ	11.3636			BSJ	0			BSJ	0
	BSJ	191.489			BSJ	12.8205			BSJ	0			BSJ	0
	BSJ	200			BSJ	9.09091			BSJ	0			BSJ	0
	BSJ	300.429			BSJ	5.37634			BSJ	0			BSJ	0
	BSJ	300.459			BSJ	26.3158			BSJ	0			BSJ	0
	BSJ	333.333			BSJ	10.5263			BSJ	0			BSJ	0
	BSJ	344.086			BSJ	9.09091			BSJ	0			BSJ	0
	BSJ	269.168			BSJ	6.62252			BSJ	0			BSJ	0
	BSJ	255.639			BSJ	5.88235			BSJ	0			BSJ	0
	BSJ	300.966			BSJ	8.69565			BSJ	0			BSJ	0
	BSJ	402.49			BSJ	10.3093			BSJ	0			BSJ	0
	BSJ	296			BSJ	5			BSJ	0			BSJ	0
	BSJ	350.746			BSJ	15.3846			BSJ	0			BSJ	0
	BSJ	341.176			BSJ	7.57576			BSJ	0			BSJ	0
	BSJ	299.484			BSJ	4.23729			BSJ	0			BSJ	0
	BSJ	153.374			BSJ	8.40336			BSJ	0			BSJ	0
	BSJ	234.94			BSJ	9.80392			BSJ	0			BSJ	0
	BSJ	151.261			BSJ	12.0482			BSJ	0			BSJ	0
	BSJ	270.677			BSJ	8			BSJ	0			BSJ	0
	BSJ	192.053			BSJ	2.87356			BSJ	0			BSJ	0
	BSJ	310.68			BSJ	8.26446			BSJ	0			BSJ	0
	BSJ	191.011			BSJ	7.14286			BSJ	0			BSJ	0
	BSJ	267.241			BSJ	13.5135			BSJ	0			BSJ	0
	BSJ	79.2079			BSJ	4.83092			BSJ	0			BSJ	0
	BSJ	187.943			BSJ	16.6667			BSJ	0			BSJ	0
	BSJ	250			BSJ	4.58716			BSJ	0			BSJ	0
	BSJ	286.885			BSJ	7.8125			BSJ	0			BSJ	0
	BSJ	171.171			BSJ	1.41844			BSJ	0			BSJ	0
	BSJ	102.151			BSJ	9.09091			BSJ	0			BSJ	0
	BSJ	265.487			BSJ	9.25926			BSJ	0			BSJ	0
	BSJ	131.579			BSJ	15.625			BSJ	0			BSJ	0
	BSJ	208.333			BSJ	12.1951			BSJ	0			BSJ	0
	BSJ	105.634			BSJ	6.28931			BSJ	0			BSJ	0
	BSJ	140			BSJ	6.28931			BSJ	0			BSJ	0
	BSJ	68.9655			BSJ	14.4928			BSJ	0			BSJ	0
	BSJ	129.032			BSJ	11.6279			BSJ	0			BSJ	0
	BSJ	93.8967			BSJ	10			BSJ	0			BSJ	0
	BSJ	247.059			BSJ	10.101			BSJ	0			BSJ	0
	BSJ	185.185			BSJ	15.625			BSJ	0			BSJ	0
	BSJ	98.3607			BSJ	1.46843			BSJ	0			nonBSJ	6.80272
	BSJ	155.844			BSJ	3.7594			BSJ	0			nonBSJ	8.19672
	BSJ	233.333			BSJ	9.43396			BSJ	0			nonBSJ	9.80392
	BSJ	220.93			BSJ	8.13008			BSJ	0			nonBSJ	8.77193
	BSJ	324.675			BSJ	10.8696			BSJ	0			nonBSJ	8.92857
	BSJ	191.781			BSJ	12.5			BSJ	0			nonBSJ	0.256049
	BSJ	300.546			BSJ	13.1579			BSJ	0			nonBSJ	9.25926
	BSJ	204.545			BSJ	9.70874			BSJ	0			nonBSJ	6.57895
	BSJ	176.471			BSJ	5.91716			BSJ	0			nonBSJ	9.52381
	BSJ	287.037			BSJ	5.55556			BSJ	0			nonBSJ	4
	BSJ	189.655			BSJ	11.1111			BSJ	0			nonBSJ	5.98802
	BSJ	271.028			BSJ	8.54701			BSJ	0			nonBSJ	9.43396
	BSJ	71.4286			BSJ	13.1579			BSJ	0			nonBSJ	4.31034
	BSJ	158.73			BSJ	4.9505			BSJ	0			nonBSJ	8.47458
	BSJ	241.558			BSJ	7.63359			BSJ	0			nonBSJ	11.976
	BSJ	135.135			BSJ	10.3093			BSJ	0			nonBSJ	5.12821
	BSJ	207.317			BSJ	7.35294			BSJ	0			nonBSJ	5.49451
	BSJ	94.0594			BSJ	10.989			BSJ	0			nonBSJ	2.5974
	BSJ	212.121			BSJ	10.3093			BSJ	0			nonBSJ	9.25926
	BSJ	244			BSJ	7.75194			BSJ	0			nonBSJ	6.49351
	BSJ	173.554			BSJ	10.7527			BSJ	0			nonBSJ	10.3093
	BSJ	163.462			BSJ	9.61538			BSJ	0			nonBSJ	10.4167
	BSJ	272.222			BSJ	6.28931			BSJ	0			nonBSJ	10.8696
	BSJ	83.3333			BSJ	3.89105			BSJ	0			nonBSJ	15.873
	BSJ	185.185			BSJ	6.53595			BSJ	0			nonBSJ	12.3457
	BSJ	206.897			BSJ	11.236			BSJ	0			nonBSJ	5.52486
	BSJ	278.351			BSJ	4.78469			BSJ	0			nonBSJ	1.0917
	BSJ	346.346			BSJ	18.1818			BSJ	0			nonBSJ	5.15464
	BSJ	273.81			BSJ	12.6582			BSJ	0			nonBSJ	7.46269
	BSJ	214.286			BSJ	5.84795			BSJ	0			nonBSJ	4.44444
	BSJ	260.87			BSJ	5.88235			BSJ	0			nonBSJ	8.26446
	BSJ	305.882			BSJ	5.12821			BSJ	0			nonBSJ	8.47458
	BSJ	235.955			BSJ	4.65116			BSJ	0			nonBSJ	5.58659
	BSJ	333.333			BSJ	5.43478			BSJ	0			nonBSJ	4.44444
	BSJ	325.967			BSJ	5.18135			BSJ	0			nonBSJ	6.25
	BSJ	224.138			BSJ	8			BSJ	0			nonBSJ	6.21118
	BSJ	204.545			BSJ	5.78035			BSJ	0			nonBSJ	2.62467
	BSJ	315.476			BSJ	7.46269			BSJ	0			nonBSJ	10.3093
	BSJ	316.77			BSJ	11.1111			BSJ	0			nonBSJ	10.989
	BSJ	354.839			BSJ	7.69231			BSJ	0			nonBSJ	2.63158
	BSJ	292.308			BSJ	6.75676			BSJ	0			nonBSJ	8.33333
	BSJ	376.068			BSJ	8.40336			BSJ	0			nonBSJ	7.5188
	BSJ	235.294			BSJ	6.53595			BSJ	0			nonBSJ	4.08163
	BSJ	73.0282			BSJ	10.2041			BSJ	0			nonBSJ	2.20264
	BSJ	276.596			BSJ	6.06061			BSJ	0			nonBSJ	6.94444
	BSJ	218.391			BSJ	0.578035			BSJ	0			nonBSJ	2.95858
	BSJ	100			BSJ	4.31034			BSJ	0			nonBSJ	6.32911
	BSJ	193.133			BSJ	4.46429			BSJ	0			nonBSJ	6.66667
	BSJ	244.444			BSJ	18.5185			BSJ	0			nonBSJ	8.26446
	BSJ	156.134			BSJ	9.09091			BSJ	0			nonBSJ	0.491642
	BSJ	194.805			BSJ	4.11523			BSJ	0			nonBSJ	6.53595
	BSJ	201.923			BSJ	7.24638			BSJ	0			nonBSJ	11.236
	BSJ	250			BSJ	6.57895			BSJ	0			nonBSJ	4.92611
	BSJ	172.84			BSJ	4.08163			BSJ	0			nonBSJ	18.5185
	BSJ	157.895			BSJ	5.10204			BSJ	0			nonBSJ	4.58716
	BSJ	263.158			BSJ	4.97512			BSJ	0			nonBSJ	5.07614
	BSJ	175.676			BSJ	9.43396			BSJ	0			nonBSJ	2.26757
	BSJ	263.158			BSJ	16.6667			BSJ	0			nonBSJ	10.5263
	BSJ	276.596			BSJ	6.0241			BSJ	0			nonBSJ	8.13008
	BSJ	95.2381			BSJ	6.53595			BSJ	0			nonBSJ	1.5015
	BSJ	133.333			BSJ	8.62069			BSJ	0			nonBSJ	5.29101
	BSJ	133.721			BSJ	9.00901			BSJ	0			nonBSJ	9.90099
	BSJ	58.8235			BSJ	8.26446			BSJ	0			nonBSJ	7.14286
	BSJ	291.139			BSJ	6.80272			BSJ	0			nonBSJ	10.5263
	BSJ	182.39			BSJ	10.5263			BSJ	0			nonBSJ	7.04225
	BSJ	133.333			BSJ	7.35294			BSJ	0			nonBSJ	2.68097
	BSJ	142.857			BSJ	12.8205			BSJ	0			nonBSJ	9.90099
	BSJ	170.455			BSJ	4.65116			BSJ	0			nonBSJ	8.62069
	BSJ	202.899			BSJ	8.40336			BSJ	0			nonBSJ	4.56621
	BSJ	370.37			BSJ	8.77193			BSJ	0			nonBSJ	2.73973
	BSJ	245.399			BSJ	1.02041			BSJ	0			nonBSJ	6.71141
	BSJ	234.375			BSJ	5.43478			BSJ	0			nonBSJ	2.80112
	BSJ	164.179			BSJ	5.31915			BSJ	0			nonBSJ	4.13223
	BSJ	192.308			BSJ	8.47458			BSJ	0			nonBSJ	5
	BSJ	116.91			BSJ	10.3093			BSJ	0			nonBSJ	5.71429
	BSJ	86.0215			BSJ	22.7273			BSJ	0			nonBSJ	9.34579
	BSJ	121.739			BSJ	5.49451			BSJ	0			nonBSJ	5.78035
	BSJ	215.19			BSJ	10.7527			BSJ	0			nonBSJ	17.2414
	BSJ	278.846			BSJ	21.7391			BSJ	0			nonBSJ	0
	BSJ	264.249			BSJ	19.6078			BSJ	0			nonBSJ	0
	BSJ	337.121			BSJ	6.32911			BSJ	0			nonBSJ	0
	BSJ	315.789			BSJ	7.5188			BSJ	0			nonBSJ	0
	BSJ	293.578			BSJ	11.1111			BSJ	0			nonBSJ	0
	BSJ	258.929			BSJ	11.9048			BSJ	0			nonBSJ	0
	BSJ	310.345			BSJ	7.46269			BSJ	0			nonBSJ	0
	BSJ	111.111			BSJ	3.67647			BSJ	0			nonBSJ	0
	BSJ	88.2353			BSJ	20.8333			BSJ	0			nonBSJ	0
	BSJ	154.639			BSJ	8			BSJ	0			nonBSJ	0
	BSJ	154.867			BSJ	6.99301			BSJ	0			nonBSJ	0
	BSJ	175.497			BSJ	7.0922			BSJ	0			nonBSJ	0
	BSJ	206.612			BSJ	7.14286			BSJ	0			nonBSJ	0
	BSJ	241.135			BSJ	9.09091			BSJ	0			nonBSJ	0
	BSJ	200			BSJ	8.06452			BSJ	0			nonBSJ	0
	BSJ	196.429			BSJ	5.58659			BSJ	0			nonBSJ	0
	BSJ	315.789			BSJ	7.46269			BSJ	0			nonBSJ	0
	BSJ	189.873			BSJ	18.8679			BSJ	0			nonBSJ	0
	BSJ	361.446			BSJ	6.80272			BSJ	0			nonBSJ	0
	BSJ	162.5			BSJ	9.34579			BSJ	0			nonBSJ	0
	BSJ	198.953			BSJ	7.57576			BSJ	0			nonBSJ	0
	BSJ	250			BSJ	30.303			BSJ	0			nonBSJ	0
	BSJ	213.483			BSJ	5.68182			BSJ	0			nonBSJ	0
	BSJ	140.625			BSJ	8.33333			BSJ	0			nonBSJ	0
	BSJ	128.834			BSJ	6.94444			BSJ	0			nonBSJ	0
	BSJ	241.379			BSJ	20			BSJ	0			nonBSJ	0
	BSJ	235.294			BSJ	6.94444			BSJ	0			nonBSJ	0
	BSJ	67.3077			BSJ	9.52381			BSJ	0			nonBSJ	0
	BSJ	233.333			BSJ	10.7527			BSJ	0			nonBSJ	0
	BSJ	195.122			BSJ	8.33333			BSJ	0			nonBSJ	0
	BSJ	181.818			BSJ	13.1579			BSJ	0			nonBSJ	0
	BSJ	298.013			BSJ	20.8333			BSJ	0			nonBSJ	0
	BSJ	281.553			BSJ	7.29927			BSJ	0			nonBSJ	0
	BSJ	267.442			BSJ	4.85437			BSJ	0			nonBSJ	0
	BSJ	156.863			BSJ	2.07469			BSJ	0			nonBSJ	0
	BSJ	279.57			BSJ	8.06452			BSJ	0			nonBSJ	0
	BSJ	79.2683			BSJ	15.3846			BSJ	0			nonBSJ	0
	BSJ	204.724			BSJ	6.94444			BSJ	0			nonBSJ	0
	BSJ	277.228			BSJ	1.15741			BSJ	0			nonBSJ	0
	BSJ	193.277			BSJ	4.6729			BSJ	0			nonBSJ	0
	BSJ	201.005			BSJ	10.5263			BSJ	0			nonBSJ	0
	BSJ	336.207			BSJ	8.92857			BSJ	0			nonBSJ	0
	BSJ	371.429			BSJ	10.8696			BSJ	0			nonBSJ	0
	BSJ	228.814			BSJ	15.873			BSJ	0			nonBSJ	0
	BSJ	229.73			BSJ	27.027			BSJ	0			nonBSJ	0
	BSJ	273.632			BSJ	4.80769			BSJ	0			nonBSJ	0
	BSJ	130.435			BSJ	12.0482			BSJ	0			nonBSJ	0
	BSJ	174.312			BSJ	7.24638			BSJ	0			nonBSJ	0
	BSJ	175.325			BSJ	8.19672			BSJ	0			nonBSJ	0
	BSJ	311.111			BSJ	0.693481			BSJ	0			nonBSJ	0
	BSJ	195.122			BSJ	4.83092			BSJ	0			nonBSJ	0
	BSJ	259.615			BSJ	9.25926			BSJ	0			nonBSJ	0
	BSJ	108.108			BSJ	6.21118			BSJ	0			nonBSJ	0
	BSJ	162.304			BSJ	15.1515			BSJ	0			nonBSJ	0
	BSJ	120.968			BSJ	14.9254			BSJ	0			nonBSJ	0
	BSJ	128.378			BSJ	6.09756			BSJ	0			nonBSJ	0
	BSJ	172.973			BSJ	5.43478			BSJ	0			nonBSJ	0
	BSJ	147.368			BSJ	8.47458			BSJ	0			nonBSJ	0
	BSJ	174.312			BSJ	9.43396			BSJ	0			nonBSJ	0
	BSJ	230.769			BSJ	10.3093			BSJ	0			nonBSJ	0
	BSJ	297.619			BSJ	7.8125			BSJ	0			nonBSJ	0
	BSJ	187.5			BSJ	5.55556			BSJ	0			nonBSJ	0
	BSJ	197.368			BSJ	11.1111			BSJ	0			nonBSJ	0
	BSJ	92.5926			BSJ	6.75676			BSJ	0			nonBSJ	0
	BSJ	129.032			BSJ	1.37931			BSJ	0			nonBSJ	0
	BSJ	228.571			BSJ	8			BSJ	0			nonBSJ	0
	BSJ	208.333			BSJ	5.49451			BSJ	0			nonBSJ	0
	BSJ	128.205			BSJ	4.65116			BSJ	0			nonBSJ	0
	BSJ	266.99			BSJ	9.80392			BSJ	0			nonBSJ	0
	BSJ	368.932			BSJ	3.98406			BSJ	0			nonBSJ	0
	BSJ	220.588			BSJ	7.75194			BSJ	0			nonBSJ	0
	BSJ	264.706			BSJ	7.24638			BSJ	0			nonBSJ	0
	BSJ	278.539			BSJ	6.99301			BSJ	0			nonBSJ	0
	BSJ	336.538			BSJ	14.9254			BSJ	0			nonBSJ	0
	BSJ	263.441			BSJ	9.34579			BSJ	0			nonBSJ	0
	BSJ	214.634			BSJ	8.92857			BSJ	0			nonBSJ	0
	BSJ	256.944			BSJ	10.7527			BSJ	0			nonBSJ	0
	BSJ	161.29			BSJ	6.49351			BSJ	0			nonBSJ	0
	BSJ	276.923			BSJ	3.63636			BSJ	0			nonBSJ	0
	BSJ	222.798			BSJ	12.5			BSJ	0			nonBSJ	0
	BSJ	223.404			BSJ	13.5135			BSJ	0			nonBSJ	0
	BSJ	246.988			BSJ	8.92857			BSJ	0			nonBSJ	0
	BSJ	343.75			BSJ	13.5135			BSJ	0			nonBSJ	0
	BSJ	275.449			BSJ	11.9048			BSJ	0			nonBSJ	0
	BSJ	256.831			BSJ	22.7273			BSJ	0			nonBSJ	0
	BSJ	194.69			BSJ	4.62963			BSJ	0			nonBSJ	0
	BSJ	306.122			BSJ	17.5439			BSJ	0			nonBSJ	0
	BSJ	177.966			BSJ	5.40541			BSJ	0			nonBSJ	0
	BSJ	56.338			BSJ	6.32911			BSJ	0			nonBSJ	0
	BSJ	88			BSJ	5.49451			BSJ	0			nonBSJ	0
	BSJ	271.028			BSJ	4.71698			BSJ	0			nonBSJ	0
	BSJ	235.981			BSJ	8.54701			BSJ	0			nonBSJ	0
	BSJ	262.774			BSJ	10.989			BSJ	0			nonBSJ	0
	BSJ	280.992			BSJ	12.987			BSJ	0			nonBSJ	0
	BSJ	325.581			BSJ	4.31034			BSJ	0			nonBSJ	0
	BSJ	271.084			BSJ	10.7527			BSJ	0			nonBSJ	0
	BSJ	131.148			BSJ	9.25926			BSJ	0			nonBSJ	0
	BSJ	158.333			BSJ	10.3093			BSJ	0			nonBSJ	0
	BSJ	147.059			BSJ	0.420698			BSJ	0			nonBSJ	0
	BSJ	211.538			BSJ	22.2222			BSJ	0			nonBSJ	0
	BSJ	400			BSJ	5.31915			BSJ	0			nonBSJ	0
	BSJ	310.345			BSJ	8.77193			BSJ	0			nonBSJ	0
	BSJ	286.885			BSJ	4.80769			BSJ	0			nonBSJ	0
	BSJ	230.769			BSJ	4.87805			BSJ	0			nonBSJ	0
	BSJ	166.667			BSJ	1.22699			BSJ	0			nonBSJ	0
	BSJ	142.857			BSJ	25			BSJ	0			nonBSJ	0
	BSJ	119.266			BSJ	5.81395			BSJ	0			nonBSJ	0
	BSJ	163.636			BSJ	11.9048			BSJ	0			nonBSJ	0
	BSJ	129.63			BSJ	14.4928			BSJ	0			nonBSJ	0
	BSJ	187.5			BSJ	5.52486			BSJ	0			nonBSJ	0
	BSJ	276.19			BSJ	6.94444			BSJ	0			nonBSJ	0
	BSJ	323.077			BSJ	8.06452			BSJ	0			nonBSJ	0
	BSJ	340			BSJ	6.75676			BSJ	0			nonBSJ	0
	BSJ	292.453			BSJ	6.09756			BSJ	0			nonBSJ	0
	BSJ	280.488			BSJ	7.29927			BSJ	0			nonBSJ	0
	BSJ	216.418			BSJ	8.77193			BSJ	0			nonBSJ	0
	BSJ	228.07			BSJ	10.989			BSJ	0			nonBSJ	0
	BSJ	333.333			BSJ	14.2857			BSJ	0			nonBSJ	0
	BSJ	244.275			BSJ	10.989			BSJ	0			nonBSJ	0
	BSJ	309.091			BSJ	9.70874			BSJ	0			nonBSJ	0
	BSJ	248			BSJ	7.69231			BSJ	0			nonBSJ	0
	BSJ	172.662			BSJ	9.17431			BSJ	0			nonBSJ	0
	BSJ	93.5252			BSJ	6.41026			BSJ	0			nonBSJ	0
	BSJ	163.265			BSJ	18.1818			BSJ	0			nonBSJ	0
	BSJ	86.5385			BSJ	4.44444			BSJ	0			nonBSJ	0
	BSJ	105.882			BSJ	5.49451			BSJ	0			nonBSJ	0
	BSJ	313.725			BSJ	10.989			BSJ	0			nonBSJ	0
	BSJ	192			BSJ	8.06452			BSJ	0			nonBSJ	0
	BSJ	60.6061			BSJ	7.8125			BSJ	0			nonBSJ	0
	BSJ	132.979			BSJ	4.92611			BSJ	0			nonBSJ	0
	BSJ	190.909			BSJ	4.69484			BSJ	0			nonBSJ	0
	BSJ	142.857			BSJ	1.25			BSJ	0			nonBSJ	0
	BSJ	216.216			BSJ	5.40541			BSJ	0			nonBSJ	0
	BSJ	242.647			BSJ	5.46448			BSJ	0			nonBSJ	0
	BSJ	182.692			BSJ	8.19672			BSJ	0			nonBSJ	0
	BSJ	190.141			BSJ	5.68182			BSJ	0			nonBSJ	0
	BSJ	183.486			BSJ	4.78469			BSJ	0			nonBSJ	0
	BSJ	222.222			BSJ	4.54545			BSJ	0			nonBSJ	0
	BSJ	240.385			BSJ	15.1515			BSJ	0			nonBSJ	0
	BSJ	150			BSJ	5.95238			BSJ	0			nonBSJ	0
	BSJ	113.208			BSJ	6.45161			BSJ	0			nonBSJ	0
	BSJ	206.897			BSJ	4.78469			BSJ	0			nonBSJ	0
	BSJ	223.684			BSJ	9.80392			BSJ	0			nonBSJ	0
	BSJ	242.268			BSJ	6.28931			BSJ	0			nonBSJ	0
	BSJ	250.92			BSJ	2.98507			BSJ	0			nonBSJ	0
	BSJ	123.711			BSJ	6.45161			BSJ	0			nonBSJ	0
	BSJ	211.429			BSJ	15.625			BSJ	0			nonBSJ	0
	BSJ	221.239			BSJ	0.61237			BSJ	0			nonBSJ	0
	BSJ	105.263			BSJ	9.00901			BSJ	0			nonBSJ	0
	BSJ	133.333			BSJ	5.43478			BSJ	0			nonBSJ	0
	BSJ	140.777			BSJ	10.8696			BSJ	0			nonBSJ	0
	BSJ	228.188			BSJ	8			BSJ	0			nonBSJ	0
	BSJ	209.302			BSJ	9.80392			BSJ	0			nonBSJ	0
	BSJ	72.9167			BSJ	13.1579			BSJ	0			nonBSJ	0
	BSJ	175			BSJ	9.34579			BSJ	0			nonBSJ	0
	BSJ	224.138			BSJ	10.7527			BSJ	0			nonBSJ	0
	BSJ	90.9091			BSJ	5.34759			BSJ	0			nonBSJ	0
	BSJ	127.66			BSJ	6.99301			BSJ	0			nonBSJ	0
	BSJ	157.895			BSJ	12.0482			BSJ	0			nonBSJ	0
	BSJ	56.338			BSJ	8.77193			BSJ	0			nonBSJ	0
	BSJ	120			BSJ	5.34759			BSJ	0			nonBSJ	0
	BSJ	173.913			BSJ	11.7647			BSJ	0			nonBSJ	0
	BSJ	192.982			BSJ	8.26446			BSJ	0			nonBSJ	0
	BSJ	218.75			BSJ	8.47458			BSJ	0			nonBSJ	0
	BSJ	316.547			BSJ	7.57576			BSJ	0			nonBSJ	0
	BSJ	194.286			BSJ	6.21118			BSJ	0			nonBSJ	0
	BSJ	176.471			BSJ	7.04225			BSJ	0			nonBSJ	0
	BSJ	106.195			BSJ	7.14286			BSJ	0			nonBSJ	0
	BSJ	240.506			BSJ	5.05051			BSJ	0			nonBSJ	0
	BSJ	263.636			BSJ	12.1951			BSJ	0			nonBSJ	0
	BSJ	168.317			BSJ	6.0241			BSJ	0			nonBSJ	0
	BSJ	161.29			BSJ	6.53595			BSJ	0			nonBSJ	0
	BSJ	72.1649			BSJ	8.40336			BSJ	0			nonBSJ	0
	BSJ	174.312			BSJ	6.13497			BSJ	0			nonBSJ	0
	BSJ	107.914			BSJ	9.17431			BSJ	0			nonBSJ	0
	BSJ	179.31			BSJ	4.36681			BSJ	0			nonBSJ	0
	BSJ	185.897			BSJ	4.60829			BSJ	0			nonBSJ	0
	BSJ	282.353			BSJ	8.33333			BSJ	0			nonBSJ	0
	BSJ	267.717			BSJ	6.21118			BSJ	0			nonBSJ	0
	BSJ	152			BSJ	10			BSJ	0			nonBSJ	0
	BSJ	172.727			BSJ	6.84932			BSJ	0			nonBSJ	0
	BSJ	197.425			BSJ	6.28931			BSJ	0			nonBSJ	0
	BSJ	146.552			BSJ	5.55556			BSJ	0			nonBSJ	0
	BSJ	18.8679			BSJ	4.7619			BSJ	0			nonBSJ	0
	BSJ	276.243			BSJ	8.33333			BSJ	0			nonBSJ	0
	BSJ	217.391			BSJ	1.11235			BSJ	0			nonBSJ	0
	BSJ	260.87			BSJ	2.73224			BSJ	0			nonBSJ	0
	BSJ	324.503			BSJ	6.84932			BSJ	0			nonBSJ	0
	BSJ	284.314			BSJ	7.5188			BSJ	0			nonBSJ	0
	BSJ	220.859			BSJ	4			BSJ	0			nonBSJ	0
	BSJ	241.379			BSJ	5.98802			BSJ	0			nonBSJ	0
	BSJ	199.522			BSJ	10.2041			BSJ	0			nonBSJ	0
	BSJ	98.0392			BSJ	8.54701			BSJ	0			nonBSJ	0
	BSJ	124.031			BSJ	6.13497			BSJ	0			nonBSJ	0
	BSJ	100			BSJ	3.52113			BSJ	0			nonBSJ	0
	BSJ	119.318			BSJ	9.90099			BSJ	0			nonBSJ	0
	BSJ	65.2174			BSJ	5.02513			BSJ	0			nonBSJ	0
	BSJ	79.3651			BSJ	7.40741			BSJ	0			nonBSJ	0
	BSJ	231.827			BSJ	8.47458			BSJ	0			nonBSJ	0
	BSJ	159.42			BSJ	23.8095			BSJ	0			nonBSJ	0
	BSJ	290.323			BSJ	3.367			BSJ	0			nonBSJ	0
	BSJ	238.971			BSJ	6.09756			BSJ	0			nonBSJ	0
	BSJ	185.841			BSJ	9.09091			BSJ	0			nonBSJ	0
	BSJ	218.75			BSJ	0.289519			BSJ	0			nonBSJ	0
	BSJ	276.119			BSJ	7.93651			BSJ	0			nonBSJ	0
	BSJ	243.243			BSJ	8.40336			BSJ	0			nonBSJ	0
	BSJ	173.333			BSJ	15.625			BSJ	0			nonBSJ	0
	BSJ	180.723			BSJ	11.7647			BSJ	0			nonBSJ	0
	BSJ	134.615			BSJ	4.52489			BSJ	0			nonBSJ	0
	BSJ	229.299			BSJ	3.73134			BSJ	0			nonBSJ	0
	BSJ	204.678			BSJ	4.25532			BSJ	0			nonBSJ	0
	BSJ	222.857			BSJ	8.77193			BSJ	0			nonBSJ	0
	BSJ	241.83			BSJ	1.5748			BSJ	0			nonBSJ	0
	BSJ	36.1446			BSJ	6.21118			BSJ	0			nonBSJ	0
	BSJ	105.882			BSJ	1.3459			BSJ	0			nonBSJ	0
	BSJ	140.351			BSJ	12.5			BSJ	0			nonBSJ	0
	BSJ	228.188			BSJ	4.14938			BSJ	0			nonBSJ	0
	BSJ	192.708			BSJ	8.77193			BSJ	0			nonBSJ	0
	BSJ	229.992			BSJ	5.43478			BSJ	0			nonBSJ	0
	BSJ	211.009			BSJ	16.9492			BSJ	0			nonBSJ	0
	BSJ	58.8235			BSJ	9.90099			BSJ	0			nonBSJ	0
	BSJ	238.636			BSJ	10.2041			BSJ	0			nonBSJ	0
	BSJ	244.898			BSJ	10.2041			BSJ	0			nonBSJ	0
	BSJ	20.4082			BSJ	10.2041			BSJ	0			nonBSJ	0
	BSJ	223.577			BSJ	10.2041			BSJ	0			nonBSJ	0
	BSJ	208.738			BSJ	6.94444			BSJ	0			nonBSJ	0
	BSJ	222.222			BSJ	9.70874			BSJ	0			nonBSJ	0
	BSJ	255.814			BSJ	7.63359			BSJ	0			nonBSJ	0
	BSJ	234.043			BSJ	20.8333			BSJ	0			nonBSJ	0
	BSJ	293.103			BSJ	12.0482			BSJ	0			nonBSJ	0
	BSJ	312.5			BSJ	10.4167			BSJ	0			nonBSJ	0
	BSJ	198.83			BSJ	7.8125			BSJ	0			nonBSJ	0
	BSJ	166.667			BSJ	11.4943			BSJ	0			nonBSJ	0
	BSJ	200			BSJ	6.49351			BSJ	0			nonBSJ	0
	BSJ	198.83			BSJ	6.66667			BSJ	0			nonBSJ	0
	BSJ	231.59			BSJ	7.24638			BSJ	0			nonBSJ	0
	BSJ	217.647			BSJ	9.61538			BSJ	0			nonBSJ	0
	BSJ	170.588			BSJ	12.6582			BSJ	0			nonBSJ	0
	BSJ	181.818			BSJ	7.57576			BSJ	0			nonBSJ	0
	BSJ	226.087			BSJ	6.66667			BSJ	0			nonBSJ	0
	BSJ	166.667			BSJ	8.06452			BSJ	0			nonBSJ	0
	BSJ	215.012			BSJ	6.49351			BSJ	0			nonBSJ	0
	BSJ	202.797			BSJ	1.86916			BSJ	0			nonBSJ	0
	BSJ	175			BSJ	5.29101			BSJ	0			nonBSJ	0
	BSJ	255.814			BSJ	9.90099			BSJ	0			nonBSJ	0
	BSJ	227.642			BSJ	5.74713			BSJ	0			nonBSJ	0
	BSJ	202.381			BSJ	7.14286			BSJ	0			nonBSJ	0
	BSJ	316.667			BSJ	6.94444			BSJ	0			nonBSJ	0
	BSJ	226.19			BSJ	5.81395			BSJ	0			nonBSJ	0
	BSJ	195.767			BSJ	6.94444			BSJ	0			nonBSJ	0
	BSJ	197.531			BSJ	5.10204			BSJ	0			nonBSJ	0
	BSJ	206.349			BSJ	5.64972			BSJ	0			nonBSJ	0
	BSJ	203.252			BSJ	11.1111			BSJ	0			nonBSJ	0
	BSJ	95.8084			BSJ	2.85714			BSJ	0			nonBSJ	0
	BSJ	164.557			BSJ	6.36943			BSJ	0			nonBSJ	0
	BSJ	130.435			BSJ	7.75194			BSJ	0			nonBSJ	0
	BSJ	233.663			BSJ	0.621118			BSJ	0			nonBSJ	0
	BSJ	257.143			BSJ	7.5188			BSJ	0			nonBSJ	0
	BSJ	134.454			BSJ	12.1951			BSJ	0			nonBSJ	0
	BSJ	264.865			BSJ	4			BSJ	0			nonBSJ	0
	BSJ	300			BSJ	3.40136			BSJ	0			nonBSJ	0
	BSJ	323.232			BSJ	3.30033			BSJ	0			nonBSJ	0
	BSJ	330.435			BSJ	8.40336			BSJ	0			nonBSJ	0
	BSJ	251.656			BSJ	20			BSJ	0			nonBSJ	0
	BSJ	222.857			BSJ	1.73913			BSJ	0			nonBSJ	0
	BSJ	279.221			BSJ	4.1841			BSJ	0			nonBSJ	0
	BSJ	289.062			BSJ	5.81395			BSJ	0			nonBSJ	0
	BSJ	236.842			BSJ	1.40056			BSJ	0			nonBSJ	0
	BSJ	307.692			BSJ	9.90099			BSJ	0			nonBSJ	0
	BSJ	296.875			BSJ	10.6383			BSJ	0			nonBSJ	0
	BSJ	220.472			BSJ	0.568828			BSJ	0			nonBSJ	0
	BSJ	148.76			BSJ	2.99401			BSJ	0			nonBSJ	0
	BSJ	50			BSJ	9.80392			BSJ	0			nonBSJ	0
	BSJ	146.667			BSJ	10.6383			BSJ	0			nonBSJ	0
	BSJ	162.162			BSJ	8.92857			BSJ	0			nonBSJ	0
	BSJ	159.664			BSJ	8.54701			BSJ	0			nonBSJ	0
	BSJ	166.667			BSJ	16.3934			BSJ	0			nonBSJ	0
	BSJ	226.738			BSJ	7.5188			BSJ	0			nonBSJ	0
	BSJ	260.87			BSJ	1.75747			BSJ	0			nonBSJ	0
	BSJ	382.022			BSJ	5.43478			BSJ	0			nonBSJ	0
	BSJ	224.638			BSJ	5.52486			BSJ	0			nonBSJ	0
	BSJ	216.216			BSJ	6.62252			BSJ	0			nonBSJ	0
	BSJ	216.867			BSJ	1.38313			BSJ	0			nonBSJ	0
	BSJ	317.073			BSJ	2.73224			BSJ	0			nonBSJ	0
	BSJ	244.828			BSJ	6.49351			BSJ	0			nonBSJ	0
	BSJ	255.302			BSJ	7.93651			BSJ	0			nonBSJ	0
	BSJ	255.319			BSJ	12.0482			BSJ	0			nonBSJ	0
	BSJ	189.32			BSJ	13.3333			BSJ	0			nonBSJ	0
	BSJ	155.556			BSJ	5.98802			BSJ	0			nonBSJ	0
	BSJ	260			BSJ	7.63359			BSJ	0			nonBSJ	0
	BSJ	299.065			BSJ	5.64972			BSJ	0			nonBSJ	0
	BSJ	250			BSJ	8.06452			BSJ	0			nonBSJ	0
	BSJ	157.025			BSJ	38.4615			BSJ	0			nonBSJ	0
	BSJ	218.274			BSJ	7.46269			BSJ	0			nonBSJ	0
	BSJ	236.559			BSJ	8.33333			BSJ	0			nonBSJ	0
	BSJ	248.649			BSJ	8.33333			BSJ	0			nonBSJ	0
	BSJ	173.469			BSJ	6.17284			BSJ	0			nonBSJ	0
	BSJ	265.152			BSJ	7.40741			BSJ	0			nonBSJ	0
	BSJ	206.03			BSJ	6.71141			BSJ	0			nonBSJ	0
	BSJ	170.213			BSJ	7.57576			BSJ	0			nonBSJ	0
	BSJ	211.864			BSJ	7.46269			BSJ	0			nonBSJ	0
	BSJ	188.172			BSJ	8.33333			BSJ	0			nonBSJ	0
	BSJ	231.788			BSJ	10.5263			BSJ	0			nonBSJ	0
	BSJ	228.814			BSJ	9.80392			BSJ	0			nonBSJ	0
	BSJ	324.786			BSJ	7.63359			BSJ	0			nonBSJ	0
	BSJ	72.4638			BSJ	6.13497			BSJ	0			nonBSJ	0
	BSJ	229.358			BSJ	6.62252			BSJ	0			nonBSJ	0
	BSJ	282.609			BSJ	10.3093			BSJ	0			nonBSJ	0
	BSJ	277.778			BSJ	6.09756			BSJ	0			nonBSJ	0
	BSJ	273.256			BSJ	9.25926			BSJ	0			nonBSJ	0
	BSJ	362.5			BSJ	6.0241			BSJ	0			nonBSJ	0
	BSJ	297.155			BSJ	12.1951			BSJ	0			nonBSJ	0
	BSJ	243.243			BSJ	4.4843			BSJ	0			nonBSJ	0
	BSJ	178.571			BSJ	4.9505			BSJ	0			nonBSJ	0
	BSJ	201.183			BSJ	6.71141			BSJ	0			nonBSJ	0
	BSJ	342.342			BSJ	6.45161			BSJ	0			nonBSJ	0
	BSJ	230.303			BSJ	5.46448			BSJ	0			nonBSJ	0
	BSJ	345.865			BSJ	5.74713			BSJ	0			nonBSJ	0
	BSJ	180.451			BSJ	4.21941			BSJ	0			nonBSJ	0
	BSJ	246.377			BSJ	8.19672			BSJ	0			nonBSJ	0
	BSJ	142.857			BSJ	4.62963			BSJ	0			nonBSJ	0
	BSJ	247.253			BSJ	12.6582			BSJ	0			nonBSJ	0
	BSJ	290.698			BSJ	7.57576			BSJ	0			nonBSJ	0
	BSJ	346.154			BSJ	5.34759			BSJ	0			nonBSJ	0
	BSJ	297.521			BSJ	0.441501			BSJ	0			nonBSJ	0
	BSJ	294.393			BSJ	10.3093			BSJ	0			nonBSJ	0
	BSJ	195.122			BSJ	6.17284			BSJ	0			nonBSJ	0
	BSJ	167.742			BSJ	11.9048			BSJ	0			nonBSJ	0
	BSJ	181.818			BSJ	4.62963			BSJ	0			nonBSJ	0
	BSJ	249.4			BSJ	5.37634			BSJ	0			nonBSJ	0
	BSJ	165.138			BSJ	20.4082			BSJ	0			nonBSJ	0
	BSJ	318.841			BSJ	3.18471			BSJ	0			nonBSJ	0
	BSJ	237.41			BSJ	0.304692			BSJ	0			nonBSJ	0
	BSJ	197.452			BSJ	7.87402			BSJ	0			nonBSJ	0
	BSJ	266.667			BSJ	7.24638			BSJ	0			nonBSJ	0
	BSJ	285.714			BSJ	11.9048			BSJ	0			nonBSJ	0
	BSJ	269.036			BSJ	7.46269			BSJ	0			nonBSJ	0
	BSJ	257.143			BSJ	6.66667			BSJ	0			nonBSJ	0
	BSJ	132.743			BSJ	5.20833			BSJ	0			nonBSJ	0
	BSJ	101.523			BSJ	5.2356			BSJ	0			nonBSJ	0
	BSJ	233.716			BSJ	7.63359			BSJ	0			nonBSJ	0
	BSJ	250			BSJ	4.34783			BSJ	0			nonBSJ	0
	BSJ	328.671			BSJ	10.5263			BSJ	0			nonBSJ	0
	BSJ	75.2688			BSJ	5.88235			BSJ	0			nonBSJ	0
	BSJ	281.046			BSJ	8.47458			BSJ	0			nonBSJ	0
	BSJ	282.933			BSJ	9.70874			BSJ	0			nonBSJ	0
	BSJ	259.036			BSJ	7.46269			BSJ	0			nonBSJ	0
	BSJ	246.753			BSJ	3.40136			BSJ	0			nonBSJ	0
	BSJ	106.796			BSJ	5.98802			BSJ	0			nonBSJ	0
	BSJ	115.044			BSJ	3.40136			BSJ	0			nonBSJ	0
	BSJ	227.053			BSJ	22.7273			BSJ	0			nonBSJ	0
	BSJ	243.59			BSJ	16.6667			BSJ	0			nonBSJ	0
	BSJ	183.824			BSJ	7.63359			BSJ	0			nonBSJ	0
	BSJ	265.586			BSJ	10.7527			BSJ	0			nonBSJ	0
	BSJ	216			BSJ	16.6667			BSJ	0			nonBSJ	0
	BSJ	171.233			BSJ	9.00901			BSJ	0			nonBSJ	0
	BSJ	254.862			BSJ	0.983284			BSJ	0			nonBSJ	0
	BSJ	166.667			BSJ	4.34783			BSJ	0			nonBSJ	0
	BSJ	93.75			BSJ	12.8205			BSJ	0			nonBSJ	0
	BSJ	147.541			BSJ	6.62252			BSJ	0			nonBSJ	0
	BSJ	222.222			BSJ	4.69484			BSJ	0			nonBSJ	0
	BSJ	166.667			BSJ	6.13497			BSJ	0			nonBSJ	0
	BSJ	261.146			BSJ	7.19424			BSJ	0			nonBSJ	0
	BSJ	287.129			BSJ	10.3093			BSJ	0			nonBSJ	0
	BSJ	240.964			BSJ	7.63359			BSJ	0			nonBSJ	0
	BSJ	186.047			BSJ	7.93651			BSJ	0			nonBSJ	0
	BSJ	275			BSJ	7.0922			BSJ	0			nonBSJ	0
	BSJ	195.531			BSJ	9.34579			BSJ	0			nonBSJ	0
	BSJ	194.969			BSJ	7.24638			BSJ	0			nonBSJ	0
	BSJ	186.916			BSJ	2.80112			BSJ	0			nonBSJ	0
	BSJ	120			BSJ	9.43396			BSJ	0			nonBSJ	0
	BSJ	225.806			BSJ	6.06061			BSJ	0			nonBSJ	0
	BSJ	163.347			BSJ	6.28931			BSJ	0			nonBSJ	0
	BSJ	200			BSJ	5.37634			BSJ	0			nonBSJ	0
	BSJ	200			BSJ	27.027			BSJ	0			nonBSJ	0
	BSJ	275.862			BSJ	16.6667			BSJ	0			nonBSJ	0
	BSJ	341.176			BSJ	10.5263			BSJ	0			nonBSJ	0
	BSJ	298.507			BSJ	10.7527			BSJ	0			nonBSJ	0
	BSJ	267.717			BSJ	11.3636			BSJ	0			nonBSJ	0
	BSJ	304.348			BSJ	8.54701			BSJ	0			nonBSJ	0
	BSJ	310.127			BSJ	7.29927			BSJ	0			nonBSJ	0
	BSJ	329.193			BSJ	6.62252			BSJ	0			nonBSJ	0
	BSJ	253.247			BSJ	8.13008			BSJ	0			nonBSJ	0
	BSJ	261.261			BSJ	5.98802			BSJ	0			nonBSJ	0
	BSJ	235.294			BSJ	5.34759			BSJ	0			nonBSJ	0
	BSJ	140.496			BSJ	7.14286			BSJ	0			nonBSJ	0
	BSJ	193.548			BSJ	7.40741			BSJ	0			nonBSJ	0
	BSJ	132.075			BSJ	8.13008			BSJ	0			nonBSJ	0
	BSJ	150.794			BSJ	10.5263			BSJ	0			nonBSJ	0
	BSJ	92.437			BSJ	6.66667			BSJ	0			nonBSJ	0
	BSJ	233.766			BSJ	13.8889			BSJ	0			nonBSJ	0
	BSJ	302.419			BSJ	4.92611			BSJ	0			nonBSJ	0
	BSJ	300			BSJ	4.44444			BSJ	0			nonBSJ	0
	BSJ	157.895			BSJ	8			BSJ	0			nonBSJ	0
	BSJ	259.259			BSJ	14.4928			BSJ	0			nonBSJ	0
	BSJ	185.185			BSJ	6.36943			BSJ	0			nonBSJ	0
	BSJ	338.843			BSJ	6.89655			BSJ	0			nonBSJ	0
	BSJ	238.095			BSJ	9.80392			BSJ	0			nonBSJ	0
	BSJ	107.345			BSJ	2.23714			BSJ	0			nonBSJ	0
	BSJ	264.516			BSJ	16.129			BSJ	0			nonBSJ	0
	BSJ	266.304			BSJ	9.61538			BSJ	0			nonBSJ	0
	BSJ	323.276			BSJ	5.07614			BSJ	0			nonBSJ	0
	BSJ	295.359			BSJ	8.54701			BSJ	0			nonBSJ	0
	BSJ	241.379			BSJ	11.7647			BSJ	0			nonBSJ	0
	BSJ	175.439			BSJ	13.1579			BSJ	0			nonBSJ	0
	BSJ	284.854			BSJ	5.88235			BSJ	0			nonBSJ	0
	BSJ	198.02			BSJ	7.8125			BSJ	0			nonBSJ	0
	BSJ	296.552			BSJ	10.989			BSJ	0			nonBSJ	0
	BSJ	182.796			BSJ	5.20833			BSJ	0			nonBSJ	0
	BSJ	114.754			BSJ	0.59312			BSJ	0			nonBSJ	0
	BSJ	290.155			BSJ	5.34759			BSJ	0			nonBSJ	0
	BSJ	293.651			BSJ	7.5188			BSJ	0			nonBSJ	0
	BSJ	209.677			BSJ	5.95238			BSJ	0			nonBSJ	0
	BSJ	272.277			BSJ	5.84795			BSJ	0			nonBSJ	0
	BSJ	265.487			BSJ	7.57576			BSJ	0			nonBSJ	0
	BSJ	231.707			BSJ	0.551268			BSJ	0			nonBSJ	0
	BSJ	134.328			BSJ	5.58659			BSJ	0			nonBSJ	0
	BSJ	85.7143			BSJ	11.3636			BSJ	0			nonBSJ	0
	BSJ	233.696			BSJ	6.41026			BSJ	0			nonBSJ	0
	BSJ	293.769			BSJ	5.58659			BSJ	0			nonBSJ	0
	BSJ	404.858			BSJ	11.7647			BSJ	0			nonBSJ	0
	BSJ	368.715			BSJ	7.46269			BSJ	0			nonBSJ	0
	BSJ	237.113			BSJ	9.00901			BSJ	0			nonBSJ	0
	BSJ	212.5			BSJ	7.35294			BSJ	0			nonBSJ	0
	BSJ	53.0016			BSJ	10.5263			BSJ	0			nonBSJ	0
	BSJ	327.273			BSJ	4.92611			BSJ	0			nonBSJ	0
	BSJ	313.333			BSJ	6.28931			BSJ	0			nonBSJ	0
	BSJ	250			BSJ	6.09756			BSJ	0			nonBSJ	0
	BSJ	377.395			BSJ	3.0303			BSJ	0			nonBSJ	0
	BSJ	380			BSJ	9.09091			BSJ	0			nonBSJ	0
	BSJ	306.306			BSJ	7.63359			BSJ	0			nonBSJ	0
	BSJ	299.44			BSJ	8.69565			BSJ	0			nonBSJ	0
	BSJ	316.327			BSJ	9.43396			BSJ	0			nonBSJ	0
	BSJ	131.579			BSJ	9.17431			BSJ	0			nonBSJ	0
	BSJ	250			BSJ	6.28931			BSJ	0			nonBSJ	0
	BSJ	191.489			BSJ	5.37634			BSJ	0			nonBSJ	0
	BSJ	209.402			BSJ	7.63359			BSJ	0			nonBSJ	0
	BSJ	223.958			BSJ	8.77193			BSJ	0			nonBSJ	0
	BSJ	219.858			BSJ	10.7527			BSJ	0			nonBSJ	0
	BSJ	188.235			BSJ	5.61798			BSJ	0			nonBSJ	0
	BSJ	236.559			BSJ	8.19672			BSJ	0			nonBSJ	0
	BSJ	337.349			BSJ	5.98802			BSJ	0			nonBSJ	0
	BSJ	273.585			BSJ	8			BSJ	0			nonBSJ	0
	BSJ	226.519			BSJ	7.40741			BSJ	0			nonBSJ	0
	BSJ	176.187			BSJ	5.34759			BSJ	0			nonBSJ	0
	BSJ	226.601			BSJ	9.00901			BSJ	0			nonBSJ	0
	BSJ	200			BSJ	6.36943			BSJ	0			nonBSJ	0
	BSJ	122.581			BSJ	16.9492			BSJ	0			nonBSJ	0
	BSJ	205.128			BSJ	0.337838			BSJ	0			nonBSJ	0
	BSJ	314.961			BSJ	0.190078			BSJ	0			nonBSJ	0
	BSJ	212.5			BSJ	12.1951			BSJ	0			nonBSJ	0
	BSJ	222.93			BSJ	5.43478			BSJ	0			nonBSJ	0
	BSJ	144.86			BSJ	6.45161			BSJ	0			nonBSJ	0
	BSJ	168.224			BSJ	6.57895			BSJ	0			nonBSJ	0
	BSJ	288.66			BSJ	7.40741			BSJ	0			nonBSJ	0
	BSJ	292.453			BSJ	8.54701			BSJ	0			nonBSJ	0
	BSJ	260.87			BSJ	6.75676			BSJ	0			nonBSJ	0
	BSJ	173.913			BSJ	4.1841			BSJ	0			nonBSJ	0
	BSJ	349.315			BSJ	2.11416			BSJ	0			nonBSJ	0
	BSJ	222.222			BSJ	5.74713			BSJ	0			nonBSJ	0
	BSJ	198.113			BSJ	7.40741			BSJ	0			nonBSJ	0
	BSJ	320			BSJ	5.84795			BSJ	0			nonBSJ	0
	BSJ	138.889			BSJ	5.43478			BSJ	0			nonBSJ	0
	BSJ	167.247			BSJ	8.26446			BSJ	0			nonBSJ	0
	BSJ	131.313			BSJ	10			BSJ	0			nonBSJ	0
	BSJ	228.571			BSJ	8.13008			BSJ	0			nonBSJ	0
	BSJ	304.348			BSJ	8.84956			BSJ	0			nonBSJ	0
	BSJ	153.153			BSJ	4.16667			BSJ	0			nonBSJ	0
	BSJ	200			BSJ	8.19672			BSJ	0			nonBSJ	0
	BSJ	172.043			BSJ	5.88235			BSJ	0			nonBSJ	0
	BSJ	266.272			BSJ	6.49351			BSJ	0			nonBSJ	0
	BSJ	217.391			BSJ	8.92857			BSJ	0			nonBSJ	0
	BSJ	155.172			BSJ	6.0241			BSJ	0			nonBSJ	0
	BSJ	140.496			BSJ	10.8696			BSJ	0			nonBSJ	0
	BSJ	198.864			BSJ	7.14286			BSJ	0			nonBSJ	0
	BSJ	180.851			BSJ	3.50877			BSJ	0			nonBSJ	0
	BSJ	224.852			BSJ	6.49351			BSJ	0			nonBSJ	0
	BSJ	55.5556			BSJ	5.49451			BSJ	0			nonBSJ	0
	BSJ	202.128			BSJ	13.1579			BSJ	0			nonBSJ	0
	BSJ	139.785			BSJ	7.63359			BSJ	0			nonBSJ	0
	BSJ	163.636			BSJ	5.46448			BSJ	0			nonBSJ	0
	BSJ	198.113			BSJ	5.29101			BSJ	0			nonBSJ	0
	BSJ	165.563			BSJ	10.8696			BSJ	0			nonBSJ	0
	BSJ	109.375			BSJ	8.19672			BSJ	0			nonBSJ	0
	BSJ	137.255			BSJ	10.6383			BSJ	0			nonBSJ	0
	BSJ	192.623			BSJ	6.94444			BSJ	0			nonBSJ	0
	BSJ	242.991			BSJ	5.84795			BSJ	0			nonBSJ	0
	BSJ	176.471			BSJ	5.78035			BSJ	0			nonBSJ	0
	BSJ	168.317			BSJ	5.64972			BSJ	0			nonBSJ	0
	BSJ	203.593			BSJ	14.9254			BSJ	0			nonBSJ	0
	BSJ	171.429			BSJ	6.06061			BSJ	0			nonBSJ	0
	BSJ	125.926			BSJ	4.01606			BSJ	0			nonBSJ	0
	BSJ	75.9494			BSJ	10.101			BSJ	0			nonBSJ	0
	BSJ	226.804			BSJ	8.26446			BSJ	0			nonBSJ	0
	BSJ	192.308			BSJ	10.989			BSJ	0			nonBSJ	0
	BSJ	178.571			BSJ	11.4943			BSJ	0			nonBSJ	0
	BSJ	200			BSJ	10.3093			BSJ	0			nonBSJ	0
	BSJ	346.939			BSJ	12.8205			BSJ	0			nonBSJ	0
	BSJ	250			BSJ	19.6078			BSJ	0			nonBSJ	0
	BSJ	222.727			BSJ	9.61538			BSJ	0			nonBSJ	0
	BSJ	195.946			BSJ	6.57895			BSJ	0			nonBSJ	0
	BSJ	323.009			BSJ	11.9048			BSJ	0			nonBSJ	0
	BSJ	138.329			BSJ	4.97512			BSJ	0			nonBSJ	0
	BSJ	296.875			BSJ	9.25926			BSJ	0			nonBSJ	0
	BSJ	175.676			BSJ	9.61538			BSJ	0			nonBSJ	0
	BSJ	109.091			BSJ	6.62252			BSJ	0			nonBSJ	0
	BSJ	277.311			BSJ	9.34579			BSJ	0			nonBSJ	0
	BSJ	263.889			BSJ	7.40741			BSJ	0			nonBSJ	0
	BSJ	248.366			BSJ	6.0241			BSJ	0			nonBSJ	0
	BSJ	198.473			BSJ	9.34579			BSJ	0			nonBSJ	0
	BSJ	185.484			BSJ	7.40741			BSJ	0			nonBSJ	0
	BSJ	258.359			BSJ	8.40336			BSJ	0			nonBSJ	0
	BSJ	225.225			BSJ	3.367			BSJ	0			nonBSJ	0
	BSJ	276.119			BSJ	3.95257			BSJ	0			nonBSJ	0
	BSJ	195.815			BSJ	7.57576			BSJ	0			nonBSJ	0
	BSJ	202.186			BSJ	8.47458			BSJ	0			nonBSJ	0
	BSJ	62.5			BSJ	10.989			BSJ	0			nonBSJ	0
	BSJ	184.874			BSJ	11.1111			BSJ	0			nonBSJ	0
	BSJ	103.175			BSJ	12.8205			BSJ	0			nonBSJ	0
	BSJ	90.9091			BSJ	7.57576			BSJ	0			nonBSJ	0
	BSJ	121.951			BSJ	5.95238			BSJ	0			nonBSJ	0
	BSJ	70.3125			BSJ	5.81395			BSJ	0			nonBSJ	0
	BSJ	106.87			BSJ	2.39808			BSJ	0			nonBSJ	0
	BSJ	225.378			BSJ	1.63132			BSJ	0			nonBSJ	0
	BSJ	222.222			BSJ	6.41026			BSJ	0			nonBSJ	0
	BSJ	197.452			BSJ	8			BSJ	0			nonBSJ	0
	BSJ	193.798			BSJ	9.34579			BSJ	0			nonBSJ	0
	BSJ	237.443			BSJ	7.5188			BSJ	0			nonBSJ	0
	BSJ	206.897			BSJ	10			BSJ	0			nonBSJ	0
	BSJ	104.478			BSJ	7.87402			BSJ	0			nonBSJ	0
	BSJ	233.766			BSJ	6.62252			BSJ	0			nonBSJ	0
	BSJ	127.273			BSJ	10.101			BSJ	0			nonBSJ	0
	BSJ	267.081			BSJ	7.46269			BSJ	0			nonBSJ	0
	BSJ	158.915			BSJ	2.61097			BSJ	0			nonBSJ	0
	BSJ	101.695			BSJ	1.09051			BSJ	0			nonBSJ	0
	BSJ	221.239			BSJ	11.6279			BSJ	0			nonBSJ	0
	BSJ	189.542			BSJ	1.25945			BSJ	0			nonBSJ	0
	BSJ	106.195			BSJ	8.19672			BSJ	0			nonBSJ	0
	BSJ	181.818			BSJ	1.90114			BSJ	0			nonBSJ	0
	BSJ	118.644			BSJ	4.78469			BSJ	0			nonBSJ	0
	BSJ	250			BSJ	10.3093			BSJ	0			nonBSJ	0
	BSJ	247.934			BSJ	11.3636			BSJ	0			nonBSJ	0
	BSJ	106.667			BSJ	8.92857			BSJ	0			nonBSJ	0
	BSJ	130.435			BSJ	15.3846			BSJ	0			nonBSJ	0
	BSJ	318.841			BSJ	8.40336			BSJ	0			nonBSJ	0
	BSJ	206.522			BSJ	6.17284			BSJ	0			nonBSJ	0
	BSJ	200			BSJ	9.43396			BSJ	0			nonBSJ	0
	BSJ	285.714			BSJ	6.13497			BSJ	0			nonBSJ	0
	BSJ	234.694			BSJ	4.36681			BSJ	0			nonBSJ	0
	BSJ	238.806			BSJ	7.57576			BSJ	0			nonBSJ	0
	BSJ	224.138			BSJ	24.3902			BSJ	0			nonBSJ	0
	BSJ	120			BSJ	6.36943			BSJ	0			nonBSJ	0
	BSJ	194.286			BSJ	5.64972			BSJ	0			nonBSJ	0
	BSJ	125.828			BSJ	5.2356			BSJ	0			nonBSJ	0
	BSJ	118.881			BSJ	6.0241			BSJ	0			nonBSJ	0
	BSJ	173.41			BSJ	4.92611			BSJ	0			nonBSJ	0
	BSJ	264.286			BSJ	5.58659			BSJ	0			nonBSJ	0
	BSJ	165.138			BSJ	6.41026			BSJ	0			nonBSJ	0
	BSJ	250.391			BSJ	10.6383			BSJ	0			nonBSJ	0
	BSJ	188.406			BSJ	11.4943			BSJ	0			nonBSJ	0
	BSJ	200			BSJ	9.52381			BSJ	0			nonBSJ	0
	BSJ	175			BSJ	9.90099			BSJ	0			nonBSJ	0
	BSJ	168.421			BSJ	12.8205			BSJ	0			nonBSJ	0
	BSJ	142.308			BSJ	15.3846			BSJ	0			nonBSJ	0
	BSJ	283.871			BSJ	6.25			BSJ	0			nonBSJ	0
	BSJ	175			BSJ	6.71141			BSJ	0			nonBSJ	0
	BSJ	154.639			BSJ	6.94444			BSJ	0			nonBSJ	0
	BSJ	223.529			BSJ	8.92857			BSJ	0			nonBSJ	0
	BSJ	186.335			BSJ	10.3093			BSJ	0			nonBSJ	0
	BSJ	169.014			BSJ	5.26316			BSJ	0			nonBSJ	0
	BSJ	224.138			BSJ	4.7619			BSJ	0			nonBSJ	0
	BSJ	199.115			BSJ	6.75676			BSJ	0			nonBSJ	0
	BSJ	270.27			BSJ	12.3457			BSJ	0			nonBSJ	0
	BSJ	195.531			BSJ	2.7027			BSJ	0			nonBSJ	0
	BSJ	224.138			BSJ	5.05051			BSJ	0			nonBSJ	0
	BSJ	154.639			BSJ	13.8889			BSJ	0			nonBSJ	0
	BSJ	210.526			BSJ	10.989			BSJ	0			nonBSJ	0
	BSJ	233.083			BSJ	10.8696			BSJ	0			nonBSJ	0
	BSJ	272.727			BSJ	4.4843			BSJ	0			nonBSJ	0
	BSJ	284.404			BSJ	6.99301			BSJ	0			nonBSJ	0
	BSJ	237.624			BSJ	7.69231			BSJ	0			nonBSJ	0
	BSJ	262.411			BSJ	3.42466			BSJ	0			nonBSJ	0
	BSJ	259.74			BSJ	1.03734			BSJ	0			nonBSJ	0
	BSJ	304.569			BSJ	4.09836			BSJ	0			nonBSJ	0
	BSJ	214.286			BSJ	7.46269			BSJ	0			nonBSJ	0
	BSJ	313.333			BSJ	5.31915			BSJ	0			nonBSJ	0
	BSJ	215.385			BSJ	10			BSJ	0			nonBSJ	0
	BSJ	216.418			BSJ	8.26446			BSJ	0			nonBSJ	0
	BSJ	375			BSJ	5.68182			BSJ	0			nonBSJ	0
	BSJ	237.037			BSJ	3.95257			BSJ	0			nonBSJ	0
	BSJ	259.067			BSJ	2.84091			BSJ	0			nonBSJ	0
	BSJ	107.143			BSJ	6.84932			BSJ	0			nonBSJ	0
	BSJ	137.725			BSJ	6.0241			BSJ	0			nonBSJ	0
	BSJ	202.703			BSJ	15.3846			BSJ	0			nonBSJ	0
	BSJ	296.97			BSJ	5.18135			BSJ	0			nonBSJ	0
	BSJ	281.553			BSJ	9.52381			BSJ	0			nonBSJ	0
	BSJ	251.908			BSJ	28.5714			BSJ	0			nonBSJ	0
	BSJ	345.238			BSJ	12.0482			BSJ	0			nonBSJ	0
	BSJ	250			BSJ	4.6729			BSJ	0			nonBSJ	0
	BSJ	175.926			BSJ	7.24638			BSJ	0			nonBSJ	0
	BSJ	155.738			BSJ	4.44444			BSJ	0			nonBSJ	0
	BSJ	116.505			BSJ	8.06452			BSJ	0			nonBSJ	0
	BSJ	208.791			BSJ	16.3934			BSJ	0			nonBSJ	0
	BSJ	172.414			BSJ	6.94444			BSJ	0			nonBSJ	0
	BSJ	189.655			BSJ	5.40541			BSJ	0			nonBSJ	0
	BSJ	259.494			BSJ	11.236			BSJ	0			nonBSJ	0
	BSJ	200			BSJ	7.40741			BSJ	0			nonBSJ	0
	BSJ	110.092			BSJ	0.390778			BSJ	0			nonBSJ	0
	BSJ	125			BSJ	2.58398			BSJ	0			nonBSJ	0
	BSJ	191.011			BSJ	4.13223			BSJ	0			nonBSJ	0
	BSJ	223.404			BSJ	5.78035			BSJ	0			nonBSJ	0
	BSJ	277.778			BSJ	7.0922			BSJ	0			nonBSJ	0
	BSJ	169.014			BSJ	5.20833			BSJ	0			nonBSJ	0
	BSJ	338.983			BSJ	4.90196			BSJ	0			nonBSJ	0
	BSJ	305.085			BSJ	14.0845			BSJ	0			nonBSJ	0
	BSJ	157.258			BSJ	4			BSJ	0			nonBSJ	0
	BSJ	204.082			BSJ	5.15464			BSJ	0			nonBSJ	0
	BSJ	259.259			BSJ	7.24638			BSJ	0			nonBSJ	0
	BSJ	318.75			BSJ	8.84956			BSJ	0			nonBSJ	0
	BSJ	329.609			BSJ	5.37634			BSJ	0			nonBSJ	0
	BSJ	304.054			BSJ	11.7647			BSJ	0			nonBSJ	0
	BSJ	177.57			BSJ	6.89655			BSJ	0			nonBSJ	0
	BSJ	156.25			BSJ	8.84956			BSJ	0			nonBSJ	0
	BSJ	156.627			BSJ	6.41026			BSJ	0			nonBSJ	0
	BSJ	141.935			BSJ	6.28931			BSJ	0			nonBSJ	0
	BSJ	294.521			BSJ	7.63359			BSJ	0			nonBSJ	0
	BSJ	254.717			BSJ	8.26446			BSJ	0			nonBSJ	0
	BSJ	140.496			BSJ	8.33333			BSJ	0			nonBSJ	0
	BSJ	187.5			BSJ	13.5135			BSJ	0			nonBSJ	0
	BSJ	250			BSJ	19.2308			BSJ	0			nonBSJ	0
	BSJ	201.923			BSJ	10.3093			BSJ	0			nonBSJ	0
	BSJ	263.761			BSJ	9.90099			BSJ	0			nonBSJ	0
	BSJ	129.032			BSJ	6.41026			BSJ	0			nonBSJ	0
	BSJ	185.841			BSJ	6.71141			BSJ	0			nonBSJ	0
	BSJ	261.29			BSJ	8.69565			BSJ	0			nonBSJ	0
	BSJ	214.286			BSJ	6.62252			BSJ	0			nonBSJ	0
	BSJ	263.158			BSJ	5.26316			BSJ	0			nonBSJ	0
	BSJ	219.512			BSJ	5.43478			BSJ	0			nonBSJ	0
	BSJ	323.383			BSJ	0.481696			BSJ	0			nonBSJ	0
	BSJ	339.806			BSJ	6.99301			BSJ	0			nonBSJ	0
	BSJ	285.714			BSJ	9.52381			BSJ	0			nonBSJ	0
	BSJ	269.231			BSJ	7.93651			BSJ	0			nonBSJ	0
	BSJ	385.321			BSJ	8.62069			BSJ	0			nonBSJ	0
	BSJ	340.426			BSJ	4.03226			BSJ	0			nonBSJ	0
	BSJ	387.5			BSJ	8.62069			BSJ	0			nonBSJ	0
	BSJ	386.861			BSJ	6.75676			BSJ	0			nonBSJ	0
	BSJ	295.775			BSJ	5.31915			BSJ	0			nonBSJ	0
	BSJ	250			BSJ	10.6383			BSJ	0			nonBSJ	0
	BSJ	182.692			BSJ	9.90099			BSJ	0			nonBSJ	0
	BSJ	215.686			BSJ	8.33333			BSJ	0			nonBSJ	0
	BSJ	182.482			BSJ	6.0241			BSJ	0			nonBSJ	0
	BSJ	258.065			BSJ	3.34448			BSJ	0			nonBSJ	0
	BSJ	234.043			BSJ	8.54701			BSJ	0			nonBSJ	0
	BSJ	152.778			BSJ	5			BSJ	0			nonBSJ	0
	BSJ	375			BSJ	2.86533			BSJ	0			nonBSJ	0
[truncated: 60,071 more rows]

## Sheet: FigS6
Fig S6c	Exon group	Unaffected sibling DNVs/Kb		Fig S6d	Exon group - SFARI genes only	Unaffected sibling DNVs/Kb		Fig S6e	Exon group	SCZ DNVs/Kb		Fig S6f	Exon group - SCZ risk genes only	SCZ DNVs/Kb
	BSJ	1.30719			BSJ	4.58716			BSJ	9.61538			BSJ	9.61538
	BSJ	1.65289			BSJ	12.987			BSJ	6.53595			BSJ	1.46199
	BSJ	4.58716			BSJ	10.989			BSJ	6.45161			BSJ	6.66667
	BSJ	1.96464			BSJ	5.84795			BSJ	1.46199			BSJ	1.5674
	BSJ	12.987			BSJ	11.1111			BSJ	6.84932			BSJ	11.3636
	BSJ	0.984252			BSJ	6.28931			BSJ	6.57895			BSJ	1.05263
	BSJ	2.331			BSJ	16.129			BSJ	1.96464			BSJ	0
	BSJ	4.13223			BSJ	1.96464			BSJ	8.62069			BSJ	0
	BSJ	10.5263			BSJ	0.229043			BSJ	0.437828			BSJ	0
	BSJ	8.33333			BSJ	6.84932			BSJ	13.8889			BSJ	0
	BSJ	11.4943			BSJ	5.78035			BSJ	5.46448			BSJ	0
	BSJ	8.54701			BSJ	0.304692			BSJ	22.7273			BSJ	0
	BSJ	10.7527			BSJ	2.80899			BSJ	6.99301			BSJ	0
	BSJ	8.77193			BSJ	2.7027			BSJ	2.89855			BSJ	0
	BSJ	11.9048			BSJ	12.3457			BSJ	14.9254			BSJ	0
	BSJ	8			BSJ	8.47458			BSJ	5.10204			BSJ	0
	BSJ	1.7331			BSJ	3.87597			BSJ	6.66667			BSJ	0
	BSJ	7.14286			BSJ	7.35294			BSJ	0.639386			BSJ	0
	BSJ	7.63359			BSJ	0			BSJ	1.86567			BSJ	0
	BSJ	10.989			BSJ	0			BSJ	4.38596			BSJ	0
	BSJ	1.75439			BSJ	0			BSJ	10.7527			BSJ	0
	BSJ	1.97628			BSJ	0			BSJ	6.66667			BSJ	0
	BSJ	9.17431			BSJ	0			BSJ	4.329			BSJ	0
	BSJ	8			BSJ	0			BSJ	7.63359			BSJ	0
	BSJ	5.84795			BSJ	0			BSJ	3.90625			BSJ	0
	BSJ	4.20168			BSJ	0			BSJ	6.75676			BSJ	0
	BSJ	5.49451			BSJ	0			BSJ	4.7619			BSJ	0
	BSJ	12.6582			BSJ	0			BSJ	0.881834			BSJ	0
	BSJ	1.0989			BSJ	0			BSJ	0.4329			BSJ	0
	BSJ	4.44444			BSJ	0			BSJ	0.298329			BSJ	0
	BSJ	7.04225			BSJ	0			BSJ	5.49451			BSJ	0
	BSJ	11.1111			BSJ	0			BSJ	4.65116			BSJ	0
	BSJ	0.386847			BSJ	0			BSJ	0.54615			BSJ	0
	BSJ	4.9505			BSJ	0			BSJ	5.64972			BSJ	0
	BSJ	0.591716			BSJ	0			BSJ	3.78788			BSJ	0
	BSJ	5			BSJ	0			BSJ	4.08163			BSJ	0
	BSJ	8.06452			BSJ	0			BSJ	15.873			BSJ	0
	BSJ	11.6279			BSJ	0			BSJ	10.5263			BSJ	0
	BSJ	4.97512			BSJ	0			BSJ	9.34579			BSJ	0
	BSJ	0.4329			BSJ	0			BSJ	5.91716			BSJ	0
	BSJ	5.20833			BSJ	0			BSJ	0.229043			BSJ	0
	BSJ	7.29927			BSJ	0			BSJ	10.5263			BSJ	0
	BSJ	6.84932			BSJ	0			BSJ	6.0241			BSJ	0
	BSJ	5.37634			BSJ	0			BSJ	5.31915			BSJ	0
	BSJ	11.6279			BSJ	0			BSJ	6.94444			BSJ	0
	BSJ	6.0241			BSJ	0			BSJ	1.15741			BSJ	0
	BSJ	7.40741			BSJ	0			BSJ	11.4943			BSJ	0
	BSJ	9.43396			BSJ	0			BSJ	13.8889			BSJ	0
	BSJ	5.10204			BSJ	0			BSJ	0.61237			BSJ	0
	BSJ	6.28931			BSJ	0			BSJ	6.62252			BSJ	0
	BSJ	16.129			BSJ	0			BSJ	10			BSJ	0
	BSJ	21.7391			BSJ	0			BSJ	5.07614			BSJ	0
	BSJ	9.52381			BSJ	0			BSJ	8.62069			BSJ	0
	BSJ	0.268456			BSJ	0			BSJ	0.62383			BSJ	0
	BSJ	0.269324			BSJ	0			BSJ	6.80272			BSJ	0
	BSJ	8.26446			BSJ	0			BSJ	8.26446			BSJ	0
	BSJ	18.5185			BSJ	0			BSJ	1.0582			BSJ	0
	BSJ	14.5985			BSJ	0			BSJ	4.71698			BSJ	0
	BSJ	3.95257			BSJ	0			BSJ	1.5674			BSJ	0
	BSJ	0.332336			BSJ	0			BSJ	0.338066			BSJ	0
	BSJ	6.80272			BSJ	0			BSJ	4.46429			BSJ	0
	BSJ	1.96464			BSJ	0			BSJ	5			BSJ	0
	BSJ	1.03199			BSJ	0			BSJ	1.57729			BSJ	0
	BSJ	10.989			BSJ	0			BSJ	11.3636			BSJ	0
	BSJ	2.96736			BSJ	0			BSJ	0.381388			BSJ	0
	BSJ	0.229043			BSJ	0			BSJ	6.41026			BSJ	0
	BSJ	7.5188			BSJ	0			BSJ	1.05263			BSJ	0
	BSJ	6.84932			BSJ	0			BSJ	7.24638			BSJ	0
	BSJ	1.6129			BSJ	0			BSJ	7.69231			BSJ	0
	BSJ	21.2766			BSJ	0			BSJ	7.5188			BSJ	0
	BSJ	4.329			BSJ	0			BSJ	5.61798			BSJ	0
	BSJ	6.53595			BSJ	0			BSJ	0.401284			BSJ	0
	BSJ	5.78035			BSJ	0			BSJ	0			BSJ	0
	BSJ	4.06504			BSJ	0			BSJ	0			BSJ	0
	BSJ	5.15464			BSJ	0			BSJ	0			BSJ	0
	BSJ	1.38313			BSJ	0			BSJ	0			BSJ	0
	BSJ	0.304692			BSJ	0			BSJ	0			BSJ	0
	BSJ	2.80112			BSJ	0			BSJ	0			BSJ	0
	BSJ	4.4843			BSJ	0			BSJ	0			BSJ	0
	BSJ	2.80899			BSJ	0			BSJ	0			BSJ	0
	BSJ	0.647249			BSJ	0			BSJ	0			BSJ	0
	BSJ	0.59312			BSJ	0			BSJ	0			BSJ	0
	BSJ	6.94444			BSJ	0			BSJ	0			BSJ	0
	BSJ	4.2735			BSJ	0			BSJ	0			BSJ	0
	BSJ	6.57895			BSJ	0			BSJ	0			BSJ	0
	BSJ	1.09051			BSJ	0			BSJ	0			BSJ	0
	BSJ	1.75131			BSJ	0			BSJ	0			BSJ	0
	BSJ	2.7027			BSJ	0			BSJ	0			BSJ	0
	BSJ	2.34192			BSJ	0			BSJ	0			BSJ	0
	BSJ	6.21118			BSJ	0			BSJ	0			BSJ	0
	BSJ	1.18765			BSJ	0			BSJ	0			BSJ	0
	BSJ	1.30548			BSJ	0			BSJ	0			BSJ	0
	BSJ	0.338066			BSJ	0			BSJ	0			BSJ	0
	BSJ	12.3457			BSJ	0			BSJ	0			BSJ	0
	BSJ	4.52489			BSJ	0			BSJ	0			BSJ	0
	BSJ	2.01207			BSJ	0			BSJ	0			BSJ	0
	BSJ	7.57576			BSJ	0			BSJ	0			BSJ	0
	BSJ	11.236			BSJ	0			BSJ	0			BSJ	0
	BSJ	8.13008			BSJ	0			BSJ	0			BSJ	0
	BSJ	8.47458			BSJ	0			BSJ	0			BSJ	0
	BSJ	0.526316			BSJ	0			BSJ	0			BSJ	0
	BSJ	0.626174			BSJ	0			BSJ	0			BSJ	0
	BSJ	7.5188			BSJ	0			BSJ	0			BSJ	0
	BSJ	3.06748			BSJ	0			BSJ	0			BSJ	0
	BSJ	5.98802			BSJ	0			BSJ	0			BSJ	0
	BSJ	1.59744			BSJ	0			BSJ	0			BSJ	0
	BSJ	3.87597			BSJ	0			BSJ	0			BSJ	0
	BSJ	0.475059			BSJ	0			BSJ	0			BSJ	0
	BSJ	7.35294			BSJ	0			BSJ	0			BSJ	0
	BSJ	1.40449			BSJ	0			BSJ	0			BSJ	0
	BSJ	10.3093			BSJ	0			BSJ	0			BSJ	0
	BSJ	6.49351			BSJ	0			BSJ	0			BSJ	0
	BSJ	8.84956			BSJ	0			BSJ	0			BSJ	0
	BSJ	9.17431			BSJ	0			BSJ	0			BSJ	0
	BSJ	4.69484			BSJ	0			BSJ	0			BSJ	0
	BSJ	0			BSJ	0			BSJ	0			BSJ	0
	BSJ	0			BSJ	0			BSJ	0			BSJ	0
	BSJ	0			BSJ	0			BSJ	0			BSJ	0
	BSJ	0			BSJ	0			BSJ	0			BSJ	0
	BSJ	0			BSJ	0			BSJ	0			BSJ	0
	BSJ	0			BSJ	0			BSJ	0			BSJ	0
	BSJ	0			BSJ	0			BSJ	0			BSJ	0
	BSJ	0			BSJ	0			BSJ	0			BSJ	0
	BSJ	0			BSJ	0			BSJ	0			BSJ	0
	BSJ	0			BSJ	0			BSJ	0			BSJ	0
	BSJ	0			BSJ	0			BSJ	0			BSJ	0
	BSJ	0			BSJ	0			BSJ	0			BSJ	0
	BSJ	0			BSJ	0			BSJ	0			BSJ	0
	BSJ	0			BSJ	0			BSJ	0			BSJ	0
	BSJ	0			BSJ	0			BSJ	0			BSJ	0
	BSJ	0			BSJ	0			BSJ	0			BSJ	0
	BSJ	0			BSJ	0			BSJ	0			BSJ	0
	BSJ	0			BSJ	0			BSJ	0			BSJ	0
	BSJ	0			BSJ	0			BSJ	0			BSJ	0
	BSJ	0			BSJ	0			BSJ	0			BSJ	0
	BSJ	0			BSJ	0			BSJ	0			BSJ	0
	BSJ	0			BSJ	0			BSJ	0			BSJ	0
	BSJ	0			BSJ	0			BSJ	0			BSJ	0
	BSJ	0			BSJ	0			BSJ	0			BSJ	0
	BSJ	0			BSJ	0			BSJ	0			BSJ	0
	BSJ	0			BSJ	0			BSJ	0			BSJ	0
	BSJ	0			BSJ	0			BSJ	0			BSJ	0
	BSJ	0			BSJ	0			BSJ	0			BSJ	0
	BSJ	0			BSJ	0			BSJ	0			BSJ	0
	BSJ	0			BSJ	0			BSJ	0			BSJ	0
	BSJ	0			BSJ	0			BSJ	0			BSJ	0
	BSJ	0			BSJ	0			BSJ	0			BSJ	0
	BSJ	0			BSJ	0			BSJ	0			BSJ	0
	BSJ	0			BSJ	0			BSJ	0			BSJ	0
	BSJ	0			BSJ	0			BSJ	0			BSJ	0
	BSJ	0			BSJ	0			BSJ	0			BSJ	0
	BSJ	0			BSJ	0			BSJ	0			BSJ	0
	BSJ	0			BSJ	0			BSJ	0			BSJ	0
	BSJ	0			BSJ	0			BSJ	0			BSJ	0
	BSJ	0			BSJ	0			BSJ	0			BSJ	0
	BSJ	0			BSJ	0			BSJ	0			BSJ	0
	BSJ	0			BSJ	0			BSJ	0			BSJ	0
	BSJ	0			BSJ	0			BSJ	0			BSJ	0
	BSJ	0			BSJ	0			BSJ	0			BSJ	0
	BSJ	0			BSJ	0			BSJ	0			BSJ	0
	BSJ	0			BSJ	0			BSJ	0			BSJ	0
	BSJ	0			BSJ	0			BSJ	0			BSJ	0
	BSJ	0			BSJ	0			BSJ	0			BSJ	0
	BSJ	0			BSJ	0			BSJ	0			BSJ	0
	BSJ	0			BSJ	0			BSJ	0			BSJ	0
	BSJ	0			BSJ	0			BSJ	0			BSJ	0
	BSJ	0			BSJ	0			BSJ	0			BSJ	0
	BSJ	0			BSJ	0			BSJ	0			BSJ	0
	BSJ	0			BSJ	0			BSJ	0			BSJ	0
	BSJ	0			BSJ	0			BSJ	0			BSJ	0
	BSJ	0			BSJ	0			BSJ	0			BSJ	0
	BSJ	0			BSJ	0			BSJ	0			BSJ	0
	BSJ	0			BSJ	0			BSJ	0			BSJ	0
	BSJ	0			BSJ	0			BSJ	0			BSJ	0
	BSJ	0			BSJ	0			BSJ	0			BSJ	0
	BSJ	0			BSJ	0			BSJ	0			BSJ	0
	BSJ	0			BSJ	0			BSJ	0			BSJ	0
	BSJ	0			BSJ	0			BSJ	0			BSJ	0
	BSJ	0			BSJ	0			BSJ	0			BSJ	0
	BSJ	0			BSJ	0			BSJ	0			BSJ	0
	BSJ	0			BSJ	0			BSJ	0			BSJ	0
	BSJ	0			BSJ	0			BSJ	0			BSJ	0
	BSJ	0			BSJ	0			BSJ	0			BSJ	0
	BSJ	0			BSJ	0			BSJ	0			BSJ	0
	BSJ	0			BSJ	0			BSJ	0			BSJ	0
	BSJ	0			BSJ	0			BSJ	0			BSJ	0
	BSJ	0			BSJ	0			BSJ	0			BSJ	0
	BSJ	0			BSJ	0			BSJ	0			BSJ	0
	BSJ	0			BSJ	0			BSJ	0			BSJ	0
	BSJ	0			BSJ	0			BSJ	0			BSJ	0
	BSJ	0			BSJ	0			BSJ	0			BSJ	0
	BSJ	0			BSJ	0			BSJ	0			BSJ	0
	BSJ	0			BSJ	0			BSJ	0			BSJ	0
	BSJ	0			BSJ	0			BSJ	0			BSJ	0
	BSJ	0			BSJ	0			BSJ	0			BSJ	0
	BSJ	0			BSJ	0			BSJ	0			BSJ	0
	BSJ	0			BSJ	0			BSJ	0			BSJ	0
	BSJ	0			BSJ	0			BSJ	0			BSJ	0
	BSJ	0			BSJ	0			BSJ	0			BSJ	0
	BSJ	0			BSJ	0			BSJ	0			BSJ	0
	BSJ	0			BSJ	0			BSJ	0			BSJ	0
	BSJ	0			BSJ	0			BSJ	0			BSJ	0
	BSJ	0			BSJ	0			BSJ	0			BSJ	0
	BSJ	0			BSJ	0			BSJ	0			BSJ	0
	BSJ	0			BSJ	0			BSJ	0			BSJ	0
	BSJ	0			BSJ	0			BSJ	0			BSJ	0
	BSJ	0			BSJ	0			BSJ	0			BSJ	0
	BSJ	0			BSJ	0			BSJ	0			BSJ	0
	BSJ	0			BSJ	0			BSJ	0			BSJ	0
	BSJ	0			BSJ	0			BSJ	0			BSJ	0
	BSJ	0			BSJ	0			BSJ	0			BSJ	0
	BSJ	0			BSJ	0			BSJ	0			BSJ	0
	BSJ	0			BSJ	0			BSJ	0			BSJ	0
	BSJ	0			BSJ	0			BSJ	0			BSJ	0
	BSJ	0			BSJ	0			BSJ	0			BSJ	0
	BSJ	0			BSJ	0			BSJ	0			BSJ	0
	BSJ	0			BSJ	0			BSJ	0			BSJ	0
	BSJ	0			BSJ	0			BSJ	0			BSJ	0
	BSJ	0			BSJ	0			BSJ	0			BSJ	0
	BSJ	0			BSJ	0			BSJ	0			BSJ	0
	BSJ	0			BSJ	0			BSJ	0			BSJ	0
	BSJ	0			BSJ	0			BSJ	0			BSJ	0
	BSJ	0			BSJ	0			BSJ	0			BSJ	0
	BSJ	0			BSJ	0			BSJ	0			BSJ	0
	BSJ	0			BSJ	0			BSJ	0			BSJ	0
	BSJ	0			BSJ	0			BSJ	0			BSJ	0
	BSJ	0			BSJ	0			BSJ	0			BSJ	0
	BSJ	0			BSJ	0			BSJ	0			BSJ	0
	BSJ	0			BSJ	0			BSJ	0			BSJ	0
	BSJ	0			BSJ	0			BSJ	0			BSJ	0
	BSJ	0			BSJ	0			BSJ	0			BSJ	0
	BSJ	0			BSJ	0			BSJ	0			BSJ	0
	BSJ	0			BSJ	0			BSJ	0			BSJ	0
	BSJ	0			BSJ	0			BSJ	0			BSJ	0
	BSJ	0			BSJ	0			BSJ	0			BSJ	0
	BSJ	0			BSJ	0			BSJ	0			BSJ	0
	BSJ	0			BSJ	0			BSJ	0			BSJ	0
	BSJ	0			BSJ	0			BSJ	0			BSJ	0
	BSJ	0			BSJ	0			BSJ	0			BSJ	0
	BSJ	0			BSJ	0			BSJ	0			BSJ	0
	BSJ	0			BSJ	0			BSJ	0			BSJ	0
	BSJ	0			BSJ	0			BSJ	0			BSJ	0
	BSJ	0			BSJ	0			BSJ	0			BSJ	0
	BSJ	0			BSJ	0			BSJ	0			BSJ	0
	BSJ	0			BSJ	0			BSJ	0			BSJ	0
	BSJ	0			BSJ	0			BSJ	0			BSJ	0
	BSJ	0			BSJ	0			BSJ	0			BSJ	0
	BSJ	0			BSJ	0			BSJ	0			BSJ	0
	BSJ	0			BSJ	0			BSJ	0			BSJ	0
	BSJ	0			BSJ	0			BSJ	0			BSJ	0
	BSJ	0			BSJ	0			BSJ	0			BSJ	0
	BSJ	0			BSJ	0			BSJ	0			BSJ	0
	BSJ	0			BSJ	0			BSJ	0			BSJ	0
	BSJ	0			BSJ	0			BSJ	0			BSJ	0
	BSJ	0			BSJ	0			BSJ	0			BSJ	0
	BSJ	0			BSJ	0			BSJ	0			BSJ	0
	BSJ	0			BSJ	0			BSJ	0			BSJ	0
	BSJ	0			BSJ	0			BSJ	0			BSJ	0
	BSJ	0			BSJ	0			BSJ	0			BSJ	0
	BSJ	0			BSJ	0			BSJ	0			BSJ	0
	BSJ	0			BSJ	0			BSJ	0			BSJ	0
	BSJ	0			BSJ	0			BSJ	0			BSJ	0
	BSJ	0			BSJ	0			BSJ	0			BSJ	0
	BSJ	0			BSJ	0			BSJ	0			BSJ	0
	BSJ	0			BSJ	0			BSJ	0			BSJ	0
	BSJ	0			BSJ	0			BSJ	0			BSJ	0
	BSJ	0			BSJ	0			BSJ	0			BSJ	0
	BSJ	0			BSJ	0			BSJ	0			BSJ	0
	BSJ	0			BSJ	0			BSJ	0			BSJ	0
	BSJ	0			BSJ	0			BSJ	0			BSJ	0
	BSJ	0			BSJ	0			BSJ	0			BSJ	0
	BSJ	0			BSJ	0			BSJ	0			BSJ	0
	BSJ	0			BSJ	0			BSJ	0			BSJ	0
	BSJ	0			BSJ	0			BSJ	0			BSJ	0
	BSJ	0			BSJ	0			BSJ	0			BSJ	0
	BSJ	0			BSJ	0			BSJ	0			BSJ	0
	BSJ	0			BSJ	0			BSJ	0			BSJ	0
	BSJ	0			BSJ	0			BSJ	0			BSJ	0
	BSJ	0			BSJ	0			BSJ	0			BSJ	0
	BSJ	0			BSJ	0			BSJ	0			BSJ	0
	BSJ	0			BSJ	0			BSJ	0			BSJ	0
	BSJ	0			BSJ	0			BSJ	0			BSJ	0
	BSJ	0			BSJ	0			BSJ	0			BSJ	0
	BSJ	0			BSJ	0			BSJ	0			BSJ	0
	BSJ	0			BSJ	0			BSJ	0			BSJ	0
	BSJ	0			BSJ	0			BSJ	0			BSJ	0
	BSJ	0			BSJ	0			BSJ	0			BSJ	0
	BSJ	0			BSJ	0			BSJ	0			BSJ	0
	BSJ	0			BSJ	0			BSJ	0			BSJ	0
	BSJ	0			BSJ	0			BSJ	0			BSJ	0
	BSJ	0			BSJ	0			BSJ	0			BSJ	0
	BSJ	0			BSJ	0			BSJ	0			BSJ	0
	BSJ	0			BSJ	0			BSJ	0			BSJ	0
	BSJ	0			BSJ	0			BSJ	0			BSJ	0
	BSJ	0			BSJ	0			BSJ	0			BSJ	0
	BSJ	0			BSJ	0			BSJ	0			BSJ	0
	BSJ	0			BSJ	0			BSJ	0			BSJ	0
	BSJ	0			BSJ	0			BSJ	0			BSJ	0
	BSJ	0			BSJ	0			BSJ	0			BSJ	0
	BSJ	0			BSJ	0			BSJ	0			BSJ	0
	BSJ	0			BSJ	0			BSJ	0			BSJ	0
	BSJ	0			BSJ	0			BSJ	0			BSJ	0
	BSJ	0			BSJ	0			BSJ	0			BSJ	0
	BSJ	0			BSJ	0			BSJ	0			BSJ	0
	BSJ	0			BSJ	0			BSJ	0			BSJ	0
	BSJ	0			BSJ	0			BSJ	0			BSJ	0
	BSJ	0			BSJ	0			BSJ	0			BSJ	0
	BSJ	0			BSJ	0			BSJ	0			BSJ	0
	BSJ	0			BSJ	0			BSJ	0			BSJ	0
	BSJ	0			BSJ	0			BSJ	0			BSJ	0
	BSJ	0			BSJ	0			BSJ	0			BSJ	0
	BSJ	0			BSJ	0			BSJ	0			BSJ	0
	BSJ	0			BSJ	0			BSJ	0			BSJ	0
	BSJ	0			BSJ	0			BSJ	0			BSJ	0
	BSJ	0			BSJ	0			BSJ	0			BSJ	0
	BSJ	0			BSJ	0			BSJ	0			BSJ	0
	BSJ	0			BSJ	0			BSJ	0			BSJ	0
	BSJ	0			BSJ	0			BSJ	0			BSJ	0
	BSJ	0			BSJ	0			BSJ	0			BSJ	0
	BSJ	0			BSJ	0			BSJ	0			BSJ	0
	BSJ	0			BSJ	0			BSJ	0			BSJ	0
	BSJ	0			BSJ	0			BSJ	0			BSJ	0
	BSJ	0			BSJ	0			BSJ	0			BSJ	0
	BSJ	0			BSJ	0			BSJ	0			BSJ	0
	BSJ	0			BSJ	0			BSJ	0			BSJ	0
	BSJ	0			BSJ	0			BSJ	0			BSJ	0
	BSJ	0			BSJ	0			BSJ	0			BSJ	0
	BSJ	0			BSJ	0			BSJ	0			BSJ	0
	BSJ	0			BSJ	0			BSJ	0			BSJ	0
	BSJ	0			BSJ	0			BSJ	0			BSJ	0
	BSJ	0			BSJ	0			BSJ	0			BSJ	0
	BSJ	0			BSJ	0			BSJ	0			BSJ	0
	BSJ	0			BSJ	0			BSJ	0			BSJ	0
	BSJ	0			BSJ	0			BSJ	0			BSJ	0
	BSJ	0			BSJ	0			BSJ	0			BSJ	0
	BSJ	0			BSJ	0			BSJ	0			BSJ	0
	BSJ	0			BSJ	0			BSJ	0			BSJ	0
	BSJ	0			BSJ	0			BSJ	0			BSJ	0
	BSJ	0			BSJ	0			BSJ	0			BSJ	0
	BSJ	0			BSJ	0			BSJ	0			BSJ	0
	BSJ	0			BSJ	0			BSJ	0			BSJ	0
	BSJ	0			BSJ	0			BSJ	0			BSJ	0
	BSJ	0			BSJ	0			BSJ	0			BSJ	0
	BSJ	0			BSJ	0			BSJ	0			BSJ	0
	BSJ	0			BSJ	0			BSJ	0			BSJ	0
	BSJ	0			BSJ	0			BSJ	0			BSJ	0
	BSJ	0			BSJ	0			BSJ	0			BSJ	0
	BSJ	0			BSJ	0			BSJ	0			BSJ	0
	BSJ	0			BSJ	0			BSJ	0			BSJ	0
	BSJ	0			BSJ	0			BSJ	0			BSJ	0
	BSJ	0			BSJ	0			BSJ	0			BSJ	0
	BSJ	0			BSJ	0			BSJ	0			BSJ	0
	BSJ	0			BSJ	0			BSJ	0			BSJ	0
	BSJ	0			BSJ	0			BSJ	0			BSJ	0
	BSJ	0			BSJ	0			BSJ	0			BSJ	0
	BSJ	0			BSJ	0			BSJ	0			BSJ	0
	BSJ	0			BSJ	0			BSJ	0			BSJ	0
	BSJ	0			BSJ	0			BSJ	0			BSJ	0
	BSJ	0			BSJ	0			BSJ	0			BSJ	0
	BSJ	0			BSJ	0			BSJ	0			BSJ	0
	BSJ	0			BSJ	0			BSJ	0			BSJ	0
	BSJ	0			BSJ	0			BSJ	0			BSJ	0
	BSJ	0			BSJ	0			BSJ	0			BSJ	0
	BSJ	0			BSJ	0			BSJ	0			BSJ	0
	BSJ	0			BSJ	0			BSJ	0			BSJ	0
	BSJ	0			BSJ	0			BSJ	0			BSJ	0
	BSJ	0			BSJ	0			BSJ	0			BSJ	0
	BSJ	0			BSJ	0			BSJ	0			BSJ	0
	BSJ	0			BSJ	0			BSJ	0			BSJ	0
	BSJ	0			BSJ	0			BSJ	0			BSJ	0
	BSJ	0			BSJ	0			BSJ	0			BSJ	0
	BSJ	0			BSJ	0			BSJ	0			BSJ	0
	BSJ	0			BSJ	0			BSJ	0			BSJ	0
	BSJ	0			BSJ	0			BSJ	0			BSJ	0
	BSJ	0			BSJ	0			BSJ	0			BSJ	0
	BSJ	0			BSJ	0			BSJ	0			BSJ	0
	BSJ	0			BSJ	0			BSJ	0			BSJ	0
	BSJ	0			BSJ	0			BSJ	0			BSJ	0
	BSJ	0			BSJ	0			BSJ	0			BSJ	0
	BSJ	0			BSJ	0			BSJ	0			BSJ	0
	BSJ	0			BSJ	0			BSJ	0			BSJ	0
	BSJ	0			BSJ	0			BSJ	0			BSJ	0
	BSJ	0			BSJ	0			BSJ	0			BSJ	0
	BSJ	0			BSJ	0			BSJ	0			BSJ	0
	BSJ	0			BSJ	0			BSJ	0			BSJ	0
	BSJ	0			BSJ	0			BSJ	0			BSJ	0
	BSJ	0			BSJ	0			BSJ	0			BSJ	0
	BSJ	0			BSJ	0			BSJ	0			BSJ	0
	BSJ	0			BSJ	0			BSJ	0			BSJ	0
	BSJ	0			BSJ	0			BSJ	0			BSJ	0
	BSJ	0			BSJ	0			BSJ	0			BSJ	0
	BSJ	0			BSJ	0			BSJ	0			BSJ	0
	BSJ	0			BSJ	0			BSJ	0			BSJ	0
	BSJ	0			BSJ	0			BSJ	0			BSJ	0
	BSJ	0			BSJ	0			BSJ	0			BSJ	0
	BSJ	0			BSJ	0			BSJ	0			BSJ	0
	BSJ	0			BSJ	0			BSJ	0			BSJ	0
	BSJ	0			BSJ	0			BSJ	0			BSJ	0
	BSJ	0			BSJ	0			BSJ	0			BSJ	0
	BSJ	0			BSJ	0			BSJ	0			BSJ	0
	BSJ	0			BSJ	0			BSJ	0			BSJ	0
	BSJ	0			BSJ	0			BSJ	0			BSJ	0
	BSJ	0			BSJ	0			BSJ	0			BSJ	0
	BSJ	0			BSJ	0			BSJ	0			BSJ	0
	BSJ	0			BSJ	0			BSJ	0			BSJ	0
	BSJ	0			BSJ	0			BSJ	0			BSJ	0
	BSJ	0			BSJ	0			BSJ	0			BSJ	0
	BSJ	0			BSJ	0			BSJ	0			BSJ	0
	BSJ	0			BSJ	0			BSJ	0			BSJ	0
	BSJ	0			BSJ	0			BSJ	0			BSJ	0
	BSJ	0			BSJ	0			BSJ	0			BSJ	0
	BSJ	0			BSJ	0			BSJ	0			BSJ	0
	BSJ	0			BSJ	0			BSJ	0			BSJ	0
	BSJ	0			BSJ	0			BSJ	0			BSJ	0
	BSJ	0			BSJ	0			BSJ	0			BSJ	0
	BSJ	0			BSJ	0			BSJ	0			BSJ	0
	BSJ	0			BSJ	0			BSJ	0			BSJ	0
	BSJ	0			BSJ	0			BSJ	0			BSJ	0
	BSJ	0			BSJ	0			BSJ	0			BSJ	0
	BSJ	0			BSJ	0			BSJ	0			BSJ	0
	BSJ	0			BSJ	0			BSJ	0			BSJ	0
	BSJ	0			BSJ	0			BSJ	0			BSJ	0
	BSJ	0			BSJ	0			BSJ	0			BSJ	0
	BSJ	0			BSJ	0			BSJ	0			BSJ	0
	BSJ	0			BSJ	0			BSJ	0			BSJ	0
	BSJ	0			BSJ	0			BSJ	0			BSJ	0
	BSJ	0			BSJ	0			BSJ	0			BSJ	0
	BSJ	0			BSJ	0			BSJ	0			BSJ	0
	BSJ	0			BSJ	0			BSJ	0			BSJ	0
	BSJ	0			BSJ	0			BSJ	0			BSJ	0
	BSJ	0			BSJ	0			BSJ	0			BSJ	0
	BSJ	0			BSJ	0			BSJ	0			BSJ	0
	BSJ	0			BSJ	0			BSJ	0			BSJ	0
	BSJ	0			BSJ	0			BSJ	0			BSJ	0
	BSJ	0			BSJ	0			BSJ	0			BSJ	0
	BSJ	0			BSJ	0			BSJ	0			BSJ	0
	BSJ	0			BSJ	0			BSJ	0			BSJ	0
	BSJ	0			BSJ	0			BSJ	0			BSJ	0
	BSJ	0			BSJ	0			BSJ	0			BSJ	0
	BSJ	0			BSJ	0			BSJ	0			BSJ	0
	BSJ	0			BSJ	0			BSJ	0			BSJ	0
	BSJ	0			BSJ	0			BSJ	0			BSJ	0
	BSJ	0			BSJ	0			BSJ	0			BSJ	0
	BSJ	0			BSJ	0			BSJ	0			BSJ	0
	BSJ	0			BSJ	0			BSJ	0			BSJ	0
	BSJ	0			BSJ	0			BSJ	0			BSJ	0
	BSJ	0			BSJ	0			BSJ	0			BSJ	0
	BSJ	0			BSJ	0			BSJ	0			BSJ	0
	BSJ	0			BSJ	0			BSJ	0			BSJ	0
	BSJ	0			BSJ	0			BSJ	0			BSJ	0
	BSJ	0			BSJ	0			BSJ	0			BSJ	0
	BSJ	0			BSJ	0			BSJ	0			BSJ	0
	BSJ	0			BSJ	0			BSJ	0			BSJ	0
	BSJ	0			BSJ	0			BSJ	0			BSJ	0
	BSJ	0			BSJ	0			BSJ	0			BSJ	0
	BSJ	0			BSJ	0			BSJ	0			BSJ	0
	BSJ	0			BSJ	0			BSJ	0			BSJ	0
	BSJ	0			BSJ	0			BSJ	0			BSJ	0
	BSJ	0			BSJ	0			BSJ	0			BSJ	0
	BSJ	0			BSJ	0			BSJ	0			BSJ	0
	BSJ	0			BSJ	0			BSJ	0			BSJ	0
	BSJ	0			BSJ	0			BSJ	0			BSJ	0
	BSJ	0			BSJ	0			BSJ	0			BSJ	0
	BSJ	0			BSJ	0			BSJ	0			BSJ	0
	BSJ	0			BSJ	0			BSJ	0			BSJ	0
	BSJ	0			BSJ	0			BSJ	0			BSJ	0
	BSJ	0			BSJ	0			BSJ	0			BSJ	0
	BSJ	0			BSJ	0			BSJ	0			BSJ	0
	BSJ	0			BSJ	0			BSJ	0			BSJ	0
	BSJ	0			BSJ	0			BSJ	0			BSJ	0
	BSJ	0			BSJ	0			BSJ	0			BSJ	0
	BSJ	0			BSJ	0			BSJ	0			BSJ	0
	BSJ	0			BSJ	0			BSJ	0			BSJ	0
	BSJ	0			BSJ	0			BSJ	0			BSJ	0
	BSJ	0			BSJ	0			BSJ	0			BSJ	0
	BSJ	0			BSJ	0			BSJ	0			BSJ	0
	BSJ	0			BSJ	0			BSJ	0			BSJ	0
	BSJ	0			BSJ	0			BSJ	0			nonBSJ	11.6279
	BSJ	0			BSJ	0			BSJ	0			nonBSJ	8.62069
	BSJ	0			BSJ	0			BSJ	0			nonBSJ	4.58716
	BSJ	0			BSJ	0			BSJ	0			nonBSJ	11.1111
	BSJ	0			BSJ	0			BSJ	0			nonBSJ	0
	BSJ	0			BSJ	0			BSJ	0			nonBSJ	0
	BSJ	0			BSJ	0			BSJ	0			nonBSJ	0
	BSJ	0			BSJ	0			BSJ	0			nonBSJ	0
	BSJ	0			BSJ	0			BSJ	0			nonBSJ	0
	BSJ	0			BSJ	0			BSJ	0			nonBSJ	0
	BSJ	0			BSJ	0			BSJ	0			nonBSJ	0
	BSJ	0			BSJ	0			BSJ	0			nonBSJ	0
	BSJ	0			BSJ	0			BSJ	0			nonBSJ	0
	BSJ	0			BSJ	0			BSJ	0			nonBSJ	0
	BSJ	0			BSJ	0			BSJ	0			nonBSJ	0
	BSJ	0			BSJ	0			BSJ	0			nonBSJ	0
	BSJ	0			BSJ	0			BSJ	0			nonBSJ	0
	BSJ	0			BSJ	0			BSJ	0			nonBSJ	0
	BSJ	0			BSJ	0			BSJ	0			nonBSJ	0
	BSJ	0			BSJ	0			BSJ	0			nonBSJ	0
	BSJ	0			BSJ	0			BSJ	0			nonBSJ	0
	BSJ	0			BSJ	0			BSJ	0			nonBSJ	0
	BSJ	0			BSJ	0			BSJ	0			nonBSJ	0
	BSJ	0			BSJ	0			BSJ	0			nonBSJ	0
	BSJ	0			BSJ	0			BSJ	0			nonBSJ	0
	BSJ	0			BSJ	0			BSJ	0			nonBSJ	0
	BSJ	0			BSJ	0			BSJ	0			nonBSJ	0
	BSJ	0			BSJ	0			BSJ	0			nonBSJ	0
	BSJ	0			BSJ	0			BSJ	0			nonBSJ	0
	BSJ	0			BSJ	0			BSJ	0			nonBSJ	0
	BSJ	0			BSJ	0			BSJ	0			nonBSJ	0
	BSJ	0			BSJ	0			BSJ	0			nonBSJ	0
	BSJ	0			BSJ	0			BSJ	0			nonBSJ	0
	BSJ	0			BSJ	0			BSJ	0			nonBSJ	0
	BSJ	0			BSJ	0			BSJ	0			nonBSJ	0
	BSJ	0			BSJ	0			BSJ	0			nonBSJ	0
	BSJ	0			BSJ	0			BSJ	0			nonBSJ	0
	BSJ	0			BSJ	0			BSJ	0			nonBSJ	0
	BSJ	0			BSJ	0			BSJ	0			nonBSJ	0
	BSJ	0			BSJ	0			BSJ	0			nonBSJ	0
	BSJ	0			BSJ	0			BSJ	0			nonBSJ	0
	BSJ	0			BSJ	0			BSJ	0			nonBSJ	0
	BSJ	0			BSJ	0			BSJ	0			nonBSJ	0
	BSJ	0			BSJ	0			BSJ	0			nonBSJ	0
	BSJ	0			BSJ	0			BSJ	0			nonBSJ	0
	BSJ	0			BSJ	0			BSJ	0			nonBSJ	0
	BSJ	0			BSJ	0			BSJ	0			nonBSJ	0
	BSJ	0			BSJ	0			BSJ	0			nonBSJ	0
	BSJ	0			BSJ	0			BSJ	0			nonBSJ	0
	BSJ	0			BSJ	0			BSJ	0			nonBSJ	0
	BSJ	0			BSJ	0			BSJ	0			nonBSJ	0
	BSJ	0			BSJ	0			BSJ	0			nonBSJ	0
	BSJ	0			BSJ	0			BSJ	0			nonBSJ	0
	BSJ	0			BSJ	0			BSJ	0			nonBSJ	0
	BSJ	0			BSJ	0			BSJ	0			nonBSJ	0
	BSJ	0			BSJ	0			BSJ	0			nonBSJ	0
	BSJ	0			BSJ	0			BSJ	0			nonBSJ	0
	BSJ	0			BSJ	0			BSJ	0			nonBSJ	0
	BSJ	0			BSJ	0			BSJ	0			nonBSJ	0
	BSJ	0			BSJ	0			BSJ	0			nonBSJ	0
	BSJ	0			BSJ	0			BSJ	0			nonBSJ	0
	BSJ	0			BSJ	0			BSJ	0			nonBSJ	0
	BSJ	0			BSJ	0			BSJ	0			nonBSJ	0
	BSJ	0			BSJ	0			BSJ	0			nonBSJ	0
	BSJ	0			BSJ	0			BSJ	0			nonBSJ	0
	BSJ	0			BSJ	0			BSJ	0			nonBSJ	0
	BSJ	0			BSJ	0			BSJ	0			nonBSJ	0
	BSJ	0			BSJ	0			BSJ	0			nonBSJ	0
	BSJ	0			BSJ	0			BSJ	0			nonBSJ	0
	BSJ	0			BSJ	0			BSJ	0			nonBSJ	0
	BSJ	0			BSJ	0			BSJ	0			nonBSJ	0
	BSJ	0			BSJ	0			BSJ	0			nonBSJ	0
	BSJ	0			BSJ	0			BSJ	0			nonBSJ	0
	BSJ	0			BSJ	0			BSJ	0			nonBSJ	0
	BSJ	0			BSJ	0			BSJ	0			nonBSJ	0
	BSJ	0			BSJ	0			BSJ	0			nonBSJ	0
	BSJ	0			BSJ	0			BSJ	0			nonBSJ	0
	BSJ	0			BSJ	0			BSJ	0			nonBSJ	0
	BSJ	0			BSJ	0			BSJ	0			nonBSJ	0
	BSJ	0			BSJ	0			BSJ	0			nonBSJ	0
	BSJ	0			BSJ	0			BSJ	0			nonBSJ	0
	BSJ	0			BSJ	0			BSJ	0			nonBSJ	0
	BSJ	0			BSJ	0			BSJ	0			nonBSJ	0
	BSJ	0			BSJ	0			BSJ	0			nonBSJ	0
	BSJ	0			BSJ	0			BSJ	0			nonBSJ	0
	BSJ	0			BSJ	0			BSJ	0			nonBSJ	0
	BSJ	0			BSJ	0			BSJ	0			nonBSJ	0
	BSJ	0			BSJ	0			BSJ	0			nonBSJ	0
	BSJ	0			BSJ	0			BSJ	0			nonBSJ	0
	BSJ	0			BSJ	0			BSJ	0			nonBSJ	0
	BSJ	0			BSJ	0			BSJ	0			nonBSJ	0
	BSJ	0			BSJ	0			BSJ	0			nonBSJ	0
	BSJ	0			BSJ	0			BSJ	0			nonBSJ	0
	BSJ	0			BSJ	0			BSJ	0			nonBSJ	0
	BSJ	0			BSJ	0			BSJ	0			nonBSJ	0
	BSJ	0			BSJ	0			BSJ	0			nonBSJ	0
	BSJ	0			BSJ	0			BSJ	0			nonBSJ	0
	BSJ	0			BSJ	0			BSJ	0			nonBSJ	0
	BSJ	0			BSJ	0			BSJ	0			nonBSJ	0
	BSJ	0			BSJ	0			BSJ	0			nonBSJ	0
	BSJ	0			BSJ	0			BSJ	0			nonBSJ	0
	BSJ	0			BSJ	0			BSJ	0			nonBSJ	0
	BSJ	0			BSJ	0			BSJ	0			nonBSJ	0
	BSJ	0			BSJ	0			BSJ	0			nonBSJ	0
	BSJ	0			BSJ	0			BSJ	0			nonBSJ	0
	BSJ	0			BSJ	0			BSJ	0			nonBSJ	0
	BSJ	0			BSJ	0			BSJ	0			nonBSJ	0
	BSJ	0			BSJ	0			BSJ	0			nonBSJ	0
	BSJ	0			BSJ	0			BSJ	0			nonBSJ	0
	BSJ	0			BSJ	0			BSJ	0			nonBSJ	0
	BSJ	0			BSJ	0			BSJ	0			nonBSJ	0
	BSJ	0			BSJ	0			BSJ	0			nonBSJ	0
	BSJ	0			BSJ	0			BSJ	0			nonBSJ	0
	BSJ	0			BSJ	0			BSJ	0			nonBSJ	0
	BSJ	0			BSJ	0			BSJ	0			nonBSJ	0
	BSJ	0			BSJ	0			BSJ	0			nonBSJ	0
	BSJ	0			BSJ	0			BSJ	0			nonBSJ	0
	BSJ	0			BSJ	0			BSJ	0			nonBSJ	0
	BSJ	0			BSJ	0			BSJ	0			nonBSJ	0
	BSJ	0			BSJ	0			BSJ	0			nonBSJ	0
	BSJ	0			BSJ	0			BSJ	0			nonBSJ	0
	BSJ	0			BSJ	0			BSJ	0			nonBSJ	0
	BSJ	0			BSJ	0			BSJ	0			nonBSJ	0
	BSJ	0			BSJ	0			BSJ	0			nonBSJ	0
	BSJ	0			BSJ	0			BSJ	0			nonBSJ	0
	BSJ	0			BSJ	0			BSJ	0			nonBSJ	0
	BSJ	0			BSJ	0			BSJ	0			nonBSJ	0
	BSJ	0			BSJ	0			BSJ	0			nonBSJ	0
	BSJ	0			BSJ	0			BSJ	0			nonBSJ	0
	BSJ	0			BSJ	0			BSJ	0			nonBSJ	0
	BSJ	0			BSJ	0			BSJ	0			nonBSJ	0
	BSJ	0			BSJ	0			BSJ	0			nonBSJ	0
	BSJ	0			BSJ	0			BSJ	0			nonBSJ	0
	BSJ	0			BSJ	0			BSJ	0			nonBSJ	0
	BSJ	0			BSJ	0			BSJ	0			nonBSJ	0
	BSJ	0			BSJ	0			BSJ	0			nonBSJ	0
	BSJ	0			BSJ	0			BSJ	0			nonBSJ	0
	BSJ	0			BSJ	0			BSJ	0			nonBSJ	0
	BSJ	0			BSJ	0			BSJ	0			nonBSJ	0
	BSJ	0			BSJ	0			BSJ	0			nonBSJ	0
	BSJ	0			BSJ	0			BSJ	0			nonBSJ	0
	BSJ	0			BSJ	0			BSJ	0			nonBSJ	0
	BSJ	0			BSJ	0			BSJ	0			nonBSJ	0
	BSJ	0			BSJ	0			BSJ	0			nonBSJ	0
	BSJ	0			BSJ	0			BSJ	0			nonBSJ	0
	BSJ	0			BSJ	0			BSJ	0			nonBSJ	0
	BSJ	0			BSJ	0			BSJ	0			nonBSJ	0
	BSJ	0			BSJ	0			BSJ	0			nonBSJ	0
	BSJ	0			BSJ	0			BSJ	0			nonBSJ	0
	BSJ	0			BSJ	0			BSJ	0			nonBSJ	0
	BSJ	0			BSJ	0			BSJ	0			nonBSJ	0
	BSJ	0			BSJ	0			BSJ	0			nonBSJ	0
	BSJ	0			BSJ	0			BSJ	0			nonBSJ	0
	BSJ	0			BSJ	0			BSJ	0			nonBSJ	0
	BSJ	0			BSJ	0			BSJ	0			nonBSJ	0
	BSJ	0			BSJ	0			BSJ	0			nonBSJ	0
	BSJ	0			BSJ	0			BSJ	0			nonBSJ	0
	BSJ	0			BSJ	0			BSJ	0			nonBSJ	0
	BSJ	0			BSJ	0			BSJ	0			nonBSJ	0
	BSJ	0			BSJ	0			BSJ	0			nonBSJ	0
	BSJ	0			BSJ	0			BSJ	0			nonBSJ	0
	BSJ	0			BSJ	0			BSJ	0			nonBSJ	0
	BSJ	0			BSJ	0			BSJ	0			nonBSJ	0
	BSJ	0			BSJ	0			BSJ	0			nonBSJ	0
	BSJ	0			BSJ	0			BSJ	0			nonBSJ	0
	BSJ	0			BSJ	0			BSJ	0			nonBSJ	0
	BSJ	0			BSJ	0			BSJ	0			nonBSJ	0
	BSJ	0			BSJ	0			BSJ	0			nonBSJ	0
	BSJ	0			BSJ	0			BSJ	0			nonBSJ	0
	BSJ	0			BSJ	0			BSJ	0			nonBSJ	0
	BSJ	0			BSJ	0			BSJ	0			nonBSJ	0
	BSJ	0			BSJ	0			BSJ	0			nonBSJ	0
	BSJ	0			BSJ	0			BSJ	0			nonBSJ	0
	BSJ	0			BSJ	0			BSJ	0			nonBSJ	0
	BSJ	0			BSJ	0			BSJ	0			nonBSJ	0
	BSJ	0			BSJ	0			BSJ	0			nonBSJ	0
	BSJ	0			BSJ	0			BSJ	0			nonBSJ	0
	BSJ	0			BSJ	0			BSJ	0			nonBSJ	0
	BSJ	0			BSJ	0			BSJ	0			nonBSJ	0
	BSJ	0			BSJ	0			BSJ	0			nonBSJ	0
	BSJ	0			BSJ	0			BSJ	0			nonBSJ	0
	BSJ	0			BSJ	0			BSJ	0			nonBSJ	0
	BSJ	0			BSJ	0			BSJ	0			nonBSJ	0
	BSJ	0			BSJ	0			BSJ	0			nonBSJ	0
	BSJ	0			BSJ	0			BSJ	0			nonBSJ	0
	BSJ	0			BSJ	0			BSJ	0			nonBSJ	0
	BSJ	0			BSJ	0			BSJ	0			nonBSJ	0
	BSJ	0			BSJ	0			BSJ	0			nonBSJ	0
	BSJ	0			BSJ	0			BSJ	0			nonBSJ	0
	BSJ	0			BSJ	0			BSJ	0			nonBSJ	0
	BSJ	0			BSJ	0			BSJ	0			nonBSJ	0
	BSJ	0			BSJ	0			BSJ	0			nonBSJ	0
	BSJ	0			BSJ	0			BSJ	0			nonBSJ	0
	BSJ	0			BSJ	0			BSJ	0			nonBSJ	0
	BSJ	0			BSJ	0			BSJ	0			nonBSJ	0
	BSJ	0			BSJ	0			BSJ	0			nonBSJ	0
	BSJ	0			BSJ	0			BSJ	0			nonBSJ	0
	BSJ	0			BSJ	0			BSJ	0			nonBSJ	0
	BSJ	0			BSJ	0			BSJ	0			nonBSJ	0
	BSJ	0			BSJ	0			BSJ	0			nonBSJ	0
	BSJ	0			BSJ	0			BSJ	0			nonBSJ	0
	BSJ	0			BSJ	0			BSJ	0			nonBSJ	0
	BSJ	0			BSJ	0			BSJ	0			nonBSJ	0
	BSJ	0			BSJ	0			BSJ	0			nonBSJ	0
	BSJ	0			BSJ	0			BSJ	0			nonBSJ	0
	BSJ	0			BSJ	0			BSJ	0			nonBSJ	0
	BSJ	0			BSJ	0			BSJ	0			nonBSJ	0
	BSJ	0			BSJ	0			BSJ	0			nonBSJ	0
	BSJ	0			BSJ	0			BSJ	0			nonBSJ	0
	BSJ	0			BSJ	0			BSJ	0			nonBSJ	0
	BSJ	0			BSJ	0			BSJ	0			nonBSJ	0
	BSJ	0			BSJ	0			BSJ	0			nonBSJ	0
	BSJ	0			BSJ	0			BSJ	0			nonBSJ	0
	BSJ	0			BSJ	0			BSJ	0			nonBSJ	0
	BSJ	0			BSJ	0			BSJ	0			nonBSJ	0
	BSJ	0			BSJ	0			BSJ	0			nonBSJ	0
	BSJ	0			BSJ	0			BSJ	0			nonBSJ	0
	BSJ	0			BSJ	0			BSJ	0			nonBSJ	0
	BSJ	0			BSJ	0			BSJ	0			nonBSJ	0
	BSJ	0			BSJ	0			BSJ	0			nonBSJ	0
	BSJ	0			BSJ	0			BSJ	0			nonBSJ	0
	BSJ	0			BSJ	0			BSJ	0			nonBSJ	0
	BSJ	0			BSJ	0			BSJ	0			nonBSJ	0
	BSJ	0			BSJ	0			BSJ	0			nonBSJ	0
	BSJ	0			BSJ	0			BSJ	0			nonBSJ	0
	BSJ	0			BSJ	0			BSJ	0			nonBSJ	0
	BSJ	0			BSJ	0			BSJ	0			nonBSJ	0
	BSJ	0			BSJ	0			BSJ	0			nonBSJ	0
	BSJ	0			BSJ	0			BSJ	0			nonBSJ	0
	BSJ	0			BSJ	0			BSJ	0			nonBSJ	0
	BSJ	0			BSJ	0			BSJ	0			nonBSJ	0
	BSJ	0			BSJ	0			BSJ	0			nonBSJ	0
	BSJ	0			BSJ	0			BSJ	0			nonBSJ	0
	BSJ	0			BSJ	0			BSJ	0			nonBSJ	0
	BSJ	0			BSJ	0			BSJ	0			nonBSJ	0
	BSJ	0			BSJ	0			BSJ	0			nonBSJ	0
	BSJ	0			BSJ	0			BSJ	0			nonBSJ	0
	BSJ	0			BSJ	0			BSJ	0			nonBSJ	0
	BSJ	0			BSJ	0			BSJ	0			nonBSJ	0
	BSJ	0			BSJ	0			BSJ	0			nonBSJ	0
	BSJ	0			BSJ	0			BSJ	0			nonBSJ	0
	BSJ	0			BSJ	0			BSJ	0			nonBSJ	0
	BSJ	0			BSJ	0			BSJ	0			nonBSJ	0
	BSJ	0			BSJ	0			BSJ	0			nonBSJ	0
	BSJ	0			BSJ	0			BSJ	0			nonBSJ	0
	BSJ	0			BSJ	0			BSJ	0			nonBSJ	0
	BSJ	0			BSJ	0			BSJ	0			nonBSJ	0
	BSJ	0			BSJ	0			BSJ	0			nonBSJ	0
	BSJ	0			BSJ	0			BSJ	0			nonBSJ	0
	BSJ	0			BSJ	0			BSJ	0			nonBSJ	0
	BSJ	0			BSJ	0			BSJ	0			nonBSJ	0
	BSJ	0			BSJ	0			BSJ	0			nonBSJ	0
	BSJ	0			BSJ	0			BSJ	0			nonBSJ	0
	BSJ	0			BSJ	0			BSJ	0			nonBSJ	0
	BSJ	0			BSJ	0			BSJ	0			nonBSJ	0
	BSJ	0			BSJ	0			BSJ	0			nonBSJ	0
	BSJ	0			BSJ	0			BSJ	0			nonBSJ	0
	BSJ	0			BSJ	0			BSJ	0			nonBSJ	0
	BSJ	0			BSJ	0			BSJ	0			nonBSJ	0
	BSJ	0			BSJ	0			BSJ	0			nonBSJ	0
	BSJ	0			BSJ	0			BSJ	0			nonBSJ	0
	BSJ	0			BSJ	0			BSJ	0			nonBSJ	0
	BSJ	0			BSJ	0			BSJ	0			nonBSJ	0
	BSJ	0			BSJ	0			BSJ	0			nonBSJ	0
	BSJ	0			BSJ	0			BSJ	0			nonBSJ	0
	BSJ	0			BSJ	0			BSJ	0			nonBSJ	0
	BSJ	0			BSJ	0			BSJ	0			nonBSJ	0
	BSJ	0			BSJ	0			BSJ	0			nonBSJ	0
	BSJ	0			BSJ	0			BSJ	0			nonBSJ	0
	BSJ	0			BSJ	0			BSJ	0			nonBSJ	0
	BSJ	0			BSJ	0			BSJ	0			nonBSJ	0
	BSJ	0			BSJ	0			BSJ	0			nonBSJ	0
	BSJ	0			BSJ	0			BSJ	0			nonBSJ	0
	BSJ	0			BSJ	0			BSJ	0			nonBSJ	0
	BSJ	0			BSJ	0			BSJ	0			nonBSJ	0
	BSJ	0			BSJ	0			BSJ	0			nonBSJ	0
	BSJ	0			BSJ	0			BSJ	0			nonBSJ	0
	BSJ	0			BSJ	0			BSJ	0			nonBSJ	0
	BSJ	0			BSJ	0			BSJ	0			nonBSJ	0
	BSJ	0			BSJ	0			BSJ	0			nonBSJ	0
	BSJ	0			BSJ	0			BSJ	0			nonBSJ	0
	BSJ	0			BSJ	0			BSJ	0			nonBSJ	0
	BSJ	0			BSJ	0			BSJ	0			nonBSJ	0
	BSJ	0			BSJ	0			BSJ	0			nonBSJ	0
	BSJ	0			BSJ	0			BSJ	0			nonBSJ	0
	BSJ	0			BSJ	0			BSJ	0			nonBSJ	0
	BSJ	0			BSJ	0			BSJ	0			nonBSJ	0
	BSJ	0			BSJ	0			BSJ	0			nonBSJ	0
	BSJ	0			BSJ	0			BSJ	0			nonBSJ	0
	BSJ	0			BSJ	0			BSJ	0			nonBSJ	0
	BSJ	0			BSJ	0			BSJ	0			nonBSJ	0
	BSJ	0			BSJ	0			BSJ	0			nonBSJ	0
	BSJ	0			BSJ	0			BSJ	0			nonBSJ	0
	BSJ	0			BSJ	0			BSJ	0			nonBSJ	0
	BSJ	0			BSJ	0			BSJ	0			nonBSJ	0
	BSJ	0			BSJ	0			BSJ	0			nonBSJ	0
	BSJ	0			BSJ	0			BSJ	0			nonBSJ	0
	BSJ	0			BSJ	0			BSJ	0			nonBSJ	0
	BSJ	0			BSJ	0			BSJ	0			nonBSJ	0
	BSJ	0			BSJ	0			BSJ	0			nonBSJ	0
	BSJ	0			BSJ	0			BSJ	0			nonBSJ	0
	BSJ	0			BSJ	0			BSJ	0			nonBSJ	0
	BSJ	0			BSJ	0			BSJ	0			nonBSJ	0
	BSJ	0			BSJ	0			BSJ	0			nonBSJ	0
	BSJ	0			BSJ	0			BSJ	0			nonBSJ	0
	BSJ	0			BSJ	0			BSJ	0			nonBSJ	0
	BSJ	0			BSJ	0			BSJ	0			nonBSJ	0
	BSJ	0			BSJ	0			BSJ	0			nonBSJ	0
	BSJ	0			BSJ	0			BSJ	0			nonBSJ	0
	BSJ	0			BSJ	0			BSJ	0			nonBSJ	0
	BSJ	0			BSJ	0			BSJ	0			nonBSJ	0
	BSJ	0			BSJ	0			BSJ	0			nonBSJ	0
	BSJ	0			BSJ	0			BSJ	0			nonBSJ	0
	BSJ	0			BSJ	0			BSJ	0			nonBSJ	0
	BSJ	0			BSJ	0			BSJ	0			nonBSJ	0
	BSJ	0			BSJ	0			BSJ	0			nonBSJ	0
	BSJ	0			BSJ	0			BSJ	0			nonBSJ	0
	BSJ	0			BSJ	0			BSJ	0			nonBSJ	0
	BSJ	0			BSJ	0			BSJ	0			nonBSJ	0
	BSJ	0			BSJ	0			BSJ	0			nonBSJ	0
	BSJ	0			BSJ	0			BSJ	0			nonBSJ	0
	BSJ	0			BSJ	0			BSJ	0			nonBSJ	0
	BSJ	0			BSJ	0			BSJ	0			nonBSJ	0
	BSJ	0			BSJ	0			BSJ	0			nonBSJ	0
	BSJ	0			BSJ	0			BSJ	0			nonBSJ	0
	BSJ	0			BSJ	0			BSJ	0			nonBSJ	0
	BSJ	0			BSJ	0			BSJ	0			nonBSJ	0
	BSJ	0			BSJ	0			BSJ	0			nonBSJ	0
	BSJ	0			BSJ	0			BSJ	0			nonBSJ	0
	BSJ	0			BSJ	0			BSJ	0			nonBSJ	0
	BSJ	0			BSJ	0			BSJ	0			nonBSJ	0
	BSJ	0			BSJ	0			BSJ	0			nonBSJ	0
	BSJ	0			BSJ	0			BSJ	0			nonBSJ	0
	BSJ	0			BSJ	0			BSJ	0			nonBSJ	0
	BSJ	0			BSJ	0			BSJ	0			nonBSJ	0
	BSJ	0			BSJ	0			BSJ	0			nonBSJ	0
	BSJ	0			BSJ	0			BSJ	0			nonBSJ	0
	BSJ	0			BSJ	0			BSJ	0			nonBSJ	0
	BSJ	0			BSJ	0			BSJ	0			nonBSJ	0
	BSJ	0			BSJ	0			BSJ	0			nonBSJ	0
	BSJ	0			BSJ	0			BSJ	0			nonBSJ	0
	BSJ	0			BSJ	0			BSJ	0			nonBSJ	0
	BSJ	0			BSJ	0			BSJ	0			nonBSJ	0
	BSJ	0			BSJ	0			BSJ	0			nonBSJ	0
	BSJ	0			BSJ	0			BSJ	0			nonBSJ	0
	BSJ	0			BSJ	0			BSJ	0			nonBSJ	0
	BSJ	0			BSJ	0			BSJ	0			nonBSJ	0
	BSJ	0			BSJ	0			BSJ	0			nonBSJ	0
	BSJ	0			BSJ	0			BSJ	0			nonBSJ	0
	BSJ	0			BSJ	0			BSJ	0			nonBSJ	0
	BSJ	0			BSJ	0			BSJ	0			nonBSJ	0
	BSJ	0			BSJ	0			BSJ	0			nonBSJ	0
	BSJ	0			BSJ	0			BSJ	0			nonBSJ	0
	BSJ	0			BSJ	0			BSJ	0			nonBSJ	0
	BSJ	0			BSJ	0			BSJ	0			nonBSJ	0
	BSJ	0			BSJ	0			BSJ	0			nonBSJ	0
	BSJ	0			BSJ	0			BSJ	0			nonBSJ	0
	BSJ	0			BSJ	0			BSJ	0			nonBSJ	0
	BSJ	0			BSJ	0			BSJ	0			nonBSJ	0
	BSJ	0			BSJ	0			BSJ	0			nonBSJ	0
	BSJ	0			BSJ	0			BSJ	0			nonBSJ	0
	BSJ	0			BSJ	0			BSJ	0			nonBSJ	0
	BSJ	0			BSJ	0			BSJ	0			nonBSJ	0
	BSJ	0			BSJ	0			BSJ	0			nonBSJ	0
	BSJ	0			BSJ	0			BSJ	0			nonBSJ	0
	BSJ	0			BSJ	0			BSJ	0			nonBSJ	0
	BSJ	0			BSJ	0			BSJ	0			nonBSJ	0
	BSJ	0			BSJ	0			BSJ	0			nonBSJ	0
	BSJ	0			BSJ	0			BSJ	0			nonBSJ	0
	BSJ	0			BSJ	0			BSJ	0			nonBSJ	0
	BSJ	0			BSJ	0			BSJ	0			nonBSJ	0
	BSJ	0			BSJ	0			BSJ	0			nonBSJ	0
	BSJ	0			BSJ	0			BSJ	0			nonBSJ	0
	BSJ	0			BSJ	0			BSJ	0			nonBSJ	0
	BSJ	0			BSJ	0			BSJ	0			nonBSJ	0
	BSJ	0			BSJ	0			BSJ	0			nonBSJ	0
	BSJ	0			BSJ	0			BSJ	0			nonBSJ	0
	BSJ	0			BSJ	0			BSJ	0			nonBSJ	0
	BSJ	0			BSJ	0			BSJ	0			nonBSJ	0
	BSJ	0			BSJ	0			BSJ	0			nonBSJ	0
	BSJ	0			BSJ	0			BSJ	0			nonBSJ	0
	BSJ	0			BSJ	0			BSJ	0			nonBSJ	0
	BSJ	0			BSJ	0			BSJ	0			nonBSJ	0
	BSJ	0			BSJ	0			BSJ	0			nonBSJ	0
	BSJ	0			BSJ	0			BSJ	0			nonBSJ	0
	BSJ	0			BSJ	0			BSJ	0			nonBSJ	0
	BSJ	0			BSJ	0			BSJ	0			nonBSJ	0
	BSJ	0			BSJ	0			BSJ	0			nonBSJ	0
	BSJ	0			BSJ	0			BSJ	0			nonBSJ	0
	BSJ	0			BSJ	0			BSJ	0			nonBSJ	0
	BSJ	0			BSJ	0			BSJ	0			nonBSJ	0
	BSJ	0			BSJ	0			BSJ	0			nonBSJ	0
	BSJ	0			BSJ	0			BSJ	0			nonBSJ	0
	BSJ	0			BSJ	0			BSJ	0			nonBSJ	0
	BSJ	0			BSJ	0			BSJ	0			nonBSJ	0
	BSJ	0			BSJ	0			BSJ	0			nonBSJ	0
	BSJ	0			BSJ	0			BSJ	0			nonBSJ	0
	BSJ	0			BSJ	0			BSJ	0			nonBSJ	0
	BSJ	0			BSJ	0			BSJ	0			nonBSJ	0
	BSJ	0			BSJ	0			BSJ	0			nonBSJ	0
	BSJ	0			BSJ	0			BSJ	0			nonBSJ	0
	BSJ	0			BSJ	0			BSJ	0			nonBSJ	0
	BSJ	0			BSJ	0			BSJ	0			nonBSJ	0
	BSJ	0			BSJ	0			BSJ	0			nonBSJ	0
	BSJ	0			BSJ	0			BSJ	0			nonBSJ	0
	BSJ	0			BSJ	0			BSJ	0			circ	9.61538
	BSJ	0			BSJ	0			BSJ	0			circ	1.46199
	BSJ	0			BSJ	0			BSJ	0			circ	6.66667
	BSJ	0			BSJ	0			BSJ	0			circ	11.6279
	BSJ	0			BSJ	0			BSJ	0			circ	8.62069
	BSJ	0			BSJ	0			BSJ	0			circ	4.58716
	BSJ	0			BSJ	0			BSJ	0			circ	1.5674
	BSJ	0			BSJ	0			BSJ	0			circ	11.1111
	BSJ	0			BSJ	0			BSJ	0			circ	11.3636
	BSJ	0			BSJ	0			BSJ	0			circ	1.05263
	BSJ	0			BSJ	0			BSJ	0			circ	0
	BSJ	0			BSJ	0			BSJ	0			circ	0
	BSJ	0			BSJ	0			BSJ	0			circ	0
	BSJ	0			BSJ	0			BSJ	0			circ	0
	BSJ	0			BSJ	0			BSJ	0			circ	0
	BSJ	0			BSJ	0			BSJ	0			circ	0
	BSJ	0			BSJ	0			BSJ	0			circ	0
	BSJ	0			BSJ	0			BSJ	0			circ	0
	BSJ	0			BSJ	0			BSJ	0			circ	0
	BSJ	0			BSJ	0			BSJ	0			circ	0
	BSJ	0			BSJ	0			BSJ	0			circ	0
	BSJ	0			BSJ	0			BSJ	0			circ	0
	BSJ	0			BSJ	0			BSJ	0			circ	0
	BSJ	0			BSJ	0			BSJ	0			circ	0
	BSJ	0			BSJ	0			BSJ	0			circ	0
	BSJ	0			BSJ	0			BSJ	0			circ	0
	BSJ	0			BSJ	0			BSJ	0			circ	0
	BSJ	0			BSJ	0			BSJ	0			circ	0
	BSJ	0			BSJ	0			BSJ	0			circ	0
	BSJ	0			BSJ	0			BSJ	0			circ	0
	BSJ	0			BSJ	0			BSJ	0			circ	0
	BSJ	0			BSJ	0			BSJ	0			circ	0
	BSJ	0			BSJ	0			BSJ	0			circ	0
	BSJ	0			BSJ	0			BSJ	0			circ	0
	BSJ	0			BSJ	0			BSJ	0			circ	0
	BSJ	0			BSJ	0			BSJ	0			circ	0
	BSJ	0			BSJ	0			BSJ	0			circ	0
	BSJ	0			BSJ	0			BSJ	0			circ	0
	BSJ	0			BSJ	0			BSJ	0			circ	0
	BSJ	0			BSJ	0			BSJ	0			circ	0
	BSJ	0			BSJ	0			BSJ	0			circ	0
	BSJ	0			BSJ	0			BSJ	0			circ	0
	BSJ	0			BSJ	0			BSJ	0			circ	0
	BSJ	0			BSJ	0			BSJ	0			circ	0
	BSJ	0			BSJ	0			BSJ	0			circ	0
	BSJ	0			BSJ	0			BSJ	0			circ	0
	BSJ	0			BSJ	0			BSJ	0			circ	0
	BSJ	0			BSJ	0			BSJ	0			circ	0
	BSJ	0			BSJ	0			BSJ	0			circ	0
	BSJ	0			BSJ	0			BSJ	0			circ	0
	BSJ	0			BSJ	0			BSJ	0			circ	0
	BSJ	0			BSJ	0			BSJ	0			circ	0
	BSJ	0			BSJ	0			BSJ	0			circ	0
	BSJ	0			BSJ	0			BSJ	0			circ	0
	BSJ	0			BSJ	0			BSJ	0			circ	0
	BSJ	0			BSJ	0			BSJ	0			circ	0
	BSJ	0			BSJ	0			BSJ	0			circ	0
	BSJ	0			BSJ	0			BSJ	0			circ	0
	BSJ	0			BSJ	0			BSJ	0			circ	0
	BSJ	0			BSJ	0			BSJ	0			circ	0
	BSJ	0			BSJ	0			BSJ	0			circ	0
	BSJ	0			BSJ	0			BSJ	0			circ	0
	BSJ	0			BSJ	0			BSJ	0			circ	0
	BSJ	0			BSJ	0			BSJ	0			circ	0
	BSJ	0			BSJ	0			BSJ	0			circ	0
	BSJ	0			BSJ	0			BSJ	0			circ	0
	BSJ	0			BSJ	0			BSJ	0			circ	0
	BSJ	0			BSJ	0			BSJ	0			circ	0
	BSJ	0			BSJ	0			BSJ	0			circ	0
	BSJ	0			BSJ	0			BSJ	0			circ	0
	BSJ	0			BSJ	0			BSJ	0			circ	0
	BSJ	0			BSJ	0			BSJ	0			circ	0
	BSJ	0			BSJ	0			BSJ	0			circ	0
	BSJ	0			BSJ	0			BSJ	0			circ	0
	BSJ	0			BSJ	0			BSJ	0			circ	0
	BSJ	0			BSJ	0			BSJ	0			circ	0
	BSJ	0			BSJ	0			BSJ	0			circ	0
	BSJ	0			BSJ	0			BSJ	0			circ	0
	BSJ	0			BSJ	0			BSJ	0			circ	0
	BSJ	0			BSJ	0			BSJ	0			circ	0
	BSJ	0			BSJ	0			BSJ	0			circ	0
	BSJ	0			BSJ	0			BSJ	0			circ	0
	BSJ	0			BSJ	0			BSJ	0			circ	0
	BSJ	0			BSJ	0			BSJ	0			circ	0
	BSJ	0			BSJ	0			BSJ	0			circ	0
	BSJ	0			BSJ	0			BSJ	0			circ	0
	BSJ	0			BSJ	0			BSJ	0			circ	0
	BSJ	0			BSJ	0			BSJ	0			circ	0
	BSJ	0			BSJ	0			BSJ	0			circ	0
	BSJ	0			BSJ	0			BSJ	0			circ	0
	BSJ	0			BSJ	0			BSJ	0			circ	0
	BSJ	0			BSJ	0			BSJ	0			circ	0
	BSJ	0			BSJ	0			BSJ	0			circ	0
	BSJ	0			BSJ	0			BSJ	0			circ	0
	BSJ	0			BSJ	0			BSJ	0			circ	0
	BSJ	0			BSJ	0			BSJ	0			circ	0
	BSJ	0			BSJ	0			BSJ	0			circ	0
	BSJ	0			BSJ	0			BSJ	0			circ	0
	BSJ	0			BSJ	0			BSJ	0			circ	0
	BSJ	0			BSJ	0			BSJ	0			circ	0
	BSJ	0			BSJ	0			BSJ	0			circ	0
	BSJ	0			BSJ	0			BSJ	0			circ	0
	BSJ	0			BSJ	0			BSJ	0			circ	0
	BSJ	0			BSJ	0			BSJ	0			circ	0
	BSJ	0			BSJ	0			BSJ	0			circ	0
	BSJ	0			BSJ	0			BSJ	0			circ	0
	BSJ	0			BSJ	0			BSJ	0			circ	0
	BSJ	0			BSJ	0			BSJ	0			circ	0
	BSJ	0			BSJ	0			BSJ	0			circ	0
	BSJ	0			BSJ	0			BSJ	0			circ	0
	BSJ	0			BSJ	0			BSJ	0			circ	0
	BSJ	0			BSJ	0			BSJ	0			circ	0
	BSJ	0			BSJ	0			BSJ	0			circ	0
	BSJ	0			BSJ	0			BSJ	0			circ	0
	BSJ	0			BSJ	0			BSJ	0			circ	0
	BSJ	0			BSJ	0			BSJ	0			circ	0
	BSJ	0			BSJ	0			BSJ	0			circ	0
	BSJ	0			BSJ	0			BSJ	0			circ	0
	BSJ	0			BSJ	0			BSJ	0			circ	0
	BSJ	0			BSJ	0			BSJ	0			circ	0
	BSJ	0			BSJ	0			BSJ	0			circ	0
	BSJ	0			BSJ	0			BSJ	0			circ	0
	BSJ	0			BSJ	0			BSJ	0			circ	0
	BSJ	0			BSJ	0			BSJ	0			circ	0
	BSJ	0			BSJ	0			BSJ	0			circ	0
	BSJ	0			BSJ	0			BSJ	0			circ	0
	BSJ	0			BSJ	0			BSJ	0			circ	0
	BSJ	0			BSJ	0			BSJ	0			circ	0
	BSJ	0			BSJ	0			BSJ	0			circ	0
	BSJ	0			BSJ	0			BSJ	0			circ	0
	BSJ	0			BSJ	0			BSJ	0			circ	0
	BSJ	0			BSJ	0			BSJ	0			circ	0
	BSJ	0			BSJ	0			BSJ	0			circ	0
	BSJ	0			BSJ	0			BSJ	0			circ	0
	BSJ	0			BSJ	0			BSJ	0			circ	0
	BSJ	0			BSJ	0			BSJ	0			circ	0
	BSJ	0			BSJ	0			BSJ	0			circ	0
	BSJ	0			BSJ	0			BSJ	0			circ	0
	BSJ	0			BSJ	0			BSJ	0			circ	0
	BSJ	0			BSJ	0			BSJ	0			circ	0
	BSJ	0			BSJ	0			BSJ	0			circ	0
	BSJ	0			BSJ	0			BSJ	0			circ	0
	BSJ	0			BSJ	0			BSJ	0			circ	0
	BSJ	0			BSJ	0			BSJ	0			circ	0
	BSJ	0			BSJ	0			BSJ	0			circ	0
	BSJ	0			BSJ	0			BSJ	0			circ	0
	BSJ	0			BSJ	0			BSJ	0			circ	0
	BSJ	0			BSJ	0			BSJ	0			circ	0
	BSJ	0			BSJ	0			BSJ	0			circ	0
	BSJ	0			BSJ	0			BSJ	0			circ	0
	BSJ	0			BSJ	0			BSJ	0			circ	0
	BSJ	0			BSJ	0			BSJ	0			circ	0
	BSJ	0			BSJ	0			BSJ	0			circ	0
	BSJ	0			BSJ	0			BSJ	0			circ	0
	BSJ	0			BSJ	0			BSJ	0			circ	0
	BSJ	0			BSJ	0			BSJ	0			circ	0
	BSJ	0			BSJ	0			BSJ	0			circ	0
	BSJ	0			BSJ	0			BSJ	0			circ	0
	BSJ	0			BSJ	0			BSJ	0			circ	0
	BSJ	0			BSJ	0			BSJ	0			circ	0
	BSJ	0			BSJ	0			BSJ	0			circ	0
	BSJ	0			BSJ	0			BSJ	0			circ	0
	BSJ	0			BSJ	0			BSJ	0			circ	0
	BSJ	0			BSJ	0			BSJ	0			circ	0
	BSJ	0			BSJ	0			BSJ	0			circ	0
	BSJ	0			BSJ	0			BSJ	0			circ	0
	BSJ	0			BSJ	0			BSJ	0			circ	0
	BSJ	0			BSJ	0			BSJ	0			circ	0
	BSJ	0			BSJ	0			BSJ	0			circ	0
	BSJ	0			BSJ	0			BSJ	0			circ	0
	BSJ	0			BSJ	0			BSJ	0			circ	0
	BSJ	0			BSJ	0			BSJ	0			circ	0
	BSJ	0			BSJ	0			BSJ	0			circ	0
	BSJ	0			BSJ	0			BSJ	0			circ	0
	BSJ	0			BSJ	0			BSJ	0			circ	0
	BSJ	0			BSJ	0			BSJ	0			circ	0
	BSJ	0			BSJ	0			BSJ	0			circ	0
	BSJ	0			BSJ	0			BSJ	0			circ	0
	BSJ	0			BSJ	0			BSJ	0			circ	0
	BSJ	0			BSJ	0			BSJ	0			circ	0
	BSJ	0			BSJ	0			BSJ	0			circ	0
	BSJ	0			BSJ	0			BSJ	0			circ	0
	BSJ	0			BSJ	0			BSJ	0			circ	0
	BSJ	0			BSJ	0			BSJ	0			circ	0
	BSJ	0			BSJ	0			BSJ	0			circ	0
	BSJ	0			BSJ	0			BSJ	0			circ	0
	BSJ	0			BSJ	0			BSJ	0			circ	0
	BSJ	0			BSJ	0			BSJ	0			circ	0
	BSJ	0			BSJ	0			BSJ	0			circ	0
	BSJ	0			BSJ	0			BSJ	0			circ	0
	BSJ	0			BSJ	0			BSJ	0			circ	0
	BSJ	0			BSJ	0			BSJ	0			circ	0
	BSJ	0			BSJ	0			BSJ	0			circ	0
	BSJ	0			BSJ	0			BSJ	0			circ	0
	BSJ	0			BSJ	0			BSJ	0			circ	0
	BSJ	0			BSJ	0			BSJ	0			circ	0
	BSJ	0			BSJ	0			BSJ	0			circ	0
	BSJ	0			BSJ	0			BSJ	0			circ	0
	BSJ	0			BSJ	0			BSJ	0			circ	0
	BSJ	0			BSJ	0			BSJ	0			circ	0
	BSJ	0			BSJ	0			BSJ	0			circ	0
	BSJ	0			BSJ	0			BSJ	0			circ	0
	BSJ	0			BSJ	0			BSJ	0			circ	0
	BSJ	0			BSJ	0			BSJ	0			circ	0
	BSJ	0			BSJ	0			BSJ	0			circ	0
	BSJ	0			BSJ	0			BSJ	0			circ	0
	BSJ	0			BSJ	0			BSJ	0			circ	0
	BSJ	0			BSJ	0			BSJ	0			circ	0
	BSJ	0			BSJ	0			BSJ	0			circ	0
	BSJ	0			BSJ	0			BSJ	0			circ	0
	BSJ	0			BSJ	0			BSJ	0			circ	0
	BSJ	0			BSJ	0			BSJ	0			circ	0
	BSJ	0			BSJ	0			BSJ	0			circ	0
	BSJ	0			BSJ	0			BSJ	0			circ	0
	BSJ	0			BSJ	0			BSJ	0			circ	0
	BSJ	0			BSJ	0			BSJ	0			circ	0
	BSJ	0			BSJ	0			BSJ	0			circ	0
	BSJ	0			BSJ	0			BSJ	0			circ	0
	BSJ	0			BSJ	0			BSJ	0			circ	0
	BSJ	0			BSJ	0			BSJ	0			circ	0
	BSJ	0			BSJ	0			BSJ	0			circ	0
	BSJ	0			BSJ	0			BSJ	0			circ	0
	BSJ	0			BSJ	0			BSJ	0			circ	0
	BSJ	0			BSJ	0			BSJ	0			circ	0
	BSJ	0			BSJ	0			BSJ	0			circ	0
	BSJ	0			BSJ	0			BSJ	0			circ	0
	BSJ	0			BSJ	0			BSJ	0			circ	0
	BSJ	0			BSJ	0			BSJ	0			circ	0
	BSJ	0			BSJ	0			BSJ	0			circ	0
	BSJ	0			BSJ	0			BSJ	0			circ	0
	BSJ	0			BSJ	0			BSJ	0			circ	0
	BSJ	0			BSJ	0			BSJ	0			circ	0
	BSJ	0			BSJ	0			BSJ	0			circ	0
	BSJ	0			BSJ	0			BSJ	0			circ	0
	BSJ	0			BSJ	0			BSJ	0			circ	0
	BSJ	0			BSJ	0			BSJ	0			circ	0
	BSJ	0			BSJ	0			BSJ	0			circ	0
	BSJ	0			BSJ	0			BSJ	0			circ	0
	BSJ	0			BSJ	0			BSJ	0			circ	0
	BSJ	0			BSJ	0			BSJ	0			circ	0
	BSJ	0			BSJ	0			BSJ	0			circ	0
	BSJ	0			BSJ	0			BSJ	0			circ	0
	BSJ	0			BSJ	0			BSJ	0			circ	0
	BSJ	0			BSJ	0			BSJ	0			circ	0
	BSJ	0			BSJ	0			BSJ	0			circ	0
	BSJ	0			BSJ	0			BSJ	0			circ	0
	BSJ	0			BSJ	0			BSJ	0			circ	0
	BSJ	0			BSJ	0			BSJ	0			circ	0
	BSJ	0			BSJ	0			BSJ	0			circ	0
	BSJ	0			BSJ	0			BSJ	0			circ	0
	BSJ	0			BSJ	0			BSJ	0			circ	0
	BSJ	0			BSJ	0			BSJ	0			circ	0
	BSJ	0			BSJ	0			BSJ	0			circ	0
	BSJ	0			BSJ	0			BSJ	0			circ	0
	BSJ	0			BSJ	0			BSJ	0			circ	0
	BSJ	0			BSJ	0			BSJ	0			circ	0
	BSJ	0			BSJ	0			BSJ	0			circ	0
	BSJ	0			BSJ	0			BSJ	0			circ	0
	BSJ	0			BSJ	0			BSJ	0			circ	0
	BSJ	0			BSJ	0			BSJ	0			circ	0
	BSJ	0			BSJ	0			BSJ	0			circ	0
	BSJ	0			BSJ	0			BSJ	0			circ	0
	BSJ	0			BSJ	0			BSJ	0			circ	0
	BSJ	0			BSJ	0			BSJ	0			circ	0
	BSJ	0			BSJ	0			BSJ	0			circ	0
	BSJ	0			BSJ	0			BSJ	0			circ	0
	BSJ	0			BSJ	0			BSJ	0			circ	0
	BSJ	0			BSJ	0			BSJ	0			circ	0
	BSJ	0			BSJ	0			BSJ	0			circ	0
	BSJ	0			BSJ	0			BSJ	0			circ	0
	BSJ	0			BSJ	0			BSJ	0			circ	0
	BSJ	0			BSJ	0			BSJ	0			circ	0
	BSJ	0			BSJ	0			BSJ	0			circ	0
	BSJ	0			BSJ	0			BSJ	0			circ	0
	BSJ	0			BSJ	0			BSJ	0			circ	0
	BSJ	0			BSJ	0			BSJ	0			circ	0
	BSJ	0			BSJ	0			BSJ	0			circ	0
	BSJ	0			BSJ	0			BSJ	0			circ	0
	BSJ	0			BSJ	0			BSJ	0			circ	0
	BSJ	0			BSJ	0			BSJ	0			circ	0
	BSJ	0			BSJ	0			BSJ	0			circ	0
	BSJ	0			BSJ	0			BSJ	0			circ	0
	BSJ	0			BSJ	0			BSJ	0			circ	0
	BSJ	0			BSJ	0			BSJ	0			circ	0
	BSJ	0			BSJ	0			BSJ	0			circ	0
	BSJ	0			BSJ	0			BSJ	0			circ	0
	BSJ	0			BSJ	0			BSJ	0			circ	0
	BSJ	0			BSJ	0			BSJ	0			circ	0
	BSJ	0			BSJ	0			BSJ	0			circ	0
	BSJ	0			BSJ	0			BSJ	0			circ	0
	BSJ	0			BSJ	0			BSJ	0			circ	0
	BSJ	0			BSJ	0			BSJ	0			circ	0
	BSJ	0			BSJ	0			BSJ	0			circ	0
	BSJ	0			BSJ	0			BSJ	0			circ	0
	BSJ	0			BSJ	0			BSJ	0			circ	0
	BSJ	0			BSJ	0			BSJ	0			circ	0
	BSJ	0			BSJ	0			BSJ	0			circ	0
	BSJ	0			BSJ	0			BSJ	0			circ	0
	BSJ	0			BSJ	0			BSJ	0			circ	0
	BSJ	0			BSJ	0			BSJ	0			circ	0
	BSJ	0			BSJ	0			BSJ	0			circ	0
	BSJ	0			BSJ	0			BSJ	0			circ	0
	BSJ	0			BSJ	0			BSJ	0			circ	0
	BSJ	0			BSJ	0			BSJ	0			circ	0
	BSJ	0			BSJ	0			BSJ	0			circ	0
	BSJ	0			BSJ	0			BSJ	0			circ	0
	BSJ	0			BSJ	0			BSJ	0			circ	0
	BSJ	0			BSJ	0			BSJ	0			circ	0
	BSJ	0			BSJ	0			BSJ	0			circ	0
	BSJ	0			BSJ	0			BSJ	0			circ	0
	BSJ	0			BSJ	0			BSJ	0			circ	0
	BSJ	0			BSJ	0			BSJ	0			circ	0
	BSJ	0			BSJ	0			BSJ	0			circ	0
	BSJ	0			BSJ	0			BSJ	0			circ	0
	BSJ	0			BSJ	0			BSJ	0			circ	0
	BSJ	0			BSJ	0			BSJ	0			circ	0
	BSJ	0			BSJ	0			BSJ	0			circ	0
	BSJ	0			BSJ	0			BSJ	0			circ	0
	BSJ	0			BSJ	0			BSJ	0			circ	0
	BSJ	0			BSJ	0			BSJ	0			circ	0
	BSJ	0			BSJ	0			BSJ	0			circ	0
	BSJ	0			BSJ	0			BSJ	0			circ	0
	BSJ	0			BSJ	0			BSJ	0			circ	0
	BSJ	0			BSJ	0			BSJ	0			circ	0
	BSJ	0			BSJ	0			BSJ	0			circ	0
	BSJ	0			BSJ	0			BSJ	0			circ	0
	BSJ	0			BSJ	0			BSJ	0			circ	0
	BSJ	0			BSJ	0			BSJ	0			circ	0
	BSJ	0			BSJ	0			BSJ	0			circ	0
	BSJ	0			BSJ	0			BSJ	0			circ	0
	BSJ	0			BSJ	0			BSJ	0			circ	0
	BSJ	0			BSJ	0			BSJ	0			circ	0
	BSJ	0			BSJ	0			BSJ	0			circ	0
	BSJ	0			BSJ	0			BSJ	0			circ	0
	BSJ	0			BSJ	0			BSJ	0			circ	0
	BSJ	0			BSJ	0			BSJ	0			circ	0
	BSJ	0			BSJ	0			BSJ	0			circ	0
	BSJ	0			BSJ	0			BSJ	0			circ	0
	BSJ	0			BSJ	0			BSJ	0			circ	0
	BSJ	0			BSJ	0			BSJ	0			circ	0
	BSJ	0			BSJ	0			BSJ	0			circ	0
	BSJ	0			BSJ	0			BSJ	0			circ	0
	BSJ	0			BSJ	0			BSJ	0			circ	0
	BSJ	0			BSJ	0			BSJ	0			circ	0
	BSJ	0			BSJ	0			BSJ	0			circ	0
	BSJ	0			BSJ	0			BSJ	0			circ	0
	BSJ	0			BSJ	0			BSJ	0			circ	0
	BSJ	0			BSJ	0			BSJ	0			circ	0
	BSJ	0			BSJ	0			BSJ	0			circ	0
	BSJ	0			BSJ	0			BSJ	0			circ	0
	BSJ	0			BSJ	0			BSJ	0			circ	0
	BSJ	0			BSJ	0			BSJ	0			circ	0
	BSJ	0			BSJ	0			BSJ	0			circ	0
	BSJ	0			BSJ	0			BSJ	0			circ	0
	BSJ	0			BSJ	0			BSJ	0			circ	0
	BSJ	0			BSJ	0			BSJ	0			circ	0
	BSJ	0			BSJ	0			BSJ	0			circ	0
	BSJ	0			BSJ	0			BSJ	0			circ	0
	BSJ	0			BSJ	0			BSJ	0			circ	0
	BSJ	0			BSJ	0			BSJ	0			circ	0
	BSJ	0			BSJ	0			BSJ	0			circ	0
	BSJ	0			BSJ	0			BSJ	0			circ	0
	BSJ	0			BSJ	0			BSJ	0			circ	0
	BSJ	0			BSJ	0			BSJ	0			circ	0
	BSJ	0			BSJ	0			BSJ	0			circ	0
	BSJ	0			BSJ	0			BSJ	0			circ	0
	BSJ	0			BSJ	0			BSJ	0			circ	0
	BSJ	0			BSJ	0			BSJ	0			circ	0
	BSJ	0			BSJ	0			BSJ	0			circ	0
	BSJ	0			BSJ	0			BSJ	0			circ	0
	BSJ	0			BSJ	0			BSJ	0			circ	0
	BSJ	0			BSJ	0			BSJ	0			circ	0
	BSJ	0			BSJ	0			BSJ	0			circ	0
	BSJ	0			BSJ	0			BSJ	0			circ	0
	BSJ	0			BSJ	0			BSJ	0			circ	0
	BSJ	0			BSJ	0			BSJ	0			circ	0
	BSJ	0			BSJ	0			BSJ	0			circ	0
	BSJ	0			BSJ	0			BSJ	0			circ	0
	BSJ	0			BSJ	0			BSJ	0			circ	0
	BSJ	0			BSJ	0			BSJ	0			circ	0
	BSJ	0			BSJ	0			BSJ	0			circ	0
	BSJ	0			BSJ	0			BSJ	0			circ	0
	BSJ	0			BSJ	0			BSJ	0			circ	0
	BSJ	0			BSJ	0			BSJ	0			circ	0
	BSJ	0			nonBSJ	9.43396			BSJ	0			circ	0
	BSJ	0			nonBSJ	10			BSJ	0			circ	0
	BSJ	0			nonBSJ	1.0917			BSJ	0			circ	0
	BSJ	0			nonBSJ	6.41026			BSJ	0			circ	0
	BSJ	0			nonBSJ	0.245821			BSJ	0			circ	0
	BSJ	0			nonBSJ	10.2041			BSJ	0			circ	0
	BSJ	0			nonBSJ	12.0482			BSJ	0			circ	0
	BSJ	0			nonBSJ	10.3093			BSJ	0			circ	0
	BSJ	0			nonBSJ	5.81395			BSJ	0			circ	0
	BSJ	0			nonBSJ	5			BSJ	0			circ	0
	BSJ	0			nonBSJ	0			BSJ	0			circ	0
	BSJ	0			nonBSJ	0			BSJ	0			circ	0
	BSJ	0			nonBSJ	0			BSJ	0			circ	0
	BSJ	0			nonBSJ	0			BSJ	0			circ	0
	BSJ	0			nonBSJ	0			BSJ	0			circ	0
	BSJ	0			nonBSJ	0			BSJ	0			circ	0
	BSJ	0			nonBSJ	0			BSJ	0			circ	0
	BSJ	0			nonBSJ	0			BSJ	0			circ	0
	BSJ	0			nonBSJ	0			BSJ	0			circ	0
	BSJ	0			nonBSJ	0			BSJ	0			circ	0
	BSJ	0			nonBSJ	0			BSJ	0			circ	0
	BSJ	0			nonBSJ	0			BSJ	0			circ	0
	BSJ	0			nonBSJ	0			BSJ	0			circ	0
	BSJ	0			nonBSJ	0			BSJ	0			circ	0
	BSJ	0			nonBSJ	0			BSJ	0			circ	0
	BSJ	0			nonBSJ	0			BSJ	0			circ	0
	BSJ	0			nonBSJ	0			BSJ	0			circ	0
	BSJ	0			nonBSJ	0			BSJ	0			circ	0
	BSJ	0			nonBSJ	0			BSJ	0			circ	0
	BSJ	0			nonBSJ	0			BSJ	0			circ	0
	BSJ	0			nonBSJ	0			BSJ	0			circ	0
	BSJ	0			nonBSJ	0			BSJ	0			circ	0
	BSJ	0			nonBSJ	0			BSJ	0			circ	0
	BSJ	0			nonBSJ	0			BSJ	0			circ	0
	BSJ	0			nonBSJ	0			BSJ	0			circ	0
	BSJ	0			nonBSJ	0			BSJ	0			circ	0
	BSJ	0			nonBSJ	0			BSJ	0			circ	0
	BSJ	0			nonBSJ	0			BSJ	0			circ	0
	BSJ	0			nonBSJ	0			BSJ	0			circ	0
	BSJ	0			nonBSJ	0			BSJ	0			circ	0
	BSJ	0			nonBSJ	0			BSJ	0			circ	0
	BSJ	0			nonBSJ	0			BSJ	0			circ	0
	BSJ	0			nonBSJ	0			BSJ	0			circ	0
	BSJ	0			nonBSJ	0			BSJ	0			circ	0
	BSJ	0			nonBSJ	0			BSJ	0			circ	0
	BSJ	0			nonBSJ	0			BSJ	0			circ	0
	BSJ	0			nonBSJ	0			BSJ	0			circ	0
	BSJ	0			nonBSJ	0			BSJ	0			circ	0
	BSJ	0			nonBSJ	0			BSJ	0			circ	0
	BSJ	0			nonBSJ	0			BSJ	0			circ	0
	BSJ	0			nonBSJ	0			BSJ	0			circ	0
	BSJ	0			nonBSJ	0			BSJ	0			circ	0
	BSJ	0			nonBSJ	0			BSJ	0			circ	0
	BSJ	0			nonBSJ	0			BSJ	0			circ	0
	BSJ	0			nonBSJ	0			BSJ	0			circ	0
	BSJ	0			nonBSJ	0			BSJ	0			circ	0
	BSJ	0			nonBSJ	0			BSJ	0			circ	0
	BSJ	0			nonBSJ	0			BSJ	0			circ	0
	BSJ	0			nonBSJ	0			BSJ	0			circ	0
	BSJ	0			nonBSJ	0			BSJ	0			circ	0
	BSJ	0			nonBSJ	0			BSJ	0			circ	0
	BSJ	0			nonBSJ	0			BSJ	0			circ	0
	BSJ	0			nonBSJ	0			BSJ	0			circ	0
	BSJ	0			nonBSJ	0			BSJ	0			circ	0
	BSJ	0			nonBSJ	0			BSJ	0			circ	0
	BSJ	0			nonBSJ	0			BSJ	0			circ	0
	BSJ	0			nonBSJ	0			BSJ	0			circ	0
	BSJ	0			nonBSJ	0			BSJ	0			circ	0
	BSJ	0			nonBSJ	0			BSJ	0			circ	0
	BSJ	0			nonBSJ	0			BSJ	0			circ	0
	BSJ	0			nonBSJ	0			BSJ	0			circ	0
	BSJ	0			nonBSJ	0			BSJ	0			circ	0
	BSJ	0			nonBSJ	0			BSJ	0			circ	0
	BSJ	0			nonBSJ	0			BSJ	0			circ	0
	BSJ	0			nonBSJ	0			BSJ	0			circ	0
	BSJ	0			nonBSJ	0			BSJ	0			circ	0
	BSJ	0			nonBSJ	0			BSJ	0			circ	0
	BSJ	0			nonBSJ	0			BSJ	0			circ	0
	BSJ	0			nonBSJ	0			BSJ	0			circ	0
	BSJ	0			nonBSJ	0			BSJ	0			circ	0
	BSJ	0			nonBSJ	0			BSJ	0			circ	0
	BSJ	0			nonBSJ	0			BSJ	0			circ	0
	BSJ	0			nonBSJ	0			BSJ	0			circ	0
	BSJ	0			nonBSJ	0			BSJ	0			circ	0
	BSJ	0			nonBSJ	0			BSJ	0			circ	0
	BSJ	0			nonBSJ	0			BSJ	0			circ	0
	BSJ	0			nonBSJ	0			BSJ	0			circ	0
	BSJ	0			nonBSJ	0			BSJ	0			circ	0
	BSJ	0			nonBSJ	0			BSJ	0			circ	0
	BSJ	0			nonBSJ	0			BSJ	0			circ	0
	BSJ	0			nonBSJ	0			BSJ	0			circ	0
	BSJ	0			nonBSJ	0			BSJ	0			circ	0
	BSJ	0			nonBSJ	0			BSJ	0			circ	0
	BSJ	0			nonBSJ	0			BSJ	0			circ	0
	BSJ	0			nonBSJ	0			BSJ	0			circ	0
	BSJ	0			nonBSJ	0			BSJ	0			circ	0
	BSJ	0			nonBSJ	0			BSJ	0			circ	0
	BSJ	0			nonBSJ	0			BSJ	0			circ	0
	BSJ	0			nonBSJ	0			BSJ	0			circ	0
	BSJ	0			nonBSJ	0			BSJ	0			circ	0
	BSJ	0			nonBSJ	0			BSJ	0			circ	0
	BSJ	0			nonBSJ	0			BSJ	0			circ	0
	BSJ	0			nonBSJ	0			BSJ	0			circ	0
	BSJ	0			nonBSJ	0			BSJ	0			circ	0
	BSJ	0			nonBSJ	0			BSJ	0			circ	0
	BSJ	0			nonBSJ	0			BSJ	0			circ	0
	BSJ	0			nonBSJ	0			BSJ	0			circ	0
	BSJ	0			nonBSJ	0			BSJ	0			circ	0
	BSJ	0			nonBSJ	0			BSJ	0			circ	0
	BSJ	0			nonBSJ	0			BSJ	0			circ	0
	BSJ	0			nonBSJ	0			BSJ	0			circ	0
	BSJ	0			nonBSJ	0			BSJ	0			circ	0
	BSJ	0			nonBSJ	0			BSJ	0			circ	0
	BSJ	0			nonBSJ	0			BSJ	0			circ	0
	BSJ	0			nonBSJ	0			BSJ	0			circ	0
	BSJ	0			nonBSJ	0			BSJ	0			circ	0
	BSJ	0			nonBSJ	0			BSJ	0			circ	0
	BSJ	0			nonBSJ	0			BSJ	0			circ	0
	BSJ	0			nonBSJ	0			BSJ	0			circ	0
	BSJ	0			nonBSJ	0			BSJ	0			circ	0
	BSJ	0			nonBSJ	0			BSJ	0			circ	0
	BSJ	0			nonBSJ	0			BSJ	0			circ	0
	BSJ	0			nonBSJ	0			BSJ	0			circ	0
	BSJ	0			nonBSJ	0			BSJ	0			circ	0
	BSJ	0			nonBSJ	0			BSJ	0			circ	0
	BSJ	0			nonBSJ	0			BSJ	0			circ	0
	BSJ	0			nonBSJ	0			BSJ	0			circ	0
	BSJ	0			nonBSJ	0			BSJ	0			circ	0
	BSJ	0			nonBSJ	0			BSJ	0			circ	0
	BSJ	0			nonBSJ	0			BSJ	0			circ	0
	BSJ	0			nonBSJ	0			BSJ	0			circ	0
	BSJ	0			nonBSJ	0			BSJ	0			circ	0
	BSJ	0			nonBSJ	0			BSJ	0			circ	0
	BSJ	0			nonBSJ	0			BSJ	0			circ	0
	BSJ	0			nonBSJ	0			BSJ	0			circ	0
	BSJ	0			nonBSJ	0			BSJ	0			circ	0
	BSJ	0			nonBSJ	0			BSJ	0			circ	0
	BSJ	0			nonBSJ	0			BSJ	0			circ	0
	BSJ	0			nonBSJ	0			BSJ	0			circ	0
	BSJ	0			nonBSJ	0			BSJ	0			circ	0
	BSJ	0			nonBSJ	0			BSJ	0			circ	0
	BSJ	0			nonBSJ	0			BSJ	0			circ	0
	BSJ	0			nonBSJ	0			BSJ	0			circ	0
	BSJ	0			nonBSJ	0			BSJ	0			circ	0
	BSJ	0			nonBSJ	0			BSJ	0			circ	0
	BSJ	0			nonBSJ	0			BSJ	0			circ	0
	BSJ	0			nonBSJ	0			BSJ	0			circ	0
	BSJ	0			nonBSJ	0			BSJ	0			circ	0
	BSJ	0			nonBSJ	0			BSJ	0			circ	0
	BSJ	0			nonBSJ	0			BSJ	0			circ	0
	BSJ	0			nonBSJ	0			BSJ	0			circ	0
	BSJ	0			nonBSJ	0			BSJ	0			circ	0
	BSJ	0			nonBSJ	0			BSJ	0			circ	0
	BSJ	0			nonBSJ	0			BSJ	0			circ	0
	BSJ	0			nonBSJ	0			BSJ	0			circ	0
	BSJ	0			nonBSJ	0			BSJ	0			circ	0
	BSJ	0			nonBSJ	0			BSJ	0			circ	0
	BSJ	0			nonBSJ	0			BSJ	0			circ	0
	BSJ	0			nonBSJ	0			BSJ	0			circ	0
	BSJ	0			nonBSJ	0			BSJ	0			circ	0
	BSJ	0			nonBSJ	0			BSJ	0			circ	0
	BSJ	0			nonBSJ	0			BSJ	0			circ	0
	BSJ	0			nonBSJ	0			BSJ	0			circ	0
	BSJ	0			nonBSJ	0			BSJ	0			circ	0
	BSJ	0			nonBSJ	0			BSJ	0			circ	0
	BSJ	0			nonBSJ	0			BSJ	0			circ	0
	BSJ	0			nonBSJ	0			BSJ	0			circ	0
	BSJ	0			nonBSJ	0			BSJ	0			circ	0
	BSJ	0			nonBSJ	0			BSJ	0			circ	0
	BSJ	0			nonBSJ	0			BSJ	0			circ	0
	BSJ	0			nonBSJ	0			BSJ	0			circ	0
	BSJ	0			nonBSJ	0			BSJ	0			circ	0
	BSJ	0			nonBSJ	0			BSJ	0			circ	0
	BSJ	0			nonBSJ	0			BSJ	0			circ	0
	BSJ	0			nonBSJ	0			BSJ	0			circ	0
	BSJ	0			nonBSJ	0			BSJ	0			circ	0
	BSJ	0			nonBSJ	0			BSJ	0			circ	0
	BSJ	0			nonBSJ	0			BSJ	0			circ	0
	BSJ	0			nonBSJ	0			BSJ	0			circ	0
	BSJ	0			nonBSJ	0			BSJ	0			circ	0
	BSJ	0			nonBSJ	0			BSJ	0			circ	0
	BSJ	0			nonBSJ	0			BSJ	0			circ	0
	BSJ	0			nonBSJ	0			BSJ	0			circ	0
	BSJ	0			nonBSJ	0			BSJ	0			circ	0
	BSJ	0			nonBSJ	0			BSJ	0			circ	0
	BSJ	0			nonBSJ	0			BSJ	0			circ	0
	BSJ	0			nonBSJ	0			BSJ	0			circ	0
	BSJ	0			nonBSJ	0			BSJ	0			circ	0
	BSJ	0			nonBSJ	0			BSJ	0			circ	0
	BSJ	0			nonBSJ	0			BSJ	0			circ	0
	BSJ	0			nonBSJ	0			BSJ	0			circ	0
	BSJ	0			nonBSJ	0			BSJ	0			circ	0
	BSJ	0			nonBSJ	0			BSJ	0			circ	0
	BSJ	0			nonBSJ	0			BSJ	0			circ	0
	BSJ	0			nonBSJ	0			BSJ	0			circ	0
	BSJ	0			nonBSJ	0			BSJ	0			circ	0
	BSJ	0			nonBSJ	0			BSJ	0			circ	0
	BSJ	0			nonBSJ	0			BSJ	0			circ	0
	BSJ	0			nonBSJ	0			BSJ	0			circ	0
	BSJ	0			nonBSJ	0			BSJ	0			circ	0
	BSJ	0			nonBSJ	0			BSJ	0			circ	0
	BSJ	0			nonBSJ	0			BSJ	0			circ	0
	BSJ	0			nonBSJ	0			BSJ	0			circ	0
	BSJ	0			nonBSJ	0			BSJ	0			circ	0
	BSJ	0			nonBSJ	0			BSJ	0			circ	0
	BSJ	0			nonBSJ	0			BSJ	0			circ	0
	BSJ	0			nonBSJ	0			BSJ	0			circ	0
	BSJ	0			nonBSJ	0			BSJ	0			circ	0
	BSJ	0			nonBSJ	0			BSJ	0			circ	0
	BSJ	0			nonBSJ	0			BSJ	0			circ	0
	BSJ	0			nonBSJ	0			BSJ	0			circ	0
	BSJ	0			nonBSJ	0			BSJ	0			circ	0
	BSJ	0			nonBSJ	0			BSJ	0			circ	0
	BSJ	0			nonBSJ	0			BSJ	0			circ	0
	BSJ	0			nonBSJ	0			BSJ	0			circ	0
	BSJ	0			nonBSJ	0			BSJ	0			circ	0
	BSJ	0			nonBSJ	0			BSJ	0			circ	0
	BSJ	0			nonBSJ	0			BSJ	0			circ	0
	BSJ	0			nonBSJ	0			BSJ	0			circ	0
	BSJ	0			nonBSJ	0			BSJ	0			circ	0
	BSJ	0			nonBSJ	0			BSJ	0			circ	0
	BSJ	0			nonBSJ	0			BSJ	0			circ	0
	BSJ	0			nonBSJ	0			BSJ	0			circ	0
	BSJ	0			nonBSJ	0			BSJ	0			circ	0
	BSJ	0			nonBSJ	0			BSJ	0			circ	0
	BSJ	0			nonBSJ	0			BSJ	0			circ	0
	BSJ	0			nonBSJ	0			BSJ	0			circ	0
	BSJ	0			nonBSJ	0			BSJ	0			circ	0
	BSJ	0			nonBSJ	0			BSJ	0			circ	0
	BSJ	0			nonBSJ	0			BSJ	0			circ	0
	BSJ	0			nonBSJ	0			BSJ	0			circ	0
	BSJ	0			nonBSJ	0			BSJ	0			circ	0
	BSJ	0			nonBSJ	0			BSJ	0			circ	0
	BSJ	0			nonBSJ	0			BSJ	0			circ	0
	BSJ	0			nonBSJ	0			BSJ	0			circ	0
	BSJ	0			nonBSJ	0			BSJ	0			circ	0
	BSJ	0			nonBSJ	0			BSJ	0			circ	0
	BSJ	0			nonBSJ	0			BSJ	0			circ	0
	BSJ	0			nonBSJ	0			BSJ	0			circ	0
	BSJ	0			nonBSJ	0			BSJ	0			circ	0
	BSJ	0			nonBSJ	0			BSJ	0			circ	0
	BSJ	0			nonBSJ	0			BSJ	0			circ	0
	BSJ	0			nonBSJ	0			BSJ	0			circ	0
	BSJ	0			nonBSJ	0			BSJ	0			circ	0
	BSJ	0			nonBSJ	0			BSJ	0			circ	0
	BSJ	0			nonBSJ	0			BSJ	0			circ	0
	BSJ	0			nonBSJ	0			BSJ	0			circ	0
	BSJ	0			nonBSJ	0			BSJ	0			circ	0
	BSJ	0			nonBSJ	0			BSJ	0			circ	0
	BSJ	0			nonBSJ	0			BSJ	0			circ	0
	BSJ	0			nonBSJ	0			BSJ	0			circ	0
	BSJ	0			nonBSJ	0			BSJ	0			circ	0
	BSJ	0			nonBSJ	0			BSJ	0			circ	0
	BSJ	0			nonBSJ	0			BSJ	0			circ	0
	BSJ	0			nonBSJ	0			BSJ	0			circ	0
	BSJ	0			nonBSJ	0			BSJ	0			circ	0
	BSJ	0			nonBSJ	0			BSJ	0			circ	0
	BSJ	0			nonBSJ	0			BSJ	0			circ	0
	BSJ	0			nonBSJ	0			BSJ	0			circ	0
	BSJ	0			nonBSJ	0			BSJ	0			circ	0
	BSJ	0			nonBSJ	0			BSJ	0			circ	0
	BSJ	0			nonBSJ	0			BSJ	0			circ	0
	BSJ	0			nonBSJ	0			BSJ	0			circ	0
	BSJ	0			nonBSJ	0			BSJ	0			circ	0
	BSJ	0			nonBSJ	0			BSJ	0			circ	0
	BSJ	0			nonBSJ	0			BSJ	0			circ	0
	BSJ	0			nonBSJ	0			BSJ	0			circ	0
	BSJ	0			nonBSJ	0			BSJ	0			circ	0
	BSJ	0			nonBSJ	0			BSJ	0			circ	0
	BSJ	0			nonBSJ	0			BSJ	0			circ	0
	BSJ	0			nonBSJ	0			BSJ	0			circ	0
	BSJ	0			nonBSJ	0			BSJ	0			circ	0
	BSJ	0			nonBSJ	0			BSJ	0			circ	0
	BSJ	0			nonBSJ	0			BSJ	0			circ	0
	BSJ	0			nonBSJ	0			BSJ	0			circ	0
	BSJ	0			nonBSJ	0			BSJ	0			circ	0
	BSJ	0			nonBSJ	0			BSJ	0			circ	0
	BSJ	0			nonBSJ	0			BSJ	0			circ	0
	BSJ	0			nonBSJ	0			BSJ	0			circ	0
	BSJ	0			nonBSJ	0			BSJ	0			circ	0
	BSJ	0			nonBSJ	0			BSJ	0			circ	0
	BSJ	0			nonBSJ	0			BSJ	0			circ	0
	BSJ	0			nonBSJ	0			BSJ	0			circ	0
	BSJ	0			nonBSJ	0			BSJ	0			circ	0
	BSJ	0			nonBSJ	0			BSJ	0			circ	0
	BSJ	0			nonBSJ	0			BSJ	0			circ	0
	BSJ	0			nonBSJ	0			BSJ	0			circ	0
	BSJ	0			nonBSJ	0			BSJ	0			circ	0
	BSJ	0			nonBSJ	0			BSJ	0			circ	0
	BSJ	0			nonBSJ	0			BSJ	0			circ	0
	BSJ	0			nonBSJ	0			BSJ	0			circ	0
	BSJ	0			nonBSJ	0			BSJ	0			circ	0
	BSJ	0			nonBSJ	0			BSJ	0			circ	0
	BSJ	0			nonBSJ	0			BSJ	0			circ	0
	BSJ	0			nonBSJ	0			BSJ	0			circ	0
	BSJ	0			nonBSJ	0			BSJ	0			circ	0
	BSJ	0			nonBSJ	0			BSJ	0			circ	0
	BSJ	0			nonBSJ	0			BSJ	0			circ	0
	BSJ	0			nonBSJ	0			BSJ	0			circ	0
	BSJ	0			nonBSJ	0			BSJ	0			circ	0
	BSJ	0			nonBSJ	0			BSJ	0			circ	0
	BSJ	0			nonBSJ	0			BSJ	0			circ	0
	BSJ	0			nonBSJ	0			BSJ	0			circ	0
	BSJ	0			nonBSJ	0			BSJ	0			circ	0
	BSJ	0			nonBSJ	0			BSJ	0			circ	0
	BSJ	0			nonBSJ	0			BSJ	0			circ	0
	BSJ	0			nonBSJ	0			BSJ	0			circ	0
	BSJ	0			nonBSJ	0			BSJ	0			circ	0
	BSJ	0			nonBSJ	0			BSJ	0			circ	0
	BSJ	0			nonBSJ	0			BSJ	0			circ	0
	BSJ	0			nonBSJ	0			BSJ	0			circ	0
	BSJ	0			nonBSJ	0			BSJ	0			circ	0
	BSJ	0			nonBSJ	0			BSJ	0			circ	0
	BSJ	0			nonBSJ	0			BSJ	0			circ	0
	BSJ	0			nonBSJ	0			BSJ	0			circ	0
	BSJ	0			nonBSJ	0			BSJ	0			circ	0
	BSJ	0			nonBSJ	0			BSJ	0			circ	0
	BSJ	0			nonBSJ	0			BSJ	0			circ	0
	BSJ	0			nonBSJ	0			BSJ	0			circ	0
	BSJ	0			nonBSJ	0			BSJ	0			circ	0
	BSJ	0			nonBSJ	0			BSJ	0			circ	0
	BSJ	0			nonBSJ	0			BSJ	0			circ	0
	BSJ	0			nonBSJ	0			BSJ	0			circ	0
	BSJ	0			nonBSJ	0			BSJ	0			circ	0
	BSJ	0			nonBSJ	0			BSJ	0			circ	0
	BSJ	0			nonBSJ	0			BSJ	0			circ	0
	BSJ	0			nonBSJ	0			BSJ	0			circ	0
	BSJ	0			nonBSJ	0			BSJ	0			circ	0
	BSJ	0			nonBSJ	0			BSJ	0			circ	0
	BSJ	0			nonBSJ	0			BSJ	0			circ	0
	BSJ	0			nonBSJ	0			BSJ	0			circ	0
	BSJ	0			nonBSJ	0			BSJ	0			circ	0
	BSJ	0			nonBSJ	0			BSJ	0			circ	0
	BSJ	0			nonBSJ	0			BSJ	0			circ	0
	BSJ	0			nonBSJ	0			BSJ	0			circ	0
	BSJ	0			nonBSJ	0			BSJ	0			circ	0
	BSJ	0			nonBSJ	0			BSJ	0			circ	0
	BSJ	0			nonBSJ	0			BSJ	0			circ	0
	BSJ	0			nonBSJ	0			BSJ	0			circ	0
	BSJ	0			nonBSJ	0			BSJ	0			circ	0
	BSJ	0			nonBSJ	0			BSJ	0			circ	0
	BSJ	0			nonBSJ	0			BSJ	0			circ	0
	BSJ	0			nonBSJ	0			BSJ	0			circ	0
	BSJ	0			nonBSJ	0			BSJ	0			circ	0
	BSJ	0			nonBSJ	0			BSJ	0			circ	0
	BSJ	0			nonBSJ	0			BSJ	0			circ	0
	BSJ	0			nonBSJ	0			BSJ	0			circ	0
	BSJ	0			nonBSJ	0			BSJ	0			circ	0
	BSJ	0			nonBSJ	0			BSJ	0			circ	0
	BSJ	0			nonBSJ	0			BSJ	0			circ	0
	BSJ	0			nonBSJ	0			BSJ	0			circ	0
	BSJ	0			nonBSJ	0			BSJ	0			circ	0
	BSJ	0			nonBSJ	0			BSJ	0			circ	0
	BSJ	0			nonBSJ	0			BSJ	0			circ	0
	BSJ	0			nonBSJ	0			BSJ	0			circ	0
	BSJ	0			nonBSJ	0			BSJ	0			circ	0
	BSJ	0			nonBSJ	0			BSJ	0			circ	0
	BSJ	0			nonBSJ	0			BSJ	0			circ	0
	BSJ	0			nonBSJ	0			BSJ	0			circ	0
	BSJ	0			nonBSJ	0			BSJ	0			circ	0
	BSJ	0			nonBSJ	0			BSJ	0			circ	0
	BSJ	0			nonBSJ	0			BSJ	0			circ	0
	BSJ	0			nonBSJ	0			BSJ	0			circ	0
	BSJ	0			nonBSJ	0			BSJ	0			circ	0
	BSJ	0			nonBSJ	0			BSJ	0			circ	0
	BSJ	0			nonBSJ	0			BSJ	0			circ	0
	BSJ	0			nonBSJ	0			BSJ	0			circ	0
	BSJ	0			nonBSJ	0			BSJ	0			circ	0
	BSJ	0			nonBSJ	0			BSJ	0			circ	0
	BSJ	0			nonBSJ	0			BSJ	0			circ	0
	BSJ	0			nonBSJ	0			BSJ	0			circ	0
	BSJ	0			nonBSJ	0			BSJ	0			circ	0
	BSJ	0			nonBSJ	0			BSJ	0			circ	0
	BSJ	0			nonBSJ	0			BSJ	0			circ	0
	BSJ	0			nonBSJ	0			BSJ	0			circ	0
	BSJ	0			nonBSJ	0			BSJ	0			circ	0
	BSJ	0			nonBSJ	0			BSJ	0			circ	0
	BSJ	0			nonBSJ	0			BSJ	0			circ	0
	BSJ	0			nonBSJ	0			BSJ	0			circ	0
	BSJ	0			nonBSJ	0			BSJ	0			circ	0
	BSJ	0			nonBSJ	0			BSJ	0			circ	0
	BSJ	0			nonBSJ	0			BSJ	0			circ	0
	BSJ	0			nonBSJ	0			BSJ	0			circ	0
	BSJ	0			nonBSJ	0			BSJ	0			circ	0
	BSJ	0			nonBSJ	0			BSJ	0			circ	0
	BSJ	0			nonBSJ	0			BSJ	0			circ	0
	BSJ	0			nonBSJ	0			BSJ	0			circ	0
	BSJ	0			nonBSJ	0			BSJ	0			circ	0
	BSJ	0			nonBSJ	0			BSJ	0			circ	0
	BSJ	0			nonBSJ	0			BSJ	0			circ	0
	BSJ	0			nonBSJ	0			BSJ	0			circ	0
	BSJ	0			nonBSJ	0			BSJ	0			circ	0
	BSJ	0			nonBSJ	0			BSJ	0			circ	0
	BSJ	0			nonBSJ	0			BSJ	0			circ	0
	BSJ	0			nonBSJ	0			BSJ	0			circ	0
	BSJ	0			nonBSJ	0			BSJ	0			circ	0
	BSJ	0			nonBSJ	0			BSJ	0			circ	0
	BSJ	0			nonBSJ	0			BSJ	0			circ	0
	BSJ	0			nonBSJ	0			BSJ	0			circ	0
	BSJ	0			nonBSJ	0			BSJ	0			circ	0
	BSJ	0			nonBSJ	0			BSJ	0			circ	0
	BSJ	0			nonBSJ	0			BSJ	0			circ	0
	BSJ	0			nonBSJ	0			BSJ	0			circ	0
	BSJ	0			nonBSJ	0			BSJ	0			circ	0
	BSJ	0			nonBSJ	0			BSJ	0			circ	0
	BSJ	0			nonBSJ	0			BSJ	0			circ	0
	BSJ	0			nonBSJ	0			BSJ	0			circ	0
	BSJ	0			nonBSJ	0			BSJ	0			circ	0
	BSJ	0			nonBSJ	0			BSJ	0			circ	0
	BSJ	0			nonBSJ	0			BSJ	0			circ	0
	BSJ	0			nonBSJ	0			BSJ	0			circ	0
	BSJ	0			nonBSJ	0			BSJ	0			circ	0
	BSJ	0			nonBSJ	0			BSJ	0			circ	0
	BSJ	0			nonBSJ	0			BSJ	0			circ	0
	BSJ	0			nonBSJ	0			BSJ	0			circ	0
	BSJ	0			nonBSJ	0			BSJ	0			circ	0
	BSJ	0			nonBSJ	0			BSJ	0			circ	0
	BSJ	0			nonBSJ	0			BSJ	0			circ	0
	BSJ	0			nonBSJ	0			BSJ	0			circ	0
	BSJ	0			nonBSJ	0			BSJ	0			circ	0
	BSJ	0			nonBSJ	0			BSJ	0			circ	0
	BSJ	0			nonBSJ	0			BSJ	0			circ	0
	BSJ	0			nonBSJ	0			BSJ	0			circ	0
	BSJ	0			nonBSJ	0			BSJ	0			circ	0
	BSJ	0			nonBSJ	0			BSJ	0			circ	0
	BSJ	0			nonBSJ	0			BSJ	0			circ	0
	BSJ	0			nonBSJ	0			BSJ	0			circ	0
	BSJ	0			nonBSJ	0			BSJ	0			circ	0
	BSJ	0			nonBSJ	0			BSJ	0			circ	0
	BSJ	0			nonBSJ	0			BSJ	0			circ	0
	BSJ	0			nonBSJ	0			BSJ	0			circ	0
	BSJ	0			nonBSJ	0			BSJ	0			circ	0
	BSJ	0			nonBSJ	0			BSJ	0			circ	0
	BSJ	0			nonBSJ	0			BSJ	0			circ	0
	BSJ	0			nonBSJ	0			BSJ	0			circ	0
	BSJ	0			nonBSJ	0			BSJ	0			circ	0
	BSJ	0			nonBSJ	0			BSJ	0			circ	0
	BSJ	0			nonBSJ	0			BSJ	0			circ	0
	BSJ	0			nonBSJ	0			BSJ	0			circ	0
	BSJ	0			nonBSJ	0			BSJ	0			circ	0
	BSJ	0			nonBSJ	0			BSJ	0			circ	0
	BSJ	0			nonBSJ	0			BSJ	0			circ	0
	BSJ	0			nonBSJ	0			BSJ	0			circ	0
	BSJ	0			nonBSJ	0			BSJ	0			circ	0
	BSJ	0			nonBSJ	0			BSJ	0			circ	0
	BSJ	0			nonBSJ	0			BSJ	0			circ	0
	BSJ	0			nonBSJ	0			BSJ	0			circ	0
	BSJ	0			nonBSJ	0			BSJ	0			circ	0
	BSJ	0			nonBSJ	0			BSJ	0			circ	0
	BSJ	0			nonBSJ	0			BSJ	0			circ	0
	BSJ	0			nonBSJ	0			BSJ	0			circ	0
	BSJ	0			nonBSJ	0			BSJ	0			circ	0
	BSJ	0			nonBSJ	0			BSJ	0			circ	0
	BSJ	0			nonBSJ	0			BSJ	0			circ	0
	BSJ	0			nonBSJ	0			BSJ	0			circ	0
	BSJ	0			nonBSJ	0			BSJ	0			circ	0
	BSJ	0			nonBSJ	0			BSJ	0			circ	0
	BSJ	0			nonBSJ	0			BSJ	0			circ	0
	BSJ	0			nonBSJ	0			BSJ	0			circ	0
	BSJ	0			nonBSJ	0			BSJ	0			circ	0
	BSJ	0			nonBSJ	0			BSJ	0			circ	0
	BSJ	0			nonBSJ	0			BSJ	0			circ	0
	BSJ	0			nonBSJ	0			BSJ	0			circ	0
	BSJ	0			nonBSJ	0			BSJ	0			circ	0
	BSJ	0			nonBSJ	0			BSJ	0			circ	0
	BSJ	0			nonBSJ	0			BSJ	0			circ	0
	BSJ	0			nonBSJ	0			BSJ	0			circ	0
	BSJ	0			nonBSJ	0			BSJ	0			circ	0
	BSJ	0			nonBSJ	0			BSJ	0			circ	0
	BSJ	0			nonBSJ	0			BSJ	0			circ	0
	BSJ	0			nonBSJ	0			BSJ	0			circ	0
	BSJ	0			nonBSJ	0			BSJ	0			circ	0
	BSJ	0			nonBSJ	0			BSJ	0			circ	0
	BSJ	0			nonBSJ	0			BSJ	0			circ	0
	BSJ	0			nonBSJ	0			BSJ	0			circ	0
	BSJ	0			nonBSJ	0			BSJ	0			circ	0
	BSJ	0			nonBSJ	0			BSJ	0			circ	0
	BSJ	0			nonBSJ	0			BSJ	0			circ	0
	BSJ	0			nonBSJ	0			BSJ	0			circ	0
	BSJ	0			nonBSJ	0			BSJ	0			circ	0
	BSJ	0			nonBSJ	0			BSJ	0			circ	0
	BSJ	0			nonBSJ	0			BSJ	0			circ	0
	BSJ	0			nonBSJ	0			BSJ	0			circ	0
	BSJ	0			nonBSJ	0			BSJ	0			circ	0
	BSJ	0			nonBSJ	0			BSJ	0			circ	0
	BSJ	0			nonBSJ	0			BSJ	0			circ	0
	BSJ	0			nonBSJ	0			BSJ	0			circ	0
	BSJ	0			nonBSJ	0			BSJ	0			circ	0
	BSJ	0			nonBSJ	0			BSJ	0			circ	0
	BSJ	0			nonBSJ	0			BSJ	0			circ	0
	BSJ	0			nonBSJ	0			BSJ	0			circ	0
	BSJ	0			nonBSJ	0			BSJ	0			circ	0
	BSJ	0			nonBSJ	0			BSJ	0			circ	0
	BSJ	0			nonBSJ	0			BSJ	0			circ	0
	BSJ	0			nonBSJ	0			BSJ	0			circ	0
	BSJ	0			nonBSJ	0			BSJ	0			circ	0
	BSJ	0			nonBSJ	0			BSJ	0			circ	0
	BSJ	0			nonBSJ	0			BSJ	0			circ	0
	BSJ	0			nonBSJ	0			BSJ	0			nonCirc	10.8696
	BSJ	0			nonBSJ	0			BSJ	0			nonCirc	3.15457
	BSJ	0			nonBSJ	0			BSJ	0			nonCirc	0.524659
	BSJ	0			nonBSJ	0			BSJ	0			nonCirc	14.0845
	BSJ	0			nonBSJ	0			BSJ	0			nonCirc	4.87805
	BSJ	0			nonBSJ	0			BSJ	0			nonCirc	5.29101
	BSJ	0			nonBSJ	0			BSJ	0			nonCirc	3.7037
	BSJ	0			nonBSJ	0			BSJ	0			nonCirc	0.228624
	BSJ	0			nonBSJ	0			BSJ	0			nonCirc	0.137155
	BSJ	0			nonBSJ	0			BSJ	0			nonCirc	6.49351
	BSJ	0			nonBSJ	0			BSJ	0			nonCirc	8.69565
	BSJ	0			nonBSJ	0			BSJ	0			nonCirc	10.5263
	BSJ	0			nonBSJ	0			BSJ	0			nonCirc	1.25628
	BSJ	0			nonBSJ	0			BSJ	0			nonCirc	0.511509
	BSJ	0			nonBSJ	0			BSJ	0			nonCirc	4.87805
	BSJ	0			nonBSJ	0			BSJ	0			nonCirc	4.23729
	BSJ	0			nonBSJ	0			BSJ	0			nonCirc	7.63359
	BSJ	0			nonBSJ	0			BSJ	0			nonCirc	4.01606
	BSJ	0			nonBSJ	0			BSJ	0			nonCirc	7.57576
	BSJ	0			nonBSJ	0			BSJ	0			nonCirc	7.87402
	BSJ	0			nonBSJ	0			BSJ	0			nonCirc	0
	BSJ	0			nonBSJ	0			BSJ	0			nonCirc	0
	BSJ	0			nonBSJ	0			BSJ	0			nonCirc	0
	BSJ	0			nonBSJ	0			BSJ	0			nonCirc	0
	BSJ	0			nonBSJ	0			BSJ	0			nonCirc	0
	BSJ	0			nonBSJ	0			BSJ	0			nonCirc	0
	BSJ	0			nonBSJ	0			BSJ	0			nonCirc	0
	BSJ	0			nonBSJ	0			BSJ	0			nonCirc	0
	BSJ	0			nonBSJ	0			BSJ	0			nonCirc	0
	BSJ	0			nonBSJ	0			BSJ	0			nonCirc	0
	BSJ	0			nonBSJ	0			BSJ	0			nonCirc	0
	BSJ	0			nonBSJ	0			BSJ	0			nonCirc	0
	BSJ	0			nonBSJ	0			BSJ	0			nonCirc	0
	BSJ	0			nonBSJ	0			BSJ	0			nonCirc	0
	BSJ	0			nonBSJ	0			BSJ	0			nonCirc	0
	BSJ	0			nonBSJ	0			BSJ	0			nonCirc	0
	BSJ	0			nonBSJ	0			BSJ	0			nonCirc	0
	BSJ	0			nonBSJ	0			BSJ	0			nonCirc	0
	BSJ	0			nonBSJ	0			BSJ	0			nonCirc	0
	BSJ	0			nonBSJ	0			BSJ	0			nonCirc	0
	BSJ	0			nonBSJ	0			BSJ	0			nonCirc	0
	BSJ	0			nonBSJ	0			BSJ	0			nonCirc	0
	BSJ	0			nonBSJ	0			BSJ	0			nonCirc	0
	BSJ	0			nonBSJ	0			BSJ	0			nonCirc	0
	BSJ	0			nonBSJ	0			BSJ	0			nonCirc	0
	BSJ	0			nonBSJ	0			BSJ	0			nonCirc	0
	BSJ	0			nonBSJ	0			BSJ	0			nonCirc	0
	BSJ	0			nonBSJ	0			BSJ	0			nonCirc	0
	BSJ	0			nonBSJ	0			BSJ	0			nonCirc	0
	BSJ	0			nonBSJ	0			BSJ	0			nonCirc	0
	BSJ	0			nonBSJ	0			BSJ	0			nonCirc	0
	BSJ	0			nonBSJ	0			BSJ	0			nonCirc	0
	BSJ	0			nonBSJ	0			BSJ	0			nonCirc	0
	BSJ	0			nonBSJ	0			BSJ	0			nonCirc	0
	BSJ	0			nonBSJ	0			BSJ	0			nonCirc	0
	BSJ	0			nonBSJ	0			BSJ	0			nonCirc	0
	BSJ	0			nonBSJ	0			BSJ	0			nonCirc	0
	BSJ	0			nonBSJ	0			BSJ	0			nonCirc	0
	BSJ	0			nonBSJ	0			BSJ	0			nonCirc	0
	BSJ	0			nonBSJ	0			BSJ	0			nonCirc	0
	BSJ	0			nonBSJ	0			BSJ	0			nonCirc	0
	BSJ	0			nonBSJ	0			BSJ	0			nonCirc	0
	BSJ	0			nonBSJ	0			BSJ	0			nonCirc	0
	BSJ	0			nonBSJ	0			BSJ	0			nonCirc	0
	BSJ	0			nonBSJ	0			BSJ	0			nonCirc	0
	BSJ	0			nonBSJ	0			BSJ	0			nonCirc	0
	BSJ	0			nonBSJ	0			BSJ	0			nonCirc	0
	BSJ	0			nonBSJ	0			BSJ	0			nonCirc	0
	BSJ	0			nonBSJ	0			BSJ	0			nonCirc	0
	BSJ	0			nonBSJ	0			BSJ	0			nonCirc	0
	BSJ	0			nonBSJ	0			BSJ	0			nonCirc	0
	BSJ	0			nonBSJ	0			BSJ	0			nonCirc	0
	BSJ	0			nonBSJ	0			BSJ	0			nonCirc	0
	BSJ	0			nonBSJ	0			BSJ	0			nonCirc	0
	BSJ	0			nonBSJ	0			BSJ	0			nonCirc	0
	BSJ	0			nonBSJ	0			BSJ	0			nonCirc	0
	BSJ	0			nonBSJ	0			BSJ	0			nonCirc	0
	BSJ	0			nonBSJ	0			BSJ	0			nonCirc	0
	BSJ	0			nonBSJ	0			BSJ	0			nonCirc	0
	BSJ	0			nonBSJ	0			BSJ	0			nonCirc	0
	BSJ	0			nonBSJ	0			BSJ	0			nonCirc	0
	BSJ	0			nonBSJ	0			BSJ	0			nonCirc	0
	BSJ	0			nonBSJ	0			BSJ	0			nonCirc	0
	BSJ	0			nonBSJ	0			BSJ	0			nonCirc	0
	BSJ	0			nonBSJ	0			BSJ	0			nonCirc	0
	BSJ	0			nonBSJ	0			BSJ	0			nonCirc	0
	BSJ	0			nonBSJ	0			BSJ	0			nonCirc	0
	BSJ	0			nonBSJ	0			BSJ	0			nonCirc	0
	BSJ	0			nonBSJ	0			BSJ	0			nonCirc	0
	BSJ	0			nonBSJ	0			BSJ	0			nonCirc	0
	BSJ	0			nonBSJ	0			BSJ	0			nonCirc	0
	BSJ	0			nonBSJ	0			BSJ	0			nonCirc	0
	BSJ	0			nonBSJ	0			BSJ	0			nonCirc	0
	BSJ	0			nonBSJ	0			BSJ	0			nonCirc	0
	BSJ	0			nonBSJ	0			BSJ	0			nonCirc	0
	BSJ	0			nonBSJ	0			BSJ	0			nonCirc	0
	BSJ	0			nonBSJ	0			BSJ	0			nonCirc	0
	BSJ	0			nonBSJ	0			BSJ	0			nonCirc	0
	BSJ	0			nonBSJ	0			BSJ	0			nonCirc	0
	BSJ	0			nonBSJ	0			BSJ	0			nonCirc	0
	BSJ	0			nonBSJ	0			BSJ	0			nonCirc	0
	BSJ	0			nonBSJ	0			BSJ	0			nonCirc	0
	BSJ	0			nonBSJ	0			BSJ	0			nonCirc	0
	BSJ	0			nonBSJ	0			BSJ	0			nonCirc	0
	BSJ	0			nonBSJ	0			BSJ	0			nonCirc	0
	BSJ	0			nonBSJ	0			BSJ	0			nonCirc	0
	BSJ	0			nonBSJ	0			BSJ	0			nonCirc	0
	BSJ	0			nonBSJ	0			BSJ	0			nonCirc	0
	BSJ	0			nonBSJ	0			BSJ	0			nonCirc	0
	BSJ	0			nonBSJ	0			BSJ	0			nonCirc	0
	BSJ	0			nonBSJ	0			BSJ	0			nonCirc	0
	BSJ	0			nonBSJ	0			BSJ	0			nonCirc	0
	BSJ	0			nonBSJ	0			BSJ	0			nonCirc	0
	BSJ	0			nonBSJ	0			BSJ	0			nonCirc	0
	BSJ	0			nonBSJ	0			BSJ	0			nonCirc	0
	BSJ	0			nonBSJ	0			BSJ	0			nonCirc	0
	BSJ	0			nonBSJ	0			BSJ	0			nonCirc	0
	BSJ	0			nonBSJ	0			BSJ	0			nonCirc	0
	BSJ	0			nonBSJ	0			BSJ	0			nonCirc	0
	BSJ	0			nonBSJ	0			BSJ	0			nonCirc	0
	BSJ	0			nonBSJ	0			BSJ	0			nonCirc	0
	BSJ	0			nonBSJ	0			BSJ	0			nonCirc	0
	BSJ	0			nonBSJ	0			BSJ	0			nonCirc	0
	BSJ	0			nonBSJ	0			BSJ	0			nonCirc	0
	BSJ	0			nonBSJ	0			BSJ	0			nonCirc	0
	BSJ	0			nonBSJ	0			BSJ	0			nonCirc	0
	BSJ	0			nonBSJ	0			BSJ	0			nonCirc	0
	BSJ	0			nonBSJ	0			BSJ	0			nonCirc	0
	BSJ	0			nonBSJ	0			BSJ	0			nonCirc	0
	BSJ	0			nonBSJ	0			BSJ	0			nonCirc	0
	BSJ	0			nonBSJ	0			BSJ	0			nonCirc	0
	BSJ	0			nonBSJ	0			BSJ	0			nonCirc	0
	BSJ	0			nonBSJ	0			BSJ	0			nonCirc	0
	BSJ	0			nonBSJ	0			BSJ	0			nonCirc	0
	BSJ	0			nonBSJ	0			BSJ	0			nonCirc	0
	BSJ	0			nonBSJ	0			BSJ	0			nonCirc	0
	BSJ	0			nonBSJ	0			BSJ	0			nonCirc	0
	BSJ	0			nonBSJ	0			BSJ	0			nonCirc	0
	BSJ	0			nonBSJ	0			BSJ	0			nonCirc	0
	BSJ	0			nonBSJ	0			BSJ	0			nonCirc	0
	BSJ	0			nonBSJ	0			BSJ	0			nonCirc	0
	BSJ	0			nonBSJ	0			BSJ	0			nonCirc	0
	BSJ	0			nonBSJ	0			BSJ	0			nonCirc	0
	BSJ	0			nonBSJ	0			BSJ	0			nonCirc	0
	BSJ	0			nonBSJ	0			BSJ	0			nonCirc	0
	BSJ	0			nonBSJ	0			BSJ	0			nonCirc	0
	BSJ	0			nonBSJ	0			BSJ	0			nonCirc	0
	BSJ	0			nonBSJ	0			BSJ	0			nonCirc	0
	BSJ	0			nonBSJ	0			BSJ	0			nonCirc	0
	BSJ	0			nonBSJ	0			BSJ	0			nonCirc	0
	BSJ	0			nonBSJ	0			BSJ	0			nonCirc	0
	BSJ	0			nonBSJ	0			BSJ	0			nonCirc	0
	BSJ	0			nonBSJ	0			BSJ	0			nonCirc	0
	BSJ	0			nonBSJ	0			BSJ	0			nonCirc	0
	BSJ	0			nonBSJ	0			BSJ	0			nonCirc	0
	BSJ	0			nonBSJ	0			BSJ	0			nonCirc	0
	BSJ	0			nonBSJ	0			BSJ	0			nonCirc	0
	BSJ	0			nonBSJ	0			BSJ	0			nonCirc	0
	BSJ	0			nonBSJ	0			BSJ	0			nonCirc	0
	BSJ	0			nonBSJ	0			BSJ	0			nonCirc	0
	BSJ	0			nonBSJ	0			BSJ	0			nonCirc	0
	BSJ	0			nonBSJ	0			BSJ	0			nonCirc	0
	BSJ	0			nonBSJ	0			BSJ	0			nonCirc	0
	BSJ	0			nonBSJ	0			BSJ	0			nonCirc	0
	BSJ	0			nonBSJ	0			BSJ	0			nonCirc	0
	BSJ	0			nonBSJ	0			BSJ	0			nonCirc	0
	BSJ	0			nonBSJ	0			BSJ	0			nonCirc	0
	BSJ	0			nonBSJ	0			BSJ	0			nonCirc	0
	BSJ	0			nonBSJ	0			BSJ	0			nonCirc	0
	BSJ	0			nonBSJ	0			BSJ	0			nonCirc	0
	BSJ	0			nonBSJ	0			BSJ	0			nonCirc	0
	BSJ	0			nonBSJ	0			BSJ	0			nonCirc	0
	BSJ	0			nonBSJ	0			BSJ	0			nonCirc	0
	BSJ	0			nonBSJ	0			BSJ	0			nonCirc	0
	BSJ	0			nonBSJ	0			BSJ	0			nonCirc	0
	BSJ	0			nonBSJ	0			BSJ	0			nonCirc	0
	BSJ	0			nonBSJ	0			BSJ	0			nonCirc	0
	BSJ	0			nonBSJ	0			BSJ	0			nonCirc	0
	BSJ	0			nonBSJ	0			BSJ	0			nonCirc	0
	BSJ	0			nonBSJ	0			BSJ	0			nonCirc	0
	BSJ	0			nonBSJ	0			BSJ	0			nonCirc	0
	BSJ	0			nonBSJ	0			BSJ	0			nonCirc	0
	BSJ	0			nonBSJ	0			BSJ	0			nonCirc	0
	BSJ	0			nonBSJ	0			BSJ	0			nonCirc	0
	BSJ	0			nonBSJ	0			BSJ	0			nonCirc	0
	BSJ	0			nonBSJ	0			BSJ	0			nonCirc	0
	BSJ	0			nonBSJ	0			BSJ	0			nonCirc	0
	BSJ	0			nonBSJ	0			BSJ	0			nonCirc	0
	BSJ	0			nonBSJ	0			BSJ	0			nonCirc	0
	BSJ	0			nonBSJ	0			BSJ	0			nonCirc	0
	BSJ	0			nonBSJ	0			BSJ	0			nonCirc	0
	BSJ	0			nonBSJ	0			BSJ	0			nonCirc	0
	BSJ	0			nonBSJ	0			BSJ	0			nonCirc	0
	BSJ	0			nonBSJ	0			BSJ	0			nonCirc	0
	BSJ	0			nonBSJ	0			BSJ	0			nonCirc	0
	BSJ	0			nonBSJ	0			BSJ	0			nonCirc	0
	BSJ	0			nonBSJ	0			BSJ	0			nonCirc	0
	BSJ	0			nonBSJ	0			BSJ	0			nonCirc	0
	BSJ	0			nonBSJ	0			BSJ	0			nonCirc	0
	BSJ	0			nonBSJ	0			BSJ	0			nonCirc	0
	BSJ	0			nonBSJ	0			BSJ	0			nonCirc	0
	BSJ	0			nonBSJ	0			BSJ	0			nonCirc	0
	BSJ	0			nonBSJ	0			BSJ	0			nonCirc	0
	BSJ	0			nonBSJ	0			BSJ	0			nonCirc	0
	BSJ	0			nonBSJ	0			BSJ	0			nonCirc	0
	BSJ	0			nonBSJ	0			BSJ	0			nonCirc	0
	BSJ	0			nonBSJ	0			BSJ	0			nonCirc	0
	BSJ	0			nonBSJ	0			BSJ	0			nonCirc	0
	BSJ	0			nonBSJ	0			BSJ	0			nonCirc	0
	BSJ	0			nonBSJ	0			BSJ	0			nonCirc	0
	BSJ	0			nonBSJ	0			BSJ	0			nonCirc	0
	BSJ	0			nonBSJ	0			BSJ	0			nonCirc	0
	BSJ	0			nonBSJ	0			BSJ	0			nonCirc	0
	BSJ	0			nonBSJ	0			BSJ	0			nonCirc	0
	BSJ	0			nonBSJ	0			BSJ	0			nonCirc	0
	BSJ	0			nonBSJ	0			BSJ	0			nonCirc	0
	BSJ	0			nonBSJ	0			BSJ	0			nonCirc	0
	BSJ	0			nonBSJ	0			BSJ	0			nonCirc	0
	BSJ	0			nonBSJ	0			BSJ	0			nonCirc	0
	BSJ	0			nonBSJ	0			BSJ	0			nonCirc	0
	BSJ	0			nonBSJ	0			BSJ	0			nonCirc	0
	BSJ	0			nonBSJ	0			BSJ	0			nonCirc	0
	BSJ	0			nonBSJ	0			BSJ	0			nonCirc	0
	BSJ	0			nonBSJ	0			BSJ	0			nonCirc	0
	BSJ	0			nonBSJ	0			BSJ	0			nonCirc	0
	BSJ	0			nonBSJ	0			BSJ	0			nonCirc	0
	BSJ	0			nonBSJ	0			BSJ	0			nonCirc	0
	BSJ	0			nonBSJ	0			BSJ	0			nonCirc	0
	BSJ	0			nonBSJ	0			BSJ	0			nonCirc	0
	BSJ	0			nonBSJ	0			BSJ	0			nonCirc	0
	BSJ	0			nonBSJ	0			BSJ	0			nonCirc	0
	BSJ	0			nonBSJ	0			BSJ	0			nonCirc	0
	BSJ	0			nonBSJ	0			BSJ	0			nonCirc	0
	BSJ	0			nonBSJ	0			BSJ	0			nonCirc	0
	BSJ	0			nonBSJ	0			BSJ	0			nonCirc	0
[truncated: 60,071 more rows]

## Sheet: Fig4
Fig 4e	Group	Target	ΔΔCt Value		Fig 4f	Group	Target	ΔΔCt Value		Fig 4k	Target	Log2(fold change)
	siNTC_D8	SFPQ	1.1644			siNTC_D8	circERC1	9.26945			5S rRNA	-0.138532
	siNTC_D8	SFPQ	0.577236			siNTC_D8	circERC1	10.106			5S rRNA	-0.418829
	siNTC_D8	SFPQ	0.855259			siNTC_D8	circERC1	10.4552			circERC1_a	4.60528
	siNTC_D16	SFPQ	0.776675			siNTC_D16	circERC1	8.4956			circERC1_a	4.17433
	siNTC_D16	SFPQ	0.508875			siNTC_D16	circERC1	8.50424			circERC2	2.27462
	siNTC_D16	SFPQ	0.737493			siNTC_D16	circERC1	7.95194			circERC2	2.48697
	siNTC_D8	TIAL1	3.54073			siSFPQ_D8	circERC1	9.98386			circMYT1L	3.82937
	siNTC_D8	TIAL1	3.14673			siSFPQ_D8	circERC1	10.6947			circMYT1L	4.31674
	siNTC_D8	TIAL1	3.39865			siSFPQ_D8	circERC1	10.4984			circRIMS1_d	4.3869
	siNTC_D16	TIAL1	2.59472			siSFPQ_D16	circERC1	9.09924			circRIMS1_d	4.16361
	siNTC_D16	TIAL1	2.22703			siSFPQ_D16	circERC1	9.04199			circSLC8A1	3.08793
	siNTC_D16	TIAL1	2.80287			siSFPQ_D16	circERC1	8.35956			circSLC8A1	2.92176
	siSFPQ_D8	SFPQ	7.84337			siNTC_D8	circERC2	9.38243			ERC1_a	4.52915
	siSFPQ_D8	SFPQ	7.41107			siNTC_D8	circERC2	9.97742			ERC1_a	4.7143
	siSFPQ_D8	SFPQ	8.53882			siNTC_D8	circERC2	10.4595			ERC2	4.58637
	siSFPQ_D16	SFPQ	7.45695			siNTC_D16	circERC2	8.37767			ERC2	4.73733
	siSFPQ_D16	SFPQ	7.45306			siNTC_D16	circERC2	8.16097			MYT1L	5.30789
	siSFPQ_D16	SFPQ	6.23747			siNTC_D16	circERC2	8.02613			MYT1L	5.40732
	siTIAL1_D8	TIAL1	2.92194			siSFPQ_D8	circERC2	11.0063			RIMS1_d	3.18412
	siTIAL1_D8	TIAL1	2.91436			siSFPQ_D8	circERC2	11.4121			RIMS1_d	3.47149
	siTIAL1_D8	TIAL1	3.45842			siSFPQ_D8	circERC2	11.0688			SLC8A1	4.14438
	siTIAL1_D16	TIAL1	3.11867			siSFPQ_D16	circERC2	9.86889			SLC8A1	4.23219
	siTIAL1_D16	TIAL1	2.06697			siSFPQ_D16	circERC2	10.3227
	siTIAL1_D16	TIAL1	1.98933			siSFPQ_D16	circERC2	9.62997
						siNTC_D8	circMYT1L	6.63694
						siNTC_D8	circMYT1L	7.83104
						siNTC_D8	circMYT1L	7.89896
						siNTC_D16	circMYT1L	6.49655
						siNTC_D16	circMYT1L	6.86051
						siNTC_D16	circMYT1L	6.15937
						siSFPQ_D8	circMYT1L	8.37031
						siSFPQ_D8	circMYT1L	8.91916
						siSFPQ_D8	circMYT1L	9.06389
						siSFPQ_D16	circMYT1L	8.2471
						siSFPQ_D16	circMYT1L	8.15498
						siSFPQ_D16	circMYT1L	7.80807
						siNTC_D8	circRIMS1	5.60935
						siNTC_D8	circRIMS1	6.10731
						siNTC_D8	circRIMS1	6.29224
						siNTC_D16	circRIMS1	5.29917
						siNTC_D16	circRIMS1	4.56886
						siNTC_D16	circRIMS1	4.73553
						siSFPQ_D8	circRIMS1	7.21319
						siSFPQ_D8	circRIMS1	7.55149
						siSFPQ_D8	circRIMS1	7.20454
						siSFPQ_D16	circRIMS1	6.57784
						siSFPQ_D16	circRIMS1	6.39054
						siSFPQ_D16	circRIMS1	5.60946
						siNTC_D8	circSLC8A1	7.61255
						siNTC_D8	circSLC8A1	8.31773
						siNTC_D8	circSLC8A1	8.83545
						siNTC_D16	circSLC8A1	6.14236
						siNTC_D16	circSLC8A1	5.93098
						siNTC_D16	circSLC8A1	5.86839
						siSFPQ_D8	circSLC8A1	9.09949
						siSFPQ_D8	circSLC8A1	9.34111
						siSFPQ_D8	circSLC8A1	9.61116
						siSFPQ_D16	circSLC8A1	7.38466
						siSFPQ_D16	circSLC8A1	7.1374
						siSFPQ_D16	circSLC8A1	6.96073
						siNTC_D8	ERC1	6.79341
						siNTC_D8	ERC1	6.4533
						siNTC_D8	ERC1	6.62434
						siNTC_D16	ERC1	5.36007
						siNTC_D16	ERC1	5.39522
						siNTC_D16	ERC1	5.22894
						siSFPQ_D8	ERC1	6.96236
						siSFPQ_D8	ERC1	6.67157
						siSFPQ_D8	ERC1	6.83821
						siSFPQ_D16	ERC1	4.97511
						siSFPQ_D16	ERC1	4.81786
						siSFPQ_D16	ERC1	4.04411
						siNTC_D8	ERC2	5.48892
						siNTC_D8	ERC2	4.72897
						siNTC_D8	ERC2	5.24458
						siNTC_D16	ERC2	3.49733
						siNTC_D16	ERC2	3.15013
						siNTC_D16	ERC2	3.41081
						siSFPQ_D8	ERC2	5.4126
						siSFPQ_D8	ERC2	5.17229
						siSFPQ_D8	ERC2	5.79514
						siSFPQ_D16	ERC2	3.45018
						siSFPQ_D16	ERC2	3.17702
						siSFPQ_D16	ERC2	2.30678
						siNTC_D8	MYT1L	5.67831
						siNTC_D8	MYT1L	5.53951
						siNTC_D8	MYT1L	5.82802
						siNTC_D16	MYT1L	4.44458
						siNTC_D16	MYT1L	4.99437
						siNTC_D16	MYT1L	4.5276
						siSFPQ_D8	MYT1L	6.50724
						siSFPQ_D8	MYT1L	6.55689
						siSFPQ_D8	MYT1L	6.95509
						siSFPQ_D16	MYT1L	5.08756
						siSFPQ_D16	MYT1L	5.39825
						siSFPQ_D16	MYT1L	4.77968
						siNTC_D8	RIMS1	3.92482
						siNTC_D8	RIMS1	3.20259
						siNTC_D8	RIMS1	3.61363
						siNTC_D16	RIMS1	1.73955
						siNTC_D16	RIMS1	1.36637
						siNTC_D16	RIMS1	1.79792
						siSFPQ_D8	RIMS1	4.06541
						siSFPQ_D8	RIMS1	3.68452
						siSFPQ_D8	RIMS1	4.66615
						siSFPQ_D16	RIMS1	1.45501
						siSFPQ_D16	RIMS1	1.22978
						siSFPQ_D16	RIMS1	0.104407
						siNTC_D8	SLC8A1	6.00063
						siNTC_D8	SLC8A1	5.6573
						siNTC_D8	SLC8A1	5.79048
						siNTC_D16	SLC8A1	4.48869
						siNTC_D16	SLC8A1	4.95246
						siNTC_D16	SLC8A1	4.46221
						siSFPQ_D8	SLC8A1	6.17675
						siSFPQ_D8	SLC8A1	6.10024
						siSFPQ_D8	SLC8A1	6.32705
						siSFPQ_D16	SLC8A1	4.48945
						siSFPQ_D16	SLC8A1	4.78302
						siSFPQ_D16	SLC8A1	3.84247

## Sheet: Fig5
Fig 5d	Group	Intron length (nts)		Fig 5e	Group	Alu distance (nts)
	circs	16135.5			circs	85177.5
	circs	34759.5			circs	248
	circs	27639.5			circs	439
	circs	34797			circs	5063073
	circs	19507.5			circs	210309
	circs	75308.5			circs	1.98371e+06
	circs	27997			circs	668
	circs	30324.5			circs	332384
	circs	78442			circs	260138
	circs	28382.5			circs	258822
	circs	33191.5			circs	15129.5
	circs	1887.5			circs	638
	circs	6621.5			circs	232.5
	circs	17822.5			circs	24270.5
	circs	91793.5			circs	129528
	circs	42406.5			circs	159
	circs	44786.5			circs	50704
	circs	29628			circs	1455.5
	circs	38812.5			circs	443770
	circs	39915			circs	152280
	circs	136107			circs	152362
	circs	19717.5			circs	153057
	circs	25930.5			circs	27245.5
	circs	32315			circs	208694
	circs	3734			circs	1.35185e+06
	circs	8981.5			circs	120946
	circs	21079.5			circs	888.5
	circs	20729.5			circs	122107
	circs	961			circs	163474
	circs	17162.5			circs	791
	circs	29423			circs	684778
	circs	100000			circs	39002
	circs	13737.5			circs	474866
	circs	15498.5			circs	583430
	circs	27365.5			circs	1.69706e+06
	circs	24336			circs	89840
	circs	22567.5			circs	1804
	circs	28430			circs	1799.5
	circs	9184.5			circs	41732.5
	circs	28323.5			circs	41629
	circs	17124.5			circs	970.5
	circs	28106			circs	867
	circs	26617			circs	119356
	circs	6204			circs	195726
	circs	42784.5			circs	688684
	circs	29454.5			circs	3344.5
	circs	79923			circs	7187.5
	circs	66642.5			circs	489022
	circs	61609			circs	5687
	circs	20878			circs	7404
	circs	38023			circs	57716.5
	circs	33729			circs	30391
	circs	18781			circs	305266
	circs	2643.5			circs	3601.5
	circs	62748			circs	1220743
	circs	3071			circs	431658
	circs	2621			circs	38333
	circs	13314.5			circs	571286
	circs	47064			circs	267290
	circs	38674.5			circs	267122
	circs	17208			circs	2312.5
	circs	11197			circs	579.5
	circs	21019.5			circs	267143
	circs	22617			circs	21568
	circs	23155			circs	501
	circs	6879.5			circs	76342
	circs	11978			circs	157142
	circs	43037			circs	6103.5
	circs	32617			circs	248869
	circs	24250.5			circs	292938
	circs	29766.5			circs	7494.5
	circs	23697.5			circs	424610
	circs	6277			circs	58323.5
	circs	14229.5			circs	636254
	circs	3663.5			circs	12269
	circs	32029			circs	1494070
	circs	12040			circs	397363
	circs	16652.5			circs	15157.5
	circs	8604			circs	1437.5
	circs	36701			circs	15493.5
	circs	2504			circs	3260
	circs	29557			circs	13282
	circs	4294			circs	498
	circs	37367			circs	5950.5
	circs	18903.5			circs	1048.5
	circs	18845			circs	1236.5
	circs	30270			circs	21925.5
	circs	4492.5			circs	287098
	circs	21988.5			circs	170251
	circs	22247			circs	4775.5
	circs	21742			circs	5346.5
	circs	79913.5			circs	12279
	circs	46351.5			circs	182507
	circs	26120.5			circs	555443
	circs	2734.5			circs	418363
	circs	19986.5			circs	1196604
	circs	31442			circs	38240
	circs	35274			circs	65413.5
	circs	34912.5			circs	32478
	circs	10910.5			circs	182030
	circs	15792.5			circs	182072
	circs	14496			circs	641.5
	circs	82869.5			circs	1781.5
	circs	122836			circs	3165
	circs	15063			circs	2129.5
	circs	8228			circs	14247
	circs	21170			circs	3147
	circs	25655.5			circs	2111.5
	circs	70619.5			circs	448685
	circs	21564.5			circs	1920
	circs	27483.5			circs	1089.5
	circs	55807.5			circs	889
	circs	20194			circs	4674.5
	circs	5626			circs	47886
	circs	19793.5			circs	4611.5
	circs	248268			circs	777.5
	circs	11997			circs	10589.5
	circs	19212.5			circs	119079
	circs	1663.5			circs	254836
	circs	23859.5			circs	255560
	circs	21026.5			circs	574727
	circs	31473.5			circs	353224
	circs	62795.5			circs	740.5
	circs	1083			circs	10692.5
	circs	23235.5			circs	1348
	circs	1967.5			circs	593148
	circs	2267.5			circs	3515
	circs	4786			circs	7636.5
	circs	67154			circs	55759.5
	circs	86268			circs	8727
	circs	25311			circs	312294
	circs	78667			circs	310070
	circs	48013			circs	13874.5
	circs	17413			circs	107919
	circs	20058.5			circs	1.73275e+07
	circs	2921			circs	341488
	circs	24757.5			circs	3726.5
	circs	7266			circs	3725
	circs	3498			circs	6945
	circs	33262			circs	404691
	circs	16245			circs	3249
	circs	20510			circs	2224370
	circs	34470			circs	25383.5
	circs	899.5			circs	2825052
	circs	11891			circs	4694
	circs	10883.5			circs	275
	circs	50038			circs	235.5
	circs	48264.5			circs	130700
	circs	15428			circs	5557.5
	circs	3615			circs	7992.5
	circs	7822			circs	580026
	circs	28897.5			circs	190271
	circs	39774			circs	1748
	circs	13899.5			circs	267671
	circs	937.5			circs	4860
	circs	5493			circs	1.49346e+06
	circs	83776			circs	7187
	circs	24036			circs	5304
	circs	24390			circs	349244
	circs	12537.5			circs	527232
	circs	25730.5			circs	9100
	circs	3930.5			circs	9148
	circs	17750			circs	640.5
	circs	17341			circs	4775.5
	circs	1176			circs	4857.5
	circs	50446			circs	347.5
	circs	30270			circs	115
	circs	21736.5			circs	498.5
	circs	10807			circs	934.5
	circs	15871			circs	270795
	circs	56676			circs	270010
	circs	21522			circs	638528
	circs	9664.5			circs	4.19421e+06
	circs	3323			circs	4197155
	circs	16488.5			circs	126916
	circs	13792.5			circs	3262
	circs	1919			circs	886412
	circs	14008			circs	458084
	circs	3252			circs	5444
	circs	24980			circs	182190
	circs	21916			circs	181011
	circs	47921			circs	9132
	circs	8795.5			circs	141574
	circs	14912			circs	2.12466e+06
	circs	43081.5			circs	2.12466e+06
	circs	2270			circs	158779
	circs	15400			circs	448565
	circs	15192.5			circs	26661
	circs	48656			circs	1387.5
	circs	12169.5			circs	103590
	circs	1308.5			circs	160084
	circs	6883.5			circs	166408
	circs	25679			circs	208072
	circs	29535			circs	45355
	circs	7210			circs	9707.5
	circs	21337.5			circs	4694.5
	circs	23443.5			circs	6383.5
	circs	11449			circs	1370.5
	circs	42137			circs	552168
	circs	37632			circs	5208.5
	circs	23283			circs	5247.5
	circs	12834			circs	375.5
	circs	42355			circs	172992
	circs	24570			circs	1462128
	circs	9218.5			circs	104496
	circs	16394.5			circs	7394
	circs	68456.5			circs	4885.5
	circs	12497.5			circs	21621
	circs	31761			circs	22544.5
	circs	24913.5			circs	737052
	circs	22737.5			circs	744710
	circs	40285.5			circs	737018
	circs	5127.5			circs	13695
	circs	1162.5			circs	13695
	circs	20060.5			circs	1752452
	circs	13451.5			circs	7411.5
	circs	10310.5			circs	384
	circs	92968			circs	1752291
	circs	10670			circs	4792.5
	circs	44531.5			circs	5962.5
	circs	26789.5			circs	4416.5
	circs	23687.5			circs	1674.5
	circs	1891			circs	391.5
	circs	45424.5			circs	478.5
	circs	15359			circs	15561
	circs	18437.5			circs	80740
	circs	37764.5			circs	3952
	circs	78739			circs	599502
	circs	18665.5			circs	9316
	circs	14261			circs	81105
	circs	2166.5			circs	80018
	circs	2056			circs	492300
	circs	3401			circs	16242.5
	circs	5133.5			circs	42874.5
	circs	23688.5			circs	6703.5
	circs	17619			circs	2.09529e+06
	circs	27596			circs	7311
	circs	26151.5			circs	5220
	circs	18569			circs	503090
	circs	17347			circs	154650
	circs	12220.5			circs	149.5
	circs	24932			circs	117027
	circs	3985.5			circs	560654
	circs	19919			circs	219096
	circs	3426			circs	216462
	circs	86495.5			circs	2641196
	circs	12523			circs	655822
	circs	15911			circs	14030
	circs	33074.5			circs	84483
	circs	31400.5			circs	350875
	circs	3023			circs	352300
	circs	16285			circs	455
	circs	3672			circs	1.12694e+06
	circs	13774			circs	1126703
	circs	23405.5			circs	1.12626e+06
	circs	12855.5			circs	13604
	circs	52263			circs	11742
	circs	22106			circs	13066.5
	circs	25889.5			circs	13337.5
	circs	36810.5			circs	66644
	circs	514.5			circs	65449
	circs	4067			circs	64072
	circs	29891			circs	65472
	circs	72180.5			circs	62901.5
	circs	22310.5			circs	62734
	circs	15991.5			circs	66150
	circs	37259			circs	63504.5
	circs	21382.5			circs	62504
	circs	1589.5			circs	73950
	circs	33276.5			circs	63217.5
	circs	4874			circs	13027.5
	circs	83291			circs	2295
	circs	31745			circs	1982892
	circs	14906			circs	1.33379e+06
	circs	11036			circs	357037
	circs	19820.5			circs	248327
	circs	22785			circs	12532
	circs	44060.5			circs	418238
	circs	12435			circs	418238
	circs	85466			circs	418228
	circs	39505			circs	418228
	circs	5143			circs	1067
	circs	5964			circs	1094.5
	circs	31858			circs	2034
	circs	18021			circs	556
	circs	994.5			circs	25647.5
	circs	9827			circs	9140
	circs	16461			circs	845230
	circs	20387			circs	844978
	circs	30290			circs	1.30627e+06
	circs	10261.5			circs	403274
	circs	9581.5			circs	400508
	circs	20931			circs	458066
	circs	12413.5			circs	240360
	circs	42122.5			circs	285094
	circs	3213.5			circs	1.82683e+06
	circs	2583			circs	947504
	circs	139436			circs	6355
	circs	16757.5			circs	2.47594e+06
	circs	14794			circs	2.47677e+06
	circs	10088			circs	1619.5
	circs	2741.5			circs	4210
	circs	19825.5			circs	9122
	circs	29648			circs	104072
	circs	46290			circs	4331
	circs	28743			circs	4415.5
	circs	4544			circs	1224.5
	circs	4801.5			circs	1309
	circs	21514			circs	1323
	circs	52387			circs	1407.5
	circs	2997.5			circs	4999.5
	circs	7541			circs	104838
	circs	9220			circs	914795
	circs	45991.5			circs	349
	circs	1031			circs	119904
	circs	20911			circs	99187
	circs	61293.5			circs	765
	circs	1046.5			circs	3033
	circs	19133			circs	1572
	circs	20374.5			circs	4133
	circs	10927			circs	181594
	circs	42537			circs	519841
	circs	6860			circs	1257857
	circs	20241.5			circs	262.5
	circs	43079			circs	1241
	circs	6364			circs	298740
	circs	15766.5			circs	92215.5
	circs	7145			circs	92489.5
	circs	13609			circs	13042.5
	circs	1522.5			circs	411.5
	circs	4767			circs	10841
	circs	50297.5			circs	16263.5
	circs	5774			circs	16370.5
	circs	4414			circs	2880
	circs	2778.5			circs	5005.5
	circs	36126			circs	4838
	circs	986.5			circs	12717.5
	circs	22489.5			circs	367.5
	circs	31840			circs	3440.5
	circs	65175			circs	271150
	circs	2649			circs	270966
	circs	12790.5			circs	19876
	circs	3949			circs	301433
	circs	7463			circs	1811.5
	circs	33492.5			circs	4047.5
	circs	15441.5			circs	8252
	circs	59282			circs	8299.5
	circs	5267.5			circs	8211
	circs	1106			circs	2019.5
	circs	35405			circs	3823
	circs	76130			circs	1.31974e+06
	circs	2381			circs	188346
	circs	10873.5			circs	746494
	circs	7575			circs	415.5
	circs	19591.5			circs	918.5
	circs	6582.5			circs	746468
	circs	6553.5			circs	5462
	circs	19872.5			circs	2077.5
	circs	5409			circs	4598.5
	circs	21806.5			circs	12539
	circs	20408			circs	1076.5
	circs	4003			circs	201.5
	circs	16337.5			circs	7959.5
	circs	40999.5			circs	351018
	circs	23574.5			circs	80323.5
	circs	33027			circs	20360
	circs	14230.5			circs	292166
	circs	19273.5			circs	5439
	circs	4653			circs	104266
	circs	14968.5			circs	22927
	circs	9864			circs	2.83953e+06
	circs	4110.5			circs	379424
	circs	33398.5			circs	379382
	circs	7304.5			circs	13300.5
	circs	23128			circs	2.6441e+06
	circs	37667.5			circs	77136.5
	circs	6286.5			circs	1521064
	circs	2965.5			circs	1521334
	circs	99164.5			circs	1.52113e+06
	circs	4064			circs	30072.5
	circs	19308.5			circs	1.96958e+06
	circs	3656.5			circs	820.5
	circs	1826			circs	484268
	circs	48168.5			circs	53506.5
	circs	64193			circs	639030
	circs	9873.5			circs	1892
	circs	17230.5			circs	2926.5
	circs	13783			circs	4366
	circs	6317			circs	798.5
	circs	4015.5			circs	563858
	circs	836.5			circs	629148
	circs	5625.5			circs	1.43396e+06
	circs	1209			circs	971410
	circs	1581.5			circs	3788
	circs	28463			circs	163021
	circs	6793.5			circs	704052
	circs	20563.5			circs	4848
	circs	3613			circs	6812
	circs	27187			circs	1256805
	circs	2846			circs	2514210
	circs	4048.5			circs	1074046
	circs	7259.5			circs	1074023
	circs	7965.5			circs	1074027
	circs	14621			circs	992
	circs	2208			circs	251349
	circs	22821			circs	445.5
	circs	11025			circs	226.5
	circs	7633.5			circs	16039
	circs	25287.5			circs	16083
	circs	11853			circs	37024
	circs	658			circs	414
	circs	42191.5			circs	41811.5
	circs	33710			circs	4366.5
	circs	5649			circs	284063
	circs	10130			circs	284204
	circs	14573			circs	668.5
	circs	22019			circs	810
	circs	62508.5			circs	1226335
	circs	5710			circs	150214
	circs	16897			circs	150198
	circs	136552			circs	241506
	circs	14075			circs	2528.5
	circs	2085.5			circs	2025468
	circs	102009			circs	109439
	circs	5174			circs	791667
	circs	8773.5			circs	42833
	circs	13748.5			circs	24663.5
	circs	13409			circs	365194
	circs	34168.5			circs	380282
	circs	29311.5			circs	128646
	circs	93774			circs	9736
	circs	5171			circs	13730.5
	circs	2661.5			circs	2035803
	circs	22809			circs	864.5
	circs	2803.5			circs	359.5
	circs	20002.5			circs	120284
	circs	2571			circs	799796
	circs	14561			circs	3191
	circs	4839.5			circs	204348
	circs	17624			circs	28688
	circs	36877.5			circs	289102
	circs	14502			circs	10477
	circs	2584			circs	1619
	circs	21088.5			circs	952
	circs	36816			circs	5716
	circs	15722.5			circs	7339.5
	circs	30891			circs	242346
	circs	2513			circs	1612.5
	circs	8623.5			circs	3579
	circs	2923			circs	43998
	circs	22940.5			circs	29698
	circs	70791			circs	208005
	circs	1009.5			circs	74795.5
	circs	3851.5			circs	3162123
	circs	22474			circs	5872.5
	circs	14155			circs	1657
	circs	3532			circs	2059
	circs	30893			circs	168678
	circs	19940.5			circs	168780
	circs	9922.5			circs	552
	circs	14854			circs	1477926
	circs	18468			circs	20629
	circs	29365.5			circs	6394
	circs	3774			circs	46486.5
	circs	4159			circs	12353
	circs	34211			circs	2314
	circs	5848			circs	215698
	circs	34424			circs	721370
	circs	11665			circs	6627.5
	circs	2732			circs	1.50841e+06
	circs	12945.5			circs	1.4171e+06
	circs	4298			circs	1.41717e+06
	circs	1620.5			circs	15926.5
	circs	7962			circs	742950
	circs	11645			circs	1.19782e+06
	circs	6246.5			circs	1615959
	circs	3887			circs	46383
	circs	14440			circs	375680
	circs	13668.5			circs	962.5
	circs	12405			circs	1105.5
	circs	33405			circs	578398
	circs	5373.5			circs	30988
	circs	10008.5			circs	3459
	circs	38227.5			circs	12079.5
	circs	1177			circs	8659
	circs	63771			circs	1.59183e+06
	circs	2194.5			circs	4613427
	circs	19990			circs	172770
	circs	12780.5			circs	346960
	circs	4264.5			circs	315192
	circs	5967			circs	315202
	circs	28601			circs	22821.5
	circs	1340.5			circs	95515
	circs	34761.5			circs	10036.5
	circs	43478.5			circs	55960
	circs	9442			circs	55851
	circs	10546.5			circs	56005
	circs	3168			circs	18918
	circs	1143			circs	995340
	circs	5928.5			circs	4172.5
	circs	2091			circs	1208185
	circs	30208.5			circs	2578
	circs	3138			circs	1101.5
	circs	22577.5			circs	1.55688e+06
	circs	41861			circs	150684
	circs	18872.5			circs	150934
	circs	3794			circs	2597.5
	circs	27817			circs	48804.5
	circs	22194			circs	24573
	circs	3670.5			circs	44206
	circs	6142.5			circs	257878
	circs	12535			circs	1777.5
	circs	20071.5			circs	1934.5
	circs	465			circs	544.5
	circs	23684.5			circs	278.5
	circs	120550			circs	4219
	circs	1302			circs	1.00869e+06
	circs	16547.5			circs	878172
	circs	9421.5			circs	4676.5
	circs	29796.5			circs	342320
	circs	34152			circs	1.05779e+06
	circs	1018			circs	308346
	circs	42783			circs	147772
	circs	44130.5			circs	259462
	circs	2055.5			circs	16209.5
	circs	13380			circs	50033.5
	circs	4722			circs	28169
	circs	19169			circs	2908.5
	circs	1855.5			circs	4385
	circs	16036			circs	4385
	circs	1292			circs	19620.5
	circs	4476			circs	3658.5
	circs	4248.5			circs	3667
	circs	619			circs	5992
	circs	52821			circs	128877
	circs	8981.5			circs	134559
	circs	1596			circs	135113
	circs	14062.5			circs	201530
	circs	1894			circs	201657
	circs	13713.5			circs	202202
	circs	12455			circs	193266
	circs	30036			circs	164
	circs	11643.5			circs	591
	circs	31283.5			circs	1221.5
	circs	34211.5			circs	13295.5
	circs	2551			circs	1966
	circs	34580			circs	254140
	circs	19843.5			circs	23976.5
	circs	56471			circs	2.28888e+06
	circs	6371			circs	650904
	circs	10242.5			circs	809909
	circs	27742.5			circs	79982.5
	circs	12705.5			circs	225518
	circs	15069.5			circs	609330
	circs	15517			circs	103048
	circs	24071.5			circs	807669
	circs	3124.5			circs	55171.5
	circs	2553.5			circs	40905.5
	circs	5789.5			circs	1.13607e+06
	circs	6400.5			circs	132158
	circs	43628.5			circs	135034
	circs	14414.5			circs	599242
	circs	53026.5			circs	597500
	circs	33244			circs	728355
	circs	91627.5			circs	180957
	circs	13553.5			circs	1.31634e+06
	circs	76393			circs	1.32124e+06
	circs	9561			circs	14152.5
	circs	26342			circs	1.99687e+06
	circs	4487			circs	193294
	circs	29483.5			circs	889670
	circs	20428.5			circs	126804
	circs	19314			circs	22172.5
	circs	28652.5			circs	22658
	circs	21235			circs	6285.5
	circs	9990.5			circs	1584
	circs	74064			circs	8506.5
	circs	7959			circs	1286664
	circs	16122.5			circs	741444
	circs	40020			circs	215627
	circs	5020.5			circs	698391
	circs	3813			circs	129930
	circs	5024.5			circs	130084
	circs	6615			circs	129790
	circs	42217			circs	2662
	circs	28152			circs	55110.5
	circs	17341.5			circs	3461.5
	circs	18546			circs	7961
	circs	12793			circs	817
	circs	1795			circs	128332
	circs	1707			circs	35497
	circs	22591.5			circs	22443.5
	circs	6026			circs	538003
	circs	167230			circs	2239
	circs	47346.5			circs	203718
	circs	9704			circs	751371
	circs	8683.5			circs	5792.5
	circs	14552			circs	726.5
	circs	15828.5			circs	12254.5
	circs	30398			circs	68608
	circs	6473			circs	200.5
	circs	36457.5			circs	164614
	circs	7335			circs	268083
	circs	90487.5			circs	268042
	circs	5374			circs	376502
	circs	2481.5			circs	9402
	circs	1683.5			circs	598099
	circs	42363.5			circs	289926
	circs	41584			circs	1414
	circs	11785			circs	502248
	circs	1046			circs	1235323
	circs	1403.5			circs	6535
	circs	3586			circs	1861
	circs	10823.5			circs	258830
	circs	842.5			circs	750341
	circs	44564.5			circs	12818.5
	circs	18487.5			circs	12538
	circs	76129.5			circs	11536.5
	circs	7891			circs	2685
	circs	13883			circs	122.5
	circs	5319.5			circs	181.5
	circs	26155			circs	42618.5
	circs	29115			circs	42145.5
	circs	3430.5			circs	666793
	circs	17396			circs	87007.5
	circs	2730.5			circs	401
	circs	5419			circs	935485
	circs	47092			circs	190932
	circs	21684.5			circs	191663
	circs	18060.5			circs	3506.5
	circs	63036.5			circs	192282
	circs	13193.5			circs	4125.5
	circs	8793			circs	101490
	circs	90244.5			circs	101343
	circs	16377			circs	358.5
	circs	39183.5			circs	1.96488e+06
	circs	45582			circs	1.96543e+06
	circs	3401			circs	1117.5
	circs	61640.5			circs	222594
	circs	7908			circs	752.5
	circs	12722.5			circs	1655.5
	circs	18463.5			circs	9834.5
	circs	1459			circs	93647.5
	circs	7461.5			circs	858066
	circs	14155			circs	20635
	circs	1941			circs	1189
	circs	36981			circs	4264.5
	circs	45814			circs	254576
	circs	53124			circs	229386
	circs	10393.5			circs	116208
	circs	4693			circs	2035.5
	circs	7348			circs	109530
	circs	137091			circs	2101.5
	circs	2210.5			circs	160117
	circs	19073.5			circs	843985
	circs	16540.5			circs	1163.5
	circs	7511			circs	24362.5
	circs	4357.5			circs	76505.5
	circs	11158.5			circs	226362
	circs	9810.5			circs	1990973
	circs	1587.5			circs	905819
	circs	90090.5			circs	905106
	circs	21555.5			circs	123094
	circs	6175			circs	28352
	circs	10469.5			circs	5185.5
	circs	11083.5			circs	2230293
	circs	9076			circs	41701
	circs	2597			circs	23048.5
	circs	39613.5			circs	811092
	circs	174016			circs	103390
	circs	5560			circs	56854
	circs	1819.5			circs	52674.5
	circs	2355.5			circs	140759
	circs	27995.5			circs	810.5
	circs	7728			circs	221.5
	circs	39738			circs	778.5
	circs	4041.5			circs	1334096
	circs	15128			circs	193822
	circs	19483.5			circs	193792
	circs	1503			circs	60028.5
	circs	62388.5			circs	2486.5
	circs	5240.5			circs	243674
	circs	7488.5			circs	20426.5
	circs	32060			circs	8941.5
	circs	17450.5			circs	22042
	circs	22389.5			circs	373028
	circs	9367.5			circs	371312
	circs	17027			circs	8595
	circs	18441.5			circs	15208
	circs	7847			circs	39642
	circs	4865.5			circs	1929
	circs	6544			circs	37976.5
	circs	3574			circs	116924
	circs	18103			circs	61569.5
	circs	6075			circs	2158
	circs	1122.5			circs	668342
	circs	36159.5			circs	878784
	circs	10875			circs	66117
	circs	13425			circs	251810
	circs	10779.5			circs	767984
	circs	1708.5			circs	44336.5
	circs	3980			circs	43982.5
	circs	8074.5			circs	245452
	circs	6572.5			circs	408686
	circs	19506.5			circs	247802
	circs	865			circs	154459
	circs	6490			circs	879284
	circs	19559.5			circs	879601
	circs	51432.5			circs	879978
	circs	4323.5			circs	105050
	circs	11728.5			circs	3.31432e+06
	circs	10757.5			circs	8303
	circs	1808.5			circs	54353
	circs	848			circs	7566.5
	circs	4265			circs	613814
	circs	9537			circs	1800523
	circs	33133			circs	9922
	circs	8673			circs	17099
	circs	7389			circs	1.18241e+06
	circs	16531.5			circs	352173
	circs	13019.5			circs	224848
	circs	10557.5			circs	23747
	circs	63847.5			circs	738
	circs	12262.5			circs	12322.5
	circs	30540			circs	629828
	circs	14847.5			circs	327771
	circs	35829			circs	51010
	circs	777.5			circs	234674
	circs	2180			circs	20726.5
	circs	9108.5			circs	1800.5
	circs	48192			circs	3453145
	circs	17150.5			circs	558214
	circs	15215.5			circs	2702.5
	circs	1074			circs	108634
	circs	16832.5			circs	10950.5
	circs	30138.5			circs	176120
	circs	12772			circs	15875
	circs	4748			circs	69817
	circs	36017.5			circs	192725
	circs	4867.5			circs	1545
	circs	2367			circs	55946.5
	circs	21006.5			circs	1.46609e+06
	circs	80566.5			circs	20819
	circs	2972			circs	4402.5
	circs	78979.5			circs	6164.5
	circs	12878.5			circs	8264.5
	circs	2800.5			circs	537558
	circs	1339			circs	535790
	circs	11445.5			circs	712392
	circs	38144.5			circs	90207
	circs	8688.5			circs	270522
	circs	5210.5			circs	15328.5
	circs	17071			circs	916.5
	circs	3798.5			circs	797094
	circs	8392.5			circs	105552
	circs	9096			circs	411402
	circs	5539			circs	102231
	circs	27323.5			circs	153064
	circs	8721			circs	126119
	circs	8476.5			circs	354606
	circs	23004			circs	1.43224e+06
	circs	4200.5			circs	517036
	circs	15959			circs	1047
	circs	23504.5			circs	322973
	circs	7941.5			circs	323487
	circs	14811			circs	721838
	circs	9746.5			circs	31445
	circs	15088.5			circs	25240
	circs	10036			circs	23635
	circs	11769.5			circs	3699.5
	circs	4956			circs	2431
	circs	23116.5			circs	2041.5
	circs	61704			circs	1451
	circs	29055.5			circs	660.5
	circs	6306.5			circs	883
	circs	25790.5			circs	3721.5
	circs	31848			circs	1770
	circs	12901.5			circs	2156
	circs	88831.5			circs	4743.5
	circs	1021.5			circs	1.37908e+06
	circs	3913			circs	6776
	circs	4903			circs	5351
	circs	2253.5			circs	6529.5
	circs	13203.5			circs	60156
	circs	52524			circs	5037005
	circs	15663.5			circs	220.5
	circs	1337.5			circs	1287
	circs	4194.5			circs	193216
	circs	40042			circs	161148
	circs	5832.5			circs	36817
	circs	5859			circs	413
	circs	26371			circs	8826
	circs	9015.5			circs	1690
	circs	30564.5			circs	1264
	circs	1126			circs	56248.5
	circs	1960			circs	54145.5
	circs	20463.5			circs	2420.5
	circs	3495			circs	772239
	circs	14483			circs	458058
	circs	9095			circs	3085.5
	circs	2868.5			circs	72496
	circs	10514.5			circs	73343
	circs	23358.5			circs	1667
	circs	44715.5			circs	1446
	circs	13997.5			circs	54494.5
	circs	14669.5			circs	5075.5
	circs	13476			circs	5.06072e+06
	circs	42033.5			circs	4919
	circs	12671.5			circs	11412
	circs	9810.5			circs	6138
	circs	19876.5			circs	4984
	circs	16337.5			circs	8195.5
	circs	1761			circs	1.7024e+06
	circs	4935			circs	293776
	circs	2112.5			circs	19705
	circs	64989			circs	96445.5
	circs	8797			circs	113202
	circs	5228.5			circs	389244
	circs	7542			circs	746
	circs	4896			circs	355548
	circs	15375.5			circs	1714
	circs	5375			circs	138264
	circs	82905.5			circs	7828
	circs	18738			circs	2399.5
	circs	19838			circs	38480.5
	circs	21890.5			circs	33639
	circs	1663.5			circs	59889
	circs	5376.5			circs	29907.5
	circs	61341.5			circs	29310.5
	circs	27495.5			circs	3030.5
	circs	13781.5			circs	2433.5
	circs	1508			circs	3101.5
	circs	33652			circs	1300744
	circs	25302			circs	30524
	circs	20982			circs	328948
	circs	10676			circs	4019.5
	circs	3672.5			circs	858634
	circs	900.5			circs	944862
	circs	6948.5			circs	12851.5
	circs	63723.5			circs	2.19433e+06
	circs	3583			circs	166158
	circs	2851			circs	58017
	circs	80060.5			circs	1571344
	circs	14195			circs	63589
	circs	147537			circs	63893
	circs	8518.5			circs	64577
	circs	5501			circs	132006
	circs	8888			circs	132264
	circs	31713.5			circs	133305
	circs	90330			circs	478063
	circs	4189.5			circs	8902
	circs	602			circs	8872.5
	circs	12127.5			circs	858
	circs	19445			circs	348104
	circs	16148.5			circs	3936445
	circs	2979.5			circs	3935924
	circs	9159			circs	10838.5
	circs	5795.5			circs	275954
	circs	4110			circs	449758
	circs	2900.5			circs	162308
	circs	24630			circs	30937
	circs	12326.5			circs	104816
	circs	30164			circs	17009.5
	circs	29456.5			circs	17658
	circs	11667.5			circs	583920
	circs	37866			circs	583198
	circs	1426.5			circs	229890
	circs	11073.5			circs	227880
	circs	4337.5			circs	227668
	circs	5331.5			circs	227130
	circs	6641			circs	323685
	circs	2341			circs	332869
	circs	26690			circs	124340
	circs	5538.5			circs	543.5
	circs	5379			circs	505
	circs	35985			circs	2117
	circs	94471			circs	5499
	circs	17908.5			circs	1942.5
	circs	19330			circs	272006
	circs	19526			circs	2757.5
	circs	4773			circs	475462
	circs	224618			circs	1440688
	circs	18930			circs	19116
	circs	1029.5			circs	429.5
	circs	121447			circs	177943
	circs	17764.5			circs	206730
	circs	32721			circs	1.98767e+06
	circs	24846.5			circs	1987840
	circs	30131.5			circs	1.98767e+06
	circs	34065.5			circs	4104.5
	circs	71007.5			circs	5840
	circs	26261			circs	6071.5
	circs	7682			circs	6419
	circs	19763			circs	563
	circs	25455			circs	1426.5
	circs	22636			circs	1501
	circs	22021			circs	260499
	circs	6136			circs	10606.5
	circs	213706			circs	888950
	circs	8927			circs	8428.5
	circs	19451			circs	79370
	circs	17235			circs	71273
	circs	33506.5			circs	70961.5
	circs	32586			circs	54538
	circs	31427.5			circs	28367.5
	circs	43554			circs	28594
	circs	4212.5			circs	20451
	circs	13457			circs	2.18809e+06
	circs	136107			circs	1.1932e+06
	circs	26683			circs	240276
	circs	16661.5			circs	33742.5
	circs	18129			circs	182746
	circs	53973.5			circs	1853.5
	circs	26210.5			circs	511650
	circs	22090			circs	1135.5
	circs	859.5			circs	1.47441e+06
	circs	36851.5			circs	255652
	circs	53801			circs	3216.5
	circs	47946.5			circs	101420
	circs	18823			circs	2.63145e+06
	circs	44788			circs	944
	circs	8081			circs	1124.5
	circs	25173.5			circs	908.5
	circs	17942			circs	651384
	circs	7025.5			circs	8849.5
	circs	28695.5			circs	2.45137e+06
	circs	24600.5			circs	318534
	circs	81518.5			circs	321990
	circs	2884			circs	1359
	circs	16006			circs	339097
	circs	20493			circs	21420.5
	circs	2762.5			circs	40946.5
	circs	2778			circs	5262.5
	circs	1338.5			circs	46879
	circs	8705.5			circs	30431.5
	circs	5747			circs	185628
	circs	7179.5			circs	186330
	circs	6847			circs	34848.5
	circs	36732			circs	10840.5
	circs	700.5			circs	71563.5
	circs	28493.5			circs	1394.5
	circs	13961			circs	1553
	circs	4823			circs	2137.5
	circs	74337.5			circs	4632.5
	circs	26284			circs	19806
	circs	13145			circs	802022
	circs	665.5			circs	45670.5
	circs	49645.5			circs	365025
	circs	22220			circs	363714
	circs	18858.5			circs	362885
	circs	16565.5			circs	362812
	circs	51349.5			circs	4806
	circs	37663.5			circs	3977
	circs	33097.5			circs	1427.5
	circs	17427			circs	6258.5
	circs	35889			circs	276031
	circs	28318.5			circs	60193
	circs	16605			circs	24015.5
	circs	21344			circs	407326
	circs	10470			circs	407362
	circs	8629			circs	1.66251e+06
	circs	22185			circs	3332.5
	circs	23026			circs	661758
	circs	32412.5			circs	406705
	circs	9384.5			circs	10887.5
	circs	7506			circs	12058.5
	circs	7196			circs	59034.5
	circs	7407.5			circs	2823.5
	circs	5692			circs	1444
	circs	11772			circs	1777.5
	circs	19865			circs	17793.5
	circs	15447			circs	127118
	circs	54289.5			circs	14002.5
	circs	16135.5			circs	18578
	circs	2525.5			circs	16465
	circs	10409			circs	1238
	circs	32295.5			circs	808258
	circs	18546.5			circs	808514
	circs	26334.5			circs	9719.5
	circs	1396			circs	349728
	circs	23266			circs	350218
	circs	1715			circs	706408
	circs	23170			circs	705904
	circs	64441.5			circs	1007
	circs	17843.5			circs	410724
	circs	55864			circs	1.3059e+06
	circs	10234			circs	28424
	circs	4766.5			circs	7554.5
	circs	40052			circs	7001
	circs	4689			circs	8784
	circs	26451.5			circs	137416
	circs	14167			circs	1.13547e+06
	circs	5987.5			circs	128066
	circs	94014			circs	127718
	circs	13747.5			circs	619354
	circs	26018			circs	206872
	circs	20359.5			circs	89512.5
	circs	2152.5			circs	649286
	circs	11366			circs	654816
	circs	133699			circs	959854
	circs	11865			circs	953612
	circs	4205.5			circs	1102582
	circs	25881			circs	166151
	circs	2383			circs	723.5
	circs	10443			circs	4516.5
	circs	9099.5			circs	13961
	circs	72574.5			circs	224342
	circs	25932.5			circs	228705
	circs	9673.5			circs	225359
	circs	71897.5			circs	72848.5
	circs	41975			circs	35605.5
	circs	5214.5			circs	35681
	circs	3149			circs	1328
	circs	31473.5			circs	1.30405e+06
	circs	9961.5			circs	716.5
	circs	6655			circs	1284
	circs	21502.5			circs	98023
	circs	4855			circs	19772.5
	circs	849.5			circs	4469
	circs	7045.5			circs	1.28105e+06
	circs	914			circs	11820.5
	circs	62630			circs	2104509
	circs	14618			circs	1369.5
	circs	61024.5			circs	762594
	circs	18739			circs	763669
	circs	210290			circs	512272
	circs	42089			circs	157682
	circs	5515			circs	756877
	circs	41037.5			circs	952582
	circs	17154			circs	4896.5
	circs	9121.5			circs	225889
	circs	1351			circs	266446
	circs	21724			circs	547306
	circs	2822			circs	113950
	circs	17160			circs	883930
	circs	22447			circs	9149.5
	circs	1647			circs	169838
	circs	12564.5			circs	28242.5
	circs	1612.5			circs	14429
	circs	8373.5			circs	436508
	circs	33205.5			circs	525556
	circs	28863			circs	1758696
	circs	3050.5			circs	7743.5
	circs	11890			circs	278582
	circs	3096			circs	605275
	circs	34838.5			circs	4423
	circs	13163			circs	18486.5
	circs	2423			circs	139470
	circs	31126.5			circs	2649
	circs	21290.5			circs	251876
	circs	6342.5			circs	58058.5
	circs	23165			circs	1.35302e+06
	circs	14471.5			circs	1.23971e+06
	circs	4326			circs	1240174
	circs	14061.5			circs	10651.5
	circs	58558			circs	2000.5
	circs	27240.5			circs	2494603
	circs	61148.5			circs	5474
	circs	27620.5			circs	2.4919e+06
	circs	234332			circs	2491628
	circs	20583.5			circs	175832
	circs	11598			circs	174965
	circs	7151.5			circs	176970
	circs	20193.5			circs	1573
	circs	9778.5			circs	148698
	circs	33660			circs	5728.5
	circs	25082			circs	1.14644e+06
	circs	30085.5			circs	33436.5
	circs	25009.5			circs	20814
	circs	14633.5			circs	8219
	circs	19252			circs	44571
	circs	13052			circs	2482.5
	circs	8730			circs	8002.5
	circs	16366.5			circs	422
	circs	34823.5			circs	658468
	circs	60874.5			circs	39906.5
	circs	10595.5			circs	153998
	circs	50355.5			circs	154238
	circs	29391			circs	834960
	circs	28920			circs	23642
	circs	52476.5			circs	1706130
	circs	18880			circs	1587
	circs	2625			circs	743794
	circs	44800			circs	567708
	circs	6919.5			circs	286
	circs	16812			circs	46.5
	circs	7831			circs	36
	circs	9028			circs	238350
	circs	19848			circs	239780
	circs	14755			circs	238400
	circs	16303.5			circs	849264
	circs	6471.5			circs	584102
	circs	78.5			circs	282790
	circs	2972.5			circs	35458
	circs	1301			circs	159044
	circs	23212			circs	97300
	circs	3164			circs	454504
	circs	13225			circs	456255
	circs	4912			circs	14965
	circs	16258.5			circs	20221
	circs	7809.5			circs	3540
	circs	4627			circs	49121
	circs	4697.5			circs	1362.5
	circs	33828			circs	4074
	circs	60801.5			circs	827
	circs	14505			circs	12766
	circs	12644			circs	5117
	circs	19918			circs	28169
	circs	10291.5			circs	4345
	circs	1419			circs	3479.5
	circs	10261			circs	5610.5
	circs	1504.5			circs	10018
	circs	23491.5			circs	5014
	circs	4582			circs	16186.5
	circs	28094			circs	36680.5
	circs	6450.5			circs	2204
	circs	4552.5			circs	2828
	circs	4963			circs	837.5
	circs	7996			circs	380810
	circs	3653.5			circs	2.16125e+06
	circs	7692.5			circs	11751
	circs	24010			circs	2244
	circs	48164			circs	24192.5
	circs	20524			circs	296683
	circs	11748			circs	316622
	circs	24276.5			circs	8036.5
	circs	23423			circs	1601.5
	circs	1636.5			circs	173335
	circs	22307			circs	8213
	circs	13066			circs	1778
	circs	4796			circs	84928.5
	circs	37326.5			circs	666815
	circs	12910.5			circs	1282
	circs	30286.5			circs	1333
	circs	4404.5			circs	110120
	circs	14285			circs	76124
	circs	15782			circs	25636.5
	circs	11293			circs	661416
	circs	25279.5			circs	1457452
	circs	3464			circs	6244.5
	circs	62753			circs	2.32319e+06
	circs	7679.5			circs	78240.5
	circs	43191.5			circs	1294.5
	circs	15824			circs	50315.5
	circs	3614.5			circs	369170
	circs	1923.5			circs	2810
	circs	62708			circs	538
	circs	38073			circs	621
	circs	57381.5			circs	538
	circs	23016.5			circs	212280
	circs	1554			circs	4340
	circs	1618.5			circs	1058.5
	circs	20343.5			circs	5706.5
	circs	14498			circs	15024.5
	circs	15816.5			circs	777595
	circs	14391.5			circs	418
	circs	23879.5			circs	430.5
	circs	6976			circs	516.5
	circs	12373.5			circs	1536416
	circs	19767			circs	1535896
	circs	2932			circs	208358
	circs	17232.5			circs	208294
	circs	17632			circs	12599.5
	circs	10433.5			circs	2928459
	circs	1691.5			circs	2.93154e+06
	circs	106490			circs	8072.5
	circs	33224.5			circs	592
	circs	17593			circs	420
	circs	12668			circs	5177.5
	circs	67337.5			circs	16223.5
	circs	63560			circs	183572
	circs	4412.5			circs	2702.5
	circs	41960			circs	319810
	circs	9313			circs	1.59268e+06
	circs	22364			circs	511651
	circs	40339.5			circs	1089
	circs	17583			circs	1158
	circs	5299			circs	1642.5
	circs	51885			circs	1008.5
	circs	2073.5			circs	112150
	circs	22344.5			circs	2252.5
	circs	63746.5			circs	631195
	circs	18604.5			circs	1026284
	circs	11662.5			circs	768.5
	circs	2994.5			circs	1041
	circs	53478.5			circs	1097
	circs	21405.5			circs	15602.5
	circs	6304.5			circs	421970
	circs	17516.5			circs	158338
	circs	15778.5			circs	68044.5
	circs	4753			circs	124034
	circs	12177			circs	10593.5
	circs	7574			circs	14025
	circs	28285.5			circs	3870342
	circs	2792.5			circs	40000
	circs	18148.5			circs	4677
	circs	34713			circs	1155.5
	circs	24654.5			circs	956
	circs	28385.5			circs	868400
	circs	627.5			circs	171294
	circs	3127.5			circs	195584
	circs	1010.5			circs	195998
	circs	11215.5			circs	158582
	circs	8022.5			circs	855401
	circs	7255.5			circs	28146
	circs	11781.5			circs	8981.5
	circs	6577.5			circs	63037.5
	circs	24649.5			circs	588864
	circs	1614.5			circs	22040.5
	circs	4940.5			circs	552
	circs	5981.5			circs	16047.5
	circs	30260.5			circs	8170
	circs	11687			circs	65009
	circs	59722			circs	19610
	circs	23444.5			circs	762.5
	circs	1004.5			circs	14377
	circs	118548			circs	209
	circs	1853			circs	967326
	circs	18985.5			circs	7041
	circs	33059.5			circs	522279
	circs	16532			circs	414142
	circs	32884.5			circs	17708
	circs	8857			circs	1550163
	circs	22544.5			circs	214205
	circs	12983			circs	81316.5
	circs	30414			circs	98266
	circs	20736.5			circs	98046.5
	circs	4340			circs	97997
	circs	15163.5			circs	2.73631e+06
	circs	19017.5			circs	1025333
	circs	8676.5			circs	39381
	circs	14645.5			circs	2791557
	circs	11245.5			circs	961
	circs	10875.5			circs	18807.5
	circs	29666.5			circs	2704.5
	circs	1460.5			circs	6604
	circs	30020			circs	475327
	circs	3228.5			circs	581135
	circs	7562.5			circs	193306
	circs	1987			circs	811808
	circs	19070.5			circs	141852
	circs	14303.5			circs	78635.5
	circs	1837			circs	151028
	circs	46922.5			circs	962.5
	circs	52510			circs	591363
	circs	28880.5			circs	17503
	circs	6069.5			circs	755.5
	circs	13399			circs	81110.5
	circs	6135.5			circs	1095
	circs	8127.5			circs	1090
	circs	43673.5			circs	858892
	circs	14288			circs	46198.5
	circs	9007			circs	2584.5
	circs	4338.5			circs	1814
	circs	848			circs	423158
	circs	7533.5			circs	3437061
	circs	20777.5			circs	3224
	circs	13625			circs	1088
	circs	27287.5			circs	446302
	circs	73832.5			circs	54244.5
	circs	96498.5			circs	1067
	circs	28525.5			circs	2040
	circs	5251			circs	2945
	circs	104712			circs	140746
	circs	12134			circs	346281
	circs	5224			circs	2445.5
	circs	12618			circs	3583
	circs	10531.5			circs	7268.5
	circs	20076.5			circs	23545
	circs	8334			circs	638
	circs	15620.5			circs	1.47745e+06
	circs	8218			circs	4624782
	circs	23723			circs	4382
	circs	5205			circs	7048.5
	circs	37805.5			circs	4067.5
	circs	1552.5			circs	3156
	circs	16018			circs	601886
	circs	14597			circs	755782
	circs	5552			circs	487667
	circs	10099			circs	50185.5
	circs	1234.5			circs	41223.5
	circs	10982.5			circs	341745
	circs	3610.5			circs	16595.5
	circs	13640			circs	16869.5
	circs	22350.5			circs	7619
	circs	39726			circs	7682
	circs	11352			circs	7927.5
	circs	6578			circs	404453
	circs	3194.5			circs	2955
	circs	4977			circs	2095
	circs	42584.5			circs	1836.5
	circs	13547			circs	4310
	circs	20435.5			circs	1909
	circs	13655.5			circs	8348.5
	circs	29702			circs	21754
	circs	9184.5			circs	183.5
	circs	3344.5			circs	243.5
	circs	20869.5			circs	40402
	circs	93642			circs	324064
	circs	1098			circs	26599.5
	circs	3051.5			circs	21433
	circs	94239.5			circs	21378.5
	circs	20319.5			circs	153611
	circs	18034			circs	153678
	circs	12487			circs	153552
	circs	1527			circs	153654
	circs	11045			circs	848
	circs	7383.5			circs	186771
	circs	55236.5			circs	657581
	circs	31362.5			circs	657260
	circs	11990			circs	2375
	circs	14602			circs	2053.5
	circs	1173			circs	3417
	circs	16959			circs	442158
	circs	2836			circs	99007.5
	circs	1963			circs	543960
	circs	5952.5			circs	120084
	circs	9728			circs	765839
	circs	29891.5			circs	772262
	circs	19432			circs	6866.5
	circs	22285			circs	134244
	circs	82239.5			circs	176307
	circs	32810			circs	600842
	circs	5827			circs	394094
	circs	4057			circs	87724
	circs	1504			circs	88012
	circs	13648			circs	291
	circs	6542			circs	240530
	circs	15362			circs	8381.5
	circs	15297.5			circs	31692.5
	circs	10460			circs	417053
	circs	44313.5			circs	443
	circs	12554			circs	38073
	circs	17318.5			circs	2454752
	circs	6101			circs	73648
	circs	3485			circs	4927
	circs	2412			circs	3013
	circs	40667.5			circs	2217
	circs	5605.5			circs	3918
	circs	24179			circs	3076.5
	circs	14179			circs	4777.5
	circs	2654			circs	3817.5
	circs	62427.5			circs	115285
	circs	5180.5			circs	117346
	circs	50015.5			circs	3934
	circs	17779			circs	114899
	circs	20857.5			circs	332607
	circs	1456			circs	8072
	circs	1548			circs	8667
	circs	2280.5			circs	13681
	circs	1988.5			circs	15169
	circs	6091			circs	950235
	circs	1082.5			circs	28153
	circs	24868.5			circs	219558
	circs	3814			circs	2.30336e+06
	circs	11656			circs	27758
	circs	8393.5			circs	141256
	circs	33978			circs	140893
	circs	15376.5			circs	21595
	circs	37864.5			circs	1968.5
	circs	24117			circs	18129
	circs	8548			circs	6750
	circs	19127.5			circs	731430
	circs	15790.5			circs	529812
	circs	15847.5			circs	1.05007e+06
	circs	14720			circs	178764
	circs	44713.5			circs	30560.5
	circs	21784			circs	30527.5
	circs	33606.5			circs	176612
	circs	3508			circs	9370.5
	circs	1523			circs	5062
	circs	23603			circs	14206
	circs	20253			circs	1977
	circs	1956.5			circs	191778
	circs	9564.5			circs	27585
	circs	1046.5			circs	4627.5
	circs	26518.5			circs	16603.5
	circs	18531			circs	37322
	circs	28756			circs	171292
	circs	16936.5			circs	593249
	circs	1306.5			circs	106736
	circs	17156.5			circs	1320668
	circs	54768			circs	1316075
	circs	92069.5			circs	1315902
	circs	9862			circs	26011
	circs	1482			circs	373360
	circs	4326			circs	188204
	circs	7701.5			circs	937.5
	circs	7515.5			circs	457
	circs	32776.5			circs	619392
	circs	13064.5			circs	132084
	circs	19826.5			circs	132084
	circs	16656			circs	299285
	circs	2454.5			circs	1.72483e+06
	circs	33706.5			circs	1726987
	circs	17798			circs	6427
	circs	10073			circs	7139
	circs	3700.5			circs	173688
	circs	54288			circs	595769
	circs	17880			circs	275533
	circs	28298			circs	275436
	circs	783			circs	1232623
	circs	195906			circs	697
	circs	28591.5			circs	603578
	circs	32688			circs	144524
	circs	19869.5			circs	20924.5
	circs	7260.5			circs	1180
	circs	9769.5			circs	132486
	circs	941			circs	1708.5
	circs	27440			circs	3401.5
	circs	9981.5			circs	1934.5
	circs	6195			circs	50530.5
	circs	3847.5			circs	575263
	circs	105507			circs	587407
	circs	27686.5			circs	40990.5
	circs	4351			circs	1319438
	circs	3130.5			circs	1320058
	circs	14560.5			circs	838277
	circs	24686			circs	820.5
	circs	4153.5			circs	183
	circs	1429.5			circs	1206
	circs	14023.5			circs	6316
	circs	11655.5			circs	1679
	circs	1972.5			circs	60777.5
	circs	23920			circs	2259876
	circs	6694.5			circs	64814.5
	circs	4739			circs	427029
	circs	1700			circs	9657
	circs	31502.5			circs	6954.5
	circs	5037			circs	8911
	circs	5971.5			circs	2139.5
	circs	23833			circs	2347.5
	circs	16412			circs	7163.5
	circs	7520			circs	77642.5
	circs	44752			circs	2987.5
	circs	2483.5			circs	657026
	circs	6354.5			circs	1034
	circs	6756			circs	55630.5
	circs	36908			circs	476346
	circs	19087.5			circs	185812
	circs	8837			circs	185862
	circs	1626.5			circs	113236
	circs	21289.5			circs	11544.5
	circs	41563			circs	11496
	circs	3044.5			circs	11500.5
	circs	7252.5			circs	11438
	circs	16847			circs	321426
	circs	2147			circs	19289.5
	circs	5675			circs	18780.5
	circs	49666			circs	11490
	circs	9399.5			circs	14287.5
	circs	5314			circs	14027.5
	circs	8320			circs	18904
	circs	28057.5			circs	447.5
	circs	6134			circs	434
	circs	25314.5			circs	251968
	circs	14895.5			circs	3.30453e+06
	circs	11272.5			circs	50348
	circs	3440			circs	143359
	circs	40062			circs	212772
	circs	22964.5			circs	111568
	circs	12717			circs	327277
	circs	18903.5			circs	61086
	circs	30100			circs	60912.5
	circs	9308.5			circs	999
	circs	4430.5			circs	854
	circs	17195			circs	84924.5
	circs	1878.5			circs	85120
	circs	12587.5			circs	86944.5
	circs	4813			circs	85388
	circs	11390.5			circs	921.5
	circs	1444			circs	83262.5
	circs	2033			circs	73537
	circs	22843.5			circs	651058
	circs	30664.5			circs	4056
	circs	135588			circs	197330
	circs	5563			circs	2210.5
	circs	19226.5			circs	364248
	circs	7592.5			circs	9185.5
	circs	4439			circs	8024.5
	circs	60866.5			circs	32686.5
	circs	23524			circs	628974
	circs	5571.5			circs	15221.5
	circs	50374			circs	14488
	circs	123186			circs	4518.5
	circs	8278.5			circs	397424
	circs	18184			circs	1970.5
	circs	9371.5			circs	2708
	circs	4582.5			circs	1970.5
	circs	10623			circs	1551110
	circs	45723.5			circs	243558
	circs	67524			circs	2908
	circs	11146			circs	2428.5
	circs	35912.5			circs	1523
	circs	25092			circs	279997
	circs	11448.5			circs	2260334
	circs	14913.5			circs	36870.5
	circs	10432.5			circs	5088.5
	circs	3263.5			circs	8283
	circs	14701			circs	137706
	circs	19650			circs	113000
	circs	37118			circs	40428.5
	circs	52615.5			circs	2565374
	circs	19080.5			circs	476791
	circs	8052.5			circs	28739.5
	circs	5103			circs	121856
	circs	4415			circs	843
	circs	34445			circs	904
	circs	15574			circs	131641
	circs	1957.5			circs	2642.5
	circs	11190.5			circs	1250
	circs	35824			circs	1441.5
	circs	1520.5			circs	836
	circs	36404			circs	547198
	circs	7637			circs	514751
	circs	44649.5			circs	515252
	circs	17822.5			circs	1.00025e+06
	circs	21020			circs	64332.5
	circs	5556.5			circs	160810
	circs	74682			circs	161170
	circs	50504.5			circs	650.5
	circs	10875			circs	23657
	circs	28703.5			circs	2.28861e+06
	circs	40318			circs	587320
	circs	43587			circs	320480
	circs	43399.5			circs	246058
	circs	19842.5			circs	701775
	circs	20726			circs	201134
	circs	8079			circs	202453
	circs	22774.5			circs	6796
	circs	50483			circs	24108
	circs	12423			circs	100921
	circs	5214			circs	3647
	circs	6383			circs	232024
	circs	93215			circs	244583
	circs	1050			circs	6070
	circs	879			circs	14138
	circs	39498.5			circs	401.5
	circs	7830.5			circs	2191.5
	circs	8107			circs	5225
	circs	20522			circs	95773.5
	circs	20839			circs	95806.5
	circs	21897.5			circs	95966.5
	circs	23967.5			circs	6129.5
	circs	1000.5			circs	24686.5
	circs	125942			circs	416
	circs	82574.5			circs	70765
	circs	4020.5			circs	109424
	circs	15160			circs	428307
	circs	2757			circs	39398.5
	circs	59984			circs	9748.5
	circs	6688.5			circs	9039.5
	circs	7663.5			circs	4782.5
	circs	7894.5			circs	4686
	circs	86946.5			circs	1002004
	circs	51616.5			circs	382698
	circs	13495.5			circs	3911.5
	circs	6440			circs	244078
	circs	66058			circs	217964
	circs	1312.5			circs	4776.5
	circs	16170			circs	5108
	circs	4482			circs	23219.5
	circs	51107			circs	5070
	circs	16949			circs	10434
	circs	22448.5			circs	9555
	circs	27674			circs	18791.5
	circs	40232			circs	1111649
	circs	5471			circs	1.11022e+06
	circs	1754.5			circs	1.10894e+06
	circs	43132.5			circs	1.10841e+06
	circs	2129			circs	1.10856e+06
	circs	19521			circs	10652.5
	circs	19713.5			circs	93713.5
	circs	11286			circs	120726
	circs	5149			circs	382867
	circs	8689.5			circs	384217
	circs	47755.5			circs	47775.5
	circs	3353.5			circs	805
	circs	14773.5			circs	1.49473e+06
	circs	15283			circs	182342
	circs	11511			circs	201634
	circs	20628			circs	159844
	circs	35383			circs	421315
	circs	11631			circs	376514
	circs	15316			circs	1.46396e+06
	circs	12763.5			circs	7730
	circs	22631.5			circs	1.33725e+06
	circs	6357.5			circs	951494
	circs	19745.5			circs	314230
	circs	1849			circs	314240
	circs	7875.5			circs	314256
	circs	6379			circs	645098
	circs	5537.5			circs	45935
	circs	5602.5			circs	173192
	circs	11057			circs	655500
	circs	4459			circs	4377.5
	circs	9035.5			circs	2271.5
	circs	2777			circs	4815.5
	circs	32904.5			circs	2295.5
	circs	5232.5			circs	19460
	circs	24243			circs	5261
	circs	8502.5			circs	411340
	circs	17740.5			circs	7073
	circs	24027			circs	18834
	circs	4531.5			circs	19786
	circs	3873			circs	341.5
	circs	13463.5			circs	7847
	circs	5275			circs	135832
	circs	4304			circs	137999
	circs	2281			circs	10811.5
	circs	113956			circs	246392
	circs	3974.5			circs	246208
	circs	7357			circs	2884.5
	circs	10393			circs	34020
	circs	11534			circs	10385
	circs	1360			circs	10909.5
	circs	88662			circs	30551.5
	circs	20887.5			circs	18731
	circs	147322			circs	242899
	circs	41321.5			circs	256181
	circs	90660			circs	156321
	circs	17009.5			circs	38494
	circs	36610.5			circs	38385
	circs	4237.5			circs	58800
	circs	52561.5			circs	49684.5
	circs	2144			circs	1.03887e+06
	circs	31654			circs	142641
	circs	72877.5			circs	593714
	circs	56452.5			circs	9065.5
	circs	1342.5			circs	1.75873e+06
	circs	13581			circs	460
	circs	21656.5			circs	810122
	circs	55153			circs	21007.5
	circs	199333			circs	547104
	circs	30396			circs	3721
	circs	17260.5			circs	177578
	circs	30566			circs	308608
	circs	91101			circs	155058
	circs	5137			circs	154508
	circs	182624			circs	56843.5
	circs	4710			circs	63665
	circs	148982			circs	40033
	circs	16001			circs	477
	circs	510997			circs	2922
	circs	9381.5			circs	274631
	circs	22620			circs	40965
	circs	93722.5			circs	24575.5
	circs	136874			circs	1478.5
	circs	26369			circs	203806
	circs	15546			circs	1187165
	circs	8947			circs	715636
	circs	38781			circs	716510
	circs	11258.5			circs	6554.5
	circs	5332.5			circs	1446.5
	circs	39618.5			circs	2251
	circs	41311.5			circs	7011
	circs	37013.5			circs	34761
	circs	21679			circs	6039.5
	circs	43076			circs	6039.5
	circs	28117			circs	15932
	circs	90415			circs	1.39303e+06
	circs	18085			circs	1.05814e+06
	circs	125238			circs	1.80172e+06
	circs	24782.5			circs	430540
	circs	6792.5			circs	1.08578e+06
	circs	66987.5			circs	52489
	circs	6395.5			circs	54692
	circs	10384.5			circs	90634.5
	circs	38652.5			circs	1101992
	circs	77975			circs	1277.5
	circs	1445			circs	639
	circs	3150			circs	200.5
	circs	3040.5			circs	56390
	circs	68427.5			circs	65130
	circs	61659			circs	30401.5
	circs	10507			circs	753.5
	circs	7455.5			circs	1519.5
	circs	56280.5			circs	1685
	circs	43502.5			circs	378082
	circs	15852.5			circs	15928
	circs	18712.5			circs	129646
	circs	13786.5			circs	148126
	circs	4488.5			circs	99616.5
	circs	7583.5			circs	179706
	circs	2260			circs	3.42707e+06
	circs	7758			circs	179.5
	circs	14641			circs	811810
	circs	6531.5			circs	10708.5
	circs	28387.5			circs	109078
	circs	10356			circs	377
	circs	10441			circs	230181
	circs	16684			circs	187442
	circs	13674.5			circs	187576
	circs	59000.5			circs	187512
	circs	6775.5			circs	1.6332e+06
	circs	1437			circs	1795
	circs	6390.5			circs	3876
	circs	24806			circs	10110
	circs	2766.5			circs	781498
	circs	44809			circs	3480197
	circs	25596			circs	3479779
	circs	29290			circs	261770
	circs	76234.5			circs	4106
	circs	94442			circs	12318.5
	circs	135532			circs	296130
	circs	19827			circs	26495
	circs	63909			circs	26553.5
	circs	12683.5			circs	26398.5
	circs	22384.5			circs	2628.5
	circs	4016.5			circs	2570
	circs	24911			circs	2.29697e+06
	circs	11891			circs	14180.5
	circs	9340			circs	811740
	circs	22771.5			circs	27012.5
	circs	11824			circs	8270
	circs	49313			circs	1211
	circs	21116.5			circs	15554.5
	circs	5416.5			circs	121074
	circs	87373.5			circs	1981.5
	circs	1106.5			circs	554179
	circs	18646			circs	1501287
	circs	2835.5			circs	5553
	circs	30301.5			circs	1479154
	circs	32146.5			circs	23445
	circs	19147.5			circs	157026
	circs	9756			circs	300589
	circs	112164			circs	350892
	circs	6725			circs	9044
	circs	28539.5			circs	991.5
	circs	10287			circs	100353
	circs	50076			circs	2898198
	circs	17568			circs	301356
	circs	409410			circs	9084
	circs	27807.5			circs	616527
	circs	4792			circs	1423.5
	circs	28445			circs	611268
	circs	33607.5			circs	123908
	circs	21084			circs	7281
	circs	5688			circs	5964
	circs	25483			circs	36746
	circs	10689.5			circs	3778.5
	circs	824			circs	3009.5
	circs	48427			circs	1874.5
	circs	12746			circs	930.5
	circs	12601.5			circs	1347
	circs	14674.5			circs	2450.5
	circs	11131.5			circs	502185
	circs	6807			circs	6060.5
	circs	54777			circs	177938
	circs	5438.5			circs	45000.5
	circs	8944.5			circs	654932
	circs	68489			circs	218275
	circs	10478			circs	29569.5
	circs	3228			circs	1.32299e+07
	circs	22084			circs	1042.5
	circs	15396.5			circs	134904
	circs	28082.5			circs	137284
	circs	22504.5			circs	24092.5
	circs	61442			circs	26042.5
	circs	28359			circs	26014.5
	circs	2790			circs	414800
	circs	48424.5			circs	12552.5
	circs	22096.5			circs	85605
	circs	1466			circs	71594
	circs	11402.5			circs	124808
	circs	22004			circs	24126.5
	circs	1251.5			circs	705
	circs	37134			circs	34468
	circs	54967			circs	34472
	circs	8350			circs	31953.5
	circs	1436			circs	609651
	circs	8765.5			circs	750694
	circs	30508.5			circs	6487
	circs	18347			circs	7279
	circs	16984.5			circs	2276089
	circs	14570.5			circs	59728.5
	circs	1465			circs	187126
	circs	1595.5			circs	3517
	circs	1202.5			circs	1488.5
	circs	1934			circs	2499
	circs	12334			circs	2499
	circs	85774.5			circs	934654
	circs	26672			circs	57629.5
	circs	38038.5			circs	8650.5
	circs	4347.5			circs	8983
	circs	3166			circs	749.5
	circs	27202.5			circs	31752.5
	circs	52316			circs	1247.5
	circs	46134.5			circs	691.5
	circs	12648			circs	896562
	circs	24489			circs	50547.5
	circs	16422			circs	50626.5
	circs	7111			circs	6954
	circs	6935.5			circs	1657832
	circs	4222.5			circs	838.5
	circs	62455			circs	544532
	circs	21221.5			circs	7447.5
	circs	12166			circs	71363.5
	circs	3699.5			circs	211980
	circs	65889			circs	211272
	circs	3643			circs	892682
	circs	8238			circs	490172
	circs	2446			circs	1582.5
	circs	73576.5			circs	1125.5
	circs	28269			circs	2631
	circs	30207			circs	2828
	circs	13080			circs	2223
	circs	6671.5			circs	1352535
	circs	2868			circs	2664.5
	circs	154538			circs	2209
	circs	21464.5			circs	1327.5
	circs	9518.5			circs	2623.5
	circs	1485			circs	622
	circs	8990.5			circs	1860
	circs	13064			circs	3700
	circs	34287			circs	1.00401e+06
	circs	88516.5			circs	1297.5
	circs	3624			circs	139340
	circs	11355			circs	1934.5
	circs	9893			circs	23614.5
	circs	7302.5			circs	186136
	circs	19621.5			circs	1079791
	circs	130968			circs	1080781
	circs	2769.5			circs	102126
	circs	5635			circs	3710.5
	circs	14592.5			circs	289421
	circs	66719			circs	289596
	circs	6627			circs	895.5
	circs	1080			circs	1070.5
	circs	33442.5			circs	761432
	circs	22848			circs	11225.5
	circs	8474			circs	11645
	circs	7343.5			circs	899070
	circs	5398.5			circs	2.2801e+06
	circs	3591.5			circs	288812
	circs	46484			circs	637601
	circs	4027.5			circs	282616
	circs	66958			circs	307454
	circs	45191.5			circs	309740
	circs	3378			circs	31843.5
	circs	113380			circs	107399
	circs	20727.5			circs	1.05184e+06
	circs	30131.5			circs	5752
	circs	25009			circs	26503
	circs	65465			circs	28138.5
	circs	60461.5			circs	3219.5
	circs	12929			circs	2257
	circs	3281.5			circs	1.01989e+06
	circs	16703.5			circs	48671.5
	circs	60967			circs	1196.5
	circs	14870.5			circs	73954.5
	circs	1743.5			circs	71291.5
	circs	24381.5			circs	1010.5
	circs	21278.5			circs	2294152
	circs	18033.5			circs	24629
	circs	68171.5			circs	24869
	circs	13884			circs	828
	circs	2605.5			circs	97118.5
	circs	7916			circs	710612
	circs	998.5			circs	74418
	circs	3746			circs	92515.5
	circs	67925.5			circs	24826.5
	circs	11601			circs	1441749
	circs	4308			circs	443244
	circs	12395			circs	1338975
	circs	6088			circs	8416
	circs	10952.5			circs	32544.5
	circs	11452.5			circs	1.23093e+06
	circs	4317			circs	6360
	circs	13871			circs	6360
	circs	10358.5			circs	7894
	circs	17212			circs	14737.5
	circs	18830			circs	151029
	circs	12107			circs	480.5
	circs	102892			circs	576840
	circs	10309.5			circs	576718
	circs	32644.5			circs	222050
	circs	25568.5			circs	58473.5
	circs	15345			circs	64717.5
	circs	7385.5			circs	64717.5
	circs	31785.5			circs	119390
	circs	19788			circs	742099
	circs	35385.5			circs	198566
	circs	16768.5			circs	3482
	circs	18150.5			circs	233832
	circs	10675.5			circs	233699
	circs	18160.5			circs	22460
	circs	1161			circs	3545.5
	circs	2982.5			circs	3910.5
	circs	49198			circs	3520
	circs	10944			circs	3885
	circs	2212			circs	177884
	circs	1436			circs	113938
	circs	6457			circs	43192
	circs	93425.5			circs	2073817
	circs	7758.5			circs	836736
	circs	14088			circs	3964.5
	circs	8213			circs	510351
	circs	8182.5			circs	1.34021e+06
	circs	13008.5			circs	66858
	circs	3904			circs	66894
	circs	1321			circs	325204
	circs	7439.5			circs	446874
	circs	15785			circs	84028.5
	circs	7417			circs	144264
	circs	30401.5			circs	2.58384e+06
	circs	23517.5			circs	819222
	circs	6114			circs	5770.5
	circs	26686.5			circs	753332
	circs	6254			circs	22079.5
	circs	1303			circs	2.41779e+06
	circs	52638			circs	323228
	circs	48559.5			circs	70611.5
	circs	42733			circs	511767
	circs	48087			circs	75833
	circs	101928			circs	45723
	circs	2692.5			circs	528
	circs	8976.5			circs	791206
	circs	3727			circs	3275.5
	circs	17327			circs	2473
	circs	8304			circs	718874
	circs	10683.5			circs	12066
	circs	23848.5			circs	10349
	circs	29808			circs	2802.5
	circs	1508			circs	2451
	circs	4664.5			circs	7896
	circs	17429.5			circs	1585
	circs	28911			circs	12275
	circs	21911			circs	5964
	circs	1074.5			circs	9063
	circs	4384			circs	8034.5
	circs	1266			circs	2551
	circs	45397			circs	3744.5
	circs	87259			circs	1.5343e+06
	circs	76708.5			circs	971.5
	circs	11738.5			circs	628
	circs	12704.5			circs	291178
	circs	16127			circs	32261
	circs	6291.5			circs	3989
	circs	8692.5			circs	2.05135e+06
	circs	11735			circs	724
	circs	23555.5			circs	276892
	circs	36013			circs	1257
	circs	108630			circs	946.5
	circs	14281.5			circs	748266
	circs	54430			circs	18027
	circs	68407			circs	1007805
	circs	1183.5			circs	996705
	circs	16498			circs	4068
	circs	4097.5			circs	61259
	circs	3115.5			circs	2.66986e+06
	circs	51715			circs	18841.5
	circs	14052.5			circs	434988
	circs	2924			circs	911335
	circs	17790			circs	987636
	circs	3560.5			circs	987525
	circs	45319			circs	987525
	circs	11906.5			circs	12689.5
	circs	7504			circs	2381681
	circs	121210			circs	4838.5
	circs	7055			circs	1213953
	circs	185510			circs	1213178
	circs	1402.5			circs	1.21646e+06
	circs	31667.5			circs	1.14506e+06
	circs	6639			circs	1.12667e+06
	circs	18624			circs	1.12688e+06
	circs	9767.5			circs	233908
	circs	23877			circs	25117.5
	circs	6676			circs	3182.5
	circs	32224			circs	307190
	circs	3645			circs	307190
	circs	10249.5			circs	175491
	circs	30157			circs	741880
	circs	38738.5			circs	20890.5
	circs	13502			circs	3485.5
	circs	23481.5			circs	1283155
	circs	38187			circs	78229.5
	circs	19007.5			circs	348565
	circs	17521.5			circs	348838
	circs	16759.5			circs	234860
	circs	4022.5			circs	2465
	circs	18369			circs	458921
	circs	14011			circs	21253.5
	circs	11881			circs	25684
	circs	9868.5			circs	25912
	circs	1786			circs	154258
	circs	35044			circs	1.86928e+06
	circs	9949.5			circs	167038
	circs	93467			circs	817
	circs	1940.5			circs	5669
	circs	2162			circs	892397
	circs	13851			circs	9399
	circs	4580			circs	1.14269e+06
	circs	3644			circs	1.14242e+06
	circs	1298			circs	150586
	circs	1311.5			circs	7826
	circs	5406			circs	8446.5
	circs	47154.5			circs	4123.5
	circs	23887.5			circs	8447
[truncated: 4,390 more rows]

## Sheet: FigS7
Fig S7a	Group	Target	ΔΔCt Value
	Day8	circAFF2	4.77837
	Day8	circAFF2	4.75265
	Day8	circERC1_a	4.47299
	Day8	circERC1_a	4.74294
	Day8	circERC2	3.66838
	Day8	circERC2	3.17226
	Day8	circLMBR1	1.82534
	Day8	circLMBR1	2.26568
	Day8	circMYT1L	5.2665
	Day8	circMYT1L	5.46723
	Day8	circRIMS1_d	3.90116
	Day8	circRIMS1_d	3.9004
	Day8	circSLC8A1	3.5497
	Day8	circSLC8A1	3.90358
	Day8	circSLCA7	5.11334
	Day8	circSLCA7	5.23723
	Day8	circTBC1D12	3.53687
	Day8	circTBC1D12	3.77623
	Day16	circAFF2	5.67198
	Day16	circAFF2	6.27935
	Day16	circERC1_a	6.07749
	Day16	circERC1_a	6.79596
	Day16	circERC2	5.39691
	Day16	circERC2	6.00714
	Day16	circLMBR1	2.44703
	Day16	circLMBR1	3.2896
	Day16	circMYT1L	6.46176
	Day16	circMYT1L	7.23787
	Day16	circRIMS1_d	5.00757
	Day16	circRIMS1_d	5.73839
	Day16	circSLC8A1	5.63444
	Day16	circSLC8A1	6.47066
	Day16	circSLCA7	5.97471
	Day16	circSLCA7	6.81598
	Day16	circTBC1D12	4.07373
	Day16	circTBC1D12	5.18792

## Sheet: FigS8
Fig S8	Group	Target	Log2(fold change)
	NES	circERC1	0
	NES	circERC1	0
	Day8	circERC1	1.98282
	Day8	circERC1	2.29412
	Day15	circERC1	4.09208
	Day15	circERC1	3.76317
	Day28	circERC1	4.85732
	Day28	circERC1	4.72392
	Late	circERC1	5.38174
	Late	circERC1	5.27022
	NES	circERC2	0
	NES	circERC2	0
	Day8	circERC2	2.15226
	Day8	circERC2	1.96826
	Day15	circERC2	4.23305
	Day15	circERC2	4.11193
	Day28	circERC2	4.4133
	Day28	circERC2	4.93539
	Late	circERC2	5.47337
	Late	circERC2	5.24991
	NES	circMYT1L	0
	NES	circMYT1L	0
	Day8	circMYT1L	3.46709
	Day8	circMYT1L	3.81606
	Day15	circMYT1L	5.21896
	Day15	circMYT1L	4.92661
	Day28	circMYT1L	5.18562
	Day28	circMYT1L	5.53525
	Late	circMYT1L	6.20125
	Late	circMYT1L	5.92339
	NES	circRIMS1	0
	NES	circRIMS1	0
	Day8	circRIMS1	1.67779
	Day8	circRIMS1	1.89212
	Day15	circRIMS1	3.08164
	Day15	circRIMS1	2.98221
	Day28	circRIMS1	3.03761
	Day28	circRIMS1	2.99968
	Late	circRIMS1	3.31901
	Late	circRIMS1	3.34942
	NES	circSLC8A1	0
	NES	circSLC8A1	0
	Day8	circSLC8A1	3.76427
	Day8	circSLC8A1	3.39312
	Day15	circSLC8A1	6.34352
	Day15	circSLC8A1	6.27503
	Day28	circSLC8A1	7.0805
	Day28	circSLC8A1	7.29744
	Late	circSLC8A1	8.1685
	Late	circSLC8A1	7.85478

## Sheet: FigS10
Fig S10a	Group	Intron length (nts)		Fig S10b	Group	Intron length (nts)		Fig S10e	Group	Intron length (nts)		Fig S10f	Group	Alu distance (nts)
	hostInt	654			hostInt	654			circs	16135.5			circs	85177.5
	hostInt	136			hostInt	136			circs	34759.5			circs	248
	hostInt	4301			hostInt	4301			circs	27639.5			circs	439
	hostInt	475			hostInt	475			circs	34797			circs	5063073
	hostInt	4500			hostInt	4500			circs	19507.5			circs	210309
	hostInt	2946			hostInt	2946			circs	75308.5			circs	1.98371e+06
	hostInt	269			hostInt	269			circs	27997			circs	668
	hostInt	1616			hostInt	1616			circs	30324.5			circs	332384
	hostInt	1126			hostInt	1126			circs	78442			circs	260138
	hostInt	2649			hostInt	2649			circs	28382.5			circs	258822
	hostInt	11108			hostInt	11108			circs	33191.5			circs	15129.5
	hostInt	1894			hostInt	1894			circs	1887.5			circs	638
	hostInt	9218			hostInt	9218			circs	6621.5			circs	232.5
	hostInt	1975			hostInt	1975			circs	17822.5			circs	24270.5
	hostInt	7522			hostInt	7522			circs	91793.5			circs	129528
	hostInt	13691			hostInt	13691			circs	42406.5			circs	159
	hostInt	51582			hostInt	51582			circs	44786.5			circs	50704
	hostInt	21408			hostInt	21408			circs	29628			circs	1455.5
	hostInt	18004			hostInt	18004			circs	38812.5			circs	443770
	hostInt	46547			hostInt	46547			circs	39915			circs	152280
	hostInt	2057			hostInt	2057			circs	136107			circs	152362
	hostInt	3649			hostInt	3649			circs	19717.5			circs	153057
	hostInt	800			hostInt	800			circs	25930.5			circs	27245.5
	hostInt	1457			hostInt	1457			circs	32315			circs	208694
	hostInt	299			hostInt	299			circs	3734			circs	1.35185e+06
	hostInt	501			hostInt	501			circs	8981.5			circs	120946
	hostInt	1950			hostInt	1950			circs	21079.5			circs	888.5
	hostInt	848			hostInt	848			circs	20729.5			circs	122107
	hostInt	126			hostInt	126			circs	961			circs	163474
	hostInt	273			hostInt	273			circs	17162.5			circs	791
	hostInt	807			hostInt	807			circs	29423			circs	684778
	hostInt	1212			hostInt	1212			circs	100000			circs	39002
	hostInt	491			hostInt	491			circs	13737.5			circs	474866
	hostInt	974			hostInt	974			circs	15498.5			circs	583430
	hostInt	56753			hostInt	56753			circs	27365.5			circs	1.69706e+06
	hostInt	43118			hostInt	43118			circs	24336			circs	89840
	hostInt	29040			hostInt	29040			circs	22567.5			circs	1804
	hostInt	2243			hostInt	2243			circs	28430			circs	1799.5
	hostInt	11097			hostInt	11097			circs	9184.5			circs	41732.5
	hostInt	32539			hostInt	32539			circs	28323.5			circs	41629
	hostInt	15157			hostInt	15157			circs	17124.5			circs	970.5
	hostInt	847			hostInt	847			circs	28106			circs	867
	hostInt	57038			hostInt	57038			circs	26617			circs	119356
	hostInt	9624			hostInt	9624			circs	6204			circs	195726
	hostInt	31593			hostInt	31593			circs	42784.5			circs	688684
	hostInt	135963			hostInt	135963			circs	29454.5			circs	3344.5
	hostInt	24572			hostInt	24572			circs	79923			circs	7187.5
	hostInt	20411			hostInt	20411			circs	66642.5			circs	489022
	hostInt	692			hostInt	692			circs	61609			circs	5687
	hostInt	5817			hostInt	5817			circs	20878			circs	7404
	hostInt	5716			hostInt	5716			circs	38023			circs	57716.5
	hostInt	26357			hostInt	26357			circs	33729			circs	30391
	hostInt	1434			hostInt	1434			circs	18781			circs	305266
	hostInt	831			hostInt	831			circs	2643.5			circs	3601.5
	hostInt	1864			hostInt	1864			circs	62748			circs	1220743
	hostInt	632			hostInt	632			circs	3071			circs	431658
	hostInt	892			hostInt	892			circs	2621			circs	38333
	hostInt	5997			hostInt	5997			circs	13314.5			circs	571286
	hostInt	467			hostInt	467			circs	47064			circs	267290
	hostInt	28503			hostInt	28503			circs	38674.5			circs	267122
	hostInt	3404			hostInt	3404			circs	17208			circs	2312.5
	hostInt	5256			hostInt	5256			circs	11197			circs	579.5
	hostInt	1131			hostInt	1131			circs	21019.5			circs	267143
	hostInt	38334			hostInt	38334			circs	22617			circs	21568
	hostInt	23247			hostInt	23247			circs	23155			circs	501
	hostInt	5512			hostInt	5512			circs	6879.5			circs	76342
	hostInt	1753			hostInt	1753			circs	11978			circs	157142
	hostInt	2424			hostInt	2424			circs	43037			circs	6103.5
	hostInt	11715			hostInt	11715			circs	32617			circs	248869
	hostInt	1913			hostInt	1913			circs	24250.5			circs	292938
	hostInt	2349			hostInt	2349			circs	29766.5			circs	7494.5
	hostInt	4718			hostInt	4718			circs	23697.5			circs	424610
	hostInt	2515			hostInt	2515			circs	6277			circs	58323.5
	hostInt	1052			hostInt	1052			circs	14229.5			circs	636254
	hostInt	99			hostInt	99			circs	3663.5			circs	12269
	hostInt	1556			hostInt	1556			circs	32029			circs	1494070
	hostInt	2506			hostInt	2506			circs	12040			circs	397363
	hostInt	1881			hostInt	1881			circs	16652.5			circs	15157.5
	hostInt	7735			hostInt	7735			circs	8604			circs	1437.5
	hostInt	1924			hostInt	1924			circs	36701			circs	15493.5
	hostInt	2094			hostInt	2094			circs	2504			circs	3260
	hostInt	2044			hostInt	2044			circs	29557			circs	13282
	hostInt	6795			hostInt	6795			circs	4294			circs	498
	hostInt	2660			hostInt	2660			circs	37367			circs	5950.5
	hostInt	6850			hostInt	6850			circs	18903.5			circs	1048.5
	hostInt	2868			hostInt	2868			circs	18845			circs	1236.5
	hostInt	7315			hostInt	7315			circs	30270			circs	21925.5
	hostInt	586			hostInt	586			circs	4492.5			circs	287098
	hostInt	333			hostInt	333			circs	21988.5			circs	170251
	hostInt	20512			hostInt	20512			circs	22247			circs	4775.5
	hostInt	23813			hostInt	23813			circs	21742			circs	5346.5
	hostInt	2170			hostInt	2170			circs	79913.5			circs	12279
	hostInt	3233			hostInt	3233			circs	46351.5			circs	182507
	hostInt	5410			hostInt	5410			circs	26120.5			circs	555443
	hostInt	594			hostInt	594			circs	2734.5			circs	418363
	hostInt	3239			hostInt	3239			circs	19986.5			circs	1196604
	hostInt	662			hostInt	662			circs	31442			circs	38240
	hostInt	708			hostInt	708			circs	35274			circs	65413.5
	hostInt	2397			hostInt	2397			circs	34912.5			circs	32478
	hostInt	818			hostInt	818			circs	10910.5			circs	182030
	hostInt	1587			hostInt	1587			circs	15792.5			circs	182072
	hostInt	969			hostInt	969			circs	14496			circs	641.5
	hostInt	3184			hostInt	3184			circs	82869.5			circs	1781.5
	hostInt	8549			hostInt	8549			circs	122836			circs	3165
	hostInt	886			hostInt	886			circs	15063			circs	2129.5
	hostInt	2964			hostInt	2964			circs	8228			circs	14247
	hostInt	495			hostInt	495			circs	21170			circs	3147
	hostInt	816			hostInt	816			circs	25655.5			circs	2111.5
	hostInt	232			hostInt	232			circs	70619.5			circs	448685
	hostInt	97			hostInt	97			circs	21564.5			circs	1920
	hostInt	22797			hostInt	22797			circs	27483.5			circs	1089.5
	hostInt	1573			hostInt	1573			circs	55807.5			circs	889
	hostInt	2027			hostInt	2027			circs	20194			circs	4674.5
	hostInt	696			hostInt	696			circs	5626			circs	47886
	hostInt	1216			hostInt	1216			circs	19793.5			circs	4611.5
	hostInt	8161			hostInt	8161			circs	248268			circs	777.5
	hostInt	2019			hostInt	2019			circs	11997			circs	10589.5
	hostInt	332			hostInt	332			circs	19212.5			circs	119079
	hostInt	168			hostInt	168			circs	1663.5			circs	254836
	hostInt	2236			hostInt	2236			circs	23859.5			circs	255560
	hostInt	2191			hostInt	2191			circs	21026.5			circs	574727
	hostInt	1064			hostInt	1064			circs	31473.5			circs	353224
	hostInt	2558			hostInt	2558			circs	62795.5			circs	740.5
	hostInt	1808			hostInt	1808			circs	1083			circs	10692.5
	hostInt	822			hostInt	822			circs	23235.5			circs	1348
	hostInt	3898			hostInt	3898			circs	1967.5			circs	593148
	hostInt	8193			hostInt	8193			circs	2267.5			circs	3515
	hostInt	649			hostInt	649			circs	4786			circs	7636.5
	hostInt	1458			hostInt	1458			circs	67154			circs	55759.5
	hostInt	1756			hostInt	1756			circs	86268			circs	8727
	hostInt	164			hostInt	164			circs	25311			circs	312294
	hostInt	2819			hostInt	2819			circs	78667			circs	310070
	hostInt	2603			hostInt	2603			circs	48013			circs	13874.5
	hostInt	3054			hostInt	3054			circs	17413			circs	107919
	hostInt	389			hostInt	389			circs	20058.5			circs	1.73275e+07
	hostInt	209			hostInt	209			circs	2921			circs	341488
	hostInt	1172			hostInt	1172			circs	24757.5			circs	3726.5
	hostInt	1260			hostInt	1260			circs	7266			circs	3725
	hostInt	561			hostInt	561			circs	3498			circs	6945
	hostInt	853			hostInt	853			circs	33262			circs	404691
	hostInt	1170			hostInt	1170			circs	16245			circs	3249
	hostInt	1114			hostInt	1114			circs	20510			circs	2224370
	hostInt	1763			hostInt	1763			circs	34470			circs	25383.5
	hostInt	223			hostInt	223			circs	899.5			circs	2825052
	hostInt	2516			hostInt	2516			circs	11891			circs	4694
	hostInt	2060			hostInt	2060			circs	10883.5			circs	275
	hostInt	677			hostInt	677			circs	50038			circs	235.5
	hostInt	215			hostInt	215			circs	48264.5			circs	130700
	hostInt	170			hostInt	170			circs	15428			circs	5557.5
	hostInt	1450			hostInt	1450			circs	3615			circs	7992.5
	hostInt	4570			hostInt	4570			circs	7822			circs	580026
	hostInt	209			hostInt	209			circs	28897.5			circs	190271
	hostInt	213			hostInt	213			circs	39774			circs	1748
	hostInt	2356			hostInt	2356			circs	13899.5			circs	267671
	hostInt	346			hostInt	346			circs	937.5			circs	4860
	hostInt	314			hostInt	314			circs	5493			circs	1.49346e+06
	hostInt	4161			hostInt	4161			circs	83776			circs	7187
	hostInt	2139			hostInt	2139			circs	24036			circs	5304
	hostInt	1565			hostInt	1565			circs	24390			circs	349244
	hostInt	1260			hostInt	1260			circs	12537.5			circs	527232
	hostInt	561			hostInt	561			circs	25730.5			circs	9100
	hostInt	853			hostInt	853			circs	3930.5			circs	9148
	hostInt	1170			hostInt	1170			circs	17750			circs	640.5
	hostInt	1114			hostInt	1114			circs	17341			circs	4775.5
	hostInt	1763			hostInt	1763			circs	1176			circs	4857.5
	hostInt	223			hostInt	223			circs	50446			circs	347.5
	hostInt	2516			hostInt	2516			circs	30270			circs	115
	hostInt	2060			hostInt	2060			circs	21736.5			circs	498.5
	hostInt	677			hostInt	677			circs	10807			circs	934.5
	hostInt	215			hostInt	215			circs	15871			circs	270795
	hostInt	170			hostInt	170			circs	56676			circs	270010
	hostInt	1450			hostInt	1450			circs	21522			circs	638528
	hostInt	4570			hostInt	4570			circs	9664.5			circs	4.19421e+06
	hostInt	209			hostInt	209			circs	3323			circs	4197155
	hostInt	213			hostInt	213			circs	16488.5			circs	126916
	hostInt	2356			hostInt	2356			circs	13792.5			circs	3262
	hostInt	346			hostInt	346			circs	1919			circs	886412
	hostInt	314			hostInt	314			circs	14008			circs	458084
	hostInt	4161			hostInt	4161			circs	3252			circs	5444
	hostInt	2139			hostInt	2139			circs	24980			circs	182190
	hostInt	1565			hostInt	1565			circs	21916			circs	181011
	hostInt	681			hostInt	681			circs	47921			circs	9132
	hostInt	1004			hostInt	1004			circs	8795.5			circs	141574
	hostInt	279			hostInt	279			circs	14912			circs	2.12466e+06
	hostInt	3123			hostInt	3123			circs	43081.5			circs	2.12466e+06
	hostInt	1401			hostInt	1401			circs	2270			circs	158779
	hostInt	360			hostInt	360			circs	15400			circs	448565
	hostInt	509			hostInt	509			circs	15192.5			circs	26661
	hostInt	1536			hostInt	1536			circs	48656			circs	1387.5
	hostInt	4160			hostInt	4160			circs	12169.5			circs	103590
	hostInt	611			hostInt	611			circs	1308.5			circs	160084
	hostInt	2372			hostInt	2372			circs	6883.5			circs	166408
	hostInt	1989			hostInt	1989			circs	25679			circs	208072
	hostInt	214			hostInt	214			circs	29535			circs	45355
	hostInt	480			hostInt	480			circs	7210			circs	9707.5
	hostInt	198			hostInt	198			circs	21337.5			circs	4694.5
	hostInt	328			hostInt	328			circs	23443.5			circs	6383.5
	hostInt	303			hostInt	303			circs	11449			circs	1370.5
	hostInt	787			hostInt	787			circs	42137			circs	552168
	hostInt	691			hostInt	691			circs	37632			circs	5208.5
	hostInt	2303			hostInt	2303			circs	23283			circs	5247.5
	hostInt	1154			hostInt	1154			circs	12834			circs	375.5
	hostInt	4838			hostInt	4838			circs	42355			circs	172992
	hostInt	98			hostInt	98			circs	24570			circs	1462128
	hostInt	4990			hostInt	4990			circs	9218.5			circs	104496
	hostInt	213			hostInt	213			circs	16394.5			circs	7394
	hostInt	1631			hostInt	1631			circs	68456.5			circs	4885.5
	hostInt	3335			hostInt	3335			circs	12497.5			circs	21621
	hostInt	6926			hostInt	6926			circs	31761			circs	22544.5
	hostInt	10151			hostInt	10151			circs	24913.5			circs	737052
	hostInt	31741			hostInt	31741			circs	22737.5			circs	744710
	hostInt	138			hostInt	138			circs	40285.5			circs	737018
	hostInt	4858			hostInt	4858			circs	5127.5			circs	13695
	hostInt	4609			hostInt	4609			circs	1162.5			circs	13695
	hostInt	1356			hostInt	1356			circs	20060.5			circs	1752452
	hostInt	1406			hostInt	1406			circs	13451.5			circs	7411.5
	hostInt	322			hostInt	322			circs	10310.5			circs	384
	hostInt	491			hostInt	491			circs	92968			circs	1752291
	hostInt	2582			hostInt	2582			circs	10670			circs	4792.5
	hostInt	12434			hostInt	12434			circs	44531.5			circs	5962.5
	hostInt	2007			hostInt	2007			circs	26789.5			circs	4416.5
	hostInt	246			hostInt	246			circs	23687.5			circs	1674.5
	hostInt	1002			hostInt	1002			circs	1891			circs	391.5
	hostInt	870			hostInt	870			circs	45424.5			circs	478.5
	hostInt	656			hostInt	656			circs	15359			circs	15561
	hostInt	3578			hostInt	3578			circs	18437.5			circs	80740
	hostInt	354			hostInt	354			circs	37764.5			circs	3952
	hostInt	1686			hostInt	1686			circs	78739			circs	599502
	hostInt	1006			hostInt	1006			circs	18665.5			circs	9316
	hostInt	1433			hostInt	1433			circs	14261			circs	81105
	hostInt	4325			hostInt	4325			circs	2166.5			circs	80018
	hostInt	86			hostInt	86			circs	2056			circs	492300
	hostInt	5745			hostInt	5745			circs	3401			circs	16242.5
	hostInt	2019			hostInt	2019			circs	5133.5			circs	42874.5
	hostInt	741			hostInt	741			circs	23688.5			circs	6703.5
	hostInt	1320			hostInt	1320			circs	17619			circs	2.09529e+06
	hostInt	655			hostInt	655			circs	27596			circs	7311
	hostInt	3022			hostInt	3022			circs	26151.5			circs	5220
	hostInt	1486			hostInt	1486			circs	18569			circs	503090
	hostInt	7051			hostInt	7051			circs	17347			circs	154650
	hostInt	3212			hostInt	3212			circs	12220.5			circs	149.5
	hostInt	3466			hostInt	3466			circs	24932			circs	117027
	hostInt	979			hostInt	979			circs	3985.5			circs	560654
	hostInt	1349			hostInt	1349			circs	19919			circs	219096
	hostInt	110			hostInt	110			circs	3426			circs	216462
	hostInt	2306			hostInt	2306			circs	86495.5			circs	2641196
	hostInt	215			hostInt	215			circs	12523			circs	655822
	hostInt	146			hostInt	146			circs	15911			circs	14030
	hostInt	1889			hostInt	1889			circs	33074.5			circs	84483
	hostInt	391			hostInt	391			circs	31400.5			circs	350875
	hostInt	212			hostInt	212			circs	3023			circs	352300
	hostInt	784			hostInt	784			circs	16285			circs	455
	hostInt	607			hostInt	607			circs	3672			circs	1.12694e+06
	hostInt	360			hostInt	360			circs	13774			circs	1126703
	hostInt	2343			hostInt	2343			circs	23405.5			circs	1.12626e+06
	hostInt	1770			hostInt	1770			circs	12855.5			circs	13604
	hostInt	4071			hostInt	4071			circs	52263			circs	11742
	hostInt	8150			hostInt	8150			circs	22106			circs	13066.5
	hostInt	1656			hostInt	1656			circs	25889.5			circs	13337.5
	hostInt	101			hostInt	101			circs	36810.5			circs	66644
	hostInt	4606			hostInt	4606			circs	514.5			circs	65449
	hostInt	4383			hostInt	4383			circs	4067			circs	64072
	hostInt	2507			hostInt	2507			circs	29891			circs	65472
	hostInt	484			hostInt	484			circs	72180.5			circs	62901.5
	hostInt	848			hostInt	848			circs	22310.5			circs	62734
	hostInt	2590			hostInt	2590			circs	15991.5			circs	66150
	hostInt	154			hostInt	154			circs	37259			circs	63504.5
	hostInt	752			hostInt	752			circs	21382.5			circs	62504
	hostInt	4801			hostInt	4801			circs	1589.5			circs	73950
	hostInt	834			hostInt	834			circs	33276.5			circs	63217.5
	hostInt	786			hostInt	786			circs	4874			circs	13027.5
	hostInt	2118			hostInt	2118			circs	83291			circs	2295
	hostInt	1879			hostInt	1879			circs	31745			circs	1982892
	hostInt	2690			hostInt	2690			circs	14906			circs	1.33379e+06
	hostInt	1461			hostInt	1461			circs	11036			circs	357037
	hostInt	3055			hostInt	3055			circs	19820.5			circs	248327
	hostInt	4487			hostInt	4487			circs	22785			circs	12532
	hostInt	2685			hostInt	2685			circs	44060.5			circs	418238
	hostInt	2400			hostInt	2400			circs	12435			circs	418238
	hostInt	5498			hostInt	5498			circs	85466			circs	418228
	hostInt	5122			hostInt	5122			circs	39505			circs	418228
	hostInt	3703			hostInt	3703			circs	5143			circs	1067
	hostInt	2813			hostInt	2813			circs	5964			circs	1094.5
	hostInt	188			hostInt	188			circs	31858			circs	2034
	hostInt	2190			hostInt	2190			circs	18021			circs	556
	hostInt	3745			hostInt	3745			circs	994.5			circs	25647.5
	hostInt	1160			hostInt	1160			circs	9827			circs	9140
	hostInt	2179			hostInt	2179			circs	16461			circs	845230
	hostInt	572			hostInt	572			circs	20387			circs	844978
	hostInt	960			hostInt	960			circs	30290			circs	1.30627e+06
	hostInt	3868			hostInt	3868			circs	10261.5			circs	403274
	hostInt	1975			hostInt	1975			circs	9581.5			circs	400508
	hostInt	3308			hostInt	3308			circs	20931			circs	458066
	hostInt	2339			hostInt	2339			circs	12413.5			circs	240360
	hostInt	2404			hostInt	2404			circs	42122.5			circs	285094
	hostInt	3475			hostInt	3475			circs	3213.5			circs	1.82683e+06
	hostInt	1014			hostInt	1014			circs	2583			circs	947504
	hostInt	2323			hostInt	2323			circs	139436			circs	6355
	hostInt	1096			hostInt	1096			circs	16757.5			circs	2.47594e+06
	hostInt	2171			hostInt	2171			circs	14794			circs	2.47677e+06
	hostInt	191			hostInt	191			circs	10088			circs	1619.5
	hostInt	4600			hostInt	4600			circs	2741.5			circs	4210
	hostInt	1678			hostInt	1678			circs	19825.5			circs	9122
	hostInt	308			hostInt	308			circs	29648			circs	104072
	hostInt	1934			hostInt	1934			circs	46290			circs	4331
	hostInt	4119			hostInt	4119			circs	28743			circs	4415.5
	hostInt	222			hostInt	222			circs	4544			circs	1224.5
	hostInt	5220			hostInt	5220			circs	4801.5			circs	1309
	hostInt	876			hostInt	876			circs	21514			circs	1323
	hostInt	4048			hostInt	4048			circs	52387			circs	1407.5
	hostInt	4569			hostInt	4569			circs	2997.5			circs	4999.5
	hostInt	897			hostInt	897			circs	7541			circs	104838
	hostInt	3385			hostInt	3385			circs	9220			circs	914795
	hostInt	2105			hostInt	2105			circs	45991.5			circs	349
	hostInt	812			hostInt	812			circs	1031			circs	119904
	hostInt	13845			hostInt	13845			circs	20911			circs	99187
	hostInt	1274			hostInt	1274			circs	61293.5			circs	765
	hostInt	2121			hostInt	2121			circs	1046.5			circs	3033
	hostInt	11114			hostInt	11114			circs	19133			circs	1572
	hostInt	1439			hostInt	1439			circs	20374.5			circs	4133
	hostInt	39174			hostInt	39174			circs	10927			circs	181594
	hostInt	4070			hostInt	4070			circs	42537			circs	519841
	hostInt	37103			hostInt	37103			circs	6860			circs	1257857
	hostInt	9222			hostInt	9222			circs	20241.5			circs	262.5
	hostInt	1800			hostInt	1800			circs	43079			circs	1241
	hostInt	9896			hostInt	9896			circs	6364			circs	298740
	hostInt	15386			hostInt	15386			circs	15766.5			circs	92215.5
	hostInt	1662			hostInt	1662			circs	7145			circs	92489.5
	hostInt	9123			hostInt	9123			circs	13609			circs	13042.5
	hostInt	7204			hostInt	7204			circs	1522.5			circs	411.5
	hostInt	23591			hostInt	23591			circs	4767			circs	10841
	hostInt	5230			hostInt	5230			circs	50297.5			circs	16263.5
	hostInt	33596			hostInt	33596			circs	5774			circs	16370.5
	hostInt	6589			hostInt	6589			circs	4414			circs	2880
	hostInt	2130			hostInt	2130			circs	2778.5			circs	5005.5
	hostInt	4965			hostInt	4965			circs	36126			circs	4838
	hostInt	2172			hostInt	2172			circs	986.5			circs	12717.5
	hostInt	7585			hostInt	7585			circs	22489.5			circs	367.5
	hostInt	2184			hostInt	2184			circs	31840			circs	3440.5
	hostInt	1399			hostInt	1399			circs	65175			circs	271150
	hostInt	11098			hostInt	11098			circs	2649			circs	270966
	hostInt	2486			hostInt	2486			circs	12790.5			circs	19876
	hostInt	1604			hostInt	1604			circs	3949			circs	301433
	hostInt	172			hostInt	172			circs	7463			circs	1811.5
	hostInt	1560			hostInt	1560			circs	33492.5			circs	4047.5
	hostInt	83			hostInt	83			circs	15441.5			circs	8252
	hostInt	689			hostInt	689			circs	59282			circs	8299.5
	hostInt	509			hostInt	509			circs	5267.5			circs	8211
	hostInt	24666			hostInt	24666			circs	1106			circs	2019.5
	hostInt	3066			hostInt	3066			circs	35405			circs	3823
	hostInt	32643			hostInt	32643			circs	76130			circs	1.31974e+06
	hostInt	1620			hostInt	1620			circs	2381			circs	188346
	hostInt	4827			hostInt	4827			circs	10873.5			circs	746494
	hostInt	2647			hostInt	2647			circs	7575			circs	415.5
	hostInt	353			hostInt	353			circs	19591.5			circs	918.5
	hostInt	1353			hostInt	1353			circs	6582.5			circs	746468
	hostInt	1266			hostInt	1266			circs	6553.5			circs	5462
	hostInt	5742			hostInt	5742			circs	19872.5			circs	2077.5
	hostInt	897			hostInt	897			circs	5409			circs	4598.5
	hostInt	167			hostInt	167			circs	21806.5			circs	12539
	hostInt	712			hostInt	712			circs	20408			circs	1076.5
	hostInt	420			hostInt	420			circs	4003			circs	201.5
	hostInt	40603			hostInt	40603			circs	16337.5			circs	7959.5
	hostInt	6828			hostInt	6828			circs	40999.5			circs	351018
	hostInt	801			hostInt	801			circs	23574.5			circs	80323.5
	hostInt	13648			hostInt	13648			circs	33027			circs	20360
	hostInt	1290			hostInt	1290			circs	14230.5			circs	292166
	hostInt	4211			hostInt	4211			circs	19273.5			circs	5439
	hostInt	5081			hostInt	5081			circs	4653			circs	104266
	hostInt	2920			hostInt	2920			circs	14968.5			circs	22927
	hostInt	3137			hostInt	3137			circs	9864			circs	2.83953e+06
	hostInt	2419			hostInt	2419			circs	4110.5			circs	379424
	hostInt	1055			hostInt	1055			circs	33398.5			circs	379382
	hostInt	1212			hostInt	1212			circs	7304.5			circs	13300.5
	hostInt	1453			hostInt	1453			circs	23128			circs	2.6441e+06
	hostInt	1282			hostInt	1282			circs	37667.5			circs	77136.5
	hostInt	4818			hostInt	4818			circs	6286.5			circs	1521064
	hostInt	2082			hostInt	2082			circs	2965.5			circs	1521334
	hostInt	273			hostInt	273			circs	99164.5			circs	1.52113e+06
	hostInt	2872			hostInt	2872			circs	4064			circs	30072.5
	hostInt	559			hostInt	559			circs	19308.5			circs	1.96958e+06
	hostInt	1513			hostInt	1513			circs	3656.5			circs	820.5
	hostInt	8252			hostInt	8252			circs	1826			circs	484268
	hostInt	5961			hostInt	5961			circs	48168.5			circs	53506.5
	hostInt	1157			hostInt	1157			circs	64193			circs	639030
	hostInt	452			hostInt	452			circs	9873.5			circs	1892
	hostInt	7739			hostInt	7739			circs	17230.5			circs	2926.5
	hostInt	22978			hostInt	22978			circs	13783			circs	4366
	hostInt	7411			hostInt	7411			circs	6317			circs	798.5
	hostInt	1568			hostInt	1568			circs	4015.5			circs	563858
	hostInt	1844			hostInt	1844			circs	836.5			circs	629148
	hostInt	883			hostInt	883			circs	5625.5			circs	1.43396e+06
	hostInt	129			hostInt	129			circs	1209			circs	971410
	hostInt	3283			hostInt	3283			circs	1581.5			circs	3788
	hostInt	2931			hostInt	2931			circs	28463			circs	163021
	hostInt	1447			hostInt	1447			circs	6793.5			circs	704052
	hostInt	409			hostInt	409			circs	20563.5			circs	4848
	hostInt	995			hostInt	995			circs	3613			circs	6812
	hostInt	830			hostInt	830			circs	27187			circs	1256805
	hostInt	3842			hostInt	3842			circs	2846			circs	2514210
	hostInt	395			hostInt	395			circs	4048.5			circs	1074046
	hostInt	463			hostInt	463			circs	7259.5			circs	1074023
	hostInt	767			hostInt	767			circs	7965.5			circs	1074027
	hostInt	520			hostInt	520			circs	14621			circs	992
	hostInt	871			hostInt	871			circs	2208			circs	251349
	hostInt	543			hostInt	543			circs	22821			circs	445.5
	hostInt	2317			hostInt	2317			circs	11025			circs	226.5
	hostInt	699			hostInt	699			circs	7633.5			circs	16039
	hostInt	947			hostInt	947			circs	25287.5			circs	16083
	hostInt	2443			hostInt	2443			circs	11853			circs	37024
	hostInt	328			hostInt	328			circs	658			circs	414
	hostInt	382			hostInt	382			circs	42191.5			circs	41811.5
	hostInt	544			hostInt	544			circs	33710			circs	4366.5
	hostInt	727			hostInt	727			circs	5649			circs	284063
	hostInt	111			hostInt	111			circs	10130			circs	284204
	hostInt	3130			hostInt	3130			circs	14573			circs	668.5
	hostInt	157			hostInt	157			circs	22019			circs	810
	hostInt	278			hostInt	278			circs	62508.5			circs	1226335
	hostInt	1692			hostInt	1692			circs	5710			circs	150214
	hostInt	832			hostInt	832			circs	16897			circs	150198
	hostInt	118			hostInt	118			circs	136552			circs	241506
	hostInt	741			hostInt	741			circs	14075			circs	2528.5
	hostInt	449			hostInt	449			circs	2085.5			circs	2025468
	hostInt	1584			hostInt	1584			circs	102009			circs	109439
	hostInt	409			hostInt	409			circs	5174			circs	791667
	hostInt	962			hostInt	962			circs	8773.5			circs	42833
	hostInt	600			hostInt	600			circs	13748.5			circs	24663.5
	hostInt	479			hostInt	479			circs	13409			circs	365194
	hostInt	841			hostInt	841			circs	34168.5			circs	380282
	hostInt	500			hostInt	500			circs	29311.5			circs	128646
	hostInt	821			hostInt	821			circs	93774			circs	9736
	hostInt	1481			hostInt	1481			circs	5171			circs	13730.5
	hostInt	1756			hostInt	1756			circs	2661.5			circs	2035803
	hostInt	968			hostInt	968			circs	22809			circs	864.5
	hostInt	472			hostInt	472			circs	2803.5			circs	359.5
	hostInt	660			hostInt	660			circs	20002.5			circs	120284
	hostInt	8933			hostInt	8933			circs	2571			circs	799796
	hostInt	902			hostInt	902			circs	14561			circs	3191
	hostInt	1568			hostInt	1568			circs	4839.5			circs	204348
	hostInt	455			hostInt	455			circs	17624			circs	28688
	hostInt	123			hostInt	123			circs	36877.5			circs	289102
	hostInt	2203			hostInt	2203			circs	14502			circs	10477
	hostInt	695			hostInt	695			circs	2584			circs	1619
	hostInt	886			hostInt	886			circs	21088.5			circs	952
	hostInt	893			hostInt	893			circs	36816			circs	5716
	hostInt	993			hostInt	993			circs	15722.5			circs	7339.5
	hostInt	436			hostInt	436			circs	30891			circs	242346
	hostInt	1951			hostInt	1951			circs	2513			circs	1612.5
	hostInt	850			hostInt	850			circs	8623.5			circs	3579
	hostInt	454			hostInt	454			circs	2923			circs	43998
	hostInt	825			hostInt	825			circs	22940.5			circs	29698
	hostInt	266			hostInt	266			circs	70791			circs	208005
	hostInt	979			hostInt	979			circs	1009.5			circs	74795.5
	hostInt	366			hostInt	366			circs	3851.5			circs	3162123
	hostInt	603			hostInt	603			circs	22474			circs	5872.5
	hostInt	344			hostInt	344			circs	14155			circs	1657
	hostInt	890			hostInt	890			circs	3532			circs	2059
	hostInt	2114			hostInt	2114			circs	30893			circs	168678
	hostInt	636			hostInt	636			circs	19940.5			circs	168780
	hostInt	442			hostInt	442			circs	9922.5			circs	552
	hostInt	91			hostInt	91			circs	14854			circs	1477926
	hostInt	523			hostInt	523			circs	18468			circs	20629
	hostInt	1153			hostInt	1153			circs	29365.5			circs	6394
	hostInt	426			hostInt	426			circs	3774			circs	46486.5
	hostInt	358			hostInt	358			circs	4159			circs	12353
	hostInt	252			hostInt	252			circs	34211			circs	2314
	hostInt	307			hostInt	307			circs	5848			circs	215698
	hostInt	1265			hostInt	1265			circs	34424			circs	721370
	hostInt	796			hostInt	796			circs	11665			circs	6627.5
	hostInt	1251			hostInt	1251			circs	2732			circs	1.50841e+06
	hostInt	1230			hostInt	1230			circs	12945.5			circs	1.4171e+06
	hostInt	1981			hostInt	1981			circs	4298			circs	1.41717e+06
	hostInt	88			hostInt	88			circs	1620.5			circs	15926.5
	hostInt	133			hostInt	133			circs	7962			circs	742950
	hostInt	698			hostInt	698			circs	11645			circs	1.19782e+06
	hostInt	507			hostInt	507			circs	6246.5			circs	1615959
	hostInt	1559			hostInt	1559			circs	3887			circs	46383
	hostInt	734			hostInt	734			circs	14440			circs	375680
	hostInt	1308			hostInt	1308			circs	13668.5			circs	962.5
	hostInt	4591			hostInt	4591			circs	12405			circs	1105.5
	hostInt	120			hostInt	120			circs	33405			circs	578398
	hostInt	924			hostInt	924			circs	5373.5			circs	30988
	hostInt	1254			hostInt	1254			circs	10008.5			circs	3459
	hostInt	507			hostInt	507			circs	38227.5			circs	12079.5
	hostInt	140			hostInt	140			circs	1177			circs	8659
	hostInt	4648			hostInt	4648			circs	63771			circs	1.59183e+06
	hostInt	103			hostInt	103			circs	2194.5			circs	4613427
	hostInt	893			hostInt	893			circs	19990			circs	172770
	hostInt	3584			hostInt	3584			circs	12780.5			circs	346960
	hostInt	405			hostInt	405			circs	4264.5			circs	315192
	hostInt	136			hostInt	136			circs	5967			circs	315202
	hostInt	492			hostInt	492			circs	28601			circs	22821.5
	hostInt	119			hostInt	119			circs	1340.5			circs	95515
	hostInt	723			hostInt	723			circs	34761.5			circs	10036.5
	hostInt	1964			hostInt	1964			circs	43478.5			circs	55960
	hostInt	8258			hostInt	8258			circs	9442			circs	55851
	hostInt	452			hostInt	452			circs	10546.5			circs	56005
	hostInt	1888			hostInt	1888			circs	3168			circs	18918
	hostInt	2068			hostInt	2068			circs	1143			circs	995340
	hostInt	7284			hostInt	7284			circs	5928.5			circs	4172.5
	hostInt	8121			hostInt	8121			circs	2091			circs	1208185
	hostInt	2053			hostInt	2053			circs	30208.5			circs	2578
	hostInt	3266			hostInt	3266			circs	3138			circs	1101.5
	hostInt	2378			hostInt	2378			circs	22577.5			circs	1.55688e+06
	hostInt	2987			hostInt	2987			circs	41861			circs	150684
	hostInt	3062			hostInt	3062			circs	18872.5			circs	150934
	hostInt	434			hostInt	434			circs	3794			circs	2597.5
	hostInt	6109			hostInt	6109			circs	27817			circs	48804.5
	hostInt	3238			hostInt	3238			circs	22194			circs	24573
	hostInt	2274			hostInt	2274			circs	3670.5			circs	44206
	hostInt	4153			hostInt	4153			circs	6142.5			circs	257878
	hostInt	7562			hostInt	7562			circs	12535			circs	1777.5
	hostInt	2419			hostInt	2419			circs	20071.5			circs	1934.5
	hostInt	1449			hostInt	1449			circs	465			circs	544.5
	hostInt	11584			hostInt	11584			circs	23684.5			circs	278.5
	hostInt	8387			hostInt	8387			circs	120550			circs	4219
	hostInt	1728			hostInt	1728			circs	1302			circs	1.00869e+06
	hostInt	2082			hostInt	2082			circs	16547.5			circs	878172
	hostInt	1301			hostInt	1301			circs	9421.5			circs	4676.5
	hostInt	2332			hostInt	2332			circs	29796.5			circs	342320
	hostInt	2888			hostInt	2888			circs	34152			circs	1.05779e+06
	hostInt	1711			hostInt	1711			circs	1018			circs	308346
	hostInt	2144			hostInt	2144			circs	42783			circs	147772
	hostInt	404			hostInt	404			circs	44130.5			circs	259462
	hostInt	14061			hostInt	14061			circs	2055.5			circs	16209.5
	hostInt	6681			hostInt	6681			circs	13380			circs	50033.5
	hostInt	7146			hostInt	7146			circs	4722			circs	28169
	hostInt	1732			hostInt	1732			circs	19169			circs	2908.5
	hostInt	4196			hostInt	4196			circs	1855.5			circs	4385
	hostInt	4940			hostInt	4940			circs	16036			circs	4385
	hostInt	36271			hostInt	36271			circs	1292			circs	19620.5
	hostInt	96			hostInt	96			circs	4476			circs	3658.5
	hostInt	7673			hostInt	7673			circs	4248.5			circs	3667
	hostInt	19363			hostInt	19363			circs	619			circs	5992
	hostInt	3406			hostInt	3406			circs	52821			circs	128877
	hostInt	7235			hostInt	7235			circs	8981.5			circs	134559
	hostInt	600			hostInt	600			circs	1596			circs	135113
	hostInt	1161			hostInt	1161			circs	14062.5			circs	201530
	hostInt	15193			hostInt	15193			circs	1894			circs	201657
	hostInt	3566			hostInt	3566			circs	13713.5			circs	202202
	hostInt	1401			hostInt	1401			circs	12455			circs	193266
	hostInt	48058			hostInt	48058			circs	30036			circs	164
	hostInt	38144			hostInt	38144			circs	11643.5			circs	591
	hostInt	22110			hostInt	22110			circs	31283.5			circs	1221.5
	hostInt	56578			hostInt	56578			circs	34211.5			circs	13295.5
	hostInt	1625			hostInt	1625			circs	2551			circs	1966
	hostInt	4989			hostInt	4989			circs	34580			circs	254140
	hostInt	1438			hostInt	1438			circs	19843.5			circs	23976.5
	hostInt	364			hostInt	364			circs	56471			circs	2.28888e+06
	hostInt	96			hostInt	96			circs	6371			circs	650904
	hostInt	7673			hostInt	7673			circs	10242.5			circs	809909
	hostInt	19363			hostInt	19363			circs	27742.5			circs	79982.5
	hostInt	3406			hostInt	3406			circs	12705.5			circs	225518
	hostInt	7235			hostInt	7235			circs	15069.5			circs	609330
	hostInt	600			hostInt	600			circs	15517			circs	103048
	hostInt	1161			hostInt	1161			circs	24071.5			circs	807669
	hostInt	15193			hostInt	15193			circs	3124.5			circs	55171.5
	hostInt	3566			hostInt	3566			circs	2553.5			circs	40905.5
	hostInt	1401			hostInt	1401			circs	5789.5			circs	1.13607e+06
	hostInt	48058			hostInt	48058			circs	6400.5			circs	132158
	hostInt	38144			hostInt	38144			circs	43628.5			circs	135034
	hostInt	22110			hostInt	22110			circs	14414.5			circs	599242
	hostInt	56578			hostInt	56578			circs	53026.5			circs	597500
	hostInt	1625			hostInt	1625			circs	33244			circs	728355
	hostInt	4989			hostInt	4989			circs	91627.5			circs	180957
	hostInt	3406			hostInt	3406			circs	13553.5			circs	1.31634e+06
	hostInt	7235			hostInt	7235			circs	76393			circs	1.32124e+06
	hostInt	600			hostInt	600			circs	9561			circs	14152.5
	hostInt	1161			hostInt	1161			circs	26342			circs	1.99687e+06
	hostInt	15193			hostInt	15193			circs	4487			circs	193294
	hostInt	3566			hostInt	3566			circs	29483.5			circs	889670
	hostInt	1401			hostInt	1401			circs	20428.5			circs	126804
	hostInt	48058			hostInt	48058			circs	19314			circs	22172.5
	hostInt	38144			hostInt	38144			circs	28652.5			circs	22658
	hostInt	22110			hostInt	22110			circs	21235			circs	6285.5
	hostInt	56578			hostInt	56578			circs	9990.5			circs	1584
	hostInt	1625			hostInt	1625			circs	74064			circs	8506.5
	hostInt	4989			hostInt	4989			circs	7959			circs	1286664
	hostInt	1438			hostInt	1438			circs	16122.5			circs	741444
	hostInt	364			hostInt	364			circs	40020			circs	215627
	hostInt	1616			hostInt	1616			circs	5020.5			circs	698391
	hostInt	3408			hostInt	3408			circs	3813			circs	129930
	hostInt	1719			hostInt	1719			circs	5024.5			circs	130084
	hostInt	705			hostInt	705			circs	6615			circs	129790
	hostInt	5517			hostInt	5517			circs	42217			circs	2662
	hostInt	2189			hostInt	2189			circs	28152			circs	55110.5
	hostInt	819			hostInt	819			circs	17341.5			circs	3461.5
	hostInt	1290			hostInt	1290			circs	18546			circs	7961
	hostInt	6745			hostInt	6745			circs	12793			circs	817
	hostInt	2118			hostInt	2118			circs	1795			circs	128332
	hostInt	8584			hostInt	8584			circs	1707			circs	35497
	hostInt	1387			hostInt	1387			circs	22591.5			circs	22443.5
	hostInt	1103			hostInt	1103			circs	6026			circs	538003
	hostInt	1432			hostInt	1432			circs	167230			circs	2239
	hostInt	12307			hostInt	12307			circs	47346.5			circs	203718
	hostInt	6280			hostInt	6280			circs	9704			circs	751371
	hostInt	10738			hostInt	10738			circs	8683.5			circs	5792.5
	hostInt	55220			hostInt	55220			circs	14552			circs	726.5
	hostInt	1369			hostInt	1369			circs	15828.5			circs	12254.5
	hostInt	6357			hostInt	6357			circs	30398			circs	68608
	hostInt	2735			hostInt	2735			circs	6473			circs	200.5
	hostInt	4967			hostInt	4967			circs	36457.5			circs	164614
	hostInt	6277			hostInt	6277			circs	7335			circs	268083
	hostInt	1910			hostInt	1910			circs	90487.5			circs	268042
	hostInt	644			hostInt	644			circs	5374			circs	376502
	hostInt	1335			hostInt	1335			circs	2481.5			circs	9402
	hostInt	289			hostInt	289			circs	1683.5			circs	598099
	hostInt	280			hostInt	280			circs	42363.5			circs	289926
	hostInt	155			hostInt	155			circs	41584			circs	1414
	hostInt	8521			hostInt	8521			circs	11785			circs	502248
	hostInt	5579			hostInt	5579			circs	1046			circs	1235323
	hostInt	484			hostInt	484			circs	1403.5			circs	6535
	hostInt	2134			hostInt	2134			circs	3586			circs	1861
	hostInt	4475			hostInt	4475			circs	10823.5			circs	258830
	hostInt	985			hostInt	985			circs	842.5			circs	750341
	hostInt	6614			hostInt	6614			circs	44564.5			circs	12818.5
	hostInt	10442			hostInt	10442			circs	18487.5			circs	12538
	hostInt	989			hostInt	989			circs	76129.5			circs	11536.5
	hostInt	3236			hostInt	3236			circs	7891			circs	2685
	hostInt	912			hostInt	912			circs	13883			circs	122.5
	hostInt	341			hostInt	341			circs	5319.5			circs	181.5
	hostInt	3427			hostInt	3427			circs	26155			circs	42618.5
	hostInt	961			hostInt	961			circs	29115			circs	42145.5
	hostInt	25041			hostInt	25041			circs	3430.5			circs	666793
	hostInt	21352			hostInt	21352			circs	17396			circs	87007.5
	hostInt	4210			hostInt	4210			circs	2730.5			circs	401
	hostInt	3139			hostInt	3139			circs	5419			circs	935485
	hostInt	4645			hostInt	4645			circs	47092			circs	190932
	hostInt	121			hostInt	121			circs	21684.5			circs	191663
	hostInt	4562			hostInt	4562			circs	18060.5			circs	3506.5
	hostInt	655			hostInt	655			circs	63036.5			circs	192282
	hostInt	36934			hostInt	36934			circs	13193.5			circs	4125.5
	hostInt	755			hostInt	755			circs	8793			circs	101490
	hostInt	9959			hostInt	9959			circs	90244.5			circs	101343
	hostInt	615			hostInt	615			circs	16377			circs	358.5
	hostInt	3608			hostInt	3608			circs	39183.5			circs	1.96488e+06
	hostInt	1760			hostInt	1760			circs	45582			circs	1.96543e+06
	hostInt	393			hostInt	393			circs	3401			circs	1117.5
	hostInt	369			hostInt	369			circs	61640.5			circs	222594
	hostInt	1946			hostInt	1946			circs	7908			circs	752.5
	hostInt	329			hostInt	329			circs	12722.5			circs	1655.5
	hostInt	790			hostInt	790			circs	18463.5			circs	9834.5
	hostInt	4170			hostInt	4170			circs	1459			circs	93647.5
	hostInt	2597			hostInt	2597			circs	7461.5			circs	858066
	hostInt	1221			hostInt	1221			circs	14155			circs	20635
	hostInt	719			hostInt	719			circs	1941			circs	1189
	hostInt	1755			hostInt	1755			circs	36981			circs	4264.5
	hostInt	1758			hostInt	1758			circs	45814			circs	254576
	hostInt	70378			hostInt	70378			circs	53124			circs	229386
	hostInt	2907			hostInt	2907			circs	10393.5			circs	116208
	hostInt	77961			hostInt	77961			circs	4693			circs	2035.5
	hostInt	1685			hostInt	1685			circs	7348			circs	109530
	hostInt	17147			hostInt	17147			circs	137091			circs	2101.5
	hostInt	10401			hostInt	10401			circs	2210.5			circs	160117
	hostInt	2426			hostInt	2426			circs	19073.5			circs	843985
	hostInt	834			hostInt	834			circs	16540.5			circs	1163.5
	hostInt	9509			hostInt	9509			circs	7511			circs	24362.5
	hostInt	601			hostInt	601			circs	4357.5			circs	76505.5
	hostInt	996			hostInt	996			circs	11158.5			circs	226362
	hostInt	854			hostInt	854			circs	9810.5			circs	1990973
	hostInt	1211			hostInt	1211			circs	1587.5			circs	905819
	hostInt	1869			hostInt	1869			circs	90090.5			circs	905106
	hostInt	863			hostInt	863			circs	21555.5			circs	123094
	hostInt	94			hostInt	94			circs	6175			circs	28352
	hostInt	10522			hostInt	10522			circs	10469.5			circs	5185.5
	hostInt	13793			hostInt	13793			circs	11083.5			circs	2230293
	hostInt	5901			hostInt	5901			circs	9076			circs	41701
	hostInt	3241			hostInt	3241			circs	2597			circs	23048.5
	hostInt	1230			hostInt	1230			circs	39613.5			circs	811092
	hostInt	771			hostInt	771			circs	174016			circs	103390
	hostInt	1446			hostInt	1446			circs	5560			circs	56854
	hostInt	1508			hostInt	1508			circs	1819.5			circs	52674.5
	hostInt	6893			hostInt	6893			circs	2355.5			circs	140759
	hostInt	2468			hostInt	2468			circs	27995.5			circs	810.5
	hostInt	380			hostInt	380			circs	7728			circs	221.5
	hostInt	2074			hostInt	2074			circs	39738			circs	778.5
	hostInt	765			hostInt	765			circs	4041.5			circs	1334096
	hostInt	1095			hostInt	1095			circs	15128			circs	193822
	hostInt	3825			hostInt	3825			circs	19483.5			circs	193792
	hostInt	1630			hostInt	1630			circs	1503			circs	60028.5
	hostInt	376			hostInt	376			circs	62388.5			circs	2486.5
	hostInt	1779			hostInt	1779			circs	5240.5			circs	243674
	hostInt	647			hostInt	647			circs	7488.5			circs	20426.5
	hostInt	813			hostInt	813			circs	32060			circs	8941.5
	hostInt	1836			hostInt	1836			circs	17450.5			circs	22042
	hostInt	3610			hostInt	3610			circs	22389.5			circs	373028
	hostInt	2413			hostInt	2413			circs	9367.5			circs	371312
	hostInt	3391			hostInt	3391			circs	17027			circs	8595
	hostInt	2337			hostInt	2337			circs	18441.5			circs	15208
	hostInt	706			hostInt	706			circs	7847			circs	39642
	hostInt	2927			hostInt	2927			circs	4865.5			circs	1929
	hostInt	5491			hostInt	5491			circs	6544			circs	37976.5
	hostInt	11881			hostInt	11881			circs	3574			circs	116924
	hostInt	2018			hostInt	2018			circs	18103			circs	61569.5
	hostInt	2382			hostInt	2382			circs	6075			circs	2158
	hostInt	8553			hostInt	8553			circs	1122.5			circs	668342
	hostInt	1189			hostInt	1189			circs	36159.5			circs	878784
	hostInt	3819			hostInt	3819			circs	10875			circs	66117
	hostInt	3807			hostInt	3807			circs	13425			circs	251810
	hostInt	15584			hostInt	15584			circs	10779.5			circs	767984
	hostInt	1905			hostInt	1905			circs	1708.5			circs	44336.5
	hostInt	5325			hostInt	5325			circs	3980			circs	43982.5
	hostInt	2271			hostInt	2271			circs	8074.5			circs	245452
	hostInt	1560			hostInt	1560			circs	6572.5			circs	408686
	hostInt	25224			hostInt	25224			circs	19506.5			circs	247802
	hostInt	1339			hostInt	1339			circs	865			circs	154459
	hostInt	3378			hostInt	3378			circs	6490			circs	879284
	hostInt	2117			hostInt	2117			circs	19559.5			circs	879601
	hostInt	6680			hostInt	6680			circs	51432.5			circs	879978
	hostInt	5452			hostInt	5452			circs	4323.5			circs	105050
	hostInt	4328			hostInt	4328			circs	11728.5			circs	3.31432e+06
	hostInt	10853			hostInt	10853			circs	10757.5			circs	8303
	hostInt	1732			hostInt	1732			circs	1808.5			circs	54353
	hostInt	413			hostInt	413			circs	848			circs	7566.5
	hostInt	1357			hostInt	1357			circs	4265			circs	613814
	hostInt	8681			hostInt	8681			circs	9537			circs	1800523
	hostInt	825			hostInt	825			circs	33133			circs	9922
	hostInt	1400			hostInt	1400			circs	8673			circs	17099
	hostInt	914			hostInt	914			circs	7389			circs	1.18241e+06
	hostInt	2893			hostInt	2893			circs	16531.5			circs	352173
	hostInt	1464			hostInt	1464			circs	13019.5			circs	224848
	hostInt	373			hostInt	373			circs	10557.5			circs	23747
	hostInt	515			hostInt	515			circs	63847.5			circs	738
	hostInt	5160			hostInt	5160			circs	12262.5			circs	12322.5
	hostInt	4424			hostInt	4424			circs	30540			circs	629828
	hostInt	3443			hostInt	3443			circs	14847.5			circs	327771
	hostInt	1127			hostInt	1127			circs	35829			circs	51010
	hostInt	10131			hostInt	10131			circs	777.5			circs	234674
	hostInt	2132			hostInt	2132			circs	2180			circs	20726.5
	hostInt	8751			hostInt	8751			circs	9108.5			circs	1800.5
	hostInt	32111			hostInt	32111			circs	48192			circs	3453145
	hostInt	1289			hostInt	1289			circs	17150.5			circs	558214
	hostInt	1072			hostInt	1072			circs	15215.5			circs	2702.5
	hostInt	28064			hostInt	28064			circs	1074			circs	108634
	hostInt	288			hostInt	288			circs	16832.5			circs	10950.5
	hostInt	679			hostInt	679			circs	30138.5			circs	176120
	hostInt	654			hostInt	654			circs	12772			circs	15875
	hostInt	2936			hostInt	2936			circs	4748			circs	69817
	hostInt	91			hostInt	91			circs	36017.5			circs	192725
	hostInt	1224			hostInt	1224			circs	4867.5			circs	1545
	hostInt	3120			hostInt	3120			circs	2367			circs	55946.5
	hostInt	1174			hostInt	1174			circs	21006.5			circs	1.46609e+06
	hostInt	180			hostInt	180			circs	80566.5			circs	20819
	hostInt	359			hostInt	359			circs	2972			circs	4402.5
	hostInt	84			hostInt	84			circs	78979.5			circs	6164.5
	hostInt	85			hostInt	85			circs	12878.5			circs	8264.5
	hostInt	431			hostInt	431			circs	2800.5			circs	537558
	hostInt	357			hostInt	357			circs	1339			circs	535790
	hostInt	3316			hostInt	3316			circs	11445.5			circs	712392
	hostInt	2160			hostInt	2160			circs	38144.5			circs	90207
	hostInt	17291			hostInt	17291			circs	8688.5			circs	270522
	hostInt	93			hostInt	93			circs	5210.5			circs	15328.5
	hostInt	842			hostInt	842			circs	17071			circs	916.5
	hostInt	95			hostInt	95			circs	3798.5			circs	797094
	hostInt	2325			hostInt	2325			circs	8392.5			circs	105552
	hostInt	95			hostInt	95			circs	9096			circs	411402
	hostInt	444			hostInt	444			circs	5539			circs	102231
	hostInt	559			hostInt	559			circs	27323.5			circs	153064
	hostInt	450			hostInt	450			circs	8721			circs	126119
	hostInt	190			hostInt	190			circs	8476.5			circs	354606
	hostInt	255			hostInt	255			circs	23004			circs	1.43224e+06
	hostInt	115			hostInt	115			circs	4200.5			circs	517036
	hostInt	480			hostInt	480			circs	15959			circs	1047
	hostInt	2573			hostInt	2573			circs	23504.5			circs	322973
	hostInt	1561			hostInt	1561			circs	7941.5			circs	323487
	hostInt	1662			hostInt	1662			circs	14811			circs	721838
	hostInt	4049			hostInt	4049			circs	9746.5			circs	31445
	hostInt	39697			hostInt	39697			circs	15088.5			circs	25240
	hostInt	3828			hostInt	3828			circs	10036			circs	23635
	hostInt	10061			hostInt	10061			circs	11769.5			circs	3699.5
	hostInt	1041			hostInt	1041			circs	4956			circs	2431
	hostInt	3589			hostInt	3589			circs	23116.5			circs	2041.5
	hostInt	3760			hostInt	3760			circs	61704			circs	1451
	hostInt	2582			hostInt	2582			circs	29055.5			circs	660.5
	hostInt	4287			hostInt	4287			circs	6306.5			circs	883
	hostInt	6528			hostInt	6528			circs	25790.5			circs	3721.5
	hostInt	2025			hostInt	2025			circs	31848			circs	1770
	hostInt	3860			hostInt	3860			circs	12901.5			circs	2156
	hostInt	10550			hostInt	10550			circs	88831.5			circs	4743.5
	hostInt	7618			hostInt	7618			circs	1021.5			circs	1.37908e+06
	hostInt	3159			hostInt	3159			circs	3913			circs	6776
	hostInt	3666			hostInt	3666			circs	4903			circs	5351
	hostInt	5733			hostInt	5733			circs	2253.5			circs	6529.5
	hostInt	9568			hostInt	9568			circs	13203.5			circs	60156
	hostInt	30430			hostInt	30430			circs	52524			circs	5037005
	hostInt	511			hostInt	511			circs	15663.5			circs	220.5
	hostInt	577			hostInt	577			circs	1337.5			circs	1287
	hostInt	4065			hostInt	4065			circs	4194.5			circs	193216
	hostInt	24943			hostInt	24943			circs	40042			circs	161148
	hostInt	100221			hostInt	100221			circs	5832.5			circs	36817
	hostInt	5425			hostInt	5425			circs	5859			circs	413
	hostInt	3673			hostInt	3673			circs	26371			circs	8826
	hostInt	14546			hostInt	14546			circs	9015.5			circs	1690
	hostInt	3785			hostInt	3785			circs	30564.5			circs	1264
	hostInt	2457			hostInt	2457			circs	1126			circs	56248.5
	hostInt	11958			hostInt	11958			circs	1960			circs	54145.5
	hostInt	2606			hostInt	2606			circs	20463.5			circs	2420.5
	hostInt	2581			hostInt	2581			circs	3495			circs	772239
	hostInt	3331			hostInt	3331			circs	14483			circs	458058
	hostInt	13678			hostInt	13678			circs	9095			circs	3085.5
	hostInt	5277			hostInt	5277			circs	2868.5			circs	72496
	hostInt	166			hostInt	166			circs	10514.5			circs	73343
	hostInt	1570			hostInt	1570			circs	23358.5			circs	1667
	hostInt	4498			hostInt	4498			circs	44715.5			circs	1446
	hostInt	32649			hostInt	32649			circs	13997.5			circs	54494.5
	hostInt	11401			hostInt	11401			circs	14669.5			circs	5075.5
	hostInt	2931			hostInt	2931			circs	13476			circs	5.06072e+06
	hostInt	3251			hostInt	3251			circs	42033.5			circs	4919
	hostInt	1016			hostInt	1016			circs	12671.5			circs	11412
	hostInt	877			hostInt	877			circs	9810.5			circs	6138
	hostInt	4504			hostInt	4504			circs	19876.5			circs	4984
	hostInt	4464			hostInt	4464			circs	16337.5			circs	8195.5
	hostInt	889			hostInt	889			circs	1761			circs	1.7024e+06
	hostInt	21129			hostInt	21129			circs	4935			circs	293776
	hostInt	3301			hostInt	3301			circs	2112.5			circs	19705
	hostInt	4316			hostInt	4316			circs	64989			circs	96445.5
	hostInt	726			hostInt	726			circs	8797			circs	113202
	hostInt	3223			hostInt	3223			circs	5228.5			circs	389244
	hostInt	4644			hostInt	4644			circs	7542			circs	746
	hostInt	1973			hostInt	1973			circs	4896			circs	355548
	hostInt	1351			hostInt	1351			circs	15375.5			circs	1714
	hostInt	10693			hostInt	10693			circs	5375			circs	138264
	hostInt	1072			hostInt	1072			circs	82905.5			circs	7828
	hostInt	889			hostInt	889			circs	18738			circs	2399.5
	hostInt	1044			hostInt	1044			circs	19838			circs	38480.5
	hostInt	6159			hostInt	6159			circs	21890.5			circs	33639
	hostInt	5260			hostInt	5260			circs	1663.5			circs	59889
	hostInt	1146			hostInt	1146			circs	5376.5			circs	29907.5
	hostInt	10985			hostInt	10985			circs	61341.5			circs	29310.5
	hostInt	2394			hostInt	2394			circs	27495.5			circs	3030.5
	hostInt	10633			hostInt	10633			circs	13781.5			circs	2433.5
	hostInt	963			hostInt	963			circs	1508			circs	3101.5
	hostInt	21694			hostInt	21694			circs	33652			circs	1300744
	hostInt	30340			hostInt	30340			circs	25302			circs	30524
	hostInt	6039			hostInt	6039			circs	20982			circs	328948
	hostInt	148			hostInt	148			circs	10676			circs	4019.5
	hostInt	589			hostInt	589			circs	3672.5			circs	858634
	hostInt	1227			hostInt	1227			circs	900.5			circs	944862
	hostInt	1233			hostInt	1233			circs	6948.5			circs	12851.5
	hostInt	2723			hostInt	2723			circs	63723.5			circs	2.19433e+06
	hostInt	51307			hostInt	51307			circs	3583			circs	166158
	hostInt	12831			hostInt	12831			circs	2851			circs	58017
	hostInt	8945			hostInt	8945			circs	80060.5			circs	1571344
	hostInt	18009			hostInt	18009			circs	14195			circs	63589
	hostInt	1682			hostInt	1682			circs	147537			circs	63893
	hostInt	7592			hostInt	7592			circs	8518.5			circs	64577
	hostInt	2089			hostInt	2089			circs	5501			circs	132006
	hostInt	15058			hostInt	15058			circs	8888			circs	132264
	hostInt	1078			hostInt	1078			circs	31713.5			circs	133305
	hostInt	1584			hostInt	1584			circs	90330			circs	478063
	hostInt	4069			hostInt	4069			circs	4189.5			circs	8902
	hostInt	2983			hostInt	2983			circs	602			circs	8872.5
	hostInt	18329			hostInt	18329			circs	12127.5			circs	858
	hostInt	15921			hostInt	15921			circs	19445			circs	348104
	hostInt	1102			hostInt	1102			circs	16148.5			circs	3936445
	hostInt	1548			hostInt	1548			circs	2979.5			circs	3935924
	hostInt	3576			hostInt	3576			circs	9159			circs	10838.5
	hostInt	792			hostInt	792			circs	5795.5			circs	275954
	hostInt	516			hostInt	516			circs	4110			circs	449758
	hostInt	896			hostInt	896			circs	2900.5			circs	162308
	hostInt	2954			hostInt	2954			circs	24630			circs	30937
	hostInt	15921			hostInt	15921			circs	12326.5			circs	104816
	hostInt	1102			hostInt	1102			circs	30164			circs	17009.5
	hostInt	1548			hostInt	1548			circs	29456.5			circs	17658
	hostInt	3576			hostInt	3576			circs	11667.5			circs	583920
	hostInt	792			hostInt	792			circs	37866			circs	583198
	hostInt	516			hostInt	516			circs	1426.5			circs	229890
	hostInt	896			hostInt	896			circs	11073.5			circs	227880
	hostInt	2954			hostInt	2954			circs	4337.5			circs	227668
	hostInt	1449			hostInt	1449			circs	5331.5			circs	227130
	hostInt	14773			hostInt	14773			circs	6641			circs	323685
	hostInt	5479			hostInt	5479			circs	2341			circs	332869
	hostInt	9276			hostInt	9276			circs	26690			circs	124340
	hostInt	4032			hostInt	4032			circs	5538.5			circs	543.5
	hostInt	50781			hostInt	50781			circs	5379			circs	505
	hostInt	280			hostInt	280			circs	35985			circs	2117
	hostInt	16895			hostInt	16895			circs	94471			circs	5499
	hostInt	39391			hostInt	39391			circs	17908.5			circs	1942.5
	hostInt	1300			hostInt	1300			circs	19330			circs	272006
	hostInt	4864			hostInt	4864			circs	19526			circs	2757.5
	hostInt	5560			hostInt	5560			circs	4773			circs	475462
	hostInt	4283			hostInt	4283			circs	224618			circs	1440688
	hostInt	1766			hostInt	1766			circs	18930			circs	19116
	hostInt	224			hostInt	224			circs	1029.5			circs	429.5
	hostInt	696			hostInt	696			circs	121447			circs	177943
	hostInt	15641			hostInt	15641			circs	17764.5			circs	206730
	hostInt	7624			hostInt	7624			circs	32721			circs	1.98767e+06
	hostInt	669			hostInt	669			circs	24846.5			circs	1987840
	hostInt	1063			hostInt	1063			circs	30131.5			circs	1.98767e+06
	hostInt	1883			hostInt	1883			circs	34065.5			circs	4104.5
	hostInt	23012			hostInt	23012			circs	71007.5			circs	5840
	hostInt	2758			hostInt	2758			circs	26261			circs	6071.5
	hostInt	1088			hostInt	1088			circs	7682			circs	6419
	hostInt	3724			hostInt	3724			circs	19763			circs	563
	hostInt	1560			hostInt	1560			circs	25455			circs	1426.5
	hostInt	1355			hostInt	1355			circs	22636			circs	1501
	hostInt	774			hostInt	774			circs	22021			circs	260499
	hostInt	1658			hostInt	1658			circs	6136			circs	10606.5
	hostInt	1206			hostInt	1206			circs	213706			circs	888950
	hostInt	14277			hostInt	14277			circs	8927			circs	8428.5
	hostInt	13833			hostInt	13833			circs	19451			circs	79370
	hostInt	5488			hostInt	5488			circs	17235			circs	71273
	hostInt	185			hostInt	185			circs	33506.5			circs	70961.5
	hostInt	3530			hostInt	3530			circs	32586			circs	54538
	hostInt	1130			hostInt	1130			circs	31427.5			circs	28367.5
	hostInt	13126			hostInt	13126			circs	43554			circs	28594
	hostInt	132			hostInt	132			circs	4212.5			circs	20451
	hostInt	3625			hostInt	3625			circs	13457			circs	2.18809e+06
	hostInt	56275			hostInt	56275			circs	136107			circs	1.1932e+06
	hostInt	33520			hostInt	33520			circs	26683			circs	240276
	hostInt	1748			hostInt	1748			circs	16661.5			circs	33742.5
	hostInt	364			hostInt	364			circs	18129			circs	182746
	hostInt	8240			hostInt	8240			circs	53973.5			circs	1853.5
	hostInt	259			hostInt	259			circs	26210.5			circs	511650
	hostInt	10632			hostInt	10632			circs	22090			circs	1135.5
	hostInt	113			hostInt	113			circs	859.5			circs	1.47441e+06
	hostInt	3684			hostInt	3684			circs	36851.5			circs	255652
	hostInt	482			hostInt	482			circs	53801			circs	3216.5
	hostInt	814			hostInt	814			circs	47946.5			circs	101420
	hostInt	176			hostInt	176			circs	18823			circs	2.63145e+06
	hostInt	1306			hostInt	1306			circs	44788			circs	944
	hostInt	866			hostInt	866			circs	8081			circs	1124.5
	hostInt	2114			hostInt	2114			circs	25173.5			circs	908.5
	hostInt	295			hostInt	295			circs	17942			circs	651384
	hostInt	911			hostInt	911			circs	7025.5			circs	8849.5
	hostInt	2813			hostInt	2813			circs	28695.5			circs	2.45137e+06
	hostInt	707			hostInt	707			circs	24600.5			circs	318534
	hostInt	868			hostInt	868			circs	81518.5			circs	321990
	hostInt	398			hostInt	398			circs	2884			circs	1359
	hostInt	439			hostInt	439			circs	16006			circs	339097
	hostInt	5447			hostInt	5447			circs	20493			circs	21420.5
	hostInt	179			hostInt	179			circs	2762.5			circs	40946.5
	hostInt	2540			hostInt	2540			circs	2778			circs	5262.5
	hostInt	5813			hostInt	5813			circs	1338.5			circs	46879
	hostInt	1383			hostInt	1383			circs	8705.5			circs	30431.5
	hostInt	2729			hostInt	2729			circs	5747			circs	185628
	hostInt	898			hostInt	898			circs	7179.5			circs	186330
	hostInt	5966			hostInt	5966			circs	6847			circs	34848.5
	hostInt	1108			hostInt	1108			circs	36732			circs	10840.5
	hostInt	570			hostInt	570			circs	700.5			circs	71563.5
	hostInt	1133			hostInt	1133			circs	28493.5			circs	1394.5
	hostInt	3870			hostInt	3870			circs	13961			circs	1553
	hostInt	1535			hostInt	1535			circs	4823			circs	2137.5
	hostInt	353			hostInt	353			circs	74337.5			circs	4632.5
	hostInt	1119			hostInt	1119			circs	26284			circs	19806
	hostInt	1781			hostInt	1781			circs	13145			circs	802022
	hostInt	673			hostInt	673			circs	665.5			circs	45670.5
	hostInt	1528			hostInt	1528			circs	49645.5			circs	365025
	hostInt	4064			hostInt	4064			circs	22220			circs	363714
	hostInt	2184			hostInt	2184			circs	18858.5			circs	362885
	hostInt	3895			hostInt	3895			circs	16565.5			circs	362812
	hostInt	4168			hostInt	4168			circs	51349.5			circs	4806
	hostInt	3845			hostInt	3845			circs	37663.5			circs	3977
	hostInt	4060			hostInt	4060			circs	33097.5			circs	1427.5
	hostInt	27400			hostInt	27400			circs	17427			circs	6258.5
	hostInt	47215			hostInt	47215			circs	35889			circs	276031
	hostInt	2688			hostInt	2688			circs	28318.5			circs	60193
	hostInt	8447			hostInt	8447			circs	16605			circs	24015.5
	hostInt	5815			hostInt	5815			circs	21344			circs	407326
	hostInt	2331			hostInt	2331			circs	10470			circs	407362
	hostInt	185			hostInt	185			circs	8629			circs	1.66251e+06
	hostInt	111			hostInt	111			circs	22185			circs	3332.5
	hostInt	688			hostInt	688			circs	23026			circs	661758
	hostInt	4592			hostInt	4592			circs	32412.5			circs	406705
	hostInt	238			hostInt	238			circs	9384.5			circs	10887.5
	hostInt	126			hostInt	126			circs	7506			circs	12058.5
	hostInt	252			hostInt	252			circs	7196			circs	59034.5
	hostInt	1420			hostInt	1420			circs	7407.5			circs	2823.5
	hostInt	1660			hostInt	1660			circs	5692			circs	1444
	hostInt	5172			hostInt	5172			circs	11772			circs	1777.5
	hostInt	136			hostInt	136			circs	19865			circs	17793.5
	hostInt	8407			hostInt	8407			circs	15447			circs	127118
	hostInt	596			hostInt	596			circs	54289.5			circs	14002.5
	hostInt	2444			hostInt	2444			circs	16135.5			circs	18578
	hostInt	14247			hostInt	14247			circs	2525.5			circs	16465
	hostInt	21092			hostInt	21092			circs	10409			circs	1238
	hostInt	4949			hostInt	4949			circs	32295.5			circs	808258
	hostInt	1143			hostInt	1143			circs	18546.5			circs	808514
	hostInt	30830			hostInt	30830			circs	26334.5			circs	9719.5
	hostInt	4215			hostInt	4215			circs	1396			circs	349728
	hostInt	120			hostInt	120			circs	23266			circs	350218
	hostInt	431			hostInt	431			circs	1715			circs	706408
	hostInt	4036			hostInt	4036			circs	23170			circs	705904
	hostInt	163			hostInt	163			circs	64441.5			circs	1007
	hostInt	13066			hostInt	13066			circs	17843.5			circs	410724
	hostInt	6876			hostInt	6876			circs	55864			circs	1.3059e+06
	hostInt	1844			hostInt	1844			circs	10234			circs	28424
	hostInt	3523			hostInt	3523			circs	4766.5			circs	7554.5
	hostInt	323			hostInt	323			circs	40052			circs	7001
	hostInt	3006			hostInt	3006			circs	4689			circs	8784
	hostInt	11398			hostInt	11398			circs	26451.5			circs	137416
	hostInt	492			hostInt	492			circs	14167			circs	1.13547e+06
	hostInt	2806			hostInt	2806			circs	5987.5			circs	128066
	hostInt	355			hostInt	355			circs	94014			circs	127718
	hostInt	2399			hostInt	2399			circs	13747.5			circs	619354
	hostInt	1219			hostInt	1219			circs	26018			circs	206872
	hostInt	6571			hostInt	6571			circs	20359.5			circs	89512.5
	hostInt	2661			hostInt	2661			circs	2152.5			circs	649286
	hostInt	2241			hostInt	2241			circs	11366			circs	654816
	hostInt	627			hostInt	627			circs	133699			circs	959854
	hostInt	26051			hostInt	26051			circs	11865			circs	953612
	hostInt	18771			hostInt	18771			circs	4205.5			circs	1102582
	hostInt	1743			hostInt	1743			circs	25881			circs	166151
	hostInt	2357			hostInt	2357			circs	2383			circs	723.5
	hostInt	3561			hostInt	3561			circs	10443			circs	4516.5
	hostInt	24180			hostInt	24180			circs	9099.5			circs	13961
	hostInt	815			hostInt	815			circs	72574.5			circs	224342
	hostInt	108			hostInt	108			circs	25932.5			circs	228705
	hostInt	551			hostInt	551			circs	9673.5			circs	225359
	hostInt	148			hostInt	148			circs	71897.5			circs	72848.5
	hostInt	655			hostInt	655			circs	41975			circs	35605.5
	hostInt	87			hostInt	87			circs	5214.5			circs	35681
	hostInt	214			hostInt	214			circs	3149			circs	1328
	hostInt	1528			hostInt	1528			circs	31473.5			circs	1.30405e+06
	hostInt	4348			hostInt	4348			circs	9961.5			circs	716.5
	hostInt	728			hostInt	728			circs	6655			circs	1284
	hostInt	615			hostInt	615			circs	21502.5			circs	98023
	hostInt	1427			hostInt	1427			circs	4855			circs	19772.5
	hostInt	637			hostInt	637			circs	849.5			circs	4469
	hostInt	1738			hostInt	1738			circs	7045.5			circs	1.28105e+06
	hostInt	2465			hostInt	2465			circs	914			circs	11820.5
	hostInt	2562			hostInt	2562			circs	62630			circs	2104509
	hostInt	6492			hostInt	6492			circs	14618			circs	1369.5
	hostInt	549			hostInt	549			circs	61024.5			circs	762594
	hostInt	403			hostInt	403			circs	18739			circs	763669
	hostInt	4513			hostInt	4513			circs	210290			circs	512272
	hostInt	700			hostInt	700			circs	42089			circs	157682
	hostInt	685			hostInt	685			circs	5515			circs	756877
	hostInt	1046			hostInt	1046			circs	41037.5			circs	952582
	hostInt	1049			hostInt	1049			circs	17154			circs	4896.5
	hostInt	2861			hostInt	2861			circs	9121.5			circs	225889
	hostInt	195			hostInt	195			circs	1351			circs	266446
	hostInt	1185			hostInt	1185			circs	21724			circs	547306
	hostInt	301			hostInt	301			circs	2822			circs	113950
	hostInt	2484			hostInt	2484			circs	17160			circs	883930
	hostInt	3850			hostInt	3850			circs	22447			circs	9149.5
	hostInt	529			hostInt	529			circs	1647			circs	169838
	hostInt	3171			hostInt	3171			circs	12564.5			circs	28242.5
	hostInt	87			hostInt	87			circs	1612.5			circs	14429
	hostInt	6024			hostInt	6024			circs	8373.5			circs	436508
	hostInt	2268			hostInt	2268			circs	33205.5			circs	525556
	hostInt	1158			hostInt	1158			circs	28863			circs	1758696
	hostInt	1989			hostInt	1989			circs	3050.5			circs	7743.5
	hostInt	4144			hostInt	4144			circs	11890			circs	278582
	hostInt	804			hostInt	804			circs	3096			circs	605275
	hostInt	268			hostInt	268			circs	34838.5			circs	4423
	hostInt	1529			hostInt	1529			circs	13163			circs	18486.5
	hostInt	359			hostInt	359			circs	2423			circs	139470
	hostInt	6471			hostInt	6471			circs	31126.5			circs	2649
	hostInt	1716			hostInt	1716			circs	21290.5			circs	251876
	hostInt	2293			hostInt	2293			circs	6342.5			circs	58058.5
	hostInt	5865			hostInt	5865			circs	23165			circs	1.35302e+06
	hostInt	680			hostInt	680			circs	14471.5			circs	1.23971e+06
	hostInt	800			hostInt	800			circs	4326			circs	1240174
	hostInt	1580			hostInt	1580			circs	14061.5			circs	10651.5
	hostInt	3282			hostInt	3282			circs	58558			circs	2000.5
	hostInt	1258			hostInt	1258			circs	27240.5			circs	2494603
	hostInt	33716			hostInt	33716			circs	61148.5			circs	5474
	hostInt	195			hostInt	195			circs	27620.5			circs	2.4919e+06
	hostInt	1128			hostInt	1128			circs	234332			circs	2491628
	hostInt	3261			hostInt	3261			circs	20583.5			circs	175832
	hostInt	347			hostInt	347			circs	11598			circs	174965
	hostInt	955			hostInt	955			circs	7151.5			circs	176970
	hostInt	501			hostInt	501			circs	20193.5			circs	1573
	hostInt	634			hostInt	634			circs	9778.5			circs	148698
	hostInt	1627			hostInt	1627			circs	33660			circs	5728.5
	hostInt	394			hostInt	394			circs	25082			circs	1.14644e+06
	hostInt	1259			hostInt	1259			circs	30085.5			circs	33436.5
	hostInt	926			hostInt	926			circs	25009.5			circs	20814
	hostInt	2016			hostInt	2016			circs	14633.5			circs	8219
	hostInt	1266			hostInt	1266			circs	19252			circs	44571
	hostInt	1503			hostInt	1503			circs	13052			circs	2482.5
	hostInt	99			hostInt	99			circs	8730			circs	8002.5
	hostInt	627			hostInt	627			circs	16366.5			circs	422
	hostInt	94			hostInt	94			circs	34823.5			circs	658468
	hostInt	92			hostInt	92			circs	60874.5			circs	39906.5
	hostInt	147			hostInt	147			circs	10595.5			circs	153998
	hostInt	535			hostInt	535			circs	50355.5			circs	154238
	hostInt	1088			hostInt	1088			circs	29391			circs	834960
	hostInt	2597			hostInt	2597			circs	28920			circs	23642
	hostInt	105			hostInt	105			circs	52476.5			circs	1706130
	hostInt	135			hostInt	135			circs	18880			circs	1587
	hostInt	442			hostInt	442			circs	2625			circs	743794
	hostInt	2289			hostInt	2289			circs	44800			circs	567708
	hostInt	945			hostInt	945			circs	6919.5			circs	286
	hostInt	334			hostInt	334			circs	16812			circs	46.5
	hostInt	895			hostInt	895			circs	7831			circs	36
	hostInt	1059			hostInt	1059			circs	9028			circs	238350
	hostInt	3273			hostInt	3273			circs	19848			circs	239780
	hostInt	596			hostInt	596			circs	14755			circs	238400
	hostInt	1383			hostInt	1383			circs	16303.5			circs	849264
	hostInt	1089			hostInt	1089			circs	6471.5			circs	584102
	hostInt	1575			hostInt	1575			circs	78.5			circs	282790
	hostInt	1409			hostInt	1409			circs	2972.5			circs	35458
	hostInt	3503			hostInt	3503			circs	1301			circs	159044
	hostInt	815			hostInt	815			circs	23212			circs	97300
	hostInt	10183			hostInt	10183			circs	3164			circs	454504
	hostInt	911			hostInt	911			circs	13225			circs	456255
	hostInt	3571			hostInt	3571			circs	4912			circs	14965
	hostInt	808			hostInt	808			circs	16258.5			circs	20221
	hostInt	2188			hostInt	2188			circs	7809.5			circs	3540
	hostInt	313			hostInt	313			circs	4627			circs	49121
	hostInt	2580			hostInt	2580			circs	4697.5			circs	1362.5
	hostInt	251			hostInt	251			circs	33828			circs	4074
	hostInt	326			hostInt	326			circs	60801.5			circs	827
	hostInt	2022			hostInt	2022			circs	14505			circs	12766
	hostInt	2470			hostInt	2470			circs	12644			circs	5117
	hostInt	1094			hostInt	1094			circs	19918			circs	28169
	hostInt	3209			hostInt	3209			circs	10291.5			circs	4345
	hostInt	25901			hostInt	25901			circs	1419			circs	3479.5
	hostInt	2659			hostInt	2659			circs	10261			circs	5610.5
	hostInt	1647			hostInt	1647			circs	1504.5			circs	10018
	hostInt	1739			hostInt	1739			circs	23491.5			circs	5014
	hostInt	8923			hostInt	8923			circs	4582			circs	16186.5
	hostInt	1817			hostInt	1817			circs	28094			circs	36680.5
	hostInt	646			hostInt	646			circs	6450.5			circs	2204
	hostInt	226			hostInt	226			circs	4552.5			circs	2828
	hostInt	4608			hostInt	4608			circs	4963			circs	837.5
	hostInt	27419			hostInt	27419			circs	7996			circs	380810
	hostInt	1563			hostInt	1563			circs	3653.5			circs	2.16125e+06
	hostInt	4779			hostInt	4779			circs	7692.5			circs	11751
	hostInt	6648			hostInt	6648			circs	24010			circs	2244
	hostInt	19960			hostInt	19960			circs	48164			circs	24192.5
	hostInt	8807			hostInt	8807			circs	20524			circs	296683
	hostInt	4134			hostInt	4134			circs	11748			circs	316622
	hostInt	2445			hostInt	2445			circs	24276.5			circs	8036.5
	hostInt	6801			hostInt	6801			circs	23423			circs	1601.5
	hostInt	547			hostInt	547			circs	1636.5			circs	173335
	hostInt	1440			hostInt	1440			circs	22307			circs	8213
	hostInt	1767			hostInt	1767			circs	13066			circs	1778
	hostInt	9308			hostInt	9308			circs	4796			circs	84928.5
	hostInt	4398			hostInt	4398			circs	37326.5			circs	666815
	hostInt	4825			hostInt	4825			circs	12910.5			circs	1282
	hostInt	1448			hostInt	1448			circs	30286.5			circs	1333
	hostInt	32513			hostInt	32513			circs	4404.5			circs	110120
	hostInt	1784			hostInt	1784			circs	14285			circs	76124
	hostInt	1019			hostInt	1019			circs	15782			circs	25636.5
	hostInt	3181			hostInt	3181			circs	11293			circs	661416
	hostInt	1057			hostInt	1057			circs	25279.5			circs	1457452
	hostInt	1032			hostInt	1032			circs	3464			circs	6244.5
	hostInt	795			hostInt	795			circs	62753			circs	2.32319e+06
	hostInt	439			hostInt	439			circs	7679.5			circs	78240.5
	hostInt	4880			hostInt	4880			circs	43191.5			circs	1294.5
	hostInt	265			hostInt	265			circs	15824			circs	50315.5
	hostInt	5257			hostInt	5257			circs	3614.5			circs	369170
	hostInt	3314			hostInt	3314			circs	1923.5			circs	2810
	hostInt	8866			hostInt	8866			circs	62708			circs	538
	hostInt	2092			hostInt	2092			circs	38073			circs	621
	hostInt	21705			hostInt	21705			circs	57381.5			circs	538
	hostInt	4498			hostInt	4498			circs	23016.5			circs	212280
	hostInt	37832			hostInt	37832			circs	1554			circs	4340
	hostInt	3396			hostInt	3396			circs	1618.5			circs	1058.5
	hostInt	25868			hostInt	25868			circs	20343.5			circs	5706.5
	hostInt	8502			hostInt	8502			circs	14498			circs	15024.5
	hostInt	915			hostInt	915			circs	15816.5			circs	777595
	hostInt	6984			hostInt	6984			circs	14391.5			circs	418
	hostInt	942			hostInt	942			circs	23879.5			circs	430.5
	hostInt	466			hostInt	466			circs	6976			circs	516.5
	hostInt	2092			hostInt	2092			circs	12373.5			circs	1536416
	hostInt	6713			hostInt	6713			circs	19767			circs	1535896
	hostInt	375			hostInt	375			circs	2932			circs	208358
	hostInt	1899			hostInt	1899			circs	17232.5			circs	208294
	hostInt	3171			hostInt	3171			circs	17632			circs	12599.5
	hostInt	4038			hostInt	4038			circs	10433.5			circs	2928459
	hostInt	6532			hostInt	6532			circs	1691.5			circs	2.93154e+06
	hostInt	22020			hostInt	22020			circs	106490			circs	8072.5
	hostInt	37149			hostInt	37149			circs	33224.5			circs	592
	hostInt	13159			hostInt	13159			circs	17593			circs	420
	hostInt	32378			hostInt	32378			circs	12668			circs	5177.5
	hostInt	4236			hostInt	4236			circs	67337.5			circs	16223.5
	hostInt	8229			hostInt	8229			circs	63560			circs	183572
	hostInt	11098			hostInt	11098			circs	4412.5			circs	2702.5
	hostInt	9465			hostInt	9465			circs	41960			circs	319810
	hostInt	7158			hostInt	7158			circs	9313			circs	1.59268e+06
	hostInt	2097			hostInt	2097			circs	22364			circs	511651
	hostInt	7342			hostInt	7342			circs	40339.5			circs	1089
	hostInt	6869			hostInt	6869			circs	17583			circs	1158
	hostInt	1605			hostInt	1605			circs	5299			circs	1642.5
	hostInt	35973			hostInt	35973			circs	51885			circs	1008.5
	hostInt	1487			hostInt	1487			circs	2073.5			circs	112150
	hostInt	8809			hostInt	8809			circs	22344.5			circs	2252.5
	hostInt	10577			hostInt	10577			circs	63746.5			circs	631195
	hostInt	1734			hostInt	1734			circs	18604.5			circs	1026284
	hostInt	8020			hostInt	8020			circs	11662.5			circs	768.5
	hostInt	10545			hostInt	10545			circs	2994.5			circs	1041
	hostInt	4131			hostInt	4131			circs	53478.5			circs	1097
	hostInt	7807			hostInt	7807			circs	21405.5			circs	15602.5
	hostInt	21495			hostInt	21495			circs	6304.5			circs	421970
	hostInt	26147			hostInt	26147			circs	17516.5			circs	158338
	hostInt	5095			hostInt	5095			circs	15778.5			circs	68044.5
	hostInt	2084			hostInt	2084			circs	4753			circs	124034
	hostInt	1328			hostInt	1328			circs	12177			circs	10593.5
	hostInt	7059			hostInt	7059			circs	7574			circs	14025
	hostInt	375			hostInt	375			circs	28285.5			circs	3870342
	hostInt	10125			hostInt	10125			circs	2792.5			circs	40000
	hostInt	2676			hostInt	2676			circs	18148.5			circs	4677
	hostInt	354			hostInt	354			circs	34713			circs	1155.5
	hostInt	236			hostInt	236			circs	24654.5			circs	956
	hostInt	3519			hostInt	3519			circs	28385.5			circs	868400
	hostInt	935			hostInt	935			circs	627.5			circs	171294
	hostInt	26299			hostInt	26299			circs	3127.5			circs	195584
	hostInt	36797			hostInt	36797			circs	1010.5			circs	195998
	hostInt	23403			hostInt	23403			circs	11215.5			circs	158582
	hostInt	4768			hostInt	4768			circs	8022.5			circs	855401
	hostInt	6400			hostInt	6400			circs	7255.5			circs	28146
	hostInt	19301			hostInt	19301			circs	11781.5			circs	8981.5
	hostInt	13528			hostInt	13528			circs	6577.5			circs	63037.5
	hostInt	1967			hostInt	1967			circs	24649.5			circs	588864
	hostInt	750			hostInt	750			circs	1614.5			circs	22040.5
	hostInt	478			hostInt	478			circs	4940.5			circs	552
	hostInt	13524			hostInt	13524			circs	5981.5			circs	16047.5
	hostInt	1219			hostInt	1219			circs	30260.5			circs	8170
	hostInt	216			hostInt	216			circs	11687			circs	65009
	hostInt	2637			hostInt	2637			circs	59722			circs	19610
	hostInt	1319			hostInt	1319			circs	23444.5			circs	762.5
	hostInt	2681			hostInt	2681			circs	1004.5			circs	14377
	hostInt	7679			hostInt	7679			circs	118548			circs	209
	hostInt	7356			hostInt	7356			circs	1853			circs	967326
	hostInt	1340			hostInt	1340			circs	18985.5			circs	7041
	hostInt	27634			hostInt	27634			circs	33059.5			circs	522279
	hostInt	117519			hostInt	117519			circs	16532			circs	414142
	hostInt	848			hostInt	848			circs	32884.5			circs	17708
	hostInt	112			hostInt	112			circs	8857			circs	1550163
	hostInt	647			hostInt	647			circs	22544.5			circs	214205
	hostInt	104			hostInt	104			circs	12983			circs	81316.5
	hostInt	866			hostInt	866			circs	30414			circs	98266
	hostInt	233			hostInt	233			circs	20736.5			circs	98046.5
	hostInt	760			hostInt	760			circs	4340			circs	97997
	hostInt	470			hostInt	470			circs	15163.5			circs	2.73631e+06
	hostInt	1168			hostInt	1168			circs	19017.5			circs	1025333
	hostInt	804			hostInt	804			circs	8676.5			circs	39381
	hostInt	2883			hostInt	2883			circs	14645.5			circs	2791557
	hostInt	449			hostInt	449			circs	11245.5			circs	961
	hostInt	5974			hostInt	5974			circs	10875.5			circs	18807.5
	hostInt	2024			hostInt	2024			circs	29666.5			circs	2704.5
	hostInt	12044			hostInt	12044			circs	1460.5			circs	6604
	hostInt	361			hostInt	361			circs	30020			circs	475327
	hostInt	3709			hostInt	3709			circs	3228.5			circs	581135
	hostInt	1042			hostInt	1042			circs	7562.5			circs	193306
	hostInt	24351			hostInt	24351			circs	1987			circs	811808
	hostInt	792			hostInt	792			circs	19070.5			circs	141852
	hostInt	2047			hostInt	2047			circs	14303.5			circs	78635.5
	hostInt	463			hostInt	463			circs	1837			circs	151028
	hostInt	9170			hostInt	9170			circs	46922.5			circs	962.5
	hostInt	5958			hostInt	5958			circs	52510			circs	591363
	hostInt	3983			hostInt	3983			circs	28880.5			circs	17503
	hostInt	732			hostInt	732			circs	6069.5			circs	755.5
	hostInt	10424			hostInt	10424			circs	13399			circs	81110.5
	hostInt	3029			hostInt	3029			circs	6135.5			circs	1095
	hostInt	51097			hostInt	51097			circs	8127.5			circs	1090
	hostInt	8367			hostInt	8367			circs	43673.5			circs	858892
	hostInt	2364			hostInt	2364			circs	14288			circs	46198.5
	hostInt	6522			hostInt	6522			circs	9007			circs	2584.5
	hostInt	2210			hostInt	2210			circs	4338.5			circs	1814
	hostInt	8000			hostInt	8000			circs	848			circs	423158
	hostInt	1136			hostInt	1136			circs	7533.5			circs	3437061
	hostInt	5092			hostInt	5092			circs	20777.5			circs	3224
	hostInt	1775			hostInt	1775			circs	13625			circs	1088
	hostInt	3873			hostInt	3873			circs	27287.5			circs	446302
	hostInt	2221			hostInt	2221			circs	73832.5			circs	54244.5
	hostInt	4057			hostInt	4057			circs	96498.5			circs	1067
	hostInt	1409			hostInt	1409			circs	28525.5			circs	2040
	hostInt	486			hostInt	486			circs	5251			circs	2945
	hostInt	2543			hostInt	2543			circs	104712			circs	140746
	hostInt	5280			hostInt	5280			circs	12134			circs	346281
	hostInt	2586			hostInt	2586			circs	5224			circs	2445.5
	hostInt	880			hostInt	880			circs	12618			circs	3583
	hostInt	34353			hostInt	34353			circs	10531.5			circs	7268.5
	hostInt	4340			hostInt	4340			circs	20076.5			circs	23545
	hostInt	1802			hostInt	1802			circs	8334			circs	638
	hostInt	212			hostInt	212			circs	15620.5			circs	1.47745e+06
	hostInt	1411			hostInt	1411			circs	8218			circs	4624782
	hostInt	6894			hostInt	6894			circs	23723			circs	4382
	hostInt	49792			hostInt	49792			circs	5205			circs	7048.5
	hostInt	3817			hostInt	3817			circs	37805.5			circs	4067.5
	hostInt	25539			hostInt	25539			circs	1552.5			circs	3156
	hostInt	9918			hostInt	9918			circs	16018			circs	601886
	hostInt	3997			hostInt	3997			circs	14597			circs	755782
	hostInt	4158			hostInt	4158			circs	5552			circs	487667
	hostInt	7582			hostInt	7582			circs	10099			circs	50185.5
	hostInt	1522			hostInt	1522			circs	1234.5			circs	41223.5
	hostInt	38401			hostInt	38401			circs	10982.5			circs	341745
	hostInt	1394			hostInt	1394			circs	3610.5			circs	16595.5
	hostInt	18827			hostInt	18827			circs	13640			circs	16869.5
	hostInt	33941			hostInt	33941			circs	22350.5			circs	7619
	hostInt	14909			hostInt	14909			circs	39726			circs	7682
	hostInt	1056			hostInt	1056			circs	11352			circs	7927.5
	hostInt	43568			hostInt	43568			circs	6578			circs	404453
	hostInt	4135			hostInt	4135			circs	3194.5			circs	2955
	hostInt	27349			hostInt	27349			circs	4977			circs	2095
	hostInt	15387			hostInt	15387			circs	42584.5			circs	1836.5
	hostInt	953			hostInt	953			circs	13547			circs	4310
	hostInt	970			hostInt	970			circs	20435.5			circs	1909
	hostInt	11310			hostInt	11310			circs	13655.5			circs	8348.5
	hostInt	59226			hostInt	59226			circs	29702			circs	21754
	hostInt	50258			hostInt	50258			circs	9184.5			circs	183.5
	hostInt	32972			hostInt	32972			circs	3344.5			circs	243.5
	hostInt	5730			hostInt	5730			circs	20869.5			circs	40402
	hostInt	43225			hostInt	43225			circs	93642			circs	324064
	hostInt	13426			hostInt	13426			circs	1098			circs	26599.5
	hostInt	56252			hostInt	56252			circs	3051.5			circs	21433
	hostInt	101770			hostInt	101770			circs	94239.5			circs	21378.5
	hostInt	4325			hostInt	4325			circs	20319.5			circs	153611
	hostInt	2511			hostInt	2511			circs	18034			circs	153678
	hostInt	1925			hostInt	1925			circs	12487			circs	153552
	hostInt	28352			hostInt	28352			circs	1527			circs	153654
	hostInt	4585			hostInt	4585			circs	11045			circs	848
	hostInt	1753			hostInt	1753			circs	7383.5			circs	186771
	hostInt	1482			hostInt	1482			circs	55236.5			circs	657581
	hostInt	894			hostInt	894			circs	31362.5			circs	657260
	hostInt	2373			hostInt	2373			circs	11990			circs	2375
	hostInt	2027			hostInt	2027			circs	14602			circs	2053.5
	hostInt	1203			hostInt	1203			circs	1173			circs	3417
	hostInt	12090			hostInt	12090			circs	16959			circs	442158
	hostInt	18489			hostInt	18489			circs	2836			circs	99007.5
	hostInt	4457			hostInt	4457			circs	1963			circs	543960
	hostInt	1915			hostInt	1915			circs	5952.5			circs	120084
	hostInt	941			hostInt	941			circs	9728			circs	765839
	hostInt	12956			hostInt	12956			circs	29891.5			circs	772262
	hostInt	2523			hostInt	2523			circs	19432			circs	6866.5
	hostInt	1463			hostInt	1463			circs	22285			circs	134244
	hostInt	3147			hostInt	3147			circs	82239.5			circs	176307
	hostInt	3122			hostInt	3122			circs	32810			circs	600842
	hostInt	1122			hostInt	1122			circs	5827			circs	394094
	hostInt	8325			hostInt	8325			circs	4057			circs	87724
	hostInt	37885			hostInt	37885			circs	1504			circs	88012
	hostInt	34770			hostInt	34770			circs	13648			circs	291
	hostInt	17393			hostInt	17393			circs	6542			circs	240530
	hostInt	44491			hostInt	44491			circs	15362			circs	8381.5
	hostInt	15729			hostInt	15729			circs	15297.5			circs	31692.5
	hostInt	15412			hostInt	15412			circs	10460			circs	417053
	hostInt	1079			hostInt	1079			circs	44313.5			circs	443
	hostInt	1612			hostInt	1612			circs	12554			circs	38073
	hostInt	1747			hostInt	1747			circs	17318.5			circs	2454752
	hostInt	6125			hostInt	6125			circs	6101			circs	73648
	hostInt	4332			hostInt	4332			circs	3485			circs	4927
	hostInt	1087			hostInt	1087			circs	2412			circs	3013
	hostInt	3851			hostInt	3851			circs	40667.5			circs	2217
	hostInt	6089			hostInt	6089			circs	5605.5			circs	3918
	hostInt	423			hostInt	423			circs	24179			circs	3076.5
	hostInt	4110			hostInt	4110			circs	14179			circs	4777.5
	hostInt	4246			hostInt	4246			circs	2654			circs	3817.5
	hostInt	1224			hostInt	1224			circs	62427.5			circs	115285
	hostInt	1272			hostInt	1272			circs	5180.5			circs	117346
	hostInt	239			hostInt	239			circs	50015.5			circs	3934
	hostInt	115			hostInt	115			circs	17779			circs	114899
	hostInt	1226			hostInt	1226			circs	20857.5			circs	332607
	hostInt	640			hostInt	640			circs	1456			circs	8072
	hostInt	736			hostInt	736			circs	1548			circs	8667
	hostInt	227			hostInt	227			circs	2280.5			circs	13681
	hostInt	15412			hostInt	15412			circs	1988.5			circs	15169
	hostInt	1079			hostInt	1079			circs	6091			circs	950235
	hostInt	1612			hostInt	1612			circs	1082.5			circs	28153
	hostInt	1747			hostInt	1747			circs	24868.5			circs	219558
	hostInt	6125			hostInt	6125			circs	3814			circs	2.30336e+06
	hostInt	4332			hostInt	4332			circs	11656			circs	27758
	hostInt	1087			hostInt	1087			circs	8393.5			circs	141256
	hostInt	3851			hostInt	3851			circs	33978			circs	140893
	hostInt	6089			hostInt	6089			circs	15376.5			circs	21595
	hostInt	423			hostInt	423			circs	37864.5			circs	1968.5
	hostInt	4110			hostInt	4110			circs	24117			circs	18129
	hostInt	4246			hostInt	4246			circs	8548			circs	6750
	hostInt	1224			hostInt	1224			circs	19127.5			circs	731430
	hostInt	1272			hostInt	1272			circs	15790.5			circs	529812
	hostInt	239			hostInt	239			circs	15847.5			circs	1.05007e+06
	hostInt	115			hostInt	115			circs	14720			circs	178764
	hostInt	1226			hostInt	1226			circs	44713.5			circs	30560.5
	hostInt	640			hostInt	640			circs	21784			circs	30527.5
	hostInt	736			hostInt	736			circs	33606.5			circs	176612
	hostInt	227			hostInt	227			circs	3508			circs	9370.5
	hostInt	135			hostInt	135			circs	1523			circs	5062
	hostInt	876			hostInt	876			circs	23603			circs	14206
	hostInt	251			hostInt	251			circs	20253			circs	1977
	hostInt	588			hostInt	588			circs	1956.5			circs	191778
	hostInt	385			hostInt	385			circs	9564.5			circs	27585
	hostInt	279			hostInt	279			circs	1046.5			circs	4627.5
	hostInt	2048			hostInt	2048			circs	26518.5			circs	16603.5
	hostInt	213			hostInt	213			circs	18531			circs	37322
	hostInt	3395			hostInt	3395			circs	28756			circs	171292
	hostInt	2145			hostInt	2145			circs	16936.5			circs	593249
	hostInt	3131			hostInt	3131			circs	1306.5			circs	106736
	hostInt	1546			hostInt	1546			circs	17156.5			circs	1320668
	hostInt	1233			hostInt	1233			circs	54768			circs	1316075
	hostInt	2402			hostInt	2402			circs	92069.5			circs	1315902
	hostInt	880			hostInt	880			circs	9862			circs	26011
	hostInt	1590			hostInt	1590			circs	1482			circs	373360
	hostInt	1937			hostInt	1937			circs	4326			circs	188204
	hostInt	462			hostInt	462			circs	7701.5			circs	937.5
	hostInt	84			hostInt	84			circs	7515.5			circs	457
	hostInt	1499			hostInt	1499			circs	32776.5			circs	619392
	hostInt	1677			hostInt	1677			circs	13064.5			circs	132084
	hostInt	1665			hostInt	1665			circs	19826.5			circs	132084
	hostInt	1625			hostInt	1625			circs	16656			circs	299285
	hostInt	2109			hostInt	2109			circs	2454.5			circs	1.72483e+06
	hostInt	1501			hostInt	1501			circs	33706.5			circs	1726987
	hostInt	2414			hostInt	2414			circs	17798			circs	6427
	hostInt	6148			hostInt	6148			circs	10073			circs	7139
	hostInt	1961			hostInt	1961			circs	3700.5			circs	173688
	hostInt	157			hostInt	157			circs	54288			circs	595769
	hostInt	1049			hostInt	1049			circs	17880			circs	275533
	hostInt	2606			hostInt	2606			circs	28298			circs	275436
	hostInt	37761			hostInt	37761			circs	783			circs	1232623
	hostInt	73966			hostInt	73966			circs	195906			circs	697
	hostInt	16697			hostInt	16697			circs	28591.5			circs	603578
	hostInt	4212			hostInt	4212			circs	32688			circs	144524
	hostInt	24178			hostInt	24178			circs	19869.5			circs	20924.5
	hostInt	2783			hostInt	2783			circs	7260.5			circs	1180
	hostInt	1632			hostInt	1632			circs	9769.5			circs	132486
	hostInt	5832			hostInt	5832			circs	941			circs	1708.5
	hostInt	3908			hostInt	3908			circs	27440			circs	3401.5
	hostInt	3047			hostInt	3047			circs	9981.5			circs	1934.5
	hostInt	11637			hostInt	11637			circs	6195			circs	50530.5
	hostInt	2218			hostInt	2218			circs	3847.5			circs	575263
	hostInt	7844			hostInt	7844			circs	105507			circs	587407
	hostInt	28843			hostInt	28843			circs	27686.5			circs	40990.5
	hostInt	1770			hostInt	1770			circs	4351			circs	1319438
	hostInt	3004			hostInt	3004			circs	3130.5			circs	1320058
	hostInt	2192			hostInt	2192			circs	14560.5			circs	838277
	hostInt	4537			hostInt	4537			circs	24686			circs	820.5
	hostInt	1116			hostInt	1116			circs	4153.5			circs	183
	hostInt	1347			hostInt	1347			circs	1429.5			circs	1206
	hostInt	5506			hostInt	5506			circs	14023.5			circs	6316
	hostInt	3905			hostInt	3905			circs	11655.5			circs	1679
	hostInt	1290			hostInt	1290			circs	1972.5			circs	60777.5
	hostInt	1245			hostInt	1245			circs	23920			circs	2259876
	hostInt	7452			hostInt	7452			circs	6694.5			circs	64814.5
	hostInt	88			hostInt	88			circs	4739			circs	427029
	hostInt	261			hostInt	261			circs	1700			circs	9657
	hostInt	148			hostInt	148			circs	31502.5			circs	6954.5
	hostInt	11669			hostInt	11669			circs	5037			circs	8911
	hostInt	2685			hostInt	2685			circs	5971.5			circs	2139.5
	hostInt	290			hostInt	290			circs	23833			circs	2347.5
	hostInt	96			hostInt	96			circs	16412			circs	7163.5
	hostInt	3301			hostInt	3301			circs	7520			circs	77642.5
	hostInt	3008			hostInt	3008			circs	44752			circs	2987.5
	hostInt	3685			hostInt	3685			circs	2483.5			circs	657026
	hostInt	2730			hostInt	2730			circs	6354.5			circs	1034
	hostInt	2173			hostInt	2173			circs	6756			circs	55630.5
	hostInt	3541			hostInt	3541			circs	36908			circs	476346
	hostInt	169			hostInt	169			circs	19087.5			circs	185812
	hostInt	6986			hostInt	6986			circs	8837			circs	185862
	hostInt	1697			hostInt	1697			circs	1626.5			circs	113236
	hostInt	2810			hostInt	2810			circs	21289.5			circs	11544.5
	hostInt	1765			hostInt	1765			circs	41563			circs	11496
	hostInt	1491			hostInt	1491			circs	3044.5			circs	11500.5
	hostInt	12413			hostInt	12413			circs	7252.5			circs	11438
	hostInt	6179			hostInt	6179			circs	16847			circs	321426
	hostInt	9509			hostInt	9509			circs	2147			circs	19289.5
	hostInt	26558			hostInt	26558			circs	5675			circs	18780.5
	hostInt	1728			hostInt	1728			circs	49666			circs	11490
	hostInt	4588			hostInt	4588			circs	9399.5			circs	14287.5
	hostInt	1925			hostInt	1925			circs	5314			circs	14027.5
	hostInt	2726			hostInt	2726			circs	8320			circs	18904
	hostInt	4305			hostInt	4305			circs	28057.5			circs	447.5
	hostInt	4038			hostInt	4038			circs	6134			circs	434
	hostInt	887			hostInt	887			circs	25314.5			circs	251968
	hostInt	1568			hostInt	1568			circs	14895.5			circs	3.30453e+06
	hostInt	2167			hostInt	2167			circs	11272.5			circs	50348
	hostInt	1481			hostInt	1481			circs	3440			circs	143359
	hostInt	5628			hostInt	5628			circs	40062			circs	212772
	hostInt	2707			hostInt	2707			circs	22964.5			circs	111568
	hostInt	393			hostInt	393			circs	12717			circs	327277
	hostInt	383			hostInt	383			circs	18903.5			circs	61086
	hostInt	967			hostInt	967			circs	30100			circs	60912.5
	hostInt	1551			hostInt	1551			circs	9308.5			circs	999
	hostInt	1712			hostInt	1712			circs	4430.5			circs	854
	hostInt	1238			hostInt	1238			circs	17195			circs	84924.5
	hostInt	887			hostInt	887			circs	1878.5			circs	85120
	hostInt	1663			hostInt	1663			circs	12587.5			circs	86944.5
	hostInt	1848			hostInt	1848			circs	4813			circs	85388
	hostInt	408			hostInt	408			circs	11390.5			circs	921.5
	hostInt	2054			hostInt	2054			circs	1444			circs	83262.5
	hostInt	3589			hostInt	3589			circs	2033			circs	73537
	hostInt	2283			hostInt	2283			circs	22843.5			circs	651058
	hostInt	695			hostInt	695			circs	30664.5			circs	4056
	hostInt	1021			hostInt	1021			circs	135588			circs	197330
	hostInt	1168			hostInt	1168			circs	5563			circs	2210.5
	hostInt	1102			hostInt	1102			circs	19226.5			circs	364248
	hostInt	330			hostInt	330			circs	7592.5			circs	9185.5
	hostInt	426			hostInt	426			circs	4439			circs	8024.5
	hostInt	226			hostInt	226			circs	60866.5			circs	32686.5
	hostInt	392			hostInt	392			circs	23524			circs	628974
	hostInt	1213			hostInt	1213			circs	5571.5			circs	15221.5
	hostInt	970			hostInt	970			circs	50374			circs	14488
	hostInt	620			hostInt	620			circs	123186			circs	4518.5
	hostInt	2173			hostInt	2173			circs	8278.5			circs	397424
	hostInt	2126			hostInt	2126			circs	18184			circs	1970.5
	hostInt	976			hostInt	976			circs	9371.5			circs	2708
	hostInt	2755			hostInt	2755			circs	4582.5			circs	1970.5
	hostInt	10350			hostInt	10350			circs	10623			circs	1551110
	hostInt	680			hostInt	680			circs	45723.5			circs	243558
	hostInt	1941			hostInt	1941			circs	67524			circs	2908
	hostInt	867			hostInt	867			circs	11146			circs	2428.5
	hostInt	692			hostInt	692			circs	35912.5			circs	1523
	hostInt	115			hostInt	115			circs	25092			circs	279997
	hostInt	3719			hostInt	3719			circs	11448.5			circs	2260334
	hostInt	2971			hostInt	2971			circs	14913.5			circs	36870.5
	hostInt	1370			hostInt	1370			circs	10432.5			circs	5088.5
	hostInt	165			hostInt	165			circs	3263.5			circs	8283
	hostInt	3102			hostInt	3102			circs	14701			circs	137706
	hostInt	118			hostInt	118			circs	19650			circs	113000
	hostInt	704			hostInt	704			circs	37118			circs	40428.5
	hostInt	226			hostInt	226			circs	52615.5			circs	2565374
	hostInt	2606			hostInt	2606			circs	19080.5			circs	476791
	hostInt	1011			hostInt	1011			circs	8052.5			circs	28739.5
	hostInt	184			hostInt	184			circs	5103			circs	121856
	hostInt	1008			hostInt	1008			circs	4415			circs	843
	hostInt	1795			hostInt	1795			circs	34445			circs	904
	hostInt	820			hostInt	820			circs	15574			circs	131641
	hostInt	589			hostInt	589			circs	1957.5			circs	2642.5
	hostInt	665			hostInt	665			circs	11190.5			circs	1250
	hostInt	5300			hostInt	5300			circs	35824			circs	1441.5
	hostInt	202			hostInt	202			circs	1520.5			circs	836
	hostInt	91			hostInt	91			circs	36404			circs	547198
	hostInt	205			hostInt	205			circs	7637			circs	514751
	hostInt	2170			hostInt	2170			circs	44649.5			circs	515252
	hostInt	205			hostInt	205			circs	17822.5			circs	1.00025e+06
	hostInt	1508			hostInt	1508			circs	21020			circs	64332.5
	hostInt	575			hostInt	575			circs	5556.5			circs	160810
	hostInt	2514			hostInt	2514			circs	74682			circs	161170
	hostInt	3621			hostInt	3621			circs	50504.5			circs	650.5
	hostInt	618			hostInt	618			circs	10875			circs	23657
	hostInt	4953			hostInt	4953			circs	28703.5			circs	2.28861e+06
	hostInt	699			hostInt	699			circs	40318			circs	587320
	hostInt	3856			hostInt	3856			circs	43587			circs	320480
	hostInt	1524			hostInt	1524			circs	43399.5			circs	246058
	hostInt	36658			hostInt	36658			circs	19842.5			circs	701775
	hostInt	15300			hostInt	15300			circs	20726			circs	201134
	hostInt	11671			hostInt	11671			circs	8079			circs	202453
	hostInt	397			hostInt	397			circs	22774.5			circs	6796
	hostInt	12401			hostInt	12401			circs	50483			circs	24108
	hostInt	41767			hostInt	41767			circs	12423			circs	100921
	hostInt	12552			hostInt	12552			circs	5214			circs	3647
	hostInt	355			hostInt	355			circs	6383			circs	232024
	hostInt	3611			hostInt	3611			circs	93215			circs	244583
	hostInt	8100			hostInt	8100			circs	1050			circs	6070
	hostInt	2342			hostInt	2342			circs	879			circs	14138
	hostInt	36841			hostInt	36841			circs	39498.5			circs	401.5
	hostInt	6417			hostInt	6417			circs	7830.5			circs	2191.5
	hostInt	1598			hostInt	1598			circs	8107			circs	5225
	hostInt	461			hostInt	461			circs	20522			circs	95773.5
	hostInt	642			hostInt	642			circs	20839			circs	95806.5
	hostInt	64129			hostInt	64129			circs	21897.5			circs	95966.5
	hostInt	8649			hostInt	8649			circs	23967.5			circs	6129.5
	hostInt	145534			hostInt	145534			circs	1000.5			circs	24686.5
	hostInt	132764			hostInt	132764			circs	125942			circs	416
	hostInt	4827			hostInt	4827			circs	82574.5			circs	70765
	hostInt	32092			hostInt	32092			circs	4020.5			circs	109424
	hostInt	21052			hostInt	21052			circs	15160			circs	428307
	hostInt	3266			hostInt	3266			circs	2757			circs	39398.5
	hostInt	3224			hostInt	3224			circs	59984			circs	9748.5
	hostInt	98			hostInt	98			circs	6688.5			circs	9039.5
	hostInt	2182			hostInt	2182			circs	7663.5			circs	4782.5
	hostInt	2054			hostInt	2054			circs	7894.5			circs	4686
	hostInt	1015			hostInt	1015			circs	86946.5			circs	1002004
	hostInt	179			hostInt	179			circs	51616.5			circs	382698
	hostInt	3988			hostInt	3988			circs	13495.5			circs	3911.5
	hostInt	1407			hostInt	1407			circs	6440			circs	244078
	hostInt	621			hostInt	621			circs	66058			circs	217964
	hostInt	711			hostInt	711			circs	1312.5			circs	4776.5
	hostInt	302			hostInt	302			circs	16170			circs	5108
	hostInt	2832			hostInt	2832			circs	4482			circs	23219.5
	hostInt	1615			hostInt	1615			circs	51107			circs	5070
	hostInt	1827			hostInt	1827			circs	16949			circs	10434
	hostInt	1346			hostInt	1346			circs	22448.5			circs	9555
	hostInt	4729			hostInt	4729			circs	27674			circs	18791.5
	hostInt	2608			hostInt	2608			circs	40232			circs	1111649
	hostInt	3787			hostInt	3787			circs	5471			circs	1.11022e+06
	hostInt	178			hostInt	178			circs	1754.5			circs	1.10894e+06
	hostInt	18570			hostInt	18570			circs	43132.5			circs	1.10841e+06
	hostInt	5800			hostInt	5800			circs	2129			circs	1.10856e+06
	hostInt	18208			hostInt	18208			circs	19521			circs	10652.5
	hostInt	6178			hostInt	6178			circs	19713.5			circs	93713.5
	hostInt	32351			hostInt	32351			circs	11286			circs	120726
	hostInt	78124			hostInt	78124			circs	5149			circs	382867
	hostInt	55235			hostInt	55235			circs	8689.5			circs	384217
	hostInt	41685			hostInt	41685			circs	47755.5			circs	47775.5
	hostInt	53576			hostInt	53576			circs	3353.5			circs	805
	hostInt	18078			hostInt	18078			circs	14773.5			circs	1.49473e+06
	hostInt	12179			hostInt	12179			circs	15283			circs	182342
	hostInt	21844			hostInt	21844			circs	11511			circs	201634
	hostInt	6990			hostInt	6990			circs	20628			circs	159844
	hostInt	6636			hostInt	6636			circs	35383			circs	421315
	hostInt	23515			hostInt	23515			circs	11631			circs	376514
	hostInt	945			hostInt	945			circs	15316			circs	1.46396e+06
	hostInt	2082			hostInt	2082			circs	12763.5			circs	7730
	hostInt	16277			hostInt	16277			circs	22631.5			circs	1.33725e+06
	hostInt	1120			hostInt	1120			circs	6357.5			circs	951494
	hostInt	356			hostInt	356			circs	19745.5			circs	314230
	hostInt	124			hostInt	124			circs	1849			circs	314240
	hostInt	1544			hostInt	1544			circs	7875.5			circs	314256
	hostInt	11100			hostInt	11100			circs	6379			circs	645098
	hostInt	3639			hostInt	3639			circs	5537.5			circs	45935
	hostInt	1428			hostInt	1428			circs	5602.5			circs	173192
	hostInt	1114			hostInt	1114			circs	11057			circs	655500
	hostInt	658			hostInt	658			circs	4459			circs	4377.5
	hostInt	8133			hostInt	8133			circs	9035.5			circs	2271.5
	hostInt	900			hostInt	900			circs	2777			circs	4815.5
	hostInt	2146			hostInt	2146			circs	32904.5			circs	2295.5
	hostInt	2519			hostInt	2519			circs	5232.5			circs	19460
	hostInt	2798			hostInt	2798			circs	24243			circs	5261
	hostInt	110			hostInt	110			circs	8502.5			circs	411340
	hostInt	14253			hostInt	14253			circs	17740.5			circs	7073
	hostInt	972			hostInt	972			circs	24027			circs	18834
	hostInt	6047			hostInt	6047			circs	4531.5			circs	19786
	hostInt	2259			hostInt	2259			circs	3873			circs	341.5
	hostInt	1484			hostInt	1484			circs	13463.5			circs	7847
	hostInt	94			hostInt	94			circs	5275			circs	135832
	hostInt	2716			hostInt	2716			circs	4304			circs	137999
	hostInt	953			hostInt	953			circs	2281			circs	10811.5
	hostInt	1202			hostInt	1202			circs	113956			circs	246392
	hostInt	7693			hostInt	7693			circs	3974.5			circs	246208
	hostInt	2924			hostInt	2924			circs	7357			circs	2884.5
	hostInt	3000			hostInt	3000			circs	10393			circs	34020
	hostInt	2397			hostInt	2397			circs	11534			circs	10385
	hostInt	15559			hostInt	15559			circs	1360			circs	10909.5
	hostInt	1465			hostInt	1465			circs	88662			circs	30551.5
	hostInt	4218			hostInt	4218			circs	20887.5			circs	18731
	hostInt	3253			hostInt	3253			circs	147322			circs	242899
	hostInt	32082			hostInt	32082			circs	41321.5			circs	256181
	hostInt	1032			hostInt	1032			circs	90660			circs	156321
	hostInt	5266			hostInt	5266			circs	17009.5			circs	38494
	hostInt	5839			hostInt	5839			circs	36610.5			circs	38385
	hostInt	2093			hostInt	2093			circs	4237.5			circs	58800
	hostInt	1195			hostInt	1195			circs	52561.5			circs	49684.5
	hostInt	1615			hostInt	1615			circs	2144			circs	1.03887e+06
	hostInt	11088			hostInt	11088			circs	31654			circs	142641
	hostInt	330			hostInt	330			circs	72877.5			circs	593714
	hostInt	97			hostInt	97			circs	56452.5			circs	9065.5
	hostInt	5181			hostInt	5181			circs	1342.5			circs	1.75873e+06
	hostInt	191			hostInt	191			circs	13581			circs	460
	hostInt	8866			hostInt	8866			circs	21656.5			circs	810122
	hostInt	25097			hostInt	25097			circs	55153			circs	21007.5
	hostInt	19446			hostInt	19446			circs	199333			circs	547104
	hostInt	1310			hostInt	1310			circs	30396			circs	3721
	hostInt	11320			hostInt	11320			circs	17260.5			circs	177578
	hostInt	2197			hostInt	2197			circs	30566			circs	308608
	hostInt	1804			hostInt	1804			circs	91101			circs	155058
	hostInt	7831			hostInt	7831			circs	5137			circs	154508
	hostInt	4862			hostInt	4862			circs	182624			circs	56843.5
	hostInt	660			hostInt	660			circs	4710			circs	63665
	hostInt	6576			hostInt	6576			circs	148982			circs	40033
	hostInt	22445			hostInt	22445			circs	16001			circs	477
	hostInt	234798			hostInt	234798			circs	510997			circs	2922
	hostInt	40315			hostInt	40315			circs	9381.5			circs	274631
	hostInt	708			hostInt	708			circs	22620			circs	40965
	hostInt	86664			hostInt	86664			circs	93722.5			circs	24575.5
	hostInt	2613			hostInt	2613			circs	136874			circs	1478.5
	hostInt	1979			hostInt	1979			circs	26369			circs	203806
	hostInt	16331			hostInt	16331			circs	15546			circs	1187165
	hostInt	18236			hostInt	18236			circs	8947			circs	715636
	hostInt	44107			hostInt	44107			circs	38781			circs	716510
	hostInt	31500			hostInt	31500			circs	11258.5			circs	6554.5
	hostInt	20502			hostInt	20502			circs	5332.5			circs	1446.5
	hostInt	26443			hostInt	26443			circs	39618.5			circs	2251
	hostInt	4563			hostInt	4563			circs	41311.5			circs	7011
	hostInt	7560			hostInt	7560			circs	37013.5			circs	34761
	hostInt	5832			hostInt	5832			circs	21679			circs	6039.5
	hostInt	4127			hostInt	4127			circs	43076			circs	6039.5
	hostInt	1448			hostInt	1448			circs	28117			circs	15932
	hostInt	805			hostInt	805			circs	90415			circs	1.39303e+06
	hostInt	3902			hostInt	3902			circs	18085			circs	1.05814e+06
	hostInt	4822			hostInt	4822			circs	125238			circs	1.80172e+06
	hostInt	661			hostInt	661			circs	24782.5			circs	430540
	hostInt	1378			hostInt	1378			circs	6792.5			circs	1.08578e+06
	hostInt	5397			hostInt	5397			circs	66987.5			circs	52489
	hostInt	1472			hostInt	1472			circs	6395.5			circs	54692
	hostInt	91			hostInt	91			circs	10384.5			circs	90634.5
	hostInt	1937			hostInt	1937			circs	38652.5			circs	1101992
	hostInt	336			hostInt	336			circs	77975			circs	1277.5
	hostInt	912			hostInt	912			circs	1445			circs	639
	hostInt	1148			hostInt	1148			circs	3150			circs	200.5
	hostInt	1285			hostInt	1285			circs	3040.5			circs	56390
	hostInt	1502			hostInt	1502			circs	68427.5			circs	65130
	hostInt	670			hostInt	670			circs	61659			circs	30401.5
	hostInt	9217			hostInt	9217			circs	10507			circs	753.5
	hostInt	23235			hostInt	23235			circs	7455.5			circs	1519.5
	hostInt	8901			hostInt	8901			circs	56280.5			circs	1685
	hostInt	3288			hostInt	3288			circs	43502.5			circs	378082
	hostInt	7817			hostInt	7817			circs	15852.5			circs	15928
	hostInt	13462			hostInt	13462			circs	18712.5			circs	129646
	hostInt	1673			hostInt	1673			circs	13786.5			circs	148126
	hostInt	153			hostInt	153			circs	4488.5			circs	99616.5
	hostInt	2101			hostInt	2101			circs	7583.5			circs	179706
	hostInt	5264			hostInt	5264			circs	2260			circs	3.42707e+06
	hostInt	1855			hostInt	1855			circs	7758			circs	179.5
	hostInt	15999			hostInt	15999			circs	14641			circs	811810
	hostInt	99703			hostInt	99703			circs	6531.5			circs	10708.5
	hostInt	1100			hostInt	1100			circs	28387.5			circs	109078
	hostInt	114			hostInt	114			circs	10356			circs	377
	hostInt	13206			hostInt	13206			circs	10441			circs	230181
	hostInt	4669			hostInt	4669			circs	16684			circs	187442
	hostInt	1386			hostInt	1386			circs	13674.5			circs	187576
	hostInt	906			hostInt	906			circs	59000.5			circs	187512
	hostInt	1407			hostInt	1407			circs	6775.5			circs	1.6332e+06
	hostInt	841			hostInt	841			circs	1437			circs	1795
	hostInt	98			hostInt	98			circs	6390.5			circs	3876
	hostInt	2804			hostInt	2804			circs	24806			circs	10110
	hostInt	2033			hostInt	2033			circs	2766.5			circs	781498
	hostInt	3781			hostInt	3781			circs	44809			circs	3480197
	hostInt	2880			hostInt	2880			circs	25596			circs	3479779
	hostInt	3990			hostInt	3990			circs	29290			circs	261770
	hostInt	2508			hostInt	2508			circs	76234.5			circs	4106
	hostInt	2467			hostInt	2467			circs	94442			circs	12318.5
	hostInt	1498			hostInt	1498			circs	135532			circs	296130
	hostInt	120615			hostInt	120615			circs	19827			circs	26495
	hostInt	5241			hostInt	5241			circs	63909			circs	26553.5
	hostInt	73587			hostInt	73587			circs	12683.5			circs	26398.5
	hostInt	254318			hostInt	254318			circs	22384.5			circs	2628.5
	hostInt	9993			hostInt	9993			circs	4016.5			circs	2570
	hostInt	110			hostInt	110			circs	24911			circs	2.29697e+06
	hostInt	8175			hostInt	8175			circs	11891			circs	14180.5
	hostInt	66421			hostInt	66421			circs	9340			circs	811740
	hostInt	22907			hostInt	22907			circs	22771.5			circs	27012.5
	hostInt	5995			hostInt	5995			circs	11824			circs	8270
	hostInt	1375			hostInt	1375			circs	49313			circs	1211
	hostInt	141			hostInt	141			circs	21116.5			circs	15554.5
	hostInt	2096			hostInt	2096			circs	5416.5			circs	121074
	hostInt	1930			hostInt	1930			circs	87373.5			circs	1981.5
	hostInt	93			hostInt	93			circs	1106.5			circs	554179
	hostInt	722			hostInt	722			circs	18646			circs	1501287
	hostInt	3344			hostInt	3344			circs	2835.5			circs	5553
	hostInt	254318			hostInt	254318			circs	30301.5			circs	1479154
	hostInt	9993			hostInt	9993			circs	32146.5			circs	23445
	hostInt	110			hostInt	110			circs	19147.5			circs	157026
	hostInt	8175			hostInt	8175			circs	9756			circs	300589
	hostInt	66421			hostInt	66421			circs	112164			circs	350892
	hostInt	22907			hostInt	22907			circs	6725			circs	9044
	hostInt	5995			hostInt	5995			circs	28539.5			circs	991.5
	hostInt	1375			hostInt	1375			circs	10287			circs	100353
	hostInt	141			hostInt	141			circs	50076			circs	2898198
	hostInt	2096			hostInt	2096			circs	17568			circs	301356
	hostInt	1930			hostInt	1930			circs	409410			circs	9084
	hostInt	93			hostInt	93			circs	27807.5			circs	616527
	hostInt	722			hostInt	722			circs	4792			circs	1423.5
	hostInt	3344			hostInt	3344			circs	28445			circs	611268
	hostInt	8181			hostInt	8181			circs	33607.5			circs	123908
	hostInt	4303			hostInt	4303			circs	21084			circs	7281
	hostInt	766			hostInt	766			circs	5688			circs	5964
	hostInt	5675			hostInt	5675			circs	25483			circs	36746
	hostInt	285			hostInt	285			circs	10689.5			circs	3778.5
	hostInt	1478			hostInt	1478			circs	824			circs	3009.5
	hostInt	1933			hostInt	1933			circs	48427			circs	1874.5
	hostInt	2673			hostInt	2673			circs	12746			circs	930.5
	hostInt	6813			hostInt	6813			circs	12601.5			circs	1347
	hostInt	14469			hostInt	14469			circs	14674.5			circs	2450.5
	hostInt	9068			hostInt	9068			circs	11131.5			circs	502185
	hostInt	3272			hostInt	3272			circs	6807			circs	6060.5
	hostInt	16217			hostInt	16217			circs	54777			circs	177938
	hostInt	1963			hostInt	1963			circs	5438.5			circs	45000.5
	hostInt	11788			hostInt	11788			circs	8944.5			circs	654932
	hostInt	19287			hostInt	19287			circs	68489			circs	218275
	hostInt	1047			hostInt	1047			circs	10478			circs	29569.5
	hostInt	2645			hostInt	2645			circs	3228			circs	1.32299e+07
	hostInt	11065			hostInt	11065			circs	22084			circs	1042.5
	hostInt	6098			hostInt	6098			circs	15396.5			circs	134904
	hostInt	11764			hostInt	11764			circs	28082.5			circs	137284
	hostInt	631			hostInt	631			circs	22504.5			circs	24092.5
	hostInt	696			hostInt	696			circs	61442			circs	26042.5
	hostInt	3345			hostInt	3345			circs	28359			circs	26014.5
	hostInt	7648			hostInt	7648			circs	2790			circs	414800
	hostInt	696			hostInt	696			circs	48424.5			circs	12552.5
	hostInt	1161			hostInt	1161			circs	22096.5			circs	85605
	hostInt	3604			hostInt	3604			circs	1466			circs	71594
	hostInt	5057			hostInt	5057			circs	11402.5			circs	124808
	hostInt	2654			hostInt	2654			circs	22004			circs	24126.5
	hostInt	109740			hostInt	109740			circs	1251.5			circs	705
	hostInt	37664			hostInt	37664			circs	37134			circs	34468
	hostInt	43957			hostInt	43957			circs	54967			circs	34472
	hostInt	31650			hostInt	31650			circs	8350			circs	31953.5
	hostInt	33588			hostInt	33588			circs	1436			circs	609651
	hostInt	8954			hostInt	8954			circs	8765.5			circs	750694
	hostInt	3358			hostInt	3358			circs	30508.5			circs	6487
	hostInt	93224			hostInt	93224			circs	18347			circs	7279
	hostInt	48809			hostInt	48809			circs	16984.5			circs	2276089
	hostInt	5789			hostInt	5789			circs	14570.5			circs	59728.5
	hostInt	8175			hostInt	8175			circs	1465			circs	187126
	hostInt	17164			hostInt	17164			circs	1595.5			circs	3517
	hostInt	1048			hostInt	1048			circs	1202.5			circs	1488.5
	hostInt	3376			hostInt	3376			circs	1934			circs	2499
	hostInt	2185			hostInt	2185			circs	12334			circs	2499
	hostInt	2187			hostInt	2187			circs	85774.5			circs	934654
	hostInt	1997			hostInt	1997			circs	26672			circs	57629.5
	hostInt	4797			hostInt	4797			circs	38038.5			circs	8650.5
	hostInt	7750			hostInt	7750			circs	4347.5			circs	8983
	hostInt	212			hostInt	212			circs	3166			circs	749.5
	hostInt	1489			hostInt	1489			circs	27202.5			circs	31752.5
	hostInt	4161			hostInt	4161			circs	52316			circs	1247.5
	hostInt	8932			hostInt	8932			circs	46134.5			circs	691.5
	hostInt	22932			hostInt	22932			circs	12648			circs	896562
	hostInt	13429			hostInt	13429			circs	24489			circs	50547.5
	hostInt	17933			hostInt	17933			circs	16422			circs	50626.5
	hostInt	13954			hostInt	13954			circs	7111			circs	6954
	hostInt	31650			hostInt	31650			circs	6935.5			circs	1657832
	hostInt	33588			hostInt	33588			circs	4222.5			circs	838.5
	hostInt	8954			hostInt	8954			circs	62455			circs	544532
	hostInt	3358			hostInt	3358			circs	21221.5			circs	7447.5
	hostInt	93224			hostInt	93224			circs	12166			circs	71363.5
	hostInt	48809			hostInt	48809			circs	3699.5			circs	211980
	hostInt	5789			hostInt	5789			circs	65889			circs	211272
	hostInt	8175			hostInt	8175			circs	3643			circs	892682
	hostInt	17164			hostInt	17164			circs	8238			circs	490172
	hostInt	1048			hostInt	1048			circs	2446			circs	1582.5
	hostInt	3376			hostInt	3376			circs	73576.5			circs	1125.5
	hostInt	2185			hostInt	2185			circs	28269			circs	2631
	hostInt	2187			hostInt	2187			circs	30207			circs	2828
	hostInt	1997			hostInt	1997			circs	13080			circs	2223
	hostInt	4797			hostInt	4797			circs	6671.5			circs	1352535
	hostInt	7750			hostInt	7750			circs	2868			circs	2664.5
	hostInt	212			hostInt	212			circs	154538			circs	2209
	hostInt	1489			hostInt	1489			circs	21464.5			circs	1327.5
	hostInt	4161			hostInt	4161			circs	9518.5			circs	2623.5
	hostInt	8932			hostInt	8932			circs	1485			circs	622
	hostInt	22932			hostInt	22932			circs	8990.5			circs	1860
	hostInt	13429			hostInt	13429			circs	13064			circs	3700
	hostInt	17933			hostInt	17933			circs	34287			circs	1.00401e+06
	hostInt	13954			hostInt	13954			circs	88516.5			circs	1297.5
	hostInt	2582			hostInt	2582			circs	3624			circs	139340
	hostInt	2456			hostInt	2456			circs	11355			circs	1934.5
	hostInt	1228			hostInt	1228			circs	9893			circs	23614.5
	hostInt	3146			hostInt	3146			circs	7302.5			circs	186136
	hostInt	3534			hostInt	3534			circs	19621.5			circs	1079791
	hostInt	14027			hostInt	14027			circs	130968			circs	1080781
	hostInt	112			hostInt	112			circs	2769.5			circs	102126
	hostInt	2101			hostInt	2101			circs	5635			circs	3710.5
	hostInt	2869			hostInt	2869			circs	14592.5			circs	289421
	hostInt	2093			hostInt	2093			circs	66719			circs	289596
	hostInt	3576			hostInt	3576			circs	6627			circs	895.5
	hostInt	2351			hostInt	2351			circs	1080			circs	1070.5
	hostInt	1754			hostInt	1754			circs	33442.5			circs	761432
	hostInt	16117			hostInt	16117			circs	22848			circs	11225.5
	hostInt	8009			hostInt	8009			circs	8474			circs	11645
	hostInt	3764			hostInt	3764			circs	7343.5			circs	899070
	hostInt	1947			hostInt	1947			circs	5398.5			circs	2.2801e+06
	hostInt	15544			hostInt	15544			circs	3591.5			circs	288812
	hostInt	3581			hostInt	3581			circs	46484			circs	637601
	hostInt	4503			hostInt	4503			circs	4027.5			circs	282616
	hostInt	5316			hostInt	5316			circs	66958			circs	307454
	hostInt	7455			hostInt	7455			circs	45191.5			circs	309740
	hostInt	1691			hostInt	1691			circs	3378			circs	31843.5
	hostInt	9287			hostInt	9287			circs	113380			circs	107399
	hostInt	11101			hostInt	11101			circs	20727.5			circs	1.05184e+06
	hostInt	17880			hostInt	17880			circs	30131.5			circs	5752
	hostInt	185247			hostInt	185247			circs	25009			circs	26503
	hostInt	18058			hostInt	18058			circs	65465			circs	28138.5
	hostInt	86862			hostInt	86862			circs	60461.5			circs	3219.5
	hostInt	78033			hostInt	78033			circs	12929			circs	2257
	hostInt	158782			hostInt	158782			circs	3281.5			circs	1.01989e+06
	hostInt	347008			hostInt	347008			circs	16703.5			circs	48671.5
	hostInt	3584			hostInt	3584			circs	60967			circs	1196.5
	hostInt	4156			hostInt	4156			circs	14870.5			circs	73954.5
	hostInt	112			hostInt	112			circs	1743.5			circs	71291.5
	hostInt	606			hostInt	606			circs	24381.5			circs	1010.5
	hostInt	1163			hostInt	1163			circs	21278.5			circs	2294152
	hostInt	5109			hostInt	5109			circs	18033.5			circs	24629
	hostInt	5696			hostInt	5696			circs	68171.5			circs	24869
	hostInt	3505			hostInt	3505			circs	13884			circs	828
	hostInt	892			hostInt	892			circs	2605.5			circs	97118.5
	hostInt	10576			hostInt	10576			circs	7916			circs	710612
	hostInt	1322			hostInt	1322			circs	998.5			circs	74418
	hostInt	297			hostInt	297			circs	3746			circs	92515.5
	hostInt	2151			hostInt	2151			circs	67925.5			circs	24826.5
	hostInt	7602			hostInt	7602			circs	11601			circs	1441749
	hostInt	2554			hostInt	2554			circs	4308			circs	443244
	hostInt	658			hostInt	658			circs	12395			circs	1338975
	hostInt	1370			hostInt	1370			circs	6088			circs	8416
	hostInt	707			hostInt	707			circs	10952.5			circs	32544.5
	hostInt	88			hostInt	88			circs	11452.5			circs	1.23093e+06
	hostInt	2391			hostInt	2391			circs	4317			circs	6360
	hostInt	47195			hostInt	47195			circs	13871			circs	6360
	hostInt	6044			hostInt	6044			circs	10358.5			circs	7894
	hostInt	1782			hostInt	1782			circs	17212			circs	14737.5
	hostInt	76			hostInt	76			circs	18830			circs	151029
	hostInt	40930			hostInt	40930			circs	12107			circs	480.5
	hostInt	389			hostInt	389			circs	102892			circs	576840
	hostInt	3438			hostInt	3438			circs	10309.5			circs	576718
	hostInt	10276			hostInt	10276			circs	32644.5			circs	222050
	hostInt	1345			hostInt	1345			circs	25568.5			circs	58473.5
	hostInt	1333			hostInt	1333			circs	15345			circs	64717.5
	hostInt	959			hostInt	959			circs	7385.5			circs	64717.5
	hostInt	1999			hostInt	1999			circs	31785.5			circs	119390
	hostInt	549			hostInt	549			circs	19788			circs	742099
	hostInt	2531			hostInt	2531			circs	35385.5			circs	198566
	hostInt	626			hostInt	626			circs	16768.5			circs	3482
	hostInt	99			hostInt	99			circs	18150.5			circs	233832
	hostInt	1135			hostInt	1135			circs	10675.5			circs	233699
	hostInt	2179			hostInt	2179			circs	18160.5			circs	22460
	hostInt	2533			hostInt	2533			circs	1161			circs	3545.5
	hostInt	1148			hostInt	1148			circs	2982.5			circs	3910.5
	hostInt	680			hostInt	680			circs	49198			circs	3520
	hostInt	3616			hostInt	3616			circs	10944			circs	3885
	hostInt	1640			hostInt	1640			circs	2212			circs	177884
	hostInt	3107			hostInt	3107			circs	1436			circs	113938
	hostInt	1460			hostInt	1460			circs	6457			circs	43192
	hostInt	437			hostInt	437			circs	93425.5			circs	2073817
	hostInt	188			hostInt	188			circs	7758.5			circs	836736
	hostInt	3673			hostInt	3673			circs	14088			circs	3964.5
	hostInt	14044			hostInt	14044			circs	8213			circs	510351
	hostInt	3502			hostInt	3502			circs	8182.5			circs	1.34021e+06
	hostInt	17980			hostInt	17980			circs	13008.5			circs	66858
	hostInt	1762			hostInt	1762			circs	3904			circs	66894
	hostInt	3569			hostInt	3569			circs	1321			circs	325204
	hostInt	6633			hostInt	6633			circs	7439.5			circs	446874
	hostInt	1241			hostInt	1241			circs	15785			circs	84028.5
	hostInt	28076			hostInt	28076			circs	7417			circs	144264
	hostInt	15531			hostInt	15531			circs	30401.5			circs	2.58384e+06
	hostInt	258			hostInt	258			circs	23517.5			circs	819222
	hostInt	654			hostInt	654			circs	6114			circs	5770.5
	hostInt	1098			hostInt	1098			circs	26686.5			circs	753332
	hostInt	2572			hostInt	2572			circs	6254			circs	22079.5
	hostInt	2310			hostInt	2310			circs	1303			circs	2.41779e+06
	hostInt	6613			hostInt	6613			circs	52638			circs	323228
	hostInt	1726			hostInt	1726			circs	48559.5			circs	70611.5
	hostInt	138527			hostInt	138527			circs	42733			circs	511767
	hostInt	135787			hostInt	135787			circs	48087			circs	75833
	hostInt	180831			hostInt	180831			circs	101928			circs	45723
	hostInt	75033			hostInt	75033			circs	2692.5			circs	528
	hostInt	69960			hostInt	69960			circs	8976.5			circs	791206
	hostInt	29497			hostInt	29497			circs	3727			circs	3275.5
	hostInt	6132			hostInt	6132			circs	17327			circs	2473
	hostInt	6420			hostInt	6420			circs	8304			circs	718874
	hostInt	536			hostInt	536			circs	10683.5			circs	12066
	hostInt	836			hostInt	836			circs	23848.5			circs	10349
	hostInt	845			hostInt	845			circs	29808			circs	2802.5
	hostInt	2852			hostInt	2852			circs	1508			circs	2451
	hostInt	9998			hostInt	9998			circs	4664.5			circs	7896
	hostInt	221			hostInt	221			circs	17429.5			circs	1585
	hostInt	1417			hostInt	1417			circs	28911			circs	12275
	hostInt	979			hostInt	979			circs	21911			circs	5964
	hostInt	927			hostInt	927			circs	1074.5			circs	9063
	hostInt	1318			hostInt	1318			circs	4384			circs	8034.5
	hostInt	7951			hostInt	7951			circs	1266			circs	2551
	hostInt	1848			hostInt	1848			circs	45397			circs	3744.5
	hostInt	2607			hostInt	2607			circs	87259			circs	1.5343e+06
	hostInt	548			hostInt	548			circs	76708.5			circs	971.5
	hostInt	1546			hostInt	1546			circs	11738.5			circs	628
	hostInt	3362			hostInt	3362			circs	12704.5			circs	291178
	hostInt	9916			hostInt	9916			circs	16127			circs	32261
	hostInt	278			hostInt	278			circs	6291.5			circs	3989
	hostInt	2375			hostInt	2375			circs	8692.5			circs	2.05135e+06
	hostInt	162			hostInt	162			circs	11735			circs	724
	hostInt	4041			hostInt	4041			circs	23555.5			circs	276892
	hostInt	3037			hostInt	3037			circs	36013			circs	1257
	hostInt	11673			hostInt	11673			circs	108630			circs	946.5
	hostInt	1839			hostInt	1839			circs	14281.5			circs	748266
	hostInt	2170			hostInt	2170			circs	54430			circs	18027
	hostInt	993			hostInt	993			circs	68407			circs	1007805
	hostInt	3504			hostInt	3504			circs	1183.5			circs	996705
	hostInt	1081			hostInt	1081			circs	16498			circs	4068
	hostInt	430			hostInt	430			circs	4097.5			circs	61259
	hostInt	4564			hostInt	4564			circs	3115.5			circs	2.66986e+06
	hostInt	2009			hostInt	2009			circs	51715			circs	18841.5
	hostInt	1253			hostInt	1253			circs	14052.5			circs	434988
	hostInt	87			hostInt	87			circs	2924			circs	911335
	hostInt	7742			hostInt	7742			circs	17790			circs	987636
	hostInt	4378			hostInt	4378			circs	3560.5			circs	987525
	hostInt	4086			hostInt	4086			circs	45319			circs	987525
	hostInt	4447			hostInt	4447			circs	11906.5			circs	12689.5
	hostInt	4445			hostInt	4445			circs	7504			circs	2381681
	hostInt	1346			hostInt	1346			circs	121210			circs	4838.5
	hostInt	1170			hostInt	1170			circs	7055			circs	1213953
	hostInt	1859			hostInt	1859			circs	185510			circs	1213178
	hostInt	211			hostInt	211			circs	1402.5			circs	1.21646e+06
	hostInt	46544			hostInt	46544			circs	31667.5			circs	1.14506e+06
	hostInt	100806			hostInt	100806			circs	6639			circs	1.12667e+06
	hostInt	2962			hostInt	2962			circs	18624			circs	1.12688e+06
	hostInt	1709			hostInt	1709			circs	9767.5			circs	233908
	hostInt	965			hostInt	965			circs	23877			circs	25117.5
	hostInt	11434			hostInt	11434			circs	6676			circs	3182.5
	hostInt	987			hostInt	987			circs	32224			circs	307190
	hostInt	4859			hostInt	4859			circs	3645			circs	307190
	hostInt	11348			hostInt	11348			circs	10249.5			circs	175491
	hostInt	20863			hostInt	20863			circs	30157			circs	741880
	hostInt	4057			hostInt	4057			circs	38738.5			circs	20890.5
	hostInt	2432			hostInt	2432			circs	13502			circs	3485.5
	hostInt	7161			hostInt	7161			circs	23481.5			circs	1283155
	hostInt	607			hostInt	607			circs	38187			circs	78229.5
	hostInt	15890			hostInt	15890			circs	19007.5			circs	348565
	hostInt	109			hostInt	109			circs	17521.5			circs	348838
	hostInt	14108			hostInt	14108			circs	16759.5			circs	234860
	hostInt	5511			hostInt	5511			circs	4022.5			circs	2465
	hostInt	2223			hostInt	2223			circs	18369			circs	458921
	hostInt	555			hostInt	555			circs	14011			circs	21253.5
	hostInt	93			hostInt	93			circs	11881			circs	25684
	hostInt	1988			hostInt	1988			circs	9868.5			circs	25912
	hostInt	30327			hostInt	30327			circs	1786			circs	154258
	hostInt	1139			hostInt	1139			circs	35044			circs	1.86928e+06
	hostInt	5449			hostInt	5449			circs	9949.5			circs	167038
	hostInt	96			hostInt	96			circs	93467			circs	817
	hostInt	14847			hostInt	14847			circs	1940.5			circs	5669
	hostInt	2584			hostInt	2584			circs	2162			circs	892397
	hostInt	790			hostInt	790			circs	13851			circs	9399
	hostInt	219			hostInt	219			circs	4580			circs	1.14269e+06
	hostInt	5272			hostInt	5272			circs	3644			circs	1.14242e+06
	hostInt	1581			hostInt	1581			circs	1298			circs	150586
	hostInt	19113			hostInt	19113			circs	1311.5			circs	7826
	hostInt	156			hostInt	156			circs	5406			circs	8446.5
	hostInt	5814			hostInt	5814			circs	47154.5			circs	4123.5
	hostInt	575			hostInt	575			circs	23887.5			circs	8447
[truncated: 78,786 more rows]
